# Supplementary material for: Transcriptional and methylation outcomes of didehydro-cortistatin A use in HIV-1–infected CD4+ T cells
Source: Life Sci Alliance. 2024 Aug 1;7(10):e202402653. doi: 10.26508/lsa.202402653 (PMC11294679; doi:10.26508/lsa.202402653)
Supplement: Supplementary file 5 [file LSA-2024-02653_TableS5.xlsx]

## Sheet: comparison1day35
Table S5: DNAm bisulphite sequencing DESeq2 analysis of CD4+ T cells isolated from PLWH treated with 50 nM dCA+ART versus ART alone for 35 days
	names	logFC	AveExpr	t	P.Value	adj.P.Val	B	control_AVG	dca_AVG	deltaBeta	CHR	MAPINFO	gene	feature	cgi	feat.cgi	UCSC_Islands_Name	ST045_35	ST045d_35	ST101_35	ST101d_35	ST122_35	ST122d_35	ST143_35	ST143d_35	ST144_35	ST144d_35
19401	cg21220750	-0.233928	0.616993	-2.70833	0.0229178	0.0229178	-3.74028	0.733957	0.500029	-0.233928	6	111895230	TRAF3IP2-AS1	Body	opensea	Body-opensea		0.768238	0.380429	0.85356	0.499907	0.850143	0.43535	0.718703	0.43826	0.47914	0.746198
3872	cg03922345	-0.220476	0.605663	-2.5889	0.0280126	0.0280126	-3.93625	0.715901	0.495424	-0.220476	1	90305457	LRRC8D	5'UTR	shelf	5'UTR-shelf	chr1:90308839-90309606	0.668311	0.439961	0.897738	0.447974	0.830953	0.464274	0.65216	0.375705	0.530342	0.749208
15257	cg16179720	-0.215582	0.7246	-3.00859	0.0138592	0.0138592	-3.24442	0.832392	0.616809	-0.215582	2	201175660	SPATS2L	5'UTR	shelf	5'UTR-shelf	chr2:201171200-201172492	0.90484	0.493639	0.903349	0.562515	0.831192	0.589844	0.895301	0.605869	0.627276	0.832178
5243	cg05355436	-0.212469	0.579907	-2.51832	0.0315403	0.0315403	-4.05142	0.686141	0.473672	-0.212469	10	63520873	C10orf107	Body	opensea	Body-opensea		0.743302	0.404239	0.886561	0.511501	0.769468	0.481758	0.517436	0.321402	0.51394	0.649459
3823	cg03873475	-0.209134	0.520403	-2.33481	0.0429111	0.0429111	-4.34793	0.62497	0.415836	-0.209134	1	231643670		IGR	opensea	IGR-opensea		0.736281	0.522217	0.700519	0.272225	0.732413	0.258556	0.499982	0.370052	0.455657	0.656131
17774	cg19130626	-0.208624	0.305827	-3.6785	0.00462055	0.00462055	-2.14488	0.410139	0.201515	-0.208624	12	11708829	LINC01252	Body	opensea	Body-opensea		0.394944	0.163296	0.41761	0.0950744	0.506953	0.126508	0.341453	0.214762	0.389736	0.407936
10245	cg10688481	-0.206377	0.414301	-2.45959	0.0348108	0.0348108	-4.14685	0.517489	0.311112	-0.206377	19	51858229	ETFB	TSS200	opensea	TSS200-opensea		0.458024	0.1705	0.562083	0.2104	0.68138	0.310262	0.409996	0.255931	0.475962	0.608468
11032	cg11598949	-0.20593	0.712333	-2.407	0.0380224	0.0380224	-4.23189	0.815298	0.609367	-0.20593	2	137140899		IGR	opensea	IGR-opensea		0.830975	0.51154	0.927107	0.630035	0.902234	0.462138	0.771131	0.54045	0.645043	0.902674
8631	cg08945443	-0.200049	0.477614	-3.05192	0.0128939	0.0128939	-3.17276	0.577639	0.37759	-0.200049	10	75193254	ZMYND17	5'UTR	opensea	5'UTR-opensea		0.517106	0.338069	0.734398	0.397783	0.706112	0.357087	0.513946	0.288403	0.416632	0.506608
23849	cg26889844	-0.194604	0.730798	-2.63689	0.0258414	0.0258414	-3.85764	0.8281	0.633496	-0.194604	6	130451373	L3MBTL3	Body	opensea	Body-opensea		0.785551	0.501352	0.875667	0.530653	0.865192	0.534626	0.84919	0.687152	0.764898	0.913696
11146	cg11726661	-0.190818	0.59271	-3.84798	0.00352624	0.00352624	-1.87208	0.688119	0.497301	-0.190818	2	174092184	ZAK	Body	opensea	Body-opensea		0.685592	0.42557	0.709491	0.452194	0.679503	0.423114	0.766589	0.513862	0.59942	0.671768
22913	cg25757140	-0.182117	0.464963	-2.99889	0.0140854	0.0140854	-3.26047	0.556022	0.373905	-0.182117	19	38039469		IGR	shore	IGR-shore	chr19:38039561-38040395	0.555197	0.424934	0.535258	0.372011	0.497489	0.379422	0.409967	0.404639	0.782199	0.288518
9329	cg09696385	-0.180265	0.812547	-3.04259	0.0130956	0.0130956	-3.18818	0.902679	0.722414	-0.180265	7	127528039	SND1	Body	opensea	Body-opensea		0.917986	0.68284	0.942739	0.724437	0.928097	0.724709	0.910439	0.552417	0.814136	0.927667
17450	cg18720486	-0.177527	0.63164	-2.52678	0.0310952	0.0310952	-4.03765	0.720403	0.542876	-0.177527	3	72870838	SHQ1	Body	opensea	Body-opensea		0.644013	0.458352	0.769105	0.441365	0.774022	0.463544	0.61024	0.557921	0.804635	0.793197
20846	cg23120101	-0.174753	0.261971	-3.18878	0.010273	0.010273	-2.94656	0.349348	0.174595	-0.174753	5	112617123	MCC	Body	opensea	Body-opensea		0.322033	0.101048	0.442687	0.184191	0.488216	0.141404	0.231969	0.154542	0.261834	0.291788
16249	cg17268710	-0.173549	0.767309	-2.47237	0.0340712	0.0340712	-4.12611	0.854084	0.680535	-0.173549	7	36910789	ELMO1	Body	opensea	Body-opensea		0.882099	0.593398	0.926368	0.648751	0.90302	0.709219	0.851305	0.534116	0.707626	0.917189
10100	cg10548963	-0.173412	0.252033	-2.41359	0.0376043	0.0376043	-4.22125	0.33874	0.165327	-0.173412	16	68099036	DUS2	Body	opensea	Body-opensea		0.435842	0.119438	0.405659	0.0961621	0.47858	0.261306	0.26629	0.0918716	0.107326	0.257858
4016	cg04092414	-0.173214	0.63913	-2.86432	0.0176398	0.0176398	-3.483	0.725737	0.552523	-0.173214	2	113586408		IGR	opensea	IGR-opensea		0.715171	0.447628	0.848434	0.615738	0.745769	0.601775	0.733593	0.418746	0.58572	0.678729
6609	cg06901278	-0.172987	0.604938	-2.98995	0.0142972	0.0142972	-3.27527	0.691432	0.518445	-0.172987	1	181417550		IGR	opensea	IGR-opensea		0.752329	0.576592	0.730352	0.452405	0.768469	0.551159	0.594226	0.35934	0.611781	0.652726
2661	cg02710015	-0.172639	0.659379	-2.8121	0.0192535	0.0192535	-3.56924	0.745698	0.57306	-0.172639	12	55362424	KIAA0748	Body	opensea	Body-opensea		0.763997	0.631449	0.783872	0.464745	0.71841	0.431314	0.846144	0.72419	0.616069	0.613602
21496	cg23933289	-0.172547	0.704726	-2.64	0.0257067	0.0257067	-3.85254	0.790999	0.618452	-0.172547	1	178998656	FAM20B	5'UTR	shelf	5'UTR-shelf	chr1:178994804-178995917	0.782329	0.669348	0.89102	0.574138	0.890061	0.516314	0.662787	0.522407	0.728799	0.810053
5913	cg06105669	-0.171435	0.551252	-5.49532	0.000313223	0.000313223	0.581304	0.636969	0.465535	-0.171435	6	45416386	RUNX2	Body	opensea	Body-opensea		0.666113	0.439778	0.625674	0.433286	0.59534	0.479151	0.674522	0.399992	0.623197	0.575466
21615	cg24093715	-0.168317	0.793763	-3.80219	0.00379201	0.00379201	-1.94548	0.877922	0.709605	-0.168317	4	47983620	CNGA1	TSS200	opensea	TSS200-opensea		0.804669	0.823245	0.925767	0.615019	0.824679	0.663425	0.958202	0.674333	0.876292	0.772002
4715	cg04822644	-0.164742	0.278282	-3.21609	0.00981932	0.00981932	-2.90148	0.360653	0.195911	-0.164742	10	50777399		IGR	opensea	IGR-opensea		0.454318	0.185347	0.419807	0.190814	0.435576	0.154162	0.253782	0.139651	0.23978	0.309581
18480	cg19978477	-0.163472	0.675594	-2.63903	0.0257484	0.0257484	-3.85412	0.75733	0.593858	-0.163472	2	171226229	MYO3B	Body	opensea	Body-opensea		0.782094	0.481554	0.727998	0.458722	0.793624	0.608635	0.811211	0.611226	0.671723	0.809156
20610	cg22827496	-0.162132	0.710867	-3.20002	0.0100837	0.0100837	-2.928	0.791933	0.629801	-0.162132	6	12014450	HIVEP1	5'UTR	shore	5'UTR-shore	chr6:12012543-12013379	0.799335	0.584157	0.895354	0.5727	0.826007	0.594787	0.767338	0.605186	0.67163	0.792173
3883	cg03935183	-0.160846	0.711515	-3.50187	0.00614605	0.00614605	-2.43207	0.791938	0.631092	-0.160846	10	8100563	GATA3	Body	island	Body-island	chr10:8100384-8100768	0.723137	0.544102	0.923909	0.685853	0.8603	0.679498	0.70376	0.630824	0.748585	0.615182
22045	cg24618955	-0.160236	0.420196	-3.0127	0.0137646	0.0137646	-3.23762	0.500314	0.340078	-0.160236	3	9268225	SRGAP3	Body	opensea	Body-opensea		0.480565	0.289586	0.561628	0.333491	0.615429	0.241932	0.343701	0.434461	0.500247	0.400918
1869	cg01900115	-0.160066	0.39724	-2.33868	0.0426341	0.0426341	-4.34173	0.477273	0.317207	-0.160066	2	65166602		IGR	opensea	IGR-opensea		0.533803	0.361655	0.561044	0.382583	0.57438	0.308465	0.519005	0.256452	0.198133	0.27688
2545	cg02592133	-0.159598	0.491522	-2.25482	0.049049	0.049049	-4.47545	0.571321	0.411723	-0.159598	2	99526035	C2orf55	5'UTR	opensea	5'UTR-opensea		0.565705	0.300299	0.704888	0.378516	0.61277	0.389337	0.562329	0.344683	0.410912	0.645779
23445	cg26417310	-0.159444	0.330479	-2.89973	0.0166243	0.0166243	-3.42448	0.410201	0.250757	-0.159444	10	120492634	CACUL1	Body	opensea	Body-opensea		0.390701	0.24398	0.443317	0.190134	0.512214	0.174559	0.376625	0.196426	0.32815	0.448685
13180	cg13921918	-0.157627	0.281509	-2.35111	0.0417563	0.0417563	-4.32181	0.360323	0.202695	-0.157627	13	95854612	ABCC4	Body	opensea	Body-opensea		0.375215	0.214605	0.533493	0.217664	0.460059	0.164809	0.310015	0.155842	0.122832	0.260558
12127	cg12823387	-0.157422	0.541029	-2.3487	0.0419247	0.0419247	-4.32567	0.61974	0.462319	-0.157422	1	214614656	PTPN14	Body	opensea	Body-opensea		0.518702	0.298098	0.651794	0.456599	0.794281	0.412652	0.580855	0.521454	0.553069	0.622789
18936	cg20587236	-0.157202	0.554159	-2.37852	0.0398817	0.0398817	-4.27776	0.63276	0.475558	-0.157202	12	109900956	KCTD10	Body	opensea	Body-opensea		0.557654	0.42065	0.652781	0.436204	0.563981	0.300755	0.638817	0.549218	0.750568	0.670965
4747	cg04852330	-0.15634	0.348358	-2.59252	0.0278426	0.0278426	-3.93032	0.426528	0.270188	-0.15634	10	97723252	ENTPD1-AS1	Body	opensea	Body-opensea		0.382678	0.236523	0.507195	0.247882	0.538006	0.166118	0.30708	0.238918	0.397682	0.461501
3129	cg03172058	-0.153988	0.548916	-2.89619	0.016723	0.016723	-3.43033	0.625911	0.471922	-0.153988	1	235002220		IGR	opensea	IGR-opensea		0.653599	0.496805	0.652499	0.435201	0.624248	0.524454	0.68951	0.306425	0.509697	0.596725
6607	cg06900101	-0.152441	0.751555	-2.51716	0.0316022	0.0316022	-4.05332	0.827775	0.675335	-0.152441	14	91114840	TTC7B	Body	opensea	Body-opensea		0.75378	0.869035	0.910286	0.566286	0.764911	0.616978	0.938452	0.631238	0.771449	0.693137
22840	cg25655489	-0.152437	0.43474	-2.69996	0.0232425	0.0232425	-3.75405	0.510958	0.358522	-0.152437	5	57484208		IGR	opensea	IGR-opensea		0.554562	0.330905	0.667302	0.368159	0.549696	0.35469	0.447037	0.292859	0.336196	0.445995
9756	cg10163955	-0.152187	0.420585	-2.57929	0.0284684	0.0284684	-3.95195	0.496678	0.344491	-0.152187	10	8101402	GATA3	Body	shore	Body-shore	chr10:8100384-8100768	0.396275	0.249723	0.582207	0.323193	0.546507	0.25887	0.515305	0.340213	0.443097	0.550455
7031	cg07313141	-0.151523	0.444298	-2.92789	0.0158591	0.0158591	-3.37791	0.52006	0.368536	-0.151523	8	26907884		IGR	opensea	IGR-opensea		0.53939	0.516822	0.41236	0.369068	0.564406	0.260911	0.5424	0.431151	0.541742	0.264729
17509	cg18795022	-0.151523	0.505952	-3.54762	0.00570629	0.00570629	-2.35742	0.581713	0.430191	-0.151523	1	7587410	CAMTA1	Body	opensea	Body-opensea		0.616952	0.434108	0.644894	0.400529	0.648815	0.355969	0.538928	0.431126	0.458978	0.529222
22233	cg24855454	-0.150342	0.544078	-3.74774	0.00413572	0.00413572	-2.03307	0.619249	0.468907	-0.150342	1	187377994		IGR	opensea	IGR-opensea		0.645377	0.446758	0.694189	0.458369	0.662655	0.40234	0.598197	0.474338	0.495826	0.562728
5664	cg05835496	-0.14982	0.25395	-3.16674	0.0106549	0.0106549	-2.98296	0.32886	0.179039	-0.14982	10	30303477	KIAA1462	3'UTR	opensea	3'UTR-opensea		0.370471	0.234126	0.419336	0.143664	0.405482	0.139685	0.244466	0.124402	0.204545	0.25332
13023	cg13779868	-0.14771	0.60385	-3.62675	0.00502145	0.00502145	-2.22872	0.677705	0.529994	-0.14771	10	5488436	NET1	Body	shore	Body-shore	chr10:5488484-5488686	0.713559	0.508701	0.614164	0.473275	0.68841	0.423512	0.692275	0.646932	0.680116	0.597552
18590	cg20138429	-0.147285	0.781807	-3.02984	0.013377	0.013377	-3.20928	0.85545	0.708164	-0.147285	6	134862402	LOC101928304	TSS1500	opensea	TSS1500-opensea		0.830818	0.646463	0.935011	0.646821	0.905209	0.692669	0.83593	0.674431	0.770281	0.880438
1785	cg01823533	-0.146926	0.802165	-2.49149	0.0329948	0.0329948	-4.09507	0.875628	0.728702	-0.146926	16	11224537	CLEC16A	Body	opensea	Body-opensea		0.866191	0.589135	0.948841	0.725154	0.916992	0.62345	0.812666	0.790055	0.833448	0.915715
7215	cg07505154	-0.145516	0.734307	-4.26291	0.00184833	0.00184833	-1.21815	0.807065	0.661549	-0.145516	21	34975815	CRYZL1	Body	opensea	Body-opensea		0.842341	0.647505	0.891853	0.649241	0.812541	0.661612	0.815187	0.68027	0.673404	0.669118
21483	cg23916679	-0.145161	0.699577	-3.31936	0.00828248	0.00828248	-2.73133	0.772158	0.626997	-0.145161	4	70346347	UGT2B4	3'UTR	opensea	3'UTR-opensea		0.896696	0.729431	0.7439	0.580901	0.74166	0.69055	0.710258	0.564284	0.768276	0.569818
20911	cg23206644	-0.144874	0.518461	-3.33342	0.00809334	0.00809334	-2.7082	0.590898	0.446024	-0.144874	4	26143878		IGR	opensea	IGR-opensea		0.597418	0.367694	0.687374	0.424719	0.63946	0.437714	0.515625	0.43403	0.514614	0.565964
18491	cg19992906	-0.143757	0.649598	-2.80079	0.0196226	0.0196226	-3.58792	0.721477	0.57772	-0.143757	12	126055778	TMEM132B	Body	opensea	Body-opensea		0.810682	0.73242	0.680179	0.576272	0.715641	0.424953	0.67441	0.539223	0.726472	0.615732
9734	cg10147151	-0.143503	0.793478	-5.28301	0.000418717	0.000418717	0.287614	0.865229	0.721726	-0.143503	21	36436280		IGR	opensea	IGR-opensea		0.861739	0.751093	0.900339	0.698279	0.933615	0.707605	0.827972	0.680647	0.802481	0.771006
23698	cg26718050	-0.14262	0.711604	-3.2799	0.00883805	0.00883805	-2.79628	0.782914	0.640294	-0.14262	4	79613190		IGR	opensea	IGR-opensea		0.770461	0.518951	0.788881	0.664084	0.830569	0.630109	0.764074	0.594377	0.760583	0.793948
8741	cg09058317	-0.142041	0.695119	-2.6023	0.0273886	0.0273886	-3.91432	0.766139	0.624098	-0.142041	11	85491089	SYTL2	5'UTR	opensea	5'UTR-opensea		0.735323	0.607096	0.90024	0.624069	0.823524	0.551648	0.702557	0.556788	0.669051	0.780888
6824	cg07121367	-0.141363	0.312346	-2.4485	0.0354644	0.0354644	-4.1648	0.383028	0.241665	-0.141363	16	81923710	PLCG2	Body	opensea	Body-opensea		0.350855	0.186124	0.517648	0.348642	0.408174	0.199597	0.229151	0.141394	0.409313	0.332567
24343	cg27495195	-0.141154	0.71047	-6.33853	0.000105129	0.000105129	1.6805	0.781048	0.639893	-0.141154	17	63026109	GNA13	Body	opensea	Body-opensea		0.780469	0.657777	0.782181	0.619636	0.714671	0.593704	0.831084	0.661806	0.796833	0.666542
5529	cg05677257	-0.140746	0.539824	-3.48147	0.00635336	0.00635336	-2.4654	0.610197	0.469451	-0.140746	2	207385935	ADAM23	Body	opensea	Body-opensea		0.638305	0.54047	0.638181	0.508248	0.591277	0.484706	0.625302	0.309893	0.557921	0.503938
17282	cg18515356	-0.140198	0.556725	-3.19288	0.0102035	0.0102035	-2.93978	0.626824	0.486626	-0.140198	2	138788306		IGR	opensea	IGR-opensea		0.689773	0.397029	0.589301	0.399119	0.632025	0.474067	0.635055	0.533965	0.587967	0.628949
5772	cg05941652	-0.139733	0.810015	-2.78372	0.0201927	0.0201927	-3.61608	0.879881	0.740148	-0.139733	18	21273909	LAMA3	Body	shelf	Body-shelf	chr18:21269269-21270349	0.975364	0.830888	0.89968	0.778344	0.876665	0.61068	0.916384	0.743839	0.731313	0.736989
15670	cg16660547	-0.13921	0.602536	-2.71772	0.0225591	0.0225591	-3.72482	0.672141	0.53293	-0.13921	10	114574152	VTI1A	Body	opensea	Body-opensea		0.714141	0.517607	0.8033	0.49685	0.632061	0.481567	0.537155	0.501766	0.674047	0.666862
19282	cg21071466	-0.138931	0.380409	-3.43575	0.00684489	0.00684489	-2.54023	0.449875	0.310944	-0.138931	2	74805822	M1AP	Body	opensea	Body-opensea		0.49028	0.347577	0.467788	0.25819	0.484767	0.283295	0.42724	0.223674	0.379301	0.441983
6897	cg07194102	-0.13872	0.805281	-3.29557	0.00861285	0.00861285	-2.77047	0.874641	0.735922	-0.13872	21	36386792	RUNX1	Body	opensea	Body-opensea		0.918177	0.737906	0.903696	0.728764	0.893109	0.66488	0.806933	0.661384	0.851291	0.886674
3908	cg03957136	-0.137979	0.64931	-5.90045	0.000183176	0.000183176	1.12268	0.7183	0.580321	-0.137979	12	31174859	DDX11-AS1	Body	opensea	Body-opensea		0.712209	0.58574	0.677133	0.544683	0.749197	0.540715	0.772323	0.622213	0.680637	0.608254
15551	cg16525035	-0.137666	0.674686	-2.69251	0.0235353	0.0235353	-3.76631	0.74352	0.605853	-0.137666	3	172302423		IGR	opensea	IGR-opensea		0.743102	0.541433	0.816857	0.657715	0.83205	0.558261	0.690717	0.52885	0.634872	0.743005
13572	cg14308967	-0.137154	0.801314	-3.97752	0.00287514	0.00287514	-1.66567	0.869891	0.732737	-0.137154	6	45333372	SUPT3H	5'UTR	opensea	5'UTR-opensea		0.912779	0.831334	0.826313	0.786779	0.831207	0.673953	0.909834	0.671925	0.869321	0.699694
2932	cg02949258	-0.13688	0.738934	-3.06484	0.0126195	0.0126195	-3.15139	0.807374	0.670494	-0.13688	14	92039265	C14orf184	3'UTR	shore	3'UTR-shore	chr14:92040411-92040876	0.868161	0.780805	0.866701	0.65539	0.682207	0.597473	0.828456	0.607714	0.791344	0.711087
16425	cg17489908	-0.136541	0.261675	-2.57396	0.0287248	0.0287248	-3.96067	0.329946	0.193405	-0.136541	10	8101566	GATA3	Body	shore	Body-shore	chr10:8100384-8100768	0.322703	0.112799	0.421267	0.17644	0.415127	0.188108	0.251349	0.134697	0.239285	0.354979
3658	cg03703111	-0.136352	0.55303	-2.37442	0.0401571	0.0401571	-4.28437	0.621206	0.484854	-0.136352	5	92925721	NR2F1	Body	shore	Body-shore	chr5:92923487-92924497	0.56314	0.433036	0.726577	0.47289	0.741324	0.417429	0.633965	0.564825	0.441022	0.536091
2893	cg02916841	-0.136271	0.758532	-3.4232	0.00698655	0.00698655	-2.56079	0.826667	0.690396	-0.136271	16	27254392	NSMCE1	Body	opensea	Body-opensea		0.797387	0.618951	0.8471	0.649148	0.865648	0.630969	0.824084	0.711541	0.799116	0.841373
20405	cg22577619	-0.135839	0.6977	-2.32072	0.0439347	0.0439347	-4.37048	0.765619	0.629781	-0.135839	4	148865878	ARHGAP10	Body	opensea	Body-opensea		0.762366	0.809345	0.852901	0.583847	0.793847	0.490619	0.757116	0.695743	0.661867	0.569349
7804	cg08129767	-0.135608	0.555958	-2.37647	0.0400189	0.0400189	-4.28106	0.623762	0.488153	-0.135608	16	26605189		IGR	opensea	IGR-opensea		0.706291	0.495578	0.669755	0.442574	0.713854	0.398879	0.60812	0.562614	0.420788	0.541122
964	cg00978517	-0.13532	0.815259	-2.55462	0.029674	0.029674	-3.99225	0.882919	0.747599	-0.13532	14	55850801	ATG14	Body	opensea	Body-opensea		0.866621	0.632218	0.931139	0.731969	0.914083	0.756247	0.91466	0.683205	0.788092	0.934355
15156	cg16081903	-0.135091	0.725642	-3.57331	0.0054739	0.0054739	-2.31559	0.793188	0.658096	-0.135091	16	26606169		IGR	opensea	IGR-opensea		0.857616	0.655178	0.799387	0.60434	0.850573	0.653448	0.785644	0.631373	0.672718	0.746142
7720	cg08055733	-0.135075	0.347222	-2.62724	0.0262639	0.0262639	-3.87346	0.414759	0.279685	-0.135075	1	223404055	SUSD4	Body	opensea	Body-opensea		0.397483	0.208823	0.484381	0.236119	0.386323	0.242868	0.332326	0.240286	0.473282	0.470327
6638	cg06925153	-0.134891	0.829007	-3.31312	0.0083678	0.0083678	-2.74158	0.896452	0.761561	-0.134891	13	31313331	ALOX5AP	Body	opensea	Body-opensea		0.904048	0.801612	0.950935	0.844878	0.902523	0.762294	0.858525	0.606735	0.866231	0.792288
17376	cg18613679	-0.134573	0.495782	-2.81766	0.019075	0.019075	-3.56008	0.563069	0.428495	-0.134573	5	65277547	ERBB2IP	5'UTR	opensea	5'UTR-opensea		0.541181	0.374723	0.698871	0.421264	0.568804	0.42231	0.550656	0.367556	0.455831	0.556625
17027	cg18187548	-0.134221	0.834417	-2.55552	0.029629	0.029629	-3.99078	0.901528	0.767306	-0.134221	12	44578727	TMEM117	Body	opensea	Body-opensea		0.932587	0.894622	0.893371	0.623062	0.890928	0.719767	0.906296	0.693997	0.884457	0.905085
919	cg00945666	-0.133929	0.454944	-3.49555	0.00620954	0.00620954	-2.44239	0.521909	0.38798	-0.133929	1	160990265	F11R	Body	shore	Body-shore	chr1:160990718-160991225	0.489181	0.388387	0.52174	0.419053	0.482176	0.263115	0.496631	0.417811	0.619814	0.451532
8579	cg08903858	-0.132326	0.336774	-3.56585	0.00554037	0.00554037	-2.32773	0.402937	0.270611	-0.132326	15	81595183	IL16	Body	opensea	Body-opensea		0.331356	0.282551	0.36164	0.297839	0.507191	0.286334	0.362154	0.180892	0.452342	0.305438
13914	cg14662750	-0.132064	0.838676	-3.54099	0.00576796	0.00576796	-2.36823	0.904708	0.772644	-0.132064	6	15280024	JARID2	Body	opensea	Body-opensea		0.948846	0.776648	0.978907	0.796699	0.89285	0.746076	0.768374	0.726334	0.934563	0.817463
14174	cg14925300	-0.131182	0.814713	-3.124	0.0114374	0.0114374	-3.05357	0.880304	0.749122	-0.131182	18	56366127	MALT1	Body	opensea	Body-opensea		0.871051	0.786836	0.848357	0.63601	0.921788	0.893552	0.858829	0.704723	0.901497	0.72449
4121	cg04182552	-0.130864	0.710043	-2.45919	0.0348341	0.0348341	-4.14749	0.775475	0.644612	-0.130864	14	85858769	LINC00911	TSS1500	opensea	TSS1500-opensea		0.694058	0.692751	0.802093	0.640652	0.752108	0.780663	0.891392	0.613671	0.737725	0.495321
20389	cg22549568	-0.130579	0.684225	-2.4338	0.0363506	0.0363506	-4.18859	0.749515	0.618936	-0.130579	9	102709866	STX17	Body	opensea	Body-opensea		0.725927	0.715317	0.716875	0.661065	0.802053	0.536431	0.891886	0.542848	0.610833	0.639016
9359	cg09726065	-0.13028	0.727924	-3.34672	0.00791849	0.00791849	-2.68632	0.793064	0.662784	-0.13028	6	151605390	AKAP12	Body	opensea	Body-opensea		0.793033	0.664757	0.876088	0.609049	0.806743	0.615076	0.791155	0.644294	0.6983	0.780745
2134	cg02152271	-0.129923	0.759278	-3.88728	0.00331373	0.00331373	-1.80926	0.82424	0.694316	-0.129923	15	25199270	SNRPN	5'UTR	shore	5'UTR-shore	chr15:25200035-25201054	0.788458	0.763674	0.83676	0.702326	0.886151	0.640945	0.866722	0.635756	0.743107	0.728881
19991	cg22032706	-0.129841	0.770362	-3.31878	0.00829039	0.00829039	-2.73228	0.835283	0.705441	-0.129841	7	120498729	TSPAN12	TSS1500	shore	TSS1500-shore	chr7:120497120-120498220	0.85104	0.800076	0.851976	0.717674	0.822086	0.770951	0.811393	0.563108	0.839919	0.675398
22880	cg25707093	-0.129335	0.708328	-3.46289	0.00654856	0.00654856	-2.4958	0.772996	0.643661	-0.129335	1	101594199		IGR	opensea	IGR-opensea		0.79388	0.615549	0.829409	0.683019	0.819876	0.643021	0.745196	0.553659	0.676619	0.723055
14443	cg15249315	-0.129142	0.759913	-3.93553	0.0030711	0.0030711	-1.73237	0.824484	0.695342	-0.129142	14	55850710	ATG14	Body	opensea	Body-opensea		0.818184	0.588084	0.899646	0.749441	0.815721	0.708166	0.811934	0.688562	0.776937	0.742458
4857	cg04948347	-0.128572	0.438169	-2.46059	0.0347519	0.0347519	-4.14521	0.502455	0.373883	-0.128572	16	26606209		IGR	opensea	IGR-opensea		0.527833	0.36008	0.564772	0.334285	0.597235	0.360883	0.498547	0.320847	0.323889	0.493322
9555	cg09957942	-0.128474	0.676373	-2.5643	0.0291951	0.0291951	-3.97645	0.740611	0.612136	-0.128474	13	20968936		IGR	island	IGR-island	chr13:20968851-20969220	0.663045	0.640553	0.7523	0.634543	0.687736	0.491839	0.689666	0.664759	0.910306	0.628987
20603	cg22821089	-0.128432	0.581442	-3.36625	0.00766888	0.00766888	-2.65423	0.645658	0.517226	-0.128432	19	19569257	GATAD2A	5'UTR	opensea	5'UTR-opensea		0.660226	0.495047	0.704247	0.53102	0.621759	0.556989	0.508171	0.487254	0.733884	0.515818
14087	cg14838248	-0.127915	0.790604	-3.99471	0.00279873	0.00279873	-1.63842	0.854562	0.726647	-0.127915	11	64147847		IGR	opensea	IGR-opensea		0.82114	0.687312	0.91513	0.69033	0.811146	0.806903	0.804535	0.70273	0.920859	0.745958
4562	cg04661346	-0.127869	0.716441	-3.57296	0.00547694	0.00547694	-2.31615	0.780376	0.652507	-0.127869	12	27676221	PPFIBP1	TSS1500	opensea	TSS1500-opensea		0.821477	0.653747	0.762717	0.560003	0.819029	0.611555	0.794072	0.745996	0.704585	0.691234
24371	cg27526736	-0.127213	0.546746	-2.99273	0.0142309	0.0142309	-3.27066	0.610352	0.483139	-0.127213	15	85531715	PDE8A	5'UTR	opensea	5'UTR-opensea		0.689656	0.466348	0.573567	0.511144	0.650807	0.362256	0.605898	0.486628	0.531834	0.589321
147	cg00121303	-0.12702	0.744879	-2.28086	0.0469625	0.0469625	-4.43408	0.808389	0.681369	-0.12702	20	15843396	MACROD2	ExonBnd	opensea	ExonBnd-opensea		0.926646	0.815161	0.872324	0.599998	0.661839	0.692869	0.841556	0.625208	0.739581	0.673611
10967	cg11513904	-0.126922	0.374026	-2.24588	0.0497864	0.0497864	-4.48964	0.437487	0.310565	-0.126922	8	74208354	RDH10	Body	shore	Body-shore	chr8:74206223-74208179	0.413149	0.193204	0.468172	0.29599	0.59	0.352598	0.430742	0.293554	0.28537	0.417481
20689	cg22918741	-0.126485	0.799309	-3.09766	0.0119491	0.0119491	-3.09712	0.862551	0.736067	-0.126485	7	136322567		IGR	opensea	IGR-opensea		0.899972	0.850924	0.898584	0.694016	0.791269	0.767423	0.921977	0.720261	0.800955	0.64771
6524	cg06799792	-0.125738	0.619962	-2.78773	0.0200571	0.0200571	-3.60946	0.682832	0.557093	-0.125738	21	43759722		IGR	opensea	IGR-opensea		0.684281	0.584863	0.750921	0.600844	0.807711	0.574455	0.60947	0.530546	0.561775	0.494758
17208	cg18406151	-0.125565	0.767959	-3.3963	0.00730058	0.00730058	-2.60489	0.830742	0.705177	-0.125565	5	65285349	ERBB2IP	5'UTR	opensea	5'UTR-opensea		0.862324	0.729335	0.854302	0.670145	0.788252	0.576748	0.817702	0.760385	0.83113	0.78927
4535	cg04625250	-0.125291	0.688321	-2.76489	0.020841	0.020841	-3.64713	0.750967	0.625676	-0.125291	12	7041743	ATN1	5'UTR	shelf	5'UTR-shelf	chr12:7036955-7037924	0.703973	0.528996	0.793685	0.609464	0.783337	0.533331	0.74309	0.686163	0.73075	0.770426
6307	cg06570734	-0.125012	0.68862	-6.59087	7.72155e-05	7.72155e-05	1.98914	0.751126	0.626114	-0.125012	15	89123958		IGR	opensea	IGR-opensea		0.772512	0.644555	0.702583	0.657375	0.745308	0.608498	0.775519	0.644083	0.759707	0.576059
15677	cg16669099	-0.12499	0.607888	-2.49156	0.0329906	0.0329906	-4.09495	0.670383	0.545393	-0.12499	6	138125940		IGR	opensea	IGR-opensea		0.663815	0.533541	0.711992	0.445289	0.696526	0.422743	0.639108	0.696405	0.640475	0.628988
22982	cg25853622	-0.124889	0.843041	-2.96642	0.01487	0.01487	-3.31419	0.905485	0.780597	-0.124889	3	188425256	LPP	Body	opensea	Body-opensea		0.92049	0.694623	0.942839	0.77371	0.925451	0.736816	0.902358	0.759188	0.836289	0.938646
15607	cg16592022	-0.124495	0.247254	-2.47222	0.0340799	0.0340799	-4.12635	0.309501	0.185006	-0.124495	7	23633564		IGR	shelf	IGR-shelf	chr7:23636735-23637557	0.333159	0.170958	0.44297	0.15509	0.372921	0.158082	0.14041	0.190262	0.258046	0.250641
20897	cg23191485	-0.124246	0.784063	-2.86226	0.0177008	0.0177008	-3.48641	0.846186	0.72194	-0.124246	4	89645788	FAM13AOS	Body	opensea	Body-opensea		0.855221	0.749607	0.919965	0.613542	0.758637	0.66829	0.902482	0.768737	0.794626	0.809526
16500	cg17566735	-0.12366	0.342714	-2.95172	0.0152396	0.0152396	-3.3385	0.404544	0.280883	-0.12366	3	171527257	PLD1	5'UTR	shore	5'UTR-shore	chr3:171527617-171528458	0.36474	0.248669	0.465548	0.283083	0.475643	0.359248	0.347461	0.161878	0.369328	0.351539
23900	cg26954135	-0.123558	0.379083	-2.54868	0.0299716	0.0299716	-4.00194	0.440862	0.317304	-0.123558	4	139952160	NOCT	Body	opensea	Body-opensea		0.386562	0.33128	0.400837	0.383939	0.42199	0.18312	0.400478	0.319943	0.594444	0.368241
19708	cg21634628	-0.123399	0.43077	-4.04941	0.00256963	0.00256963	-1.55197	0.492469	0.369071	-0.123399	3	15687271	BTD	3'UTR	opensea	3'UTR-opensea		0.533759	0.368155	0.485741	0.418274	0.491705	0.453842	0.462161	0.316247	0.488981	0.288836
9015	cg09337254	-0.122678	0.567143	-2.773	0.0205592	0.0205592	-3.63375	0.628482	0.505804	-0.122678	2	85640762		IGR	shore	IGR-shore	chr2:85640969-85641259	0.538107	0.42703	0.640718	0.591046	0.681912	0.504045	0.582546	0.419041	0.699129	0.587859
10299	cg10754187	-0.122279	0.672464	-2.76033	0.0210013	0.0210013	-3.65465	0.733603	0.611324	-0.122279	7	27317338		IGR	opensea	IGR-opensea		0.796961	0.685697	0.751764	0.560342	0.645062	0.68099	0.81443	0.613042	0.6598	0.51655
15822	cg16831926	-0.122187	0.664601	-3.01658	0.0136759	0.0136759	-3.23121	0.725695	0.603507	-0.122187	4	109076794	LEF1	Body	opensea	Body-opensea		0.718047	0.551019	0.7114	0.646464	0.723467	0.458331	0.73737	0.669278	0.73819	0.692444
6179	cg06423211	-0.122058	0.678655	-2.26229	0.0484419	0.0484419	-4.46361	0.739684	0.617625	-0.122058	19	551401		IGR	island	IGR-island	chr19:551290-551542	0.639108	0.632506	0.806253	0.776105	0.818834	0.604656	0.667135	0.495444	0.76709	0.579416
23122	cg26046718	-0.121958	0.481182	-4.13779	0.00224029	0.00224029	-1.41307	0.542161	0.420203	-0.121958	4	26901670	STIM2	Body	opensea	Body-opensea		0.63203	0.428104	0.472861	0.369844	0.518192	0.425975	0.526452	0.401662	0.56127	0.475432
23999	cg27080871	-0.12172	0.810068	-3.3443	0.00795005	0.00795005	-2.69031	0.870928	0.749208	-0.12172	5	121206364		IGR	opensea	IGR-opensea		0.913543	0.832114	0.891217	0.673446	0.786888	0.679486	0.861287	0.804841	0.901707	0.756153
11220	cg11809464	-0.121403	0.338443	-3.62413	0.00504276	0.00504276	-2.23299	0.399145	0.277742	-0.121403	6	100054515	PRDM13	TSS200	shore	TSS200-shore	chr6:100054686-100054988	0.357003	0.179345	0.385677	0.339975	0.382296	0.247134	0.417322	0.355211	0.453425	0.267044
15488	cg16439728	-0.121375	0.773583	-5.08388	0.00055296	0.00055296	0.00589267	0.83427	0.712895	-0.121375	4	46996837	GABRA4	TSS1500	shore	TSS1500-shore	chr4:46995128-46995872	0.79321	0.662032	0.855801	0.681653	0.812842	0.7108	0.887054	0.742132	0.822444	0.767859
5568	cg05730726	-0.121108	0.863913	-2.72655	0.0222269	0.0222269	-3.71029	0.924467	0.803359	-0.121108	4	78833501	MRPL1	Body	opensea	Body-opensea		0.948485	0.89192	0.937098	0.675526	0.895005	0.838307	0.977315	0.724999	0.864432	0.886043
15120	cg16043757	-0.120681	0.361375	-2.25255	0.0492355	0.0492355	-4.47906	0.421716	0.301034	-0.120681	11	73126347	FAM168A	Body	opensea	Body-opensea		0.431916	0.268554	0.433383	0.259295	0.544482	0.232677	0.456576	0.346126	0.242222	0.39852
7465	cg07769280	-0.120305	0.512313	-2.81037	0.0193097	0.0193097	-3.57211	0.572466	0.452161	-0.120305	13	41935735	NAA16	Body	opensea	Body-opensea		0.536032	0.360364	0.584385	0.533251	0.651741	0.474736	0.545786	0.350826	0.544387	0.541629
13269	cg14011419	-0.120205	0.782937	-2.7546	0.0212041	0.0212041	-3.66408	0.843039	0.722835	-0.120205	2	1494681	TPO	Body	shore	Body-shore	chr2:1493652-1494239	0.910119	0.72037	0.929016	0.653371	0.843536	0.791654	0.826581	0.770315	0.705945	0.678463
5098	cg05203113	-0.120202	0.250393	-2.31174	0.0446003	0.0446003	-4.38484	0.310494	0.190292	-0.120202	4	11489579		IGR	opensea	IGR-opensea		0.159475	0.148313	0.457395	0.155966	0.372577	0.281681	0.313878	0.169339	0.249143	0.19616
21240	cg23624444	-0.119775	0.612049	-2.91093	0.0163156	0.0163156	-3.40596	0.671936	0.552161	-0.119775	7	41147809	LINC01449	Body	opensea	Body-opensea		0.704801	0.420737	0.623693	0.579387	0.768967	0.590646	0.606608	0.5662	0.655611	0.603838
24490	cg27658938	-0.119629	0.384739	-3.05538	0.0128197	0.0128197	-3.16703	0.444554	0.324925	-0.119629	10	116026384	VWA2	Body	opensea	Body-opensea		0.365534	0.292428	0.524876	0.341142	0.549779	0.305476	0.404792	0.299394	0.377789	0.386184
5271	cg05387815	-0.119382	0.379078	-3.06787	0.012556	0.012556	-3.14638	0.438769	0.319387	-0.119382	19	52996251	ZNF578	5'UTR	island	5'UTR-island	chr19:52995940-52996595	0.404471	0.367988	0.429209	0.384078	0.344966	0.235946	0.538288	0.310858	0.47691	0.298066
6901	cg07195078	-0.11884	0.260676	-3.87513	0.00337793	0.00337793	-1.82865	0.320096	0.201256	-0.11884	18	13274150	LDLRAD4	5'UTR	opensea	5'UTR-opensea		0.246843	0.172527	0.30289	0.202264	0.320885	0.128769	0.351861	0.233	0.377999	0.269718
12826	cg13581510	-0.118796	0.828727	-3.96138	0.00294884	0.00294884	-1.69128	0.888125	0.769329	-0.118796	6	135817601	AHI1	5'UTR	shore	5'UTR-shore	chr6:135818501-135819160	0.807925	0.807541	0.914493	0.771075	0.89534	0.730649	0.926363	0.701059	0.896501	0.836319
17517	cg18802720	-0.118783	0.637563	-2.41035	0.0378092	0.0378092	-4.22648	0.696955	0.578172	-0.118783	3	140992338	ACPL2	Body	opensea	Body-opensea		0.645985	0.418297	0.79147	0.592446	0.725802	0.597145	0.703898	0.594659	0.617619	0.688313
1345	cg01396655	-0.118627	0.696633	-4.22572	0.00195662	0.00195662	-1.27587	0.755947	0.63732	-0.118627	1	33437190		IGR	shore	IGR-shore	chr1:33438458-33438979	0.722016	0.624213	0.773051	0.56872	0.76703	0.599643	0.722492	0.680812	0.795145	0.71321
20679	cg22905511	-0.118575	0.195032	-4.82272	0.000803229	0.000803229	-0.372714	0.254319	0.135744	-0.118575	5	126409198	FLJ44606	TSS200	island	TSS200-island	chr5:126409006-126409327	0.249812	0.213937	0.311541	0.141161	0.241511	0.115884	0.24476	0.123348	0.22397	0.0843917
4748	cg04852445	-0.118547	0.592755	-3.20553	0.00999229	0.00999229	-2.91891	0.652028	0.533482	-0.118547	3	158070432	RSRC1	Body	opensea	Body-opensea		0.657443	0.568107	0.64399	0.519044	0.709636	0.523016	0.730307	0.489198	0.518766	0.568043
12620	cg13375690	-0.118208	0.618042	-2.96225	0.0149739	0.0149739	-3.32108	0.677146	0.558938	-0.118208	8	66706202	PDE7A	Body	opensea	Body-opensea		0.749583	0.564833	0.681854	0.568355	0.721297	0.471708	0.650704	0.52387	0.582293	0.665923
3198	cg03217729	-0.117751	0.21627	-2.30429	0.0451594	0.0451594	-4.39674	0.275145	0.157394	-0.117751	16	11222890	CLEC16A	Body	opensea	Body-opensea		0.284714	0.0893406	0.364674	0.0906883	0.305058	0.131087	0.205063	0.134357	0.216218	0.341498
11496	cg12130812	-0.117333	0.613951	-2.83027	0.0186757	0.0186757	-3.53925	0.672618	0.555285	-0.117333	16	81069014	ATMIN	TSS1500	shore	TSS1500-shore	chr16:81069532-81070163	0.624154	0.561845	0.682996	0.587919	0.671011	0.500605	0.564288	0.564785	0.820639	0.561269
24361	cg27518211	-0.117033	0.80509	-2.45554	0.0350478	0.0350478	-4.1534	0.863607	0.746573	-0.117033	7	42942369		IGR	opensea	IGR-opensea		0.928912	0.825842	0.922748	0.709073	0.795428	0.69376	0.862459	0.634828	0.808486	0.869363
6763	cg07065759	-0.116929	0.736859	-2.30794	0.044884	0.044884	-4.3909	0.795323	0.678394	-0.116929	2	198017462	ANKRD44	Body	opensea	Body-opensea		0.781043	0.658097	0.850142	0.67152	0.665427	0.562658	0.833156	0.671458	0.846849	0.828239
22081	cg24674754	-0.116626	0.68632	-3.69397	0.00450729	0.00450729	-2.11985	0.744632	0.628007	-0.116626	1	150537574		IGR	shelf	IGR-shelf	chr1:150534075-150534301	0.751795	0.737777	0.765312	0.587444	0.789744	0.602281	0.706846	0.569797	0.709464	0.642735
24008	cg27097438	-0.116306	0.161273	-4.55321	0.00119304	0.00119304	-0.774117	0.219426	0.10312	-0.116306	5	126409153	FLJ44606	5'UTR	island	5'UTR-island	chr5:126409006-126409327	0.200108	0.16774	0.236208	0.09153	0.181843	0.0662102	0.184344	0.0854027	0.294628	0.104718
24304	cg27449556	-0.116155	0.53955	-2.47571	0.0338807	0.0338807	-4.12069	0.597628	0.481473	-0.116155	18	10122231		IGR	opensea	IGR-opensea		0.544916	0.453312	0.632177	0.46956	0.543175	0.341327	0.582958	0.582405	0.684914	0.56076
6315	cg06586882	-0.116083	0.74698	-2.90569	0.0164591	0.0164591	-3.41462	0.805022	0.688939	-0.116083	6	38831548	DNAH8	Body	opensea	Body-opensea		0.848991	0.796439	0.797805	0.660116	0.887875	0.64195	0.736551	0.617602	0.753887	0.728586
2955	cg02976588	-0.115916	0.804207	-2.2659	0.0481504	0.0481504	-4.45786	0.862165	0.746249	-0.115916	1	150135546		IGR	opensea	IGR-opensea		0.906604	0.627095	0.868128	0.764696	0.913281	0.702495	0.901132	0.751569	0.721679	0.885391
11824	cg12488577	-0.115891	0.440047	-2.7769	0.0204253	0.0204253	-3.62733	0.497992	0.382101	-0.115891	3	25707509	MIR4442	TSS1500	shore	TSS1500-shore	chr3:25705556-25706570	0.477814	0.232913	0.523517	0.357482	0.525323	0.379211	0.485905	0.467307	0.477403	0.473593
12637	cg13393433	-0.115107	0.461357	-3.18633	0.0103147	0.0103147	-2.95059	0.51891	0.403803	-0.115107	10	63525851	C10orf107	3'UTR	opensea	3'UTR-opensea		0.520633	0.343246	0.58678	0.449203	0.542282	0.427693	0.410049	0.340767	0.534806	0.458106
4289	cg04355169	-0.115052	0.705921	-2.61198	0.0269463	0.0269463	-3.89846	0.763448	0.648395	-0.115052	14	24700477	GMPR2	TSS1500	shore	TSS1500-shore	chr14:24701646-24701992	0.744189	0.607803	0.779936	0.701434	0.803243	0.612134	0.609778	0.653279	0.880092	0.667327
2518	cg02569509	-0.115016	0.763536	-4.20919	0.00200691	0.00200691	-1.30159	0.821044	0.706028	-0.115016	7	142423070		IGR	opensea	IGR-opensea		0.771304	0.782035	0.856316	0.674812	0.793076	0.736796	0.820935	0.680925	0.863587	0.65557
18037	cg19450840	-0.114782	0.521539	-2.28918	0.0463144	0.0463144	-4.42083	0.57893	0.464148	-0.114782	7	134540954	CALD1	5'UTR	opensea	5'UTR-opensea		0.583436	0.394784	0.502124	0.47344	0.700111	0.352664	0.537894	0.500541	0.571084	0.599312
7602	cg07925274	-0.114674	0.660451	-2.26464	0.0482518	0.0482518	-4.45987	0.717788	0.603114	-0.114674	3	188225454	LPP	Body	opensea	Body-opensea		0.730539	0.520442	0.802398	0.569571	0.716243	0.597711	0.783646	0.603612	0.556114	0.724235
6997	cg07280845	-0.114538	0.772011	-2.6995	0.0232605	0.0232605	-3.75481	0.82928	0.714742	-0.114538	17	21432361	C17orf51	3'UTR	opensea	3'UTR-opensea		0.82184	0.810078	0.829822	0.675692	0.764605	0.621533	0.810922	0.802578	0.91921	0.663828
8837	cg09165844	-0.11431	0.851344	-2.96635	0.0148718	0.0148718	-3.31431	0.908499	0.794189	-0.11431	2	64777180	AFTPH	5'UTR	opensea	5'UTR-opensea		0.925617	0.841673	0.909347	0.64055	0.898709	0.787138	0.925061	0.826586	0.883762	0.874999
439	cg00424064	-0.11426	0.568512	-3.52235	0.00594499	0.00594499	-2.39863	0.625642	0.511382	-0.11426	17	61476846	TANC2	Body	opensea	Body-opensea		0.658831	0.493447	0.618005	0.446446	0.643046	0.529578	0.615985	0.457591	0.592344	0.629847
8721	cg09031352	-0.114258	0.596567	-2.34335	0.0423024	0.0423024	-4.33426	0.653696	0.539437	-0.114258	7	137009381	PTN	5'UTR	opensea	5'UTR-opensea		0.699888	0.627575	0.644655	0.486442	0.753628	0.59284	0.562291	0.58467	0.608016	0.405659
19310	cg21104343	-0.11413	0.619008	-3.26795	0.00901372	0.00901372	-2.81596	0.676073	0.561943	-0.11413	11	61263704		IGR	opensea	IGR-opensea		0.637168	0.645248	0.617169	0.567668	0.720312	0.610078	0.693337	0.517804	0.712381	0.468917
6322	cg06598794	-0.114116	0.483791	-3.34601	0.00792776	0.00792776	-2.68749	0.540849	0.426733	-0.114116	3	39371110	CCR8	TSS200	opensea	TSS200-opensea		0.52337	0.345803	0.59274	0.377113	0.507403	0.448565	0.535721	0.41968	0.54501	0.542505
23636	cg26648948	-0.113638	0.521518	-2.40237	0.038319	0.038319	-4.23936	0.578337	0.464699	-0.113638	2	204194146	ABI2	Body	shore	Body-shore	chr2:204192655-204193740	0.624212	0.405127	0.699854	0.573077	0.457987	0.466942	0.562301	0.397292	0.547332	0.481055
12306	cg13027280	-0.113345	0.810496	-2.98368	0.0144474	0.0144474	-3.28563	0.867168	0.753823	-0.113345	12	94017329		IGR	opensea	IGR-opensea		0.88157	0.834991	0.922708	0.728771	0.886981	0.750188	0.912254	0.75271	0.732329	0.702454
11157	cg11735435	-0.112948	0.452872	-3.0758	0.0123914	0.0123914	-3.13326	0.509345	0.396398	-0.112948	11	46360484	DGKZ	Body	opensea	Body-opensea		0.478195	0.372802	0.441306	0.420282	0.485631	0.35724	0.497661	0.458761	0.643934	0.372903
5448	cg05598831	-0.112946	0.494862	-2.45641	0.034997	0.034997	-4.152	0.551335	0.438389	-0.112946	3	31945731	OSBPL10	Body	opensea	Body-opensea		0.565066	0.406593	0.563502	0.384047	0.634779	0.443879	0.379943	0.447284	0.613382	0.510143
444	cg00428511	-0.112859	0.765821	-5.28008	0.000420418	0.000420418	0.28351	0.82225	0.709392	-0.112859	10	73597913	PSAP	Body	opensea	Body-opensea		0.787436	0.740954	0.829457	0.724865	0.850641	0.633448	0.839959	0.732155	0.80376	0.715535
880	cg00895271	-0.11275	0.591952	-2.26109	0.0485387	0.0485387	-4.46551	0.648327	0.535577	-0.11275	5	157997728		IGR	opensea	IGR-opensea		0.68685	0.49284	0.591488	0.412223	0.697098	0.504047	0.553617	0.613693	0.712581	0.655085
11758	cg12409728	-0.112706	0.751911	-3.9804	0.00286218	0.00286218	-1.6611	0.808264	0.695558	-0.112706	13	31150700		IGR	opensea	IGR-opensea		0.789356	0.672957	0.813222	0.744041	0.780497	0.643925	0.756898	0.717958	0.901348	0.698911
12716	cg13488078	-0.11261	0.675671	-2.97737	0.0146006	0.0146006	-3.29607	0.731976	0.619366	-0.11261	8	27469338	CLU	Body	shelf	Body-shelf	chr8:27471954-27472523	0.697609	0.612668	0.708444	0.64948	0.66636	0.567662	0.731078	0.570571	0.856389	0.69645
22990	cg25869078	-0.112596	0.481885	-2.36661	0.0406862	0.0406862	-4.29693	0.538183	0.425587	-0.112596	14	66085979	FUT8	5'UTR	opensea	5'UTR-opensea		0.607184	0.488224	0.527901	0.34333	0.593488	0.445193	0.563531	0.341224	0.398811	0.509966
6776	cg07074402	-0.112512	0.832312	-2.68232	0.0239416	0.0239416	-3.78305	0.888568	0.776056	-0.112512	2	175439844	WIPF1	Body	opensea	Body-opensea		0.912335	0.896208	0.971795	0.769397	0.798489	0.705102	0.927651	0.737313	0.83257	0.772262
2660	cg02707142	-0.11238	0.400633	-2.66475	0.0246593	0.0246593	-3.81192	0.456823	0.344443	-0.11238	10	8670485		IGR	opensea	IGR-opensea		0.467159	0.289844	0.564277	0.33353	0.501671	0.333871	0.350446	0.321235	0.400559	0.443732
18298	cg19758372	-0.112379	0.573144	-2.31743	0.0441777	0.0441777	-4.37575	0.629333	0.516954	-0.112379	3	71180287	FOXP1	TSS200	opensea	TSS200-opensea		0.572117	0.444937	0.694101	0.407419	0.653271	0.4694	0.612686	0.607324	0.614493	0.655691
8581	cg08905181	-0.112361	0.837265	-4.10564	0.00235463	0.00235463	-1.46349	0.893446	0.781085	-0.112361	5	33461038	TARS	Body	opensea	Body-opensea		0.939462	0.868951	0.896167	0.779777	0.855094	0.789355	0.910165	0.746771	0.866341	0.72057
8474	cg08805082	-0.112162	0.220413	-2.38482	0.0394632	0.0394632	-4.26764	0.276494	0.164332	-0.112162	3	169762877	GPR160	5'UTR	opensea	5'UTR-opensea		0.241117	0.155232	0.285978	0.115137	0.410044	0.0997882	0.199241	0.148963	0.246091	0.302539
18776	cg20383780	-0.112156	0.651642	-5.83017	0.000200716	0.000200716	1.03055	0.70772	0.595564	-0.112156	14	50990849	MAP4K5	Body	opensea	Body-opensea		0.705155	0.568712	0.713637	0.578876	0.739336	0.581857	0.715796	0.589315	0.664678	0.659063
6534	cg06806339	-0.112136	0.810765	-4.00035	0.00277418	0.00277418	-1.6295	0.866833	0.754697	-0.112136	9	20508649	MLLT3	Body	opensea	Body-opensea		0.840872	0.761069	0.819494	0.789844	0.889721	0.65688	0.900155	0.76228	0.883923	0.803411
5395	cg05530351	-0.11156	0.762984	-3.21614	0.00981846	0.00981846	-2.9014	0.818764	0.707204	-0.11156	14	50809487	CDKL1	Body	opensea	Body-opensea		0.761609	0.614699	0.83367	0.683102	0.842377	0.67563	0.800779	0.756481	0.855384	0.806107
13845	cg14588003	-0.111421	0.52246	-3.02893	0.0133971	0.0133971	-3.21077	0.57817	0.466749	-0.111421	15	93361889		IGR	opensea	IGR-opensea		0.544949	0.436905	0.615017	0.562185	0.610217	0.400102	0.485863	0.435901	0.634805	0.498654
4251	cg04319895	-0.111331	0.510136	-2.53155	0.0308473	0.0308473	-4.02989	0.565802	0.454471	-0.111331	6	72955528	RIMS1	Body	opensea	Body-opensea		0.574887	0.602766	0.586875	0.458556	0.574345	0.49037	0.585641	0.363101	0.507261	0.357561
10858	cg11377646	-0.111302	0.532103	-3.30031	0.008546	0.008546	-2.76267	0.587754	0.476452	-0.111302	1	11455041		IGR	opensea	IGR-opensea		0.646737	0.493752	0.613027	0.541155	0.616242	0.443521	0.582179	0.41149	0.480587	0.492342
14426	cg15224626	-0.111128	0.828864	-2.88461	0.0170505	0.0170505	-3.44948	0.884429	0.7733	-0.111128	6	140204424		IGR	opensea	IGR-opensea		0.859065	0.82504	0.89607	0.671904	0.95845	0.855348	0.905766	0.733098	0.802792	0.781111
12237	cg12944600	-0.111036	0.776004	-2.87965	0.0171925	0.0171925	-3.45766	0.831522	0.720486	-0.111036	2	85147464		IGR	opensea	IGR-opensea		0.850837	0.710115	0.77121	0.61611	0.846685	0.669628	0.840501	0.7652	0.84838	0.841378
20168	cg22270253	-0.110872	0.771633	-3.19828	0.0101128	0.0101128	-2.93088	0.827069	0.716197	-0.110872	7	96005807		IGR	opensea	IGR-opensea		0.881302	0.745729	0.756958	0.783542	0.893898	0.692198	0.845367	0.648705	0.75782	0.710812
3556	cg03596034	-0.110792	0.340248	-2.48248	0.0334978	0.0334978	-4.1097	0.395644	0.284852	-0.110792	17	29297437	RNF135	TSS1500	shore	TSS1500-shore	chr17:29298046-29298606	0.422623	0.301909	0.309815	0.262198	0.327627	0.249482	0.355766	0.275135	0.562388	0.335534
6658	cg06944123	-0.110408	0.838321	-2.43499	0.0362781	0.0362781	-4.18667	0.893525	0.783117	-0.110408	20	5990620	CRLS1	Body	shelf	Body-shelf	chr20:5986399-5987297	0.949671	0.906046	0.856003	0.767047	0.932385	0.700821	0.911147	0.687487	0.818417	0.854181
19632	cg21527249	-0.110399	0.543541	-3.07537	0.0124003	0.0124003	-3.13398	0.598741	0.488342	-0.110399	6	15410374	JARID2	Body	opensea	Body-opensea		0.551955	0.399288	0.593554	0.489751	0.593259	0.420149	0.602146	0.575899	0.652789	0.556623
23216	cg26180383	-0.10921	0.418324	-4.73044	0.000918669	0.000918669	-0.508952	0.472929	0.363718	-0.10921	8	129061048	MIR1207	TSS1500	opensea	TSS1500-opensea		0.475085	0.343227	0.518128	0.315641	0.437661	0.345969	0.462045	0.375941	0.471725	0.437814
14779	cg15665081	-0.109069	0.795747	-3.14162	0.0111079	0.0111079	-3.02445	0.850281	0.741212	-0.109069	11	104827238	CASP4	5'UTR	opensea	5'UTR-opensea		0.900808	0.793719	0.880682	0.740082	0.748699	0.685703	0.880957	0.682369	0.840259	0.804186
15453	cg16402644	-0.10875	0.779749	-3.74448	0.00415733	0.00415733	-2.03833	0.834124	0.725374	-0.10875	14	78021358	SPTLC2	Body	opensea	Body-opensea		0.803998	0.769307	0.83192	0.732206	0.79742	0.740477	0.894939	0.625022	0.842345	0.759858
20296	cg22433758	-0.108695	0.167888	-2.45833	0.034884	0.034884	-4.14888	0.222236	0.11354	-0.108695	7	38359327		IGR	opensea	IGR-opensea		0.11235	0.0823385	0.365021	0.14723	0.224859	0.111976	0.133865	0.0934261	0.275084	0.132731
21004	cg23331336	-0.108555	0.778108	-2.36957	0.0404843	0.0404843	-4.29215	0.832385	0.72383	-0.108555	6	64411178	PHF3	Body	opensea	Body-opensea		0.87797	0.85777	0.880256	0.751289	0.784711	0.577175	0.835416	0.72063	0.783573	0.712285
19803	cg21775265	-0.108409	0.582445	-3.38571	0.00742832	0.00742832	-2.62229	0.63665	0.528241	-0.108409	1	93491247		IGR	opensea	IGR-opensea		0.707649	0.628784	0.625868	0.508626	0.651348	0.502992	0.560885	0.503779	0.637499	0.497022
5228	cg05341932	-0.108228	0.713961	-2.37175	0.040337	0.040337	-4.28866	0.768075	0.659846	-0.108228	1	212262065	DTL	Body	opensea	Body-opensea		0.795255	0.522181	0.805416	0.63466	0.807596	0.717846	0.791302	0.719625	0.640804	0.70492
5073	cg05170070	-0.108071	0.645834	-3.67281	0.00466291	0.00466291	-2.15407	0.69987	0.591798	-0.108071	17	9550108	USP43	Body	shore	Body-shore	chr17:9548389-9549616	0.636645	0.587246	0.627102	0.585018	0.780829	0.59665	0.694044	0.607802	0.76073	0.582276
22016	cg24580593	-0.107893	0.610905	-2.47367	0.0339972	0.0339972	-4.12401	0.664851	0.556959	-0.107893	5	131994061	IL13	Body	shore	Body-shore	chr5:131991554-131992304	0.655727	0.469295	0.759584	0.561367	0.718019	0.573312	0.641074	0.524001	0.549854	0.656818
22113	cg24716692	-0.107557	0.589379	-2.6511	0.0252314	0.0252314	-3.83432	0.643157	0.5356	-0.107557	5	75680205		IGR	opensea	IGR-opensea		0.702264	0.68161	0.651548	0.514225	0.645612	0.473251	0.559026	0.513023	0.657336	0.495893
1686	cg01740479	-0.107524	0.497877	-2.49845	0.0326112	0.0326112	-4.08376	0.551639	0.444115	-0.107524	1	98315085	DPYD	Body	opensea	Body-opensea		0.462308	0.390858	0.669888	0.423656	0.561238	0.392205	0.477007	0.526128	0.587757	0.487727
15433	cg16380016	-0.107198	0.191975	-4.07516	0.00246869	0.00246869	-1.5114	0.245574	0.138376	-0.107198	14	68950837	RAD51B	Body	opensea	Body-opensea		0.256441	0.10037	0.274715	0.137123	0.182032	0.0873652	0.252488	0.148651	0.262193	0.218373
3713	cg03765062	-0.106917	0.833615	-2.51775	0.0315708	0.0315708	-4.05236	0.887073	0.780156	-0.106917	12	52370512	ACVR1B	Body	opensea	Body-opensea		0.826154	0.709138	0.918442	0.828116	0.939199	0.717574	0.890274	0.724664	0.861298	0.921288
7562	cg07881541	-0.106852	0.371855	-2.33455	0.04293	0.04293	-4.34835	0.425281	0.318429	-0.106852	3	53784508	CACNA1D	Body	opensea	Body-opensea		0.454661	0.321968	0.522611	0.328027	0.451085	0.335936	0.403854	0.203704	0.294193	0.402507
21448	cg23875532	-0.106606	0.764779	-2.60979	0.0270459	0.0270459	-3.90205	0.818082	0.711475	-0.106606	15	91136869	CRTC3	ExonBnd	opensea	ExonBnd-opensea		0.777641	0.649791	0.831141	0.722395	0.851706	0.645373	0.74142	0.698348	0.888501	0.84147
12926	cg13678096	-0.106536	0.773488	-2.25265	0.0492268	0.0492268	-4.47889	0.826757	0.72022	-0.106536	1	234987477		IGR	opensea	IGR-opensea		0.860827	0.650058	0.899946	0.649975	0.863561	0.688108	0.803351	0.762229	0.706098	0.85073
19302	cg21093326	-0.106268	0.767383	-2.49973	0.0325414	0.0325414	-4.08168	0.820517	0.714249	-0.106268	2	223313861	SGPP2	Body	opensea	Body-opensea		0.844555	0.665078	0.778438	0.668806	0.713838	0.702241	0.893341	0.695439	0.872411	0.839679
11860	cg12535136	-0.106237	0.455806	-2.49195	0.0329693	0.0329693	-4.09432	0.508925	0.402687	-0.106237	2	128222266		IGR	opensea	IGR-opensea		0.553171	0.348186	0.534804	0.395255	0.506496	0.462815	0.428899	0.287723	0.521254	0.519458
23501	cg26482939	-0.106106	0.360403	-4.79669	0.000834134	0.000834134	-0.411015	0.413456	0.30735	-0.106106	19	3136710	GNA15	Body	opensea	Body-opensea		0.38958	0.266338	0.41943	0.349152	0.475619	0.287486	0.375125	0.293683	0.407525	0.34009
12576	cg13333954	-0.106069	0.769704	-2.44123	0.0359	0.0359	-4.17657	0.822739	0.71667	-0.106069	12	1098663		IGR	shore	IGR-shore	chr12:1099557-1100785	0.794923	0.597105	0.836292	0.760207	0.818551	0.717471	0.915755	0.683049	0.748171	0.825515
5865	cg06061081	-0.10588	0.731757	-2.365	0.0407955	0.0407955	-4.2995	0.784696	0.678817	-0.10588	11	77299960	AQP11	TSS1500	shore	TSS1500-shore	chr11:77300360-77301391	0.68349	0.688261	0.817337	0.702143	0.792988	0.675828	0.879532	0.774559	0.750134	0.553292
20147	cg22240312	-0.105746	0.75526	-2.38065	0.0397401	0.0397401	-4.27435	0.808133	0.702388	-0.105746	21	36430147		IGR	opensea	IGR-opensea		0.79359	0.619958	0.875407	0.710075	0.793775	0.661839	0.702359	0.687346	0.875537	0.832721
13120	cg13867670	-0.10561	0.824374	-3.71798	0.00433722	0.00433722	-2.08106	0.877179	0.771569	-0.10561	11	121332475	SORL1	Body	opensea	Body-opensea		0.925517	0.816716	0.857058	0.703561	0.869346	0.834681	0.911737	0.759989	0.822239	0.742897
7228	cg07514257	-0.105595	0.784713	-4.91838	0.000699768	0.000699768	-0.232846	0.83751	0.731915	-0.105595	7	890732	SUN1	Body	shelf	Body-shelf	chr7:886803-887535	0.852474	0.78496	0.842148	0.726102	0.783018	0.698022	0.854573	0.690086	0.855338	0.760405
2241	cg02270895	-0.105485	0.778979	-2.4413	0.0358959	0.0358959	-4.17646	0.831722	0.726237	-0.105485	6	32031820	TNXB	Body	opensea	Body-opensea		0.826385	0.833294	0.839012	0.71143	0.910569	0.597877	0.757868	0.784608	0.824775	0.703974
20818	cg23079860	-0.10517	0.798447	-3.45254	0.00665996	0.00665996	-2.51274	0.851032	0.745863	-0.10517	16	57114658	NLRC5	Body	opensea	Body-opensea		0.86685	0.80695	0.877212	0.69559	0.757617	0.714626	0.910937	0.736908	0.842545	0.77524
8053	cg08365194	-0.105041	0.599636	-2.646	0.0254488	0.0254488	-3.8427	0.652157	0.547115	-0.105041	16	29679204	SPN	3'UTR	shelf	3'UTR-shelf	chr16:29675845-29676120	0.644218	0.629373	0.617286	0.53051	0.693832	0.52511	0.560835	0.459912	0.744611	0.590671
5450	cg05602799	-0.104814	0.67437	-3.68042	0.00460632	0.00460632	-2.14177	0.726776	0.621963	-0.104814	12	109487105		IGR	shelf	IGR-shelf	chr12:109490238-109490673	0.770126	0.638138	0.753753	0.693581	0.748877	0.554349	0.656264	0.613293	0.704862	0.610452
8453	cg08783928	-0.10473	0.692769	-2.73968	0.0217421	0.0217421	-3.68866	0.745134	0.640404	-0.10473	17	8067323	VAMP2	TSS1500	shore	TSS1500-shore	chr17:8065909-8066494	0.730989	0.575611	0.797355	0.656788	0.804282	0.687214	0.76952	0.694744	0.623525	0.587661
15728	cg16723678	-0.104565	0.562997	-2.44699	0.0355545	0.0355545	-4.16725	0.615279	0.510715	-0.104565	3	130710116	ATP2C1	Body	opensea	Body-opensea		0.587921	0.4361	0.684571	0.447795	0.608108	0.497853	0.679076	0.550564	0.51672	0.621261
2032	cg02058483	-0.10425	0.724346	-2.86589	0.0175935	0.0175935	-3.48041	0.776471	0.672221	-0.10425	11	35442918		IGR	shore	IGR-shore	chr11:35440375-35441882	0.78487	0.707732	0.75433	0.740061	0.710004	0.623835	0.839851	0.721937	0.793299	0.567539
3605	cg03644629	-0.104179	0.726191	-3.90183	0.0032385	0.0032385	-1.78604	0.77828	0.674101	-0.104179	3	109130317	FLJ25363	Body	opensea	Body-opensea		0.745941	0.749552	0.726888	0.674167	0.823579	0.670951	0.790498	0.610679	0.804497	0.665155
3167	cg03201004	-0.104166	0.714533	-3.44903	0.00669815	0.00669815	-2.51848	0.766616	0.662451	-0.104166	1	40189724		IGR	opensea	IGR-opensea		0.798307	0.703131	0.789976	0.741672	0.75639	0.595028	0.697672	0.624356	0.790738	0.648065
15421	cg16362955	-0.104036	0.806364	-2.54481	0.0301671	0.0301671	-4.00825	0.858382	0.754346	-0.104036	16	57050428	NLRC5	TSS1500	opensea	TSS1500-opensea		0.789202	0.744581	0.857822	0.751432	0.85842	0.614071	0.895988	0.815131	0.890478	0.846515
8993	cg09314147	-0.103785	0.846686	-2.65521	0.0250578	0.0250578	-3.82758	0.898579	0.794794	-0.103785	11	67287235	CABP2	Body	island	Body-island	chr11:67287234-67287568	0.86297	0.815583	0.887427	0.917127	0.93161	0.79978	0.878189	0.772368	0.932697	0.66911
5918	cg06108882	-0.103698	0.449093	-2.4509	0.035322	0.035322	-4.16092	0.500942	0.397244	-0.103698	6	32835220		IGR	opensea	IGR-opensea		0.464864	0.378571	0.553648	0.333022	0.474918	0.297596	0.551164	0.520307	0.460116	0.456725
17416	cg18675358	-0.103689	0.83588	-4.3774	0.00155303	0.00155303	-1.04163	0.887725	0.784036	-0.103689	3	3170567	TRNT1	5'UTR	shore	5'UTR-shore	chr3:3168324-3169231	0.889722	0.869795	0.906074	0.774773	0.847271	0.784082	0.908188	0.746172	0.887368	0.745359
11119	cg11699576	-0.103582	0.300345	-2.92314	0.0159857	0.0159857	-3.38577	0.352136	0.248554	-0.103582	14	99681881	BCL11B	Body	opensea	Body-opensea		0.302977	0.261783	0.329019	0.24912	0.437934	0.210311	0.30471	0.178143	0.386041	0.343412
8097	cg08413906	-0.103279	0.769687	-3.29716	0.00859035	0.00859035	-2.76785	0.821327	0.718048	-0.103279	4	166131006	KLHL2	TSS200	shore	TSS200-shore	chr4:166128385-166129255	0.778812	0.707212	0.909087	0.761126	0.805631	0.742633	0.870983	0.696	0.74212	0.683267
22035	cg24606374	-0.103054	0.524377	-2.36205	0.0409977	0.0409977	-4.30424	0.575904	0.47285	-0.103054	6	126129465	NCOA7	5'UTR	opensea	5'UTR-opensea		0.582318	0.392559	0.631183	0.470241	0.668044	0.490093	0.570424	0.472528	0.427551	0.538832
13456	cg14189571	-0.102956	0.44065	-2.37726	0.039966	0.039966	-4.27979	0.492128	0.389172	-0.102956	4	188916943	ZFP42	1stExon	shore	1stExon-shore	chr4:188916605-188916876	0.440325	0.367152	0.437784	0.436431	0.489931	0.280485	0.568861	0.348663	0.523741	0.51313
2910	cg02930556	-0.102908	0.714085	-2.8805	0.0171681	0.0171681	-3.45626	0.765539	0.662631	-0.102908	7	104851391	SRPK2	Body	opensea	Body-opensea		0.748802	0.583286	0.714037	0.625615	0.760462	0.633521	0.767061	0.6994	0.837334	0.771334
7288	cg07576338	-0.102818	0.489851	-2.59342	0.0278003	0.0278003	-3.92884	0.54126	0.438442	-0.102818	3	4941521	BHLHE40-AS1	Body	opensea	Body-opensea		0.62718	0.495631	0.567464	0.442904	0.568698	0.338018	0.455037	0.415377	0.487922	0.500277
3070	cg03104352	-0.102808	0.765367	-4.53267	0.00123009	0.00123009	-0.805143	0.816771	0.713963	-0.102808	1	186843139	PLA2G4A	Body	opensea	Body-opensea		0.801796	0.699848	0.818781	0.726366	0.824365	0.677674	0.841695	0.796107	0.797218	0.66982
10717	cg11213508	-0.102777	0.893804	-4.05121	0.00256244	0.00256244	-1.54914	0.945192	0.842415	-0.102777	16	28504834	CLN3	TSS1500	shore	TSS1500-shore	chr16:28502813-28503491	0.937404	0.825096	0.939657	0.822022	0.969546	0.76555	0.945668	0.880655	0.933684	0.918753
15994	cg17028453	-0.102727	0.770645	-3.74962	0.00412332	0.00412332	-2.03004	0.822008	0.719282	-0.102727	1	182101449		IGR	opensea	IGR-opensea		0.844202	0.796039	0.834973	0.666758	0.791904	0.647879	0.83419	0.728649	0.804772	0.757083
2035	cg02059384	-0.102483	0.758132	-5.34138	0.000386353	0.000386353	0.369046	0.809373	0.70689	-0.102483	15	75464203		IGR	opensea	IGR-opensea		0.785264	0.69807	0.833104	0.673706	0.84825	0.726972	0.751745	0.716109	0.828502	0.719594
2058	cg02075820	-0.102411	0.681288	-2.24354	0.0499812	0.0499812	-4.49334	0.732494	0.630083	-0.102411	11	17300909	NUCB2	5'UTR	shelf	5'UTR-shelf	chr11:17297779-17298694	0.688886	0.527628	0.788256	0.657771	0.738324	0.528631	0.759158	0.672437	0.687844	0.763948
1007	cg01021224	-0.102328	0.795403	-2.49641	0.032723	0.032723	-4.08707	0.846567	0.744239	-0.102328	5	35049428	AGXT2	TSS1500	opensea	TSS1500-opensea		0.87975	0.831003	0.895031	0.731428	0.824264	0.722245	0.89531	0.641183	0.738482	0.795337
19080	cg20780945	-0.102304	0.768154	-2.60164	0.0274187	0.0274187	-3.91539	0.819306	0.717002	-0.102304	5	138935126		IGR	opensea	IGR-opensea		0.803788	0.780335	0.854971	0.71927	0.865973	0.628168	0.769019	0.822304	0.802777	0.634932
9187	cg09540957	-0.102224	0.766164	-2.93066	0.0157858	0.0157858	-3.37333	0.817276	0.715052	-0.102224	2	98414154	TMEM131	Body	opensea	Body-opensea		0.823439	0.801364	0.78157	0.634191	0.813722	0.708866	0.911902	0.72733	0.755746	0.703509
15787	cg16785409	-0.102199	0.322106	-2.26523	0.0482043	0.0482043	-4.45893	0.373206	0.271007	-0.102199	7	37835892		IGR	opensea	IGR-opensea		0.363931	0.267961	0.441038	0.279266	0.417653	0.222582	0.449235	0.289407	0.194172	0.295819
21573	cg24050135	-0.101833	0.419069	-2.5204	0.0314304	0.0314304	-4.04804	0.469986	0.368152	-0.101833	1	234659547		IGR	opensea	IGR-opensea		0.539082	0.376671	0.483983	0.31324	0.468459	0.252563	0.442599	0.44414	0.415804	0.454147
4836	cg04925460	-0.101749	0.813338	-4.21537	0.00198793	0.00198793	-1.29196	0.864212	0.762463	-0.101749	13	81547075		IGR	opensea	IGR-opensea		0.897488	0.798499	0.89161	0.802799	0.805897	0.767469	0.889287	0.708045	0.836778	0.735503
8567	cg08890678	-0.101674	0.772747	-2.86848	0.0175172	0.0175172	-3.47613	0.823584	0.72191	-0.101674	20	13800721		IGR	opensea	IGR-opensea		0.854666	0.82083	0.790536	0.623826	0.812448	0.777905	0.804734	0.665151	0.855535	0.721839
22590	cg25335987	-0.1016	0.604452	-2.55042	0.0298839	0.0298839	-3.9991	0.655251	0.553652	-0.1016	4	151397947	LRBA	Body	opensea	Body-opensea		0.622856	0.696068	0.684509	0.495975	0.706237	0.518985	0.676325	0.501885	0.58633	0.555345
3071	cg03104358	-0.10152	0.632873	-2.36177	0.041017	0.041017	-4.30469	0.683633	0.582113	-0.10152	1	27562590	WDTC1	5'UTR	shore	5'UTR-shore	chr1:27560705-27561707	0.629641	0.525121	0.581106	0.586602	0.745897	0.564398	0.644079	0.600178	0.817441	0.634264
18397	cg19886655	-0.101461	0.782335	-2.72281	0.022367	0.022367	-3.71645	0.833065	0.731604	-0.101461	6	2958852	SERPINB6	Body	opensea	Body-opensea		0.867395	0.737352	0.742772	0.778552	0.866349	0.632215	0.796937	0.70989	0.891873	0.80001
15029	cg15945527	-0.101266	0.773024	-3.19892	0.010102	0.010102	-2.92981	0.823656	0.722391	-0.101266	12	4071732		IGR	opensea	IGR-opensea		0.746673	0.664011	0.822559	0.743903	0.854176	0.649708	0.841097	0.781767	0.853777	0.772565
9937	cg10389399	-0.101233	0.837448	-2.2557	0.0489769	0.0489769	-4.47405	0.888064	0.786831	-0.101233	13	78518703	EDNRB	5'UTR	opensea	5'UTR-opensea		0.931387	0.869128	0.913355	0.901471	0.906396	0.715795	0.896123	0.688285	0.793061	0.759477
20335	cg22483613	-0.101072	0.705476	-2.93293	0.015726	0.015726	-3.36957	0.756011	0.65494	-0.101072	4	15781661	CD38	Body	shore	Body-shore	chr4:15779998-15780729	0.80632	0.577283	0.75722	0.736843	0.728246	0.69276	0.792205	0.680929	0.696066	0.586883
19725	cg21651867	-0.100999	0.769193	-2.33333	0.0430178	0.0430178	-4.35031	0.819693	0.718694	-0.100999	15	89629912	ABHD2	TSS1500	shore	TSS1500-shore	chr15:89631546-89632209	0.860645	0.772104	0.80108	0.712737	0.880951	0.640895	0.890002	0.723618	0.665784	0.744116
20712	cg22947094	-0.100933	0.644837	-2.88802	0.0169534	0.0169534	-3.44384	0.695303	0.59437	-0.100933	1	16170630	FLJ37453	Body	shelf	Body-shelf	chr1:16173889-16175396	0.646341	0.553457	0.704456	0.552589	0.762582	0.561355	0.692235	0.582679	0.670902	0.72177
2157	cg02181180	-0.100814	0.845019	-2.65661	0.0249991	0.0249991	-3.82529	0.895426	0.794612	-0.100814	14	21140550		IGR	opensea	IGR-opensea		0.872374	0.655252	0.925806	0.812606	0.905621	0.784283	0.869864	0.822409	0.903464	0.898511
17825	cg19194784	-0.100775	0.813756	-3.69261	0.00451711	0.00451711	-2.12205	0.864144	0.763368	-0.100775	11	92647563		IGR	shore	IGR-shore	chr11:92648683-92649103	0.928394	0.804955	0.879575	0.704367	0.855432	0.76956	0.782529	0.786475	0.874788	0.751484
20068	cg22121705	-0.100672	0.810569	-2.40095	0.0384103	0.0384103	-4.24165	0.860905	0.760233	-0.100672	1	43218991	P3H1	Body	opensea	Body-opensea		0.857636	0.869158	0.838826	0.795507	0.870391	0.672394	0.923329	0.653939	0.814344	0.810167
6262	cg06517794	-0.100635	0.878429	-4.04788	0.00257578	0.00257578	-1.55439	0.928746	0.828111	-0.100635	1	78180274	USP33	Body	opensea	Body-opensea		0.963291	0.867412	0.931372	0.86357	0.90595	0.782464	0.938186	0.870288	0.904932	0.756821
23366	cg26326208	-0.100591	0.536796	-2.30754	0.0449143	0.0449143	-4.39154	0.587091	0.4865	-0.100591	10	129861770	PTPRE	Body	opensea	Body-opensea		0.515004	0.481052	0.563708	0.488912	0.555877	0.514517	0.53217	0.494093	0.768697	0.453925
14891	cg15800327	-0.100565	0.344728	-2.57504	0.0286725	0.0286725	-3.9589	0.39501	0.294445	-0.100565	10	126417104	FAM53B	5'UTR	opensea	5'UTR-opensea		0.327568	0.255121	0.379422	0.313301	0.494781	0.285732	0.303018	0.356194	0.470262	0.261878
1098	cg01126010	-0.100556	0.873787	-3.29094	0.00867874	0.00867874	-2.77809	0.924065	0.823509	-0.100556	9	27564904	C9orf72	Body	opensea	Body-opensea		0.929252	0.793752	0.935406	0.751433	0.927402	0.838105	0.92153	0.792749	0.906735	0.941507
13861	cg14605877	-0.100469	0.80628	-2.45701	0.0349616	0.0349616	-4.15102	0.856515	0.756045	-0.100469	3	184466433		IGR	opensea	IGR-opensea		0.834317	0.765884	0.814041	0.739733	0.903426	0.755216	0.880587	0.629864	0.850202	0.889528
15548	cg16524005	-0.100458	0.81993	-2.35018	0.0418213	0.0418213	-4.3233	0.870159	0.769701	-0.100458	1	205326641	KLHDC8A	TSS1500	opensea	TSS1500-opensea		0.920868	0.850633	0.896114	0.645933	0.830684	0.76976	0.9286	0.753915	0.774528	0.828264
13554	cg14289429	-0.100338	0.551082	-3.00477	0.0139478	0.0139478	-3.25074	0.601251	0.500913	-0.100338	9	134139878	FAM78A	Body	shelf	Body-shelf	chr9:134136212-134136438	0.606486	0.520003	0.526525	0.465288	0.593571	0.423239	0.597338	0.576238	0.682333	0.519795
18802	cg20421319	-0.100334	0.310011	-2.47984	0.0336467	0.0336467	-4.11399	0.360178	0.259844	-0.100334	14	62270690		IGR	opensea	IGR-opensea		0.378527	0.333772	0.254103	0.340704	0.367408	0.250468	0.420696	0.184103	0.380156	0.190171
319	cg00304081	-0.100265	0.681116	-2.91926	0.0160896	0.0160896	-3.39218	0.731248	0.630983	-0.100265	16	50105230	HEATR3	Body	opensea	Body-opensea		0.779228	0.688351	0.749124	0.573721	0.774753	0.601479	0.724985	0.692798	0.628152	0.598568
14230	cg14997450	-0.100258	0.632599	-3.94743	0.00301415	0.00301415	-1.71344	0.682728	0.58247	-0.100258	2	216947275	PECR	TSS1500	shore	TSS1500-shore	chr2:216946324-216946734	0.671884	0.583031	0.672166	0.556945	0.754375	0.539799	0.636847	0.580795	0.67837	0.651781
14393	cg15178602	-0.100072	0.813918	-3.35541	0.00780639	0.00780639	-2.67204	0.863955	0.763882	-0.100072	6	112852231		IGR	opensea	IGR-opensea		0.934576	0.789321	0.857084	0.814284	0.789977	0.78799	0.843963	0.71485	0.894173	0.712965
15365	cg16312870	0.100039	0.316996	3.2202	0.00975284	0.00975284	-2.8947	0.266977	0.367015	0.100039	1	40343411	TRIT1	Body	opensea	Body-opensea		0.209132	0.310619	0.338044	0.372649	0.315909	0.372663	0.287102	0.380686	0.184696	0.398459
401	cg00391739	0.100057	0.674843	2.48699	0.0332452	0.0332452	-4.10238	0.624815	0.724872	0.100057	2	47146010	MCFD2	5'UTR	shelf	5'UTR-shelf	chr2:47142466-47143261	0.722696	0.8029	0.654962	0.78117	0.557681	0.716169	0.554214	0.644059	0.634521	0.680062
20696	cg22931335	0.100095	0.427328	2.40603	0.0380843	0.0380843	-4.23345	0.377281	0.477375	0.100095	17	6592492	SLC13A5	Body	opensea	Body-opensea		0.412879	0.490473	0.397424	0.583694	0.399621	0.455477	0.411487	0.491685	0.264993	0.365547
10596	cg11094094	0.10011	0.212439	3.67482	0.00464792	0.00464792	-2.15083	0.162384	0.262493	0.10011	17	13501415	HS3ST3A1	Body	shelf	Body-shelf	chr17:13503829-13505559	0.138833	0.250608	0.174841	0.299003	0.135779	0.217651	0.122188	0.318897	0.240279	0.226307
24131	cg27253035	0.100117	0.152146	3.8271	0.0036449	0.0036449	-1.90551	0.102088	0.202205	0.100117	2	106761185	UXS1	Body	opensea	Body-opensea		0.0859488	0.262404	0.08286	0.254157	0.0725016	0.174414	0.153384	0.179047	0.115746	0.141002
18624	cg20191437	0.100123	0.177625	2.55497	0.0296567	0.0296567	-3.99169	0.127564	0.227687	0.100123	1	209877382	HSD11B1	TSS1500	opensea	TSS1500-opensea		0.108912	0.219631	0.100718	0.243386	0.16909	0.355263	0.0873626	0.204133	0.171737	0.11602
14200	cg14963738	0.10013	0.267646	2.89716	0.0166958	0.0166958	-3.42872	0.217581	0.317711	0.10013	7	19752782		IGR	shelf	IGR-shelf	chr7:19748397-19748861	0.255921	0.307546	0.15271	0.312588	0.194135	0.438313	0.235718	0.259687	0.249423	0.270424
4792	cg04889000	0.100131	0.265391	2.82905	0.0187141	0.0187141	-3.54127	0.215325	0.315456	0.100131	2	17700133	RAD51AP2	TSS1500	opensea	TSS1500-opensea		0.1571	0.238867	0.264163	0.320721	0.266839	0.420618	0.160513	0.290947	0.228011	0.306126
4364	cg04436278	0.100171	0.437075	2.43511	0.0362705	0.0362705	-4.18647	0.38699	0.487161	0.100171	12	66407183		IGR	opensea	IGR-opensea		0.479252	0.579475	0.380114	0.470719	0.37017	0.556965	0.333171	0.455951	0.372242	0.372693
17595	cg18893000	0.100174	0.50526	3.15482	0.0108675	0.0108675	-3.00265	0.455173	0.555347	0.100174	7	107931294	NRCAM	5'UTR	opensea	5'UTR-opensea		0.424888	0.641238	0.498424	0.573163	0.424581	0.574232	0.484715	0.533476	0.443259	0.454626
21517	cg23964820	0.100201	0.232099	3.50139	0.00615088	0.00615088	-2.43286	0.181999	0.2822	0.100201	8	32076032	NRG1	Body	opensea	Body-opensea		0.164261	0.248012	0.211413	0.34149	0.206931	0.35559	0.191206	0.232549	0.136185	0.233358
13327	cg14053276	0.100213	0.390684	4.79325	0.000838317	0.000838317	-0.416089	0.340577	0.44079	0.100213	1	111888517	PIFO	TSS1500	shore	TSS1500-shore	chr1:111889138-111889539	0.390516	0.430989	0.338483	0.407172	0.332183	0.49104	0.287393	0.452431	0.354311	0.422317
11201	cg11789371	0.100214	0.567891	2.3284	0.043374	0.043374	-4.3582	0.517784	0.617998	0.100214	14	102551385	HSP90AA1	Body	shore	Body-shore	chr14:102552721-102554068	0.559453	0.648034	0.514529	0.636006	0.448903	0.706995	0.534544	0.644391	0.531489	0.454564
3983	cg04053063	0.100235	0.169008	4.5192	0.00125506	0.00125506	-0.825528	0.118891	0.219126	0.100235	5	140226838	PCDHA9	TSS1500	shore	TSS1500-shore	chr5:140228129-140228576	0.120492	0.219769	0.132567	0.22057	0.112287	0.293794	0.0904176	0.204832	0.138691	0.156664
5677	cg05850035	0.100244	0.460513	3.04294	0.0130882	0.0130882	-3.18761	0.410391	0.510635	0.100244	3	104914710		IGR	opensea	IGR-opensea		0.408469	0.535741	0.448674	0.523585	0.407928	0.612051	0.360094	0.431851	0.42679	0.449947
22276	cg24919348	0.100246	0.388788	2.5761	0.0286219	0.0286219	-3.95718	0.338665	0.438911	0.100246	8	100549849	MIR599	TSS1500	opensea	TSS1500-opensea		0.31412	0.474903	0.299435	0.323621	0.356758	0.48572	0.368507	0.369871	0.354504	0.540439
5410	cg05555048	0.100263	0.641368	2.50315	0.0323545	0.0323545	-4.07611	0.591237	0.691499	0.100263	1	68000532		IGR	opensea	IGR-opensea		0.636673	0.682361	0.614727	0.741003	0.635518	0.760667	0.453199	0.632107	0.616066	0.64136
17353	cg18594370	0.100272	0.510139	2.24841	0.0495766	0.0495766	-4.48562	0.460003	0.560275	0.100272	10	21777758		IGR	opensea	IGR-opensea		0.569338	0.57871	0.437428	0.570125	0.427588	0.665775	0.430712	0.568369	0.434949	0.418394
23074	cg25984941	0.100321	0.588914	2.5905	0.027937	0.027937	-3.93362	0.538754	0.639075	0.100321	4	148435408	EDNRA	5'UTR	opensea	5'UTR-opensea		0.630801	0.660748	0.534248	0.663323	0.590345	0.705661	0.503512	0.57554	0.434864	0.590103
10644	cg11138503	0.100328	0.495469	2.48948	0.033106	0.033106	-4.09833	0.445305	0.545633	0.100328	15	73856932	NPTN	Body	opensea	Body-opensea		0.382954	0.604951	0.55054	0.576924	0.440039	0.561969	0.372262	0.547003	0.480729	0.437317
19714	cg21642988	0.100332	0.72805	3.9544	0.00298134	0.00298134	-1.70237	0.677884	0.778216	0.100332	15	78558406	DNAJA4	TSS200	shore	TSS200-shore	chr15:78556405-78557542	0.609405	0.752548	0.639578	0.754622	0.686218	0.827544	0.724931	0.776811	0.729287	0.779556
18854	cg20495370	0.100408	0.195842	2.30281	0.0452712	0.0452712	-4.3991	0.145638	0.246047	0.100408	14	23266481	SLC7A7	Body	opensea	Body-opensea		0.15471	0.314548	0.115532	0.247839	0.105181	0.324242	0.158376	0.265813	0.194392	0.0777915
6345	cg06624032	0.100414	0.480503	2.25991	0.0486346	0.0486346	-4.46738	0.430296	0.53071	0.100414	7	120673033	CPED1	Body	opensea	Body-opensea		0.448166	0.559787	0.472616	0.508837	0.497866	0.629955	0.291969	0.520233	0.440862	0.434738
321	cg00307236	0.10042	0.551747	2.25683	0.0488849	0.0488849	-4.47227	0.501537	0.601957	0.10042	4	79627663		IGR	opensea	IGR-opensea		0.598312	0.608515	0.49842	0.605108	0.522511	0.645224	0.528845	0.654572	0.359598	0.496368
12250	cg12958821	0.100441	0.713437	2.7622	0.0209353	0.0209353	-3.65156	0.663217	0.763658	0.100441	22	27416104		IGR	opensea	IGR-opensea		0.725803	0.754205	0.594054	0.775877	0.689063	0.879076	0.633806	0.70233	0.673356	0.706802
791	cg00789545	0.100459	0.169538	3.73455	0.00422379	0.00422379	-2.05433	0.119308	0.219768	0.100459	14	102770909	RAGE	Body	shore	Body-shore	chr14:102771116-102771718	0.0678405	0.149903	0.148272	0.204605	0.177226	0.216538	0.102526	0.255273	0.100676	0.272519
23529	cg26519249	0.100473	0.122896	2.42311	0.0370087	0.0370087	-4.20588	0.0726596	0.173132	0.100473	8	123682301		IGR	opensea	IGR-opensea		0.0901997	0.202671	0.0680082	0.214266	0.0367272	0.297217	0.0714307	0.100311	0.0969322	0.0511958
5282	cg05396392	0.100507	0.21069	2.2862	0.0465457	0.0465457	-4.42558	0.160436	0.260943	0.100507	20	57817959	ZNF831	Body	opensea	Body-opensea		0.233565	0.322711	0.15994	0.27663	0.11262	0.356991	0.116075	0.233789	0.179981	0.114595
15861	cg16886329	0.100509	0.678083	2.88895	0.0169268	0.0169268	-3.44229	0.627829	0.728338	0.100509	20	6100495	FERMT1	5'UTR	shelf	5'UTR-shelf	chr20:6103436-6103970	0.658899	0.742156	0.60481	0.701783	0.658548	0.831143	0.567817	0.739048	0.64907	0.627562
22224	cg24840200	0.100551	0.171082	3.35884	0.00776261	0.00776261	-2.6664	0.120807	0.221358	0.100551	5	137877737	ETF1	TSS1500	shore	TSS1500-shore	chr5:137878264-137879425	0.144111	0.254546	0.150655	0.277926	0.121843	0.264867	0.0956356	0.191871	0.0917897	0.117578
2713	cg02756795	0.10059	0.439715	3.26632	0.00903801	0.00903801	-2.81865	0.38942	0.49001	0.10059	14	98649417		IGR	opensea	IGR-opensea		0.440206	0.485187	0.35423	0.540844	0.336711	0.554485	0.427375	0.458046	0.388579	0.411491
3127	cg03171142	0.100596	0.819713	2.34478	0.042201	0.042201	-4.33196	0.769415	0.870011	0.100596	19	791247		IGR	opensea	IGR-opensea		0.906075	0.833486	0.768608	0.849061	0.774258	0.934171	0.742175	0.916695	0.655958	0.81664
22831	cg25641936	0.100602	0.743608	3.39877	0.00727124	0.00727124	-2.60085	0.693307	0.793908	0.100602	3	189942400		IGR	opensea	IGR-opensea		0.711412	0.776683	0.71711	0.791508	0.701582	0.780632	0.756854	0.784749	0.579577	0.83597
19816	cg21786386	0.10061	0.262905	2.35942	0.0411789	0.0411789	-4.30847	0.2126	0.31321	0.10061	5	148118964		IGR	opensea	IGR-opensea		0.253876	0.348258	0.25387	0.341666	0.241665	0.375553	0.179649	0.343384	0.133943	0.15719
2101	cg02117150	0.100635	0.286988	2.4547	0.0350975	0.0350975	-4.15476	0.236671	0.337306	0.100635	5	134523011	C5orf66	5'UTR	shelf	5'UTR-shelf	chr5:134526927-134527419	0.288893	0.379843	0.211474	0.367907	0.239339	0.436309	0.24963	0.309141	0.19402	0.19333
10276	cg10734781	0.100686	0.205645	3.12087	0.0114971	0.0114971	-3.05875	0.155302	0.255988	0.100686	8	19833012		IGR	opensea	IGR-opensea		0.136009	0.23508	0.21497	0.34804	0.180449	0.290114	0.14989	0.216878	0.095192	0.189828
11320	cg11932301	0.10069	0.219412	2.72359	0.0223379	0.0223379	-3.71517	0.169067	0.269757	0.10069	10	76349339	ADK	Body	opensea	Body-opensea		0.156279	0.259925	0.150626	0.340706	0.139314	0.325599	0.122773	0.241453	0.276343	0.181102
21730	cg24232676	0.100693	0.554585	2.62564	0.0263347	0.0263347	-3.87608	0.504239	0.604931	0.100693	1	219333615	LYPLAL1-AS1	Body	opensea	Body-opensea		0.540644	0.670301	0.470842	0.611533	0.549931	0.6629	0.480598	0.619304	0.479179	0.46062
14172	cg14924131	0.100703	0.557302	2.25109	0.0493555	0.0493555	-4.48137	0.50695	0.607654	0.100703	13	74207962		IGR	opensea	IGR-opensea		0.549331	0.566175	0.455157	0.70178	0.54174	0.696735	0.50141	0.615483	0.487114	0.458095
20456	cg22640092	0.100771	0.3057	2.40775	0.0379745	0.0379745	-4.23067	0.255314	0.356086	0.100771	2	11530707		IGR	opensea	IGR-opensea		0.318199	0.381197	0.257001	0.436846	0.205678	0.365901	0.280139	0.394565	0.215555	0.20192
4507	cg04586202	0.100792	0.757448	3.17584	0.0104955	0.0104955	-2.96793	0.707052	0.807843	0.100792	7	131618854	LOC101928782	Body	opensea	Body-opensea		0.734227	0.748456	0.724317	0.811454	0.685501	0.931152	0.679161	0.779566	0.712053	0.768589
22486	cg25191332	0.100798	0.27969	4.32961	0.00166969	0.00166969	-1.11509	0.229291	0.330089	0.100798	7	112062419	IFRD1	TSS1500	opensea	TSS1500-opensea		0.270213	0.321211	0.223106	0.310936	0.242598	0.322538	0.168835	0.295549	0.241704	0.400211
5397	cg05537267	0.100855	0.352302	2.30291	0.0452638	0.0452638	-4.39894	0.301874	0.402729	0.100855	9	6902590	KDM4C	Body	opensea	Body-opensea		0.311793	0.448845	0.407343	0.430871	0.348022	0.469318	0.204804	0.353202	0.23741	0.311409
16037	cg17066785	0.100872	0.542517	2.27429	0.0474808	0.0474808	-4.44453	0.492081	0.592953	0.100872	20	45063169		IGR	opensea	IGR-opensea		0.533476	0.621274	0.553712	0.621761	0.525989	0.617918	0.460838	0.656346	0.386392	0.447468
20722	cg22966160	0.100916	0.343044	2.44058	0.0359395	0.0359395	-4.17763	0.292586	0.393502	0.100916	11	128395114	LOC101929517	TSS1500	shelf	TSS1500-shelf	chr11:128391712-128392611	0.271016	0.456925	0.248141	0.476021	0.28099	0.312592	0.254465	0.401001	0.408316	0.320971
24185	cg27307648	0.100975	0.322113	2.47619	0.0338535	0.0338535	-4.11991	0.271625	0.3726	0.100975	15	49579098	GALK2	Body	opensea	Body-opensea		0.250855	0.335453	0.214335	0.353025	0.363095	0.473835	0.218528	0.419352	0.311312	0.281337
14239	cg15002691	0.100976	0.250796	2.60906	0.0270792	0.0270792	-3.90325	0.200308	0.301284	0.100976	7	137761047	AKR1D1	TSS200	opensea	TSS200-opensea		0.276604	0.297641	0.202521	0.345793	0.214976	0.392572	0.112533	0.268655	0.194906	0.201762
14902	cg15819914	0.101002	0.324685	3.46504	0.00652563	0.00652563	-2.49227	0.274184	0.375186	0.101002	1	155474162	ASH1L	Body	opensea	Body-opensea		0.295335	0.370196	0.313926	0.435635	0.325789	0.37668	0.258332	0.351818	0.177537	0.341601
5338	cg05467568	0.101004	0.49384	3.04364	0.0130729	0.0130729	-3.18645	0.443338	0.544342	0.101004	7	90595609	CDK14	Body	opensea	Body-opensea		0.485652	0.623228	0.473944	0.509652	0.488427	0.591301	0.376734	0.500022	0.391931	0.497506
17370	cg18609044	0.101014	0.301562	2.2876	0.0464363	0.0464363	-4.42334	0.251055	0.352069	0.101014	5	60073995	ELOVL7	Body	opensea	Body-opensea		0.313961	0.281147	0.220174	0.375196	0.261698	0.361345	0.104931	0.405697	0.354509	0.33696
17568	cg18864674	0.101043	0.196966	4.47772	0.00133535	0.00133535	-0.888446	0.146444	0.247487	0.101043	1	21058007	SH2D5	5'UTR	island	5'UTR-island	chr1:21058006-21059366	0.143168	0.252236	0.161665	0.24109	0.157097	0.306779	0.169691	0.259237	0.100598	0.178093
2063	cg02080811	0.101053	0.736272	4.23483	0.00192949	0.00192949	-1.26172	0.685745	0.786798	0.101053	22	28206176		IGR	opensea	IGR-opensea		0.699435	0.748766	0.725311	0.752015	0.711319	0.803812	0.684693	0.816127	0.607968	0.813271
18994	cg20690028	0.101058	0.416044	2.71724	0.0225773	0.0225773	-3.72561	0.365515	0.466573	0.101058	5	126852955	PRRC1	TSS1500	shore	TSS1500-shore	chr5:126853265-126853925	0.411012	0.541115	0.283572	0.431597	0.338019	0.513486	0.334254	0.427758	0.46072	0.418908
7971	cg08291907	0.101062	0.583163	2.66113	0.0248096	0.0248096	-3.81786	0.532633	0.633694	0.101062	10	53011793	PRKG1	Body	opensea	Body-opensea		0.57753	0.574422	0.513706	0.656498	0.586463	0.737339	0.5373	0.646403	0.448164	0.553808
20188	cg22293816	0.101072	0.650846	2.3478	0.0419883	0.0419883	-4.32712	0.60031	0.701382	0.101072	2	162414902		IGR	opensea	IGR-opensea		0.668463	0.725409	0.695502	0.745769	0.589633	0.77014	0.545714	0.647487	0.502236	0.618104
21416	cg23831005	0.101075	0.137253	2.34069	0.0424912	0.0424912	-4.33852	0.0867154	0.18779	0.101075	4	106588191	ARHGEF38	Body	opensea	Body-opensea		0.107436	0.171479	0.0494053	0.252357	0.10674	0.311617	0.0497261	0.149263	0.120269	0.0542358
4469	cg04552555	0.101082	0.528102	3.63447	0.00495942	0.00495942	-2.2162	0.477561	0.578643	0.101082	11	1680823	HCCA2	Body	opensea	Body-opensea		0.517554	0.571109	0.456556	0.54897	0.422804	0.661146	0.492467	0.596967	0.498425	0.515022
20748	cg23001174	0.101094	0.190718	3.8822	0.00334043	0.00334043	-1.81737	0.140171	0.241265	0.101094	10	8077408		IGR	shore	IGR-shore	chr10:8076002-8077261	0.160833	0.246414	0.112579	0.199426	0.109618	0.20474	0.193	0.325897	0.124825	0.229848
10868	cg11390381	0.101097	0.370964	2.90744	0.016411	0.016411	-3.41173	0.320415	0.421512	0.101097	1	151800946	RORC	Body	opensea	Body-opensea		0.396501	0.436651	0.272372	0.460314	0.322764	0.501777	0.294692	0.387774	0.315746	0.321045
2221	cg02254719	0.101098	0.622592	2.38732	0.0392978	0.0392978	-4.2636	0.572043	0.673141	0.101098	1	17774122		IGR	opensea	IGR-opensea		0.547676	0.706087	0.627223	0.717581	0.608174	0.731528	0.590192	0.68864	0.48695	0.521868
522	cg00502641	0.101118	0.310463	2.25797	0.0487918	0.0487918	-4.47045	0.259904	0.361022	0.101118	2	164631507		IGR	opensea	IGR-opensea		0.233774	0.421605	0.21634	0.360798	0.318797	0.446297	0.167643	0.273565	0.362968	0.302846
8636	cg08952273	0.101135	0.47063	3.65992	0.00476049	0.00476049	-2.17495	0.420063	0.521198	0.101135	5	137513553	KIF20A	TSS1500	shore	TSS1500-shore	chr5:137514660-137514941	0.463075	0.475025	0.398194	0.489013	0.454652	0.613185	0.4102	0.506033	0.374191	0.522734
2459	cg02514715	0.101144	0.258751	3.06486	0.0126189	0.0126189	-3.15134	0.208179	0.309323	0.101144	1	18092798	ACTL8	5'UTR	opensea	5'UTR-opensea		0.282159	0.316296	0.219502	0.286963	0.199026	0.401211	0.20682	0.303782	0.133388	0.238366
22715	cg25491066	0.101157	0.483596	2.24859	0.0495614	0.0495614	-4.48533	0.433018	0.534175	0.101157	15	58328952	ALDH1A2	Body	opensea	Body-opensea		0.457777	0.580534	0.382571	0.536771	0.463483	0.670773	0.410573	0.489685	0.450685	0.393111
7669	cg07997797	0.101189	0.543108	2.69681	0.0233658	0.0233658	-3.75923	0.492513	0.593702	0.101189	6	162081846	PARK2	Body	opensea	Body-opensea		0.508351	0.56804	0.463183	0.6852	0.479789	0.677169	0.460084	0.522445	0.551158	0.515658
21429	cg23853980	0.101205	0.71895	2.24359	0.0499764	0.0499764	-4.49325	0.668348	0.769553	0.101205	4	90229724	GPRIN3	TSS1500	shore	TSS1500-shore	chr4:90228714-90229010	0.717645	0.852497	0.679164	0.803294	0.682942	0.813196	0.725801	0.661523	0.536188	0.717253
104	cg00091760	0.101228	0.468217	2.63044	0.0261231	0.0261231	-3.86821	0.417603	0.518831	0.101228	10	124131072		IGR	shelf	IGR-shelf	chr10:124134088-124134933	0.464356	0.560823	0.434807	0.610592	0.386735	0.558751	0.424453	0.468966	0.377663	0.395022
5016	cg05125340	0.101232	0.299345	2.48316	0.0334595	0.0334595	-4.1086	0.248729	0.349961	0.101232	11	81886348	LOC101928989	Body	opensea	Body-opensea		0.242264	0.320194	0.325485	0.368239	0.24166	0.46656	0.240484	0.366565	0.19375	0.228246
20763	cg23022809	0.101249	0.843431	5.00183	0.000621124	0.000621124	-0.11195	0.792806	0.894056	0.101249	1	2230923	SKI	Body	shore	Body-shore	chr1:2232310-2232617	0.802694	0.857802	0.785791	0.904541	0.818659	0.916858	0.830219	0.877864	0.726669	0.913213
3845	cg03899098	0.10125	0.443169	2.26247	0.0484272	0.0484272	-4.46332	0.392544	0.493794	0.10125	15	98193650		IGR	shelf	IGR-shelf	chr15:98196021-98196391	0.381775	0.55143	0.383448	0.535582	0.449399	0.516447	0.492316	0.464153	0.255781	0.401359
13108	cg13850927	0.101299	0.739181	2.5894	0.0279888	0.0279888	-3.93542	0.688532	0.789831	0.101299	6	122101822		IGR	opensea	IGR-opensea		0.751994	0.800519	0.656916	0.867503	0.618129	0.855543	0.679035	0.736555	0.736586	0.689033
664	cg00655089	0.101306	0.695343	2.42713	0.0367595	0.0367595	-4.19937	0.64469	0.745996	0.101306	15	33125760	FMN1	Body	opensea	Body-opensea		0.612517	0.784757	0.719978	0.78232	0.691048	0.837819	0.566225	0.679493	0.633682	0.645589
10030	cg10496610	0.101393	0.584353	2.78083	0.0202909	0.0202909	-3.62085	0.533657	0.63505	0.101393	20	932935		IGR	opensea	IGR-opensea		0.587437	0.657991	0.471484	0.677244	0.480971	0.714565	0.547418	0.560732	0.580974	0.564715
12226	cg12932253	0.101434	0.164801	2.56235	0.0292911	0.0292911	-3.97964	0.114084	0.215518	0.101434	4	127659088		IGR	opensea	IGR-opensea		0.0653511	0.106164	0.096913	0.199875	0.129202	0.31143	0.0667011	0.237627	0.212253	0.222495
7169	cg07458046	0.101443	0.771319	4.19193	0.00206086	0.00206086	-1.32848	0.720597	0.82204	0.101443	17	3418033	TRPV3	Body	opensea	Body-opensea		0.709107	0.780134	0.741855	0.815839	0.671438	0.854699	0.743992	0.887061	0.736594	0.772467
945	cg00960440	0.101463	0.407523	2.53422	0.0307089	0.0307089	-4.02553	0.356792	0.458255	0.101463	12	719749	NINJ2	TSS200	shore	TSS200-shore	chr12:718174-718505	0.416113	0.429354	0.30773	0.504859	0.308677	0.45604	0.40315	0.560009	0.348289	0.341012
4373	cg04442806	0.101468	0.326506	2.51505	0.0317143	0.0317143	-4.05675	0.275772	0.37724	0.101468	3	39509081	MOBP	5'UTR	opensea	5'UTR-opensea		0.224603	0.411644	0.246859	0.46805	0.306	0.423793	0.285908	0.345047	0.315491	0.237668
3431	cg03451743	0.101471	0.227116	3.38934	0.00738422	0.00738422	-2.61632	0.17638	0.277851	0.101471	7	151548630	PRKAG2	Body	opensea	Body-opensea		0.157468	0.214585	0.22779	0.305032	0.135954	0.372751	0.169211	0.235092	0.191478	0.261796
12133	cg12831580	0.101481	0.739149	3.69076	0.00453052	0.00453052	-2.12504	0.688409	0.78989	0.101481	4	157694939	PDGFC	Body	opensea	Body-opensea		0.735669	0.829806	0.716284	0.842562	0.666416	0.795161	0.678764	0.778007	0.64491	0.703914
8491	cg08821879	0.101482	0.516504	2.6673	0.0245538	0.0245538	-3.80773	0.465763	0.567245	0.101482	16	79773987	MAFTRR	Body	opensea	Body-opensea		0.36657	0.473206	0.468672	0.553506	0.53118	0.629022	0.502751	0.543158	0.459644	0.637333
1794	cg01828742	0.101499	0.475206	3.48637	0.0063029	0.0063029	-2.45739	0.424457	0.525956	0.101499	1	230305461	GALNT2	Body	opensea	Body-opensea		0.443852	0.563751	0.440293	0.462034	0.471699	0.587998	0.388316	0.548414	0.378125	0.467581
1884	cg01911494	0.101518	0.561419	6.54582	8.15412e-05	8.15412e-05	1.9347	0.510661	0.612178	0.101518	16	937553	LMF1	Body	opensea	Body-opensea		0.545236	0.624093	0.53403	0.6052	0.512564	0.617425	0.502265	0.592946	0.459208	0.621228
21553	cg24019564	0.101519	0.559145	3.37448	0.00756619	0.00756619	-2.64072	0.508386	0.609905	0.101519	1	25257566	RUNX3	TSS1500	island	TSS1500-island	chr1:25255527-25259005	0.489012	0.574297	0.462047	0.59468	0.509086	0.687571	0.565243	0.656665	0.51654	0.536312
15678	cg16670376	0.101539	0.254973	2.33863	0.0426379	0.0426379	-4.34182	0.204203	0.305742	0.101539	17	62704843		IGR	opensea	IGR-opensea		0.329244	0.300889	0.161871	0.358822	0.208923	0.325365	0.212115	0.349805	0.108862	0.193832
12517	cg13269053	0.101603	0.708875	4.08065	0.00244775	0.00244775	-1.50277	0.658073	0.759676	0.101603	11	129573660		IGR	opensea	IGR-opensea		0.683837	0.750872	0.625883	0.765043	0.598564	0.823487	0.683104	0.747181	0.698978	0.711798
2329	cg02359411	0.101604	0.298919	2.78656	0.0200965	0.0200965	-3.61139	0.248117	0.349721	0.101604	2	233414677	TIGD1	1stExon	shore	1stExon-shore	chr2:233415005-233415811	0.294948	0.446726	0.22266	0.356447	0.243376	0.386322	0.180039	0.291319	0.299562	0.267794
17452	cg18721946	0.101699	0.209452	2.78636	0.0201033	0.0201033	-3.61172	0.158602	0.260302	0.101699	12	27939316	KLHL42	Body	opensea	Body-opensea		0.176195	0.317208	0.142781	0.231848	0.181497	0.358943	0.0843804	0.186186	0.208159	0.207324
92	cg00080081	0.101713	0.153897	2.80046	0.0196333	0.0196333	-3.58846	0.10304	0.204753	0.101713	17	33701776	SLFN11	TSS1500	shore	TSS1500-shore	chr17:33700487-33700760	0.130407	0.212899	0.0782973	0.215072	0.114584	0.304967	0.0839222	0.221813	0.10799	0.0690141
9299	cg09663343	0.101724	0.238347	2.31305	0.044502	0.044502	-4.38274	0.187485	0.289209	0.101724	11	15363270		IGR	opensea	IGR-opensea		0.277569	0.241153	0.151199	0.282796	0.272935	0.36177	0.0956247	0.208532	0.140099	0.351794
5526	cg05674377	0.101726	0.246848	2.64903	0.0253195	0.0253195	-3.83772	0.195985	0.297711	0.101726	20	43275684	ADA	Body	opensea	Body-opensea		0.189309	0.371933	0.162663	0.358769	0.240261	0.341895	0.148601	0.206093	0.239092	0.209864
8152	cg08465605	0.101735	0.618764	2.49282	0.032921	0.032921	-4.0929	0.567896	0.669631	0.101735	1	155978371		IGR	opensea	IGR-opensea		0.577899	0.7052	0.533189	0.721402	0.609293	0.718151	0.57033	0.702066	0.548771	0.501337
7732	cg08067983	0.101746	0.114692	2.26436	0.0482742	0.0482742	-4.46031	0.0638188	0.165565	0.101746	13	111535587	ANKRD10	Body	opensea	Body-opensea		0.0827979	0.17823	0.0470148	0.195884	0.0637703	0.312249	0.0236431	0.110694	0.101868	0.0307678
7365	cg07641772	0.101752	0.698499	2.48926	0.0331188	0.0331188	-4.0987	0.647623	0.749375	0.101752	6	137579488		IGR	opensea	IGR-opensea		0.685471	0.777014	0.625819	0.767815	0.573218	0.836284	0.641568	0.753804	0.712039	0.611955
20343	cg22494907	0.101753	0.707275	2.27993	0.0470351	0.0470351	-4.43555	0.656399	0.758152	0.101753	12	16506341	MGST1	5'UTR	opensea	5'UTR-opensea		0.669512	0.809023	0.64547	0.837884	0.616025	0.854602	0.666856	0.642505	0.68413	0.646745
17777	cg19138253	0.101791	0.490308	2.63587	0.0258857	0.0258857	-3.85931	0.439413	0.541203	0.101791	14	69224668		IGR	opensea	IGR-opensea		0.509168	0.614375	0.433314	0.576533	0.375709	0.493766	0.427276	0.597106	0.451596	0.424237
19326	cg21128127	0.101796	0.307062	2.37235	0.0402968	0.0402968	-4.2877	0.256164	0.35796	0.101796	1	48522093		IGR	opensea	IGR-opensea		0.305798	0.349483	0.215027	0.378218	0.247039	0.491377	0.232626	0.352615	0.280331	0.218106
1769	cg01815021	0.1018	0.258848	2.71999	0.0224732	0.0224732	-3.72109	0.207948	0.309748	0.1018	1	118625268	SPAG17	Body	opensea	Body-opensea		0.24871	0.339883	0.20986	0.333184	0.228923	0.396531	0.172881	0.309459	0.179366	0.169682
21495	cg23931558	0.101847	0.406753	3.66938	0.00468864	0.00468864	-2.15962	0.35583	0.457677	0.101847	1	26126460	SEPN1	TSS1500	opensea	TSS1500-opensea		0.324751	0.430577	0.353145	0.476272	0.345428	0.535109	0.336236	0.460412	0.41959	0.386014
5230	cg05344902	0.101852	0.447433	2.38781	0.0392659	0.0392659	-4.26282	0.396507	0.498359	0.101852	7	40575355	SUGCT	Body	opensea	Body-opensea		0.473715	0.582078	0.425927	0.447651	0.342334	0.567549	0.355906	0.523379	0.384652	0.371138
23970	cg27036943	0.101876	0.353051	2.29533	0.0458404	0.0458404	-4.41102	0.302114	0.403989	0.101876	3	39055464		IGR	opensea	IGR-opensea		0.308069	0.465224	0.261806	0.389917	0.345286	0.483379	0.330977	0.446252	0.26443	0.235175
21527	cg23979401	0.10188	0.448657	4.29569	0.00175813	0.00175813	-1.16743	0.397717	0.499597	0.10188	5	76435488	LOC728723	Body	opensea	Body-opensea		0.455921	0.476677	0.400096	0.51048	0.339857	0.542735	0.389968	0.522676	0.402743	0.445417
6906	cg07198332	0.1019	0.468381	2.47476	0.0339352	0.0339352	-4.12224	0.417431	0.519331	0.1019	6	139854940		IGR	opensea	IGR-opensea		0.466989	0.554386	0.388449	0.637821	0.391108	0.558734	0.414059	0.434209	0.426551	0.411508
2832	cg02863179	0.101921	0.578054	2.32001	0.0439873	0.0439873	-4.37162	0.527094	0.629015	0.101921	10	63779053	ARID5B	Body	opensea	Body-opensea		0.457874	0.717763	0.522523	0.649704	0.565911	0.696512	0.524001	0.607888	0.565159	0.473207
11437	cg12059950	0.101937	0.288607	2.84212	0.0183086	0.0183086	-3.51969	0.237639	0.339576	0.101937	2	169017661	STK39	Body	opensea	Body-opensea		0.301951	0.385541	0.243052	0.310868	0.237574	0.442719	0.168378	0.268186	0.23724	0.290564
3182	cg03210210	0.101986	0.514952	3.02661	0.013449	0.013449	-3.21462	0.463959	0.565945	0.101986	5	118690955	TNFAIP8	Body	shore	Body-shore	chr5:118691401-118691759	0.497442	0.690538	0.503603	0.560406	0.459989	0.518284	0.451297	0.528295	0.407466	0.532202
3358	cg03387716	0.102022	0.208886	3.45693	0.0066124	0.0066124	-2.50554	0.157875	0.259897	0.102022	4	36244174	ARAP2	5'UTR	shore	5'UTR-shore	chr4:36245631-36246389	0.211318	0.228313	0.1607	0.31364	0.137628	0.321993	0.175707	0.252129	0.104023	0.183409
5813	cg05999692	0.102035	0.200331	2.79637	0.0197686	0.0197686	-3.59522	0.149314	0.251349	0.102035	6	23414372		IGR	opensea	IGR-opensea		0.160796	0.142394	0.0996391	0.267045	0.135361	0.369451	0.161937	0.249371	0.188836	0.228483
5061	cg05159292	0.102035	0.390681	2.33781	0.0426962	0.0426962	-4.34313	0.339663	0.441698	0.102035	10	89870787		IGR	opensea	IGR-opensea		0.291513	0.372046	0.297387	0.563855	0.324105	0.464437	0.417716	0.476264	0.367595	0.331888
10845	cg11354763	0.102045	0.871951	2.94374	0.0154443	0.0154443	-3.35169	0.820929	0.922973	0.102045	11	81810588	LOC101928989	Body	opensea	Body-opensea		0.845217	0.944755	0.920122	0.895299	0.702297	0.927962	0.849201	0.910121	0.787806	0.936729
21554	cg24023860	0.102045	0.382778	2.60723	0.0271626	0.0271626	-3.90625	0.331755	0.4338	0.102045	20	2275294	TGM3	TSS1500	opensea	TSS1500-opensea		0.327912	0.46307	0.357881	0.438761	0.341147	0.538631	0.337812	0.442039	0.294023	0.2865
415	cg00407329	0.102048	0.657121	2.45417	0.035129	0.035129	-4.15563	0.606097	0.708145	0.102048	6	100893665	SIM1	Body	shore	Body-shore	chr6:100895007-100895246	0.690045	0.761112	0.632322	0.654544	0.608085	0.82443	0.532246	0.653977	0.567788	0.646661
16527	cg17593035	0.102056	0.720672	2.59583	0.0276878	0.0276878	-3.9249	0.669644	0.771699	0.102056	14	98179588		IGR	opensea	IGR-opensea		0.644796	0.748432	0.683948	0.820414	0.609064	0.835241	0.67278	0.817134	0.737631	0.637275
12359	cg13085507	0.102072	0.42484	2.79597	0.0197816	0.0197816	-3.59586	0.373804	0.475876	0.102072	10	75935875	ADK	Body	shore	Body-shore	chr10:75936217-75936726	0.29409	0.441225	0.474819	0.431795	0.387946	0.5467	0.407146	0.493012	0.30502	0.46665
17371	cg18609620	0.102097	0.158356	2.49339	0.0328898	0.0328898	-4.09199	0.107308	0.209405	0.102097	15	48402328		IGR	opensea	IGR-opensea		0.16454	0.288624	0.113382	0.20911	0.116117	0.302701	0.110259	0.138887	0.0322406	0.107704
12061	cg12738765	0.102104	0.123805	3.00451	0.0139539	0.0139539	-3.25117	0.0727528	0.174856	0.102104	11	56345354	OR5M10	TSS200	opensea	TSS200-opensea		0.0306158	0.123977	0.068588	0.174016	0.11846	0.183314	0.0499984	0.292308	0.0961015	0.100668
18368	cg19852518	0.102192	0.675227	2.63347	0.0259902	0.0259902	-3.86324	0.624131	0.726323	0.102192	5	152423713		IGR	opensea	IGR-opensea		0.674379	0.725561	0.622747	0.719667	0.677523	0.826546	0.633613	0.718085	0.512394	0.641757
5632	cg05798194	0.102201	0.744501	2.90465	0.0164878	0.0164878	-3.41634	0.6934	0.795601	0.102201	7	98775470	KPNA7	Body	opensea	Body-opensea		0.737326	0.748538	0.761957	0.796602	0.677715	0.763337	0.570853	0.833569	0.719152	0.835959
13290	cg14028358	0.102204	0.677619	2.65406	0.0251062	0.0251062	-3.82947	0.626517	0.728721	0.102204	6	143193920	HIVEP2	5'UTR	opensea	5'UTR-opensea		0.637723	0.698698	0.578492	0.681096	0.656097	0.854297	0.704914	0.71223	0.55536	0.697284
2912	cg02931225	0.102211	0.778481	2.42649	0.0367991	0.0367991	-4.20041	0.727376	0.829586	0.102211	4	96446177	UNC5C	Body	opensea	Body-opensea		0.698212	0.882676	0.788163	0.804356	0.829539	0.848815	0.73047	0.767363	0.590494	0.844722
22521	cg25237333	0.10224	0.131146	2.6915	0.023575	0.023575	-3.76795	0.0800263	0.182266	0.10224	6	17993827		IGR	opensea	IGR-opensea		0.0586369	0.246068	0.0766142	0.254578	0.0828647	0.14666	0.0918758	0.225357	0.0901398	0.0386694
19011	cg20711383	0.102252	0.270726	2.81968	0.0190105	0.0190105	-3.55674	0.2196	0.321852	0.102252	12	62995960	C12orf61	3'UTR	shore	3'UTR-shore	chr12:62996159-62997632	0.196516	0.341692	0.284314	0.414562	0.197596	0.34736	0.159752	0.276747	0.259825	0.2289
6039	cg06249677	0.102286	0.209565	2.69531	0.0234248	0.0234248	-3.7617	0.158422	0.260708	0.102286	1	7666465	CAMTA1	Body	opensea	Body-opensea		0.24181	0.289034	0.126083	0.304387	0.13987	0.340749	0.172548	0.218637	0.111799	0.150733
5225	cg05339727	0.102288	0.490964	3.07352	0.0124383	0.0124383	-3.13702	0.43982	0.542108	0.102288	2	165812079	SLC38A11	TSS200	opensea	TSS200-opensea		0.46648	0.492754	0.391723	0.519022	0.455097	0.641766	0.462942	0.593413	0.422856	0.463583
305	cg00291442	0.102289	0.165923	2.86386	0.0176535	0.0176535	-3.48377	0.114779	0.217067	0.102289	12	99325398	ANKS1B	Body	opensea	Body-opensea		0.142304	0.227649	0.12607	0.306685	0.147691	0.246176	0.0643136	0.213504	0.0935139	0.0913237
18937	cg20587464	0.102363	0.582345	2.43466	0.0362984	0.0362984	-4.18721	0.531163	0.633526	0.102363	7	93976482		IGR	opensea	IGR-opensea		0.671387	0.686904	0.527751	0.61289	0.504341	0.640894	0.518218	0.674233	0.434118	0.552709
1334	cg01381568	0.102386	0.315395	3.08591	0.0121846	0.0121846	-3.11653	0.264201	0.366588	0.102386	2	226480172	NYAP2	Body	opensea	Body-opensea		0.279225	0.382235	0.288678	0.360513	0.318955	0.469851	0.216833	0.314742	0.217316	0.305598
16094	cg17113158	0.102399	0.459828	2.24481	0.0498753	0.0498753	-4.49133	0.408628	0.511027	0.102399	20	35724900	RBL1	TSS1500	shore	TSS1500-shore	chr20:35724039-35724644	0.468865	0.571752	0.396269	0.537809	0.399449	0.603433	0.406984	0.506461	0.371573	0.33568
4894	cg04985036	0.102406	0.331904	3.14621	0.0110236	0.0110236	-3.01686	0.280701	0.383107	0.102406	5	124721677		IGR	opensea	IGR-opensea		0.342284	0.380305	0.300736	0.376479	0.295427	0.436753	0.204963	0.432251	0.260095	0.289749
8858	cg09193002	0.102422	0.63287	2.40841	0.0379328	0.0379328	-4.22962	0.581659	0.684081	0.102422	2	154742150	GALNT13	5'UTR	opensea	5'UTR-opensea		0.640898	0.692706	0.663394	0.706331	0.523461	0.717679	0.618682	0.720372	0.461858	0.583314
12241	cg12951216	0.102423	0.264808	4.51121	0.00127011	0.00127011	-0.837629	0.213597	0.31602	0.102423	14	62339469		IGR	opensea	IGR-opensea		0.25525	0.290882	0.221933	0.348239	0.234393	0.287627	0.195387	0.283992	0.161019	0.369359
5819	cg06010923	0.102437	0.404295	2.44021	0.0359615	0.0359615	-4.17822	0.353077	0.455514	0.102437	14	80831148	DIO2-AS1	Body	opensea	Body-opensea		0.330235	0.472377	0.40918	0.444313	0.327766	0.567839	0.321225	0.484504	0.376979	0.308535
318	cg00303210	0.102437	0.528209	3.01121	0.0137989	0.0137989	-3.24009	0.47699	0.579427	0.102437	7	138745709	ZC3HAV1	Body	opensea	Body-opensea		0.471227	0.588064	0.529353	0.563977	0.563866	0.631866	0.376068	0.582012	0.444438	0.531217
13578	cg14313816	0.10244	0.654124	2.30753	0.0449153	0.0449153	-4.39157	0.602904	0.705344	0.10244	17	71013475	SLC39A11	Body	opensea	Body-opensea		0.613096	0.672184	0.573592	0.754523	0.58373	0.794309	0.642167	0.767995	0.601936	0.537709
2913	cg02931464	0.102442	0.323374	3.31664	0.00831956	0.00831956	-2.7358	0.272153	0.374596	0.102442	12	121826303		IGR	opensea	IGR-opensea		0.289881	0.339431	0.324588	0.367445	0.227623	0.335931	0.187632	0.400901	0.331043	0.42927
20212	cg22331699	0.102446	0.433143	3.58678	0.00535601	0.00535601	-2.29367	0.38192	0.484366	0.102446	8	2808485	CSMD1	Body	opensea	Body-opensea		0.441854	0.536872	0.413864	0.43237	0.403437	0.489742	0.300805	0.499126	0.349639	0.463718
5859	cg06054914	0.102451	0.694042	2.67731	0.0241443	0.0241443	-3.79129	0.642816	0.745267	0.102451	20	18121927	CSRP2BP	TSS1500	shelf	TSS1500-shelf	chr20:18117962-18118989	0.623634	0.739277	0.595051	0.813521	0.764079	0.785011	0.650193	0.722387	0.581123	0.666141
15830	cg16845382	0.102461	0.712688	2.41605	0.0374497	0.0374497	-4.21728	0.661458	0.763919	0.102461	2	236478646	AGAP1	Body	opensea	Body-opensea		0.712542	0.81464	0.663577	0.714748	0.679659	0.791965	0.731179	0.81351	0.520332	0.684732
18522	cg20041152	0.102499	0.796123	3.82476	0.00365847	0.00365847	-1.90927	0.744873	0.847372	0.102499	15	88795689	NTRK3	Body	shelf	Body-shelf	chr15:88799522-88801017	0.803676	0.831862	0.723428	0.877246	0.687008	0.885795	0.799462	0.844394	0.710791	0.797566
15312	cg16245761	0.102505	0.133489	2.42115	0.0371304	0.0371304	-4.20904	0.0822367	0.184741	0.102505	9	98125856		IGR	opensea	IGR-opensea		0.0871436	0.203441	0.106948	0.136126	0.0721264	0.349752	0.0839962	0.147415	0.0609692	0.0869729
8171	cg08484506	0.10252	0.525451	2.54262	0.0302783	0.0302783	-4.01182	0.474191	0.57671	0.10252	17	71156927		IGR	shelf	IGR-shelf	chr17:71160922-71162350	0.490217	0.559765	0.426923	0.590584	0.452175	0.631828	0.542126	0.663467	0.459512	0.437909
13871	cg14617296	0.102539	0.394596	2.28349	0.0467567	0.0467567	-4.42989	0.343326	0.445865	0.102539	4	2513597	RNF4	Body	opensea	Body-opensea		0.32658	0.52434	0.371083	0.508907	0.331978	0.531254	0.349475	0.293678	0.337513	0.371146
17577	cg18871693	0.10254	0.155947	2.8421	0.0183089	0.0183089	-3.51971	0.104677	0.207217	0.10254	1	67780510	IL12RB2	5'UTR	opensea	5'UTR-opensea		0.110646	0.163892	0.0900565	0.154072	0.140355	0.355574	0.0887197	0.166382	0.0936073	0.196165
21073	cg23405351	0.102541	0.844716	2.82974	0.0186924	0.0186924	-3.54013	0.793445	0.895986	0.102541	7	7863142		IGR	opensea	IGR-opensea		0.867375	0.943513	0.794457	0.86246	0.707658	0.954486	0.848363	0.818173	0.749371	0.9013
7653	cg07979889	0.102546	0.816405	2.61463	0.0268267	0.0268267	-3.89413	0.765132	0.867678	0.102546	2	37407401	SULT6B1	Body	opensea	Body-opensea		0.805629	0.866145	0.660082	0.896413	0.841124	0.93682	0.797351	0.866352	0.721474	0.772662
17528	cg18817158	0.102551	0.74288	3.09385	0.0120249	0.0120249	-3.10341	0.691605	0.794156	0.102551	7	132032276	PLXNA4	Body	opensea	Body-opensea		0.697744	0.775178	0.719799	0.765378	0.708655	0.89473	0.717167	0.716896	0.614659	0.818597
4649	cg04746914	0.102574	0.773551	2.874	0.0173562	0.0173562	-3.46701	0.722264	0.824838	0.102574	3	45797767	SLC6A20	3'UTR	opensea	3'UTR-opensea		0.753162	0.872059	0.789303	0.753315	0.75596	0.78989	0.701884	0.850137	0.61101	0.858786
13274	cg14015894	0.102574	0.727591	2.56359	0.0292299	0.0292299	-3.97761	0.676304	0.778878	0.102574	11	11006397		IGR	opensea	IGR-opensea		0.758616	0.826622	0.732236	0.789663	0.692087	0.81664	0.655699	0.749296	0.542882	0.712166
18781	cg20386569	0.1026	0.227175	2.71458	0.0226785	0.0226785	-3.73	0.175875	0.278475	0.1026	17	27298238	SEZ6	Body	opensea	Body-opensea		0.191332	0.312047	0.174338	0.292489	0.202507	0.377079	0.116057	0.263639	0.195141	0.147119
22712	cg25486618	0.102618	0.413198	2.32048	0.043953	0.043953	-4.37088	0.361889	0.464508	0.102618	11	78136642		IGR	opensea	IGR-opensea		0.327189	0.538754	0.358817	0.441205	0.323416	0.574546	0.408256	0.451525	0.391768	0.316508
1567	cg01617211	0.102656	0.606273	2.31426	0.0444124	0.0444124	-4.38081	0.554945	0.657601	0.102656	16	90040387	AFG3L1	Body	shore	Body-shore	chr16:90038530-90039583	0.573954	0.648858	0.631737	0.718136	0.564062	0.762116	0.548105	0.620494	0.456866	0.538402
4438	cg04520393	0.102694	0.114891	2.3836	0.0395435	0.0395435	-4.26959	0.0635436	0.166238	0.102694	5	100163937	ST8SIA4	Body	opensea	Body-opensea		0.0562818	0.263464	0.0633473	0.273387	0.0692935	0.160495	0.064155	0.104482	0.0646405	0.0293601
4952	cg05053928	0.102706	0.533793	2.95024	0.0152774	0.0152774	-3.34095	0.48244	0.585146	0.102706	13	51722109	LINC00371	Body	opensea	Body-opensea		0.577271	0.622607	0.474539	0.64063	0.489046	0.603657	0.429735	0.486503	0.44161	0.572332
1075	cg01099825	0.102708	0.576155	2.62441	0.0263892	0.0263892	-3.8781	0.524801	0.627508	0.102708	9	140166114	COBRA1	Body	shore	Body-shore	chr9:140167199-140167452	0.59471	0.61092	0.528892	0.550663	0.543009	0.648328	0.399996	0.71255	0.557397	0.615081
12722	cg13491139	0.102714	0.242454	2.47609	0.0338594	0.0338594	-4.12008	0.191097	0.293811	0.102714	9	139627019		IGR	shelf	IGR-shelf	chr9:139622242-139623428	0.201907	0.383299	0.146019	0.287188	0.154075	0.388683	0.206668	0.223178	0.246814	0.186705
1839	cg01879525	0.102781	0.249951	3.30616	0.00846418	0.00846418	-2.75305	0.19856	0.301341	0.102781	3	114224025	LOC101929754	Body	opensea	Body-opensea		0.271281	0.303498	0.204015	0.298732	0.138329	0.387947	0.193641	0.29032	0.185534	0.226209
414	cg00407062	0.102789	0.794652	4.34604	0.00162857	0.00162857	-1.0898	0.743258	0.846047	0.102789	9	130964374	CIZ1	5'UTR	shore	5'UTR-shore	chr9:130965464-130966516	0.742885	0.839482	0.724489	0.890532	0.699388	0.89175	0.777721	0.78376	0.771807	0.824713
19854	cg21830740	0.102793	0.510756	3.34948	0.00788276	0.00788276	-2.68179	0.459359	0.562152	0.102793	20	13318489		IGR	opensea	IGR-opensea		0.469472	0.591945	0.449856	0.500951	0.460465	0.62141	0.444229	0.627905	0.472774	0.468551
5155	cg05251342	0.102809	0.254495	2.25562	0.048984	0.048984	-4.47419	0.20309	0.305899	0.102809	4	26078771		IGR	opensea	IGR-opensea		0.246245	0.335819	0.174022	0.352311	0.10718	0.333138	0.199684	0.355445	0.288319	0.152782
16766	cg17860985	0.102844	0.465367	3.22777	0.00963156	0.00963156	-2.88221	0.413945	0.516789	0.102844	17	17379643	MED9	TSS1500	shore	TSS1500-shore	chr17:17380175-17380416	0.467664	0.564104	0.394296	0.490844	0.419859	0.612459	0.379393	0.466493	0.408516	0.450048
11841	cg12514207	0.10285	0.528432	2.33199	0.0431141	0.0431141	-4.35245	0.477007	0.579857	0.10285	7	73384346		IGR	opensea	IGR-opensea		0.52869	0.587831	0.515951	0.557558	0.47673	0.642633	0.526254	0.639138	0.337411	0.472126
15524	cg16480239	0.102864	0.195539	2.35788	0.0412851	0.0412851	-4.31094	0.144107	0.24697	0.102864	20	9160245	PLCB4	5'UTR	opensea	5'UTR-opensea		0.16433	0.344875	0.119697	0.304036	0.124939	0.266024	0.183391	0.24122	0.128176	0.0786978
21674	cg24171555	0.102864	0.352157	2.25076	0.0493824	0.0493824	-4.48189	0.300725	0.403589	0.102864	2	69852693	AAK1	Body	opensea	Body-opensea		0.345084	0.423899	0.210941	0.390128	0.176883	0.369329	0.408213	0.47324	0.362506	0.361351
23586	cg26586719	0.102867	0.26445	2.81217	0.0192513	0.0192513	-3.56913	0.213016	0.315883	0.102867	16	54555550		IGR	opensea	IGR-opensea		0.273624	0.333488	0.15625	0.293288	0.258864	0.412378	0.246102	0.271413	0.130242	0.268847
18153	cg19604896	0.102867	0.538312	2.54214	0.0303031	0.0303031	-4.01262	0.486879	0.589746	0.102867	3	2629864	CNTN4	Body	opensea	Body-opensea		0.472472	0.546514	0.504677	0.561167	0.622729	0.648086	0.418892	0.638523	0.415623	0.55444
6986	cg07272474	0.102907	0.231021	4.32237	0.00168816	0.00168816	-1.12625	0.179567	0.282474	0.102907	12	82386333	LOC101928449	Body	opensea	Body-opensea		0.202365	0.273112	0.232475	0.316047	0.190876	0.311557	0.14464	0.223876	0.127479	0.287779
4844	cg04936123	0.102913	0.333908	4.78289	0.000851029	0.000851029	-0.431358	0.282451	0.385364	0.102913	17	43153772	NMT1	Body	opensea	Body-opensea		0.323332	0.419814	0.272467	0.408738	0.235662	0.373801	0.32056	0.334065	0.260233	0.390403
17540	cg18832247	0.10293	0.223797	3.18192	0.0103904	0.0103904	-2.95789	0.172332	0.275262	0.10293	6	15300007	JARID2	Body	opensea	Body-opensea		0.131397	0.224394	0.225811	0.247866	0.212722	0.311037	0.0894984	0.345898	0.202235	0.247115
21459	cg23885475	0.102939	0.622186	2.51632	0.0316468	0.0316468	-4.05469	0.570717	0.673656	0.102939	7	69272793	AUTS2	Body	opensea	Body-opensea		0.668041	0.714783	0.64179	0.704405	0.474488	0.69866	0.504286	0.664398	0.564979	0.586035
3649	cg03689361	0.102965	0.754512	2.51511	0.0317109	0.0317109	-4.05665	0.70303	0.805995	0.102965	2	65135783	LOC400958	Body	opensea	Body-opensea		0.78969	0.839862	0.709658	0.884436	0.672281	0.802229	0.730605	0.817779	0.612914	0.685668
18254	cg19710950	0.103043	0.757272	3.16004	0.0107738	0.0107738	-2.99402	0.705751	0.808794	0.103043	4	56137700		IGR	opensea	IGR-opensea		0.775841	0.817852	0.737191	0.839122	0.700273	0.801064	0.699448	0.860549	0.616001	0.725381
15278	cg16204830	0.103054	0.3984	2.55513	0.0296487	0.0296487	-3.99143	0.346873	0.449927	0.103054	16	66223850		IGR	opensea	IGR-opensea		0.448856	0.426641	0.382972	0.451244	0.33635	0.531485	0.31138	0.481847	0.254806	0.358417
16435	cg17499954	0.103066	0.13635	2.50429	0.0322928	0.0322928	-4.07426	0.0848164	0.187883	0.103066	12	40562179		IGR	opensea	IGR-opensea		0.0930238	0.190522	0.0825772	0.255292	0.130695	0.301047	0.0722563	0.125584	0.0455294	0.0669677
7816	cg08137890	0.103083	0.653864	2.63321	0.0260019	0.0260019	-3.86368	0.602323	0.705406	0.103083	12	51929848		IGR	opensea	IGR-opensea		0.542926	0.789789	0.666389	0.741971	0.676726	0.684736	0.59851	0.694871	0.527064	0.615662
17657	cg18975250	0.103098	0.569355	2.29821	0.0456208	0.0456208	-4.40644	0.517806	0.620905	0.103098	2	146515156		IGR	opensea	IGR-opensea		0.631795	0.708715	0.46308	0.62831	0.496184	0.672027	0.561906	0.523691	0.436067	0.57178
2581	cg02631791	0.103126	0.707555	3.09313	0.0120393	0.0120393	-3.1046	0.655991	0.759118	0.103126	21	31077585	GRIK1	Body	opensea	Body-opensea		0.729216	0.773888	0.733418	0.750043	0.56017	0.734708	0.633873	0.731699	0.62328	0.805251
1940	cg01963464	0.103181	0.417571	2.64894	0.0253232	0.0253232	-3.83787	0.36598	0.469161	0.103181	2	228339337	AGFG1	Body	shore	Body-shore	chr2:228336752-228337875	0.326234	0.496343	0.391662	0.548453	0.422785	0.506813	0.297068	0.343232	0.392153	0.450966
5302	cg05418680	0.103181	0.422991	2.27084	0.0477549	0.0477549	-4.45001	0.371401	0.474582	0.103181	2	10883188	ATP6V1C2	Body	opensea	Body-opensea		0.413195	0.492428	0.335057	0.560316	0.412062	0.55401	0.317439	0.454305	0.379252	0.31185
923	cg00947809	0.103188	0.216401	3.03815	0.0131929	0.0131929	-3.19553	0.164808	0.267995	0.103188	10	73124633		IGR	opensea	IGR-opensea		0.175018	0.334145	0.162335	0.301626	0.131281	0.255833	0.170812	0.312838	0.184591	0.135535
812	cg00812770	0.103209	0.74659	2.5075	0.0321189	0.0321189	-4.06903	0.694986	0.798195	0.103209	1	1073510		IGR	shore	IGR-shore	chr1:1072369-1072847	0.714085	0.806954	0.652807	0.81599	0.671085	0.897429	0.658445	0.807987	0.778508	0.662614
20776	cg23043143	0.103277	0.191094	3.15189	0.0109203	0.0109203	-3.00748	0.139455	0.242732	0.103277	7	2612101	IQCE	Body	opensea	Body-opensea		0.154632	0.243233	0.124776	0.318159	0.138765	0.316875	0.136988	0.199823	0.142114	0.135571
9068	cg09399653	0.103289	0.181993	2.50132	0.0324544	0.0324544	-4.07909	0.130349	0.233638	0.103289	10	82773304		IGR	opensea	IGR-opensea		0.140804	0.237116	0.17265	0.230296	0.155395	0.293688	0.038152	0.311557	0.144745	0.0955308
1335	cg01385870	0.103296	0.256756	2.52352	0.0312662	0.0312662	-4.04296	0.205108	0.308404	0.103296	5	124164760		IGR	opensea	IGR-opensea		0.162575	0.407665	0.165798	0.378056	0.257396	0.3207	0.214288	0.24464	0.225483	0.190959
24427	cg27586968	0.103339	0.686486	3.98638	0.00283551	0.00283551	-1.65163	0.634816	0.738155	0.103339	17	38498912	RARA-AS1	Body	island	Body-island	chr17:38497527-38498963	0.655887	0.681723	0.6682	0.732887	0.65867	0.769372	0.633726	0.716899	0.557597	0.789895
8797	cg09123897	0.103345	0.189065	2.28982	0.046265	0.046265	-4.41981	0.137392	0.240738	0.103345	11	9774828		IGR	opensea	IGR-opensea		0.0708904	0.268555	0.222027	0.290932	0.120009	0.355555	0.118287	0.155511	0.155748	0.133135
3220	cg03237049	0.103358	0.516093	2.83075	0.0186609	0.0186609	-3.53847	0.464415	0.567772	0.103358	5	77175909		IGR	opensea	IGR-opensea		0.447637	0.57409	0.520563	0.638168	0.408511	0.625134	0.510709	0.547039	0.434653	0.454432
17123	cg18301613	0.103414	0.516754	2.40034	0.0384492	0.0384492	-4.24262	0.465047	0.568461	0.103414	5	111340597	NREP-AS1	Body	opensea	Body-opensea		0.432161	0.613551	0.44615	0.599863	0.4932	0.688626	0.445738	0.504474	0.507988	0.435791
176	cg00149093	0.103432	0.152665	2.41955	0.0372302	0.0372302	-4.21162	0.10095	0.204381	0.103432	13	87377744		IGR	opensea	IGR-opensea		0.0841608	0.126455	0.160762	0.240972	0.114346	0.351928	0.0673896	0.185984	0.0780896	0.116568
24391	cg27541691	0.103441	0.155028	2.38254	0.0396138	0.0396138	-4.27129	0.103308	0.206749	0.103441	17	40811050	TUBG2	TSS1500	shore	TSS1500-shore	chr17:40811232-40811597	0.122664	0.228774	0.0889253	0.117916	0.132021	0.0844136	0.107874	0.310522	0.0650545	0.292118
21290	cg23678254	0.103466	0.357197	2.87685	0.0172735	0.0172735	-3.4623	0.305464	0.408931	0.103466	14	55647471	DLGAP5	Body	opensea	Body-opensea		0.327781	0.48811	0.320415	0.421935	0.297715	0.488023	0.318979	0.326988	0.262432	0.319597
15696	cg16692249	0.103469	0.411044	3.1558	0.0108499	0.0108499	-3.00103	0.35931	0.462778	0.103469	14	21268482		IGR	opensea	IGR-opensea		0.420597	0.421721	0.340925	0.460901	0.401027	0.526492	0.36015	0.506697	0.273849	0.398079
18607	cg20161145	0.103472	0.425906	2.55851	0.0294808	0.0294808	-3.98591	0.374169	0.477642	0.103472	10	109575121		IGR	opensea	IGR-opensea		0.455567	0.543345	0.354514	0.50489	0.34824	0.556863	0.342101	0.433194	0.370425	0.349917
9714	cg10123742	0.103505	0.798651	2.69839	0.0233038	0.0233038	-3.75663	0.746899	0.850404	0.103505	20	17347444	PCSK2	Body	opensea	Body-opensea		0.891062	0.860652	0.676022	0.799503	0.757621	0.864529	0.717531	0.83699	0.692258	0.890346
9688	cg10092137	0.103507	0.738938	2.43826	0.0360793	0.0360793	-4.18137	0.687184	0.790692	0.103507	9	6047258		IGR	opensea	IGR-opensea		0.741154	0.882118	0.656638	0.778418	0.613503	0.87704	0.741839	0.72162	0.682787	0.694262
18472	cg19965789	0.103555	0.317433	2.51124	0.0319181	0.0319181	-4.06296	0.265655	0.36921	0.103555	17	32059346	ASIC2	Body	opensea	Body-opensea		0.282084	0.314804	0.294851	0.356164	0.315376	0.505039	0.223616	0.397373	0.21235	0.272672
597	cg00582398	0.103569	0.515555	3.35538	0.00780674	0.00780674	-2.67208	0.46377	0.56734	0.103569	12	31986250		IGR	opensea	IGR-opensea		0.435806	0.555379	0.525706	0.576218	0.449467	0.624907	0.376346	0.542854	0.531526	0.53734
2268	cg02301648	0.10359	0.760137	2.67426	0.0242683	0.0242683	-3.7963	0.708342	0.811932	0.10359	14	70962479		IGR	opensea	IGR-opensea		0.840561	0.856439	0.71231	0.744063	0.687653	0.808408	0.617672	0.798826	0.683515	0.851923
17186	cg18379850	0.103608	0.310522	2.36955	0.0404856	0.0404856	-4.29219	0.258718	0.362326	0.103608	15	52851536	ARPP19	Body	opensea	Body-opensea		0.332226	0.366569	0.237895	0.430401	0.279295	0.461728	0.232234	0.333482	0.21194	0.219449
6570	cg06857159	0.103616	0.16107	2.46481	0.0345068	0.0345068	-4.13838	0.109262	0.212878	0.103616	1	7980932	TNFRSF9	Body	opensea	Body-opensea		0.113565	0.209632	0.114439	0.158014	0.117645	0.388435	0.115532	0.151948	0.0851294	0.15636
13905	cg14652584	0.10363	0.746586	3.17585	0.0104953	0.0104953	-2.96791	0.694771	0.798401	0.10363	8	25324893	CDCA2	Body	opensea	Body-opensea		0.743689	0.856638	0.705043	0.798562	0.600524	0.762032	0.774406	0.780586	0.650196	0.794189
21955	cg24491045	0.103656	0.608896	3.02336	0.0135222	0.0135222	-3.22	0.557068	0.660724	0.103656	2	199211224	LOC101927619	Body	opensea	Body-opensea		0.60216	0.764314	0.574263	0.603479	0.518105	0.71007	0.544631	0.646447	0.54618	0.57931
12136	cg12833460	0.103668	0.465014	2.26897	0.0479044	0.0479044	-4.45299	0.41318	0.516848	0.103668	1	7071805	CAMTA1	Body	opensea	Body-opensea		0.493154	0.51203	0.50167	0.611222	0.354712	0.499268	0.410125	0.54486	0.306238	0.416858
9631	cg10029459	0.10373	0.254137	2.52767	0.0310489	0.0310489	-4.0362	0.202272	0.306002	0.10373	17	36768809		IGR	opensea	IGR-opensea		0.263401	0.359716	0.203272	0.382792	0.185003	0.367796	0.220317	0.202863	0.139368	0.216842
7951	cg08276355	0.103731	0.309266	2.57827	0.0285175	0.0285175	-3.95362	0.2574	0.361131	0.103731	4	141477663		IGR	opensea	IGR-opensea		0.272641	0.379775	0.180097	0.405809	0.287039	0.460406	0.279546	0.230597	0.267676	0.329069
3942	cg04000056	0.103743	0.576955	2.58443	0.0282237	0.0282237	-3.94355	0.525083	0.628827	0.103743	21	44004288		IGR	shelf	IGR-shelf	chr21:44007475-44010481	0.579009	0.658458	0.491658	0.657438	0.542861	0.722606	0.516212	0.625074	0.495675	0.480557
20690	cg22920410	0.103757	0.125664	2.67959	0.0240517	0.0240517	-3.78753	0.0737858	0.177543	0.103757	13	34403077	RFC3	Body	opensea	Body-opensea		0.0762906	0.140796	0.101051	0.228322	0.081777	0.301163	0.0431607	0.156776	0.0666493	0.0606576
22950	cg25806677	0.1038	0.191042	2.32077	0.0439316	0.0439316	-4.37041	0.139142	0.242942	0.1038	2	58867041	LINC01122	Body	opensea	Body-opensea		0.137598	0.341178	0.162335	0.221216	0.132972	0.326338	0.155203	0.250587	0.107602	0.075393
15804	cg16805483	0.103801	0.77383	3.82727	0.00364397	0.00364397	-1.90526	0.72193	0.825731	0.103801	2	11753053	GREB1	Body	shore	Body-shore	chr2:11750766-11751072	0.746151	0.802923	0.737065	0.776547	0.733373	0.901086	0.642707	0.835591	0.750353	0.812507
15588	cg16568755	0.103808	0.208006	2.34523	0.0421694	0.0421694	-4.33124	0.156102	0.25991	0.103808	14	75733049		IGR	opensea	IGR-opensea		0.152441	0.273785	0.151773	0.254972	0.161016	0.410107	0.15447	0.252932	0.16081	0.107752
3526	cg03553443	0.103813	0.427992	2.30342	0.0452247	0.0452247	-4.39812	0.376085	0.479898	0.103813	8	123117523		IGR	opensea	IGR-opensea		0.456706	0.515216	0.345022	0.552426	0.392791	0.569264	0.309624	0.410187	0.376283	0.352397
10137	cg10577257	0.103841	0.275559	2.84311	0.018278	0.018278	-3.51804	0.223638	0.327479	0.103841	12	130929193	RIMBP2	Body	opensea	Body-opensea		0.221536	0.335191	0.248324	0.421527	0.283074	0.32281	0.130653	0.326981	0.234606	0.230888
18212	cg19675599	0.103864	0.745699	2.75265	0.0212739	0.0212739	-3.66731	0.693766	0.797631	0.103864	6	139047738		IGR	opensea	IGR-opensea		0.685592	0.833994	0.718605	0.828504	0.671149	0.883673	0.658575	0.783257	0.734912	0.658725
18729	cg20321058	0.103897	0.286307	2.3655	0.0407618	0.0407618	-4.29871	0.234359	0.338255	0.103897	2	33663160	RASGRP3	5'UTR	opensea	5'UTR-opensea		0.285343	0.239291	0.198824	0.418935	0.312153	0.422538	0.141442	0.329835	0.234032	0.280679
21148	cg23502162	0.103905	0.744384	2.67592	0.0242007	0.0242007	-3.79357	0.692431	0.796336	0.103905	2	189839015	COL3A1	TSS200	opensea	TSS200-opensea		0.600558	0.806358	0.838906	0.77037	0.639751	0.798413	0.695641	0.832634	0.687299	0.773907
18503	cg20008173	0.103932	0.693682	3.11329	0.0116427	0.0116427	-3.07127	0.641716	0.745648	0.103932	1	44856168		IGR	opensea	IGR-opensea		0.669813	0.797323	0.650278	0.723009	0.610451	0.81185	0.714183	0.716561	0.563854	0.679495
5674	cg05848579	0.103943	0.722601	2.6202	0.0265766	0.0265766	-3.885	0.67063	0.774573	0.103943	16	1308103	TPSD1	Body	island	Body-island	chr16:1308004-1308308	0.592734	0.762514	0.677344	0.814376	0.721264	0.805877	0.789081	0.753179	0.572726	0.73692
23998	cg27079371	0.103951	0.352389	2.35918	0.0411954	0.0411954	-4.30885	0.300413	0.404364	0.103951	21	19165713	C21orf91	3'UTR	opensea	3'UTR-opensea		0.348625	0.434673	0.274663	0.52175	0.244902	0.450027	0.296453	0.344455	0.337423	0.270916
1675	cg01724189	0.103959	0.239663	3.86164	0.00345078	0.00345078	-1.85022	0.187684	0.291643	0.103959	16	66696852	CMTM4	Body	opensea	Body-opensea		0.207561	0.228598	0.156477	0.302877	0.255939	0.320733	0.161944	0.346561	0.156497	0.259445
19817	cg21788121	0.103963	0.663616	3.28202	0.00880717	0.00880717	-2.79278	0.611635	0.715597	0.103963	6	22055907	CASC15	Body	opensea	Body-opensea		0.6461	0.803402	0.542898	0.744003	0.591225	0.713266	0.650457	0.648571	0.627493	0.668743
1904	cg01935840	0.10397	0.512185	2.32332	0.043744	0.043744	-4.36632	0.4602	0.56417	0.10397	11	117985387	TMPRSS4	Body	opensea	Body-opensea		0.550216	0.611427	0.327539	0.619829	0.480151	0.552468	0.426091	0.577605	0.517006	0.459522
9696	cg10099795	0.103982	0.13139	2.68481	0.0238419	0.0238419	-3.77896	0.0793992	0.183381	0.103982	21	16681618		IGR	opensea	IGR-opensea		0.0848072	0.206411	0.0768671	0.174755	0.0674641	0.329545	0.0792987	0.103363	0.0885591	0.10283
7187	cg07471103	0.10401	0.633295	2.31987	0.0439979	0.0439979	-4.37185	0.581289	0.6853	0.10401	13	104968291		IGR	opensea	IGR-opensea		0.605919	0.739202	0.692072	0.702634	0.51264	0.618158	0.642945	0.712083	0.452871	0.654421
184	cg00158600	0.104017	0.484176	2.68222	0.0239456	0.0239456	-3.78321	0.432168	0.536185	0.104017	20	36540289	VSTM2L	Body	opensea	Body-opensea		0.563674	0.592389	0.382612	0.543342	0.430163	0.473004	0.399921	0.585818	0.384471	0.486371
16942	cg18087514	0.104021	0.228204	2.60747	0.0271516	0.0271516	-3.90585	0.176194	0.280215	0.104021	1	241696246	KMO	Body	opensea	Body-opensea		0.22218	0.325615	0.155681	0.278683	0.155267	0.322074	0.0979019	0.324727	0.249939	0.149975
14879	cg15773739	0.104043	0.294425	2.37685	0.0399935	0.0399935	-4.28045	0.242403	0.346447	0.104043	3	131407394	CPNE4	Body	opensea	Body-opensea		0.318885	0.373622	0.20046	0.368448	0.225457	0.451868	0.245613	0.347907	0.221603	0.19039
22740	cg25526960	0.104065	0.762334	3.68614	0.00456424	0.00456424	-2.13252	0.710302	0.814366	0.104065	10	97064500		IGR	opensea	IGR-opensea		0.695573	0.747069	0.683408	0.834436	0.762265	0.890222	0.663187	0.793905	0.747075	0.8062
12033	cg12698829	0.104068	0.650457	2.6828	0.0239222	0.0239222	-3.78226	0.598424	0.702491	0.104068	4	156654611	GUCY1A3	3'UTR	opensea	3'UTR-opensea		0.67082	0.722397	0.582234	0.739851	0.581701	0.793971	0.585886	0.688722	0.571478	0.567516
18546	cg20080231	0.104081	0.390725	4.46633	0.00135834	0.00135834	-0.905764	0.338685	0.442766	0.104081	20	25678259	ZNF337	TSS1500	shore	TSS1500-shore	chr20:25676700-25677784	0.323106	0.406658	0.319363	0.479592	0.379316	0.508306	0.325211	0.42804	0.346429	0.391232
14985	cg15899242	0.104082	0.734872	2.65945	0.02488	0.02488	-3.82063	0.682831	0.786912	0.104082	13	99128047	STK24	Body	shore	Body-shore	chr13:99127039-99127344	0.709996	0.821452	0.710569	0.787538	0.677313	0.885417	0.658012	0.801592	0.658263	0.638563
7039	cg07317567	0.104095	0.430082	2.46774	0.0343374	0.0343374	-4.13362	0.378035	0.48213	0.104095	6	82476798		IGR	opensea	IGR-opensea		0.387703	0.536117	0.367843	0.528526	0.373344	0.541112	0.285868	0.4366	0.475416	0.368296
10062	cg10514949	0.10412	0.560301	3.68923	0.00454163	0.00454163	-2.12751	0.508241	0.612361	0.10412	7	102295		IGR	opensea	IGR-opensea		0.513639	0.574843	0.507217	0.599259	0.422672	0.676873	0.573202	0.624102	0.524475	0.586727
11999	cg12667673	0.104127	0.108184	3.09111	0.0120798	0.0120798	-3.10794	0.0561202	0.160247	0.104127	4	80994647	ANTXR2	TSS200	shore	TSS200-shore	chr4:80993375-80994410	0.0734499	0.154381	0.0614929	0.148748	0.0509383	0.272488	0.0321979	0.176806	0.0625219	0.0488142
10236	cg10684056	0.104135	0.476982	2.3821	0.0396432	0.0396432	-4.272	0.424914	0.529049	0.104135	8	128494566	CASC8	TSS200	opensea	TSS200-opensea		0.490617	0.544292	0.449085	0.536858	0.438888	0.665914	0.357861	0.481895	0.388121	0.416288
4173	cg04236915	0.104156	0.619134	2.88503	0.0170385	0.0170385	-3.44878	0.567057	0.671212	0.104156	1	21578831	ECE1	Body	opensea	Body-opensea		0.541509	0.638595	0.629208	0.680247	0.442601	0.690591	0.606362	0.723335	0.615603	0.623294
16874	cg18010014	0.104157	0.63434	2.55563	0.0296238	0.0296238	-3.99061	0.582262	0.686419	0.104157	15	98507208	ARRDC4	Body	shelf	Body-shelf	chr15:98503534-98504649	0.66368	0.71319	0.547868	0.782259	0.559094	0.710176	0.517271	0.65516	0.623395	0.571311
13617	cg14353889	0.10416	0.297257	2.24991	0.0494523	0.0494523	-4.48324	0.245177	0.349338	0.10416	7	137852307		IGR	opensea	IGR-opensea		0.222684	0.285662	0.210287	0.454149	0.25595	0.40596	0.164383	0.262938	0.372582	0.337979
22195	cg24807778	0.104227	0.269798	2.83313	0.0185863	0.0185863	-3.53452	0.217684	0.321911	0.104227	14	101405181	SNORD113-6	TSS1500	opensea	TSS1500-opensea		0.200331	0.323072	0.272418	0.318675	0.289204	0.35246	0.111547	0.380464	0.214922	0.234885
9538	cg09939947	0.104266	0.3221	2.35598	0.0414167	0.0414167	-4.31399	0.269967	0.374233	0.104266	16	86074539		IGR	opensea	IGR-opensea		0.2549	0.399041	0.291687	0.365986	0.309578	0.441708	0.228092	0.461122	0.265576	0.203308
11148	cg11728223	0.104307	0.165333	3.24379	0.00938025	0.00938025	-2.8558	0.113179	0.217486	0.104307	17	263815	C17orf97	Body	shore	Body-shore	chr17:263083-263412	0.101435	0.131194	0.090299	0.231806	0.141817	0.162187	0.0737508	0.273394	0.158595	0.288849
9736	cg10148694	0.104355	0.806647	3.0588	0.0127469	0.0127469	-3.16137	0.75447	0.858824	0.104355	22	39069843	CBY1	3'UTR	opensea	3'UTR-opensea		0.752455	0.932938	0.813867	0.841172	0.805266	0.900138	0.738126	0.812721	0.662635	0.807152
245	cg00230282	0.104364	0.784864	2.35357	0.0415841	0.0415841	-4.31785	0.732682	0.837046	0.104364	2	219331047	USP37	Body	opensea	Body-opensea		0.777399	0.888175	0.851786	0.845697	0.760412	0.879211	0.66186	0.78328	0.611952	0.788864
19060	cg20760057	0.104407	0.835169	2.26355	0.0483397	0.0483397	-4.4616	0.782966	0.887373	0.104407	6	130017522	ARHGAP18	Body	opensea	Body-opensea		0.782872	0.937005	0.856149	0.891997	0.782323	0.881042	0.883522	0.8857	0.609963	0.841119
6620	cg06912413	0.104411	0.808164	3.2627	0.00909217	0.00909217	-2.82463	0.755958	0.86037	0.104411	7	158326157	MIR595	TSS1500	opensea	TSS1500-opensea		0.746803	0.836179	0.849075	0.812633	0.690451	0.930544	0.778215	0.881274	0.715247	0.841218
12421	cg13167431	0.104417	0.304055	2.88644	0.0169984	0.0169984	-3.44645	0.251847	0.356264	0.104417	22	26988419		IGR	shelf	IGR-shelf	chr22:26985516-26986264	0.3412	0.409624	0.203657	0.390697	0.21719	0.381188	0.263541	0.361484	0.233647	0.238326
4988	cg05088898	0.104432	0.599778	2.30901	0.0448039	0.0448039	-4.38919	0.547561	0.651994	0.104432	10	120489294	C10orf46	Body	opensea	Body-opensea		0.586225	0.75025	0.501445	0.656363	0.47855	0.696966	0.611558	0.658473	0.560029	0.497915
5079	cg05174975	0.104434	0.162931	2.39889	0.0385431	0.0385431	-4.24497	0.110714	0.215148	0.104434	17	37008030	RPL23	Body	shore	Body-shore	chr17:37009471-37010118	0.167447	0.260743	0.108636	0.274306	0.135611	0.277761	0.114364	0.203054	0.0275102	0.0598755
5828	cg06021088	0.10448	0.158155	2.73815	0.0217981	0.0217981	-3.69119	0.105915	0.210395	0.10448	2	127822551	BIN1	Body	opensea	Body-opensea		0.0923953	0.23843	0.126457	0.281495	0.0692082	0.297055	0.118061	0.140466	0.123453	0.0945274
20788	cg23054103	0.10448	0.736954	2.47338	0.034014	0.034014	-4.12448	0.684713	0.789194	0.10448	8	10990789	XKR6	Body	opensea	Body-opensea		0.733755	0.875022	0.726203	0.822566	0.683745	0.859063	0.662386	0.722154	0.617477	0.667164
20526	cg22718835	0.104513	0.427285	3.41052	0.00713284	0.00713284	-2.58158	0.375028	0.479542	0.104513	4	71533790	JCHAIN	TSS1500	opensea	TSS1500-opensea		0.35689	0.548386	0.35073	0.48434	0.372716	0.477796	0.320229	0.426582	0.474576	0.460604
20714	cg22949256	0.104552	0.27862	2.26194	0.0484702	0.0484702	-4.46416	0.226344	0.330896	0.104552	1	67135552	SGIP1	Body	opensea	Body-opensea		0.311561	0.417946	0.216276	0.402281	0.217323	0.381309	0.164836	0.258142	0.221725	0.194803
7395	cg07675966	0.104572	0.344693	2.51404	0.031768	0.031768	-4.05839	0.292407	0.396979	0.104572	8	85579488	RALYL	Body	opensea	Body-opensea		0.31496	0.448499	0.355733	0.436434	0.282315	0.468041	0.183575	0.334089	0.325455	0.297834
6681	cg06971353	0.104602	0.160982	3.33076	0.00812875	0.00812875	-2.71257	0.108681	0.213283	0.104602	18	77867044	ADNP2	1stExon	opensea	1stExon-opensea		0.145416	0.236763	0.10118	0.129467	0.150621	0.302015	0.0749286	0.224901	0.0712617	0.17327
21097	cg23441595	0.104632	0.434009	3.05411	0.0128469	0.0128469	-3.16914	0.381693	0.486325	0.104632	22	37273987	NCF4	3'UTR	opensea	3'UTR-opensea		0.39025	0.469639	0.371267	0.45536	0.312129	0.592368	0.377211	0.491491	0.45761	0.422768
4051	cg04117826	0.104655	0.429944	3.18363	0.010361	0.010361	-2.95507	0.377617	0.482272	0.104655	19	50183824	PRMT1	Body	shore	Body-shore	chr19:50183922-50184172	0.42777	0.527677	0.390985	0.477583	0.326168	0.527006	0.407793	0.507972	0.335366	0.371119
11408	cg12032415	0.104666	0.281318	3.36752	0.00765294	0.00765294	-2.65215	0.228985	0.333651	0.104666	17	19981530	SPECC1	5'UTR	opensea	5'UTR-opensea		0.222144	0.316881	0.250432	0.393891	0.217866	0.396521	0.219385	0.344244	0.2351	0.216719
23213	cg26171114	0.104701	0.502455	2.33084	0.0431976	0.0431976	-4.3543	0.450105	0.554805	0.104701	15	25418049		IGR	opensea	IGR-opensea		0.530689	0.532838	0.465639	0.64396	0.412547	0.655358	0.467195	0.48938	0.374452	0.452491
23110	cg26031327	0.104734	0.351809	2.68127	0.0239841	0.0239841	-3.78478	0.299442	0.404176	0.104734	4	7975403	ABLIM2	Body	opensea	Body-opensea		0.293776	0.41811	0.206563	0.491672	0.325143	0.421414	0.308366	0.404272	0.363362	0.285411
14690	cg15559764	0.104748	0.602664	3.04232	0.0131015	0.0131015	-3.18862	0.55029	0.655038	0.104748	2	55709466		IGR	opensea	IGR-opensea		0.520664	0.731604	0.608548	0.597002	0.551673	0.677451	0.592773	0.688078	0.477792	0.581054
882	cg00898111	0.104768	0.303528	2.24526	0.0498378	0.0498378	-4.49061	0.251144	0.355912	0.104768	17	72359190	BTBD17	TSS1500	shelf	TSS1500-shelf	chr17:72356096-72356327	0.236552	0.314781	0.293053	0.40269	0.293343	0.511917	0.235341	0.23583	0.19743	0.314341
10144	cg10583769	0.104775	0.34822	4.6443	0.0010425	0.0010425	-0.637256	0.295833	0.400608	0.104775	15	71481461	THSD4-AS1	TSS200	opensea	TSS200-opensea		0.313144	0.418258	0.295153	0.355038	0.285228	0.465492	0.270875	0.419871	0.314763	0.34438
11230	cg11824827	0.104803	0.378875	2.91243	0.0162748	0.0162748	-3.40349	0.326473	0.431276	0.104803	16	31075547	ZNF668	Body	island	Body-island	chr16:31075084-31075756	0.426252	0.469334	0.277344	0.413341	0.274874	0.513594	0.331969	0.406162	0.321926	0.35395
15285	cg16210979	0.104842	0.47536	3.70711	0.00441336	0.00441336	-2.09862	0.422939	0.527781	0.104842	5	112882744	YTHDC2	Body	opensea	Body-opensea		0.507867	0.533931	0.441149	0.556663	0.407287	0.552876	0.393922	0.537034	0.364471	0.458401
15167	cg16093235	0.104891	0.532876	2.25704	0.0488677	0.0488677	-4.47193	0.48043	0.585321	0.104891	3	33072290	GLB1	Body	opensea	Body-opensea		0.508561	0.605476	0.421621	0.65351	0.431742	0.685046	0.45541	0.49224	0.584816	0.490333
22128	cg24728336	0.104917	0.288669	2.30222	0.0453153	0.0453153	-4.40003	0.23621	0.341127	0.104917	2	203142776	NOP58	Body	opensea	Body-opensea		0.290497	0.435725	0.197267	0.355789	0.256412	0.408743	0.269315	0.319017	0.16756	0.186362
23561	cg26557617	0.10496	0.335731	3.2194	0.00976579	0.00976579	-2.89603	0.283251	0.388211	0.10496	17	53654271		IGR	opensea	IGR-opensea		0.220796	0.306667	0.280432	0.386338	0.275114	0.487303	0.296729	0.39401	0.343184	0.36674
1840	cg01882044	0.105003	0.661042	2.25854	0.048746	0.048746	-4.46956	0.608541	0.713544	0.105003	14	87254782		IGR	opensea	IGR-opensea		0.666768	0.822047	0.635966	0.708604	0.651123	0.643022	0.626296	0.642376	0.462551	0.751671
16551	cg17620039	0.105009	0.527112	2.54868	0.0299714	0.0299714	-4.00194	0.474608	0.579617	0.105009	6	126384600		IGR	opensea	IGR-opensea		0.481699	0.629846	0.510833	0.638606	0.383709	0.641792	0.465266	0.459881	0.531531	0.527959
1060	cg01080424	0.105011	0.850979	3.68855	0.00454663	0.00454663	-2.12862	0.798474	0.903485	0.105011	7	6520004	KDELR2	Body	shelf	Body-shelf	chr7:6523064-6523897	0.872649	0.900837	0.786482	0.928728	0.760968	0.93639	0.846814	0.856799	0.725457	0.894669
21298	cg23683891	0.105013	0.19184	2.92772	0.0158637	0.0158637	-3.3782	0.139334	0.244347	0.105013	12	53194882		IGR	opensea	IGR-opensea		0.156351	0.278192	0.133175	0.297825	0.156844	0.331815	0.117371	0.125722	0.132927	0.188181
22099	cg24704200	0.105096	0.578512	2.44202	0.0358525	0.0358525	-4.1753	0.525964	0.63106	0.105096	4	154462667	KIAA0922	Body	opensea	Body-opensea		0.566355	0.613691	0.450438	0.706919	0.465951	0.703526	0.559474	0.627892	0.587603	0.503271
3142	cg03182745	0.105139	0.442058	3.00435	0.0139576	0.0139576	-3.25144	0.389489	0.494628	0.105139	7	94054531	COL1A2	ExonBnd	opensea	ExonBnd-opensea		0.449856	0.439877	0.374712	0.585787	0.371552	0.41335	0.369326	0.567063	0.381997	0.467064
21171	cg23530586	0.10514	0.66787	2.92484	0.0159403	0.0159403	-3.38296	0.615301	0.72044	0.10514	5	99931437		IGR	opensea	IGR-opensea		0.650307	0.713147	0.617482	0.800835	0.578076	0.785975	0.639815	0.705605	0.590822	0.596638
22953	cg25810503	0.105214	0.601184	2.48431	0.0333949	0.0333949	-4.10673	0.548577	0.653791	0.105214	6	122389486		IGR	opensea	IGR-opensea		0.600981	0.661343	0.565274	0.679632	0.6152	0.726004	0.516014	0.676596	0.445417	0.525382
15957	cg16993016	0.105216	0.736398	2.38951	0.0391539	0.0391539	-4.26008	0.68379	0.789005	0.105216	8	90560883		IGR	opensea	IGR-opensea		0.78594	0.777662	0.775081	0.809771	0.680866	0.737293	0.631664	0.790193	0.545397	0.830109
10471	cg10951380	0.105224	0.655521	2.61005	0.0270338	0.0270338	-3.90162	0.602909	0.708133	0.105224	1	158029978	KIRREL	Body	opensea	Body-opensea		0.686511	0.811156	0.553586	0.711475	0.523415	0.628303	0.581503	0.702537	0.669532	0.687194
13345	cg14073818	0.105233	0.513418	2.66986	0.0244484	0.0244484	-3.80353	0.460801	0.566034	0.105233	5	143009741		IGR	opensea	IGR-opensea		0.471463	0.485011	0.564383	0.559244	0.43755	0.50864	0.402028	0.644735	0.428584	0.632541
14525	cg15344659	0.105236	0.55425	2.30866	0.04483	0.04483	-4.38975	0.501631	0.606868	0.105236	11	30870939		IGR	opensea	IGR-opensea		0.608037	0.667181	0.536422	0.607371	0.442967	0.651392	0.505114	0.63884	0.415618	0.469557
21305	cg23691781	0.105378	0.657447	2.91166	0.0162956	0.0162956	-3.40475	0.604758	0.710136	0.105378	1	28212827	C1orf38	3'UTR	opensea	3'UTR-opensea		0.605449	0.699671	0.636056	0.782375	0.661343	0.757071	0.587942	0.717187	0.532998	0.594377
12617	cg13372591	0.105392	0.357598	2.78297	0.0202182	0.0202182	-3.61732	0.304902	0.410294	0.105392	7	62514928		IGR	island	IGR-island	chr7:62514515-62514983	0.421049	0.49321	0.262302	0.347079	0.30644	0.401905	0.290636	0.445501	0.244084	0.363775
19430	cg21256046	0.105411	0.623293	4.42499	0.00144539	0.00144539	-0.968777	0.570587	0.675998	0.105411	13	106118023	DAOA	TSS1500	opensea	TSS1500-opensea		0.584352	0.714685	0.561977	0.707538	0.595503	0.700079	0.572785	0.670494	0.538321	0.587195
14293	cg15059590	0.105459	0.209946	3.1716	0.0105694	0.0105694	-2.97493	0.157216	0.262676	0.105459	6	128842318	PTPRK	TSS1500	shore	TSS1500-shore	chr6:128840158-128842126	0.233242	0.316967	0.134018	0.301724	0.147441	0.252097	0.174805	0.281806	0.0965762	0.160784
4718	cg04823698	0.105464	0.837605	2.71963	0.0224867	0.0224867	-3.72168	0.784872	0.890337	0.105464	12	6270675		IGR	opensea	IGR-opensea		0.856101	0.889866	0.699953	0.912333	0.866273	0.932484	0.780568	0.92165	0.721468	0.795351
542	cg00524900	0.105497	0.438712	2.57607	0.0286232	0.0286232	-3.95722	0.385964	0.491461	0.105497	5	118609965	TNFAIP8	Body	opensea	Body-opensea		0.420389	0.480287	0.371208	0.5132	0.309336	0.569233	0.432632	0.54536	0.396254	0.349225
4079	cg04141813	0.105497	0.189247	2.9906	0.0142817	0.0142817	-3.27419	0.136499	0.241996	0.105497	16	216450	HBM	Body	island	Body-island	chr16:214343-216720	0.110958	0.219038	0.167352	0.232686	0.120708	0.15689	0.185237	0.235113	0.0982386	0.366253
12086	cg12768813	0.105503	0.755647	2.46106	0.0347245	0.0347245	-4.14445	0.702896	0.808398	0.105503	7	44175291		IGR	opensea	IGR-opensea		0.76804	0.865034	0.708245	0.807491	0.728524	0.913438	0.678151	0.7798	0.631519	0.67623
6889	cg07180834	0.105575	0.729	2.4276	0.0367309	0.0367309	-4.19862	0.676212	0.781787	0.105575	11	85838833		IGR	opensea	IGR-opensea		0.676025	0.808218	0.75456	0.880865	0.702612	0.791949	0.58992	0.643229	0.657944	0.784675
4551	cg04647828	0.10558	0.358365	2.62191	0.0265003	0.0265003	-3.8822	0.305574	0.411155	0.10558	2	72255204		IGR	opensea	IGR-opensea		0.336388	0.474777	0.280102	0.382507	0.326675	0.534479	0.32735	0.315161	0.257357	0.34885
14389	cg15168000	0.105588	0.774867	4.13473	0.00225094	0.00225094	-1.41787	0.722073	0.827661	0.105588	11	95807825	MAML2	Body	opensea	Body-opensea		0.682721	0.802122	0.771909	0.857249	0.692683	0.878874	0.737511	0.845363	0.725543	0.754698
1191	cg01243950	0.105615	0.712552	2.49259	0.0329339	0.0329339	-4.09328	0.659745	0.765359	0.105615	2	45908640	PRKCE	Body	opensea	Body-opensea		0.737459	0.830596	0.680384	0.787421	0.558435	0.806118	0.594417	0.732089	0.728029	0.670572
23355	cg26314670	0.105648	0.486706	2.42341	0.0369901	0.0369901	-4.2054	0.433882	0.53953	0.105648	4	170902837		IGR	opensea	IGR-opensea		0.487633	0.578111	0.412547	0.582185	0.436143	0.560787	0.500285	0.582279	0.332799	0.394287
13260	cg14005120	0.105733	0.454803	2.27018	0.0478074	0.0478074	-4.45106	0.401936	0.507669	0.105733	9	93652538	SYK	Body	opensea	Body-opensea		0.44604	0.550403	0.30938	0.581627	0.372093	0.514738	0.436478	0.549576	0.445689	0.342003
13123	cg13869353	0.105736	0.704497	2.5216	0.0313671	0.0313671	-4.04609	0.651629	0.757365	0.105736	3	148916409	CP	Body	opensea	Body-opensea		0.678977	0.775758	0.648639	0.749181	0.668429	0.857029	0.637743	0.809488	0.624357	0.59537
18304	cg19768533	0.105738	0.289259	2.9621	0.0149776	0.0149776	-3.32132	0.23639	0.342128	0.105738	21	45153488	PDXK	Body	opensea	Body-opensea		0.221661	0.361929	0.279702	0.451443	0.271774	0.350101	0.173374	0.291317	0.235437	0.25585
14082	cg14834209	0.105753	0.202763	3.09369	0.0120282	0.0120282	-3.10368	0.149887	0.25564	0.105753	12	14876768		IGR	opensea	IGR-opensea		0.184412	0.272892	0.150645	0.316825	0.173943	0.303739	0.134572	0.259173	0.105864	0.12557
12314	cg13033858	0.105762	0.165786	2.26574	0.0481637	0.0481637	-4.45813	0.112905	0.218667	0.105762	12	109248326	SSH1	Body	shelf	Body-shelf	chr12:109251205-109251586	0.156489	0.274631	0.0932228	0.244114	0.120601	0.324999	0.0647642	0.207381	0.129448	0.0422086
15073	cg15994704	0.105779	0.72796	2.68269	0.0239269	0.0239269	-3.78245	0.67507	0.780849	0.105779	5	93957191	SLF1	5'UTR	shelf	5'UTR-shelf	chr5:93953913-93954843	0.714527	0.799894	0.576271	0.828399	0.683227	0.838059	0.67986	0.787156	0.721467	0.650737
11598	cg12224393	0.105817	0.281894	2.48601	0.0332998	0.0332998	-4.10397	0.228985	0.334803	0.105817	14	79084021	NRXN3	5'UTR	opensea	5'UTR-opensea		0.259475	0.32389	0.257628	0.366506	0.229047	0.43251	0.139926	0.360056	0.258852	0.191052
13234	cg13978337	0.105818	0.213952	2.73863	0.0217806	0.0217806	-3.6904	0.161043	0.266861	0.105818	6	11825273		IGR	opensea	IGR-opensea		0.211263	0.320472	0.145276	0.332055	0.133108	0.321436	0.181623	0.230731	0.133943	0.129609
6712	cg07009717	0.105854	0.257301	2.32642	0.0435179	0.0435179	-4.36136	0.204374	0.310229	0.105854	1	203680904	ATP2B4	Body	opensea	Body-opensea		0.192825	0.292113	0.237673	0.415356	0.202279	0.426248	0.224134	0.214233	0.164961	0.203192
12539	cg13296577	0.105872	0.511502	4.75728	0.000883363	0.000883363	-0.469191	0.458566	0.564438	0.105872	21	40159530		IGR	opensea	IGR-opensea		0.456726	0.543817	0.430842	0.639126	0.457663	0.587633	0.461904	0.534554	0.485693	0.517062
58	cg00058193	0.105897	0.229501	2.32249	0.0438048	0.0438048	-4.36765	0.176553	0.28245	0.105897	13	83873782		IGR	opensea	IGR-opensea		0.215131	0.248798	0.154955	0.374137	0.188339	0.398493	0.10653	0.227462	0.217809	0.16336
13143	cg13889845	0.105905	0.652357	3.22994	0.00959712	0.00959712	-2.87863	0.599404	0.70531	0.105905	15	98578941		IGR	opensea	IGR-opensea		0.631775	0.675332	0.576089	0.741846	0.598252	0.818048	0.574669	0.66079	0.616237	0.630533
2302	cg02330683	0.105928	0.227778	2.56884	0.0289733	0.0289733	-3.96904	0.174815	0.280742	0.105928	15	41787940	ITPKA	Body	island	Body-island	chr15:41785616-41788539	0.151283	0.304459	0.171859	0.307465	0.15686	0.354975	0.284556	0.282214	0.109515	0.154598
20072	cg22134588	0.105935	0.45943	2.85649	0.0178727	0.0178727	-3.49594	0.406462	0.512397	0.105935	3	79069442	ROBO1	TSS1500	shore	TSS1500-shore	chr3:79067882-79068566	0.453054	0.534727	0.423668	0.491645	0.355952	0.616072	0.412007	0.528816	0.387631	0.390727
3050	cg03080473	0.105937	0.711342	2.72377	0.022331	0.022331	-3.71487	0.658374	0.764311	0.105937	20	40016058		IGR	opensea	IGR-opensea		0.718197	0.769562	0.650764	0.839247	0.580434	0.822296	0.681997	0.752667	0.660477	0.63778
2882	cg02907236	0.105959	0.215333	2.99519	0.0141726	0.0141726	-3.26659	0.162354	0.268312	0.105959	1	245224483	EFCAB2	Body	opensea	Body-opensea		0.125037	0.266312	0.137982	0.278312	0.143521	0.364061	0.136101	0.208677	0.269127	0.2242
13581	cg14316278	0.105994	0.490167	3.74458	0.00415663	0.00415663	-2.03816	0.43717	0.543164	0.105994	7	2089966	MAD1L1	Body	shore	Body-shore	chr7:2089593-2089881	0.412489	0.516934	0.507544	0.609512	0.43347	0.557119	0.449591	0.555161	0.382757	0.477096
11722	cg12365051	0.106017	0.347891	2.26564	0.0481711	0.0481711	-4.45827	0.294882	0.400899	0.106017	1	46642483	PIK3R3	TSS1500	opensea	TSS1500-opensea		0.333228	0.434981	0.310483	0.456882	0.324575	0.481202	0.294831	0.407105	0.211296	0.224326
12589	cg13349607	0.106053	0.439863	2.87736	0.0172588	0.0172588	-3.46146	0.386837	0.49289	0.106053	7	120962655		IGR	opensea	IGR-opensea		0.485612	0.473787	0.412935	0.552179	0.368358	0.552878	0.345887	0.478284	0.321391	0.407321
19646	cg21542411	0.106097	0.615846	2.42611	0.0368227	0.0368227	-4.20103	0.562798	0.668894	0.106097	3	54734231	CACNA2D3	Body	opensea	Body-opensea		0.629743	0.698324	0.572995	0.686165	0.427584	0.759554	0.580034	0.625636	0.603632	0.574794
12809	cg13568052	0.106134	0.537565	3.59092	0.00532026	0.00532026	-2.28693	0.484498	0.590632	0.106134	2	120476507		IGR	opensea	IGR-opensea		0.481749	0.615731	0.506951	0.666718	0.424988	0.609655	0.482457	0.54454	0.526342	0.516517
1123	cg01153498	0.106154	0.471319	2.3658	0.0407409	0.0407409	-4.29822	0.418242	0.524396	0.106154	2	17936530	SMC6	TSS1500	shore	TSS1500-shore	chr2:17934555-17935902	0.466709	0.518977	0.427923	0.583413	0.436375	0.615253	0.429572	0.537517	0.330632	0.36682
23929	cg26986629	0.106171	0.632716	3.22102	0.00973957	0.00973957	-2.89334	0.579631	0.685802	0.106171	2	37604081		IGR	opensea	IGR-opensea		0.600032	0.703418	0.547189	0.68634	0.535669	0.696418	0.692888	0.72108	0.522377	0.621754
3384	cg03411865	0.106176	0.576365	3.34342	0.00796149	0.00796149	-2.69175	0.523277	0.629452	0.106176	6	166829166	RPS6KA2	Body	shelf	Body-shelf	chr6:166825827-166826439	0.622412	0.692435	0.500224	0.605754	0.520674	0.627607	0.534986	0.625326	0.438088	0.596139
5563	cg05717707	0.10618	0.343632	2.28176	0.0468916	0.0468916	-4.43264	0.290542	0.396722	0.10618	11	126861491	KIRREL3	Body	opensea	Body-opensea		0.431047	0.395873	0.274771	0.468849	0.296018	0.449886	0.281122	0.350249	0.169752	0.318754
16720	cg17797384	0.106239	0.244156	3.97039	0.00290747	0.00290747	-1.67699	0.191037	0.297276	0.106239	7	129292941	NRF1	5'UTR	opensea	5'UTR-opensea		0.200903	0.355167	0.250868	0.284089	0.205163	0.320606	0.162257	0.229086	0.135994	0.29743
2484	cg02533819	0.106267	0.272514	2.44115	0.0359052	0.0359052	-4.17671	0.219381	0.325647	0.106267	12	53966263	ATF7	Body	opensea	Body-opensea		0.257605	0.322698	0.223451	0.393192	0.286904	0.436032	0.173031	0.249322	0.155913	0.226992
14851	cg15747993	0.106284	0.281519	2.40199	0.0383432	0.0383432	-4.23997	0.228377	0.334661	0.106284	12	16503552	MGST1	5'UTR	opensea	5'UTR-opensea		0.278817	0.351396	0.232934	0.373612	0.235732	0.438751	0.212115	0.34315	0.182286	0.166394
20602	cg22820587	0.1063	0.328035	3.14701	0.0110092	0.0110092	-3.01555	0.274885	0.381185	0.1063	10	60712091		IGR	opensea	IGR-opensea		0.26492	0.438433	0.256554	0.42075	0.329638	0.422433	0.204558	0.32203	0.318755	0.302278
16958	cg18111215	0.106305	0.426042	2.53923	0.0304515	0.0304515	-4.01736	0.372889	0.479194	0.106305	18	55089751		IGR	opensea	IGR-opensea		0.371764	0.473294	0.400335	0.551502	0.270688	0.421564	0.506728	0.470079	0.314931	0.479532
3677	cg03725488	0.106315	0.30504	2.52654	0.0311076	0.0311076	-4.03803	0.251883	0.358198	0.106315	3	84002996		IGR	opensea	IGR-opensea		0.340986	0.356634	0.247744	0.421856	0.252881	0.444655	0.18935	0.341309	0.228452	0.226535
21768	cg24281267	0.106327	0.406009	2.73611	0.021873	0.021873	-3.69455	0.352845	0.459172	0.106327	6	35479648	TULP1	Body	island	Body-island	chr6:35479388-35479678	0.27692	0.574713	0.371149	0.49801	0.357015	0.414484	0.3524	0.362669	0.406743	0.445985
1864	cg01896230	0.106413	0.776665	2.98699	0.0143678	0.0143678	-3.28015	0.723458	0.829871	0.106413	7	155898435		IGR	shore	IGR-shore	chr7:155898140-155898386	0.757872	0.789064	0.738056	0.871043	0.802561	0.883613	0.709664	0.780458	0.609137	0.825179
18761	cg20361881	0.106451	0.774104	2.26929	0.0478788	0.0478788	-4.45248	0.720878	0.827329	0.106451	16	48514014	MIR5095	Body	opensea	Body-opensea		0.746618	0.886991	0.691448	0.885241	0.676706	0.8939	0.72586	0.830544	0.76376	0.639971
19993	cg22035274	0.106455	0.467552	3.20456	0.0100083	0.0100083	-2.92051	0.414324	0.520779	0.106455	2	29175868		IGR	opensea	IGR-opensea		0.422919	0.594536	0.415269	0.545229	0.371019	0.441735	0.502954	0.525308	0.35946	0.49709
10791	cg11288647	0.106491	0.346463	2.46865	0.0342853	0.0342853	-4.13216	0.293218	0.399708	0.106491	14	95727390	CLMN	Body	opensea	Body-opensea		0.329699	0.46461	0.228156	0.50855	0.253383	0.35797	0.352817	0.390362	0.302033	0.277049
18619	cg20186713	0.106499	0.368495	2.36756	0.0406212	0.0406212	-4.29539	0.315245	0.421745	0.106499	4	177909668		IGR	opensea	IGR-opensea		0.28834	0.407375	0.363666	0.475775	0.314229	0.566025	0.310819	0.370877	0.299172	0.28867
23706	cg26724025	0.106542	0.598179	2.3151	0.0443501	0.0443501	-4.37947	0.544909	0.65145	0.106542	4	74989820		IGR	opensea	IGR-opensea		0.573782	0.683594	0.653572	0.699983	0.457772	0.706374	0.564173	0.517404	0.475243	0.649895
11001	cg11556682	0.106556	0.155453	2.29748	0.0456765	0.0456765	-4.4076	0.102175	0.208731	0.106556	8	131611900		IGR	opensea	IGR-opensea		0.0792573	0.207771	0.0934886	0.330301	0.176315	0.291983	0.0583068	0.11423	0.10351	0.0993706
16873	cg18009493	0.10657	0.631185	3.05867	0.0127497	0.0127497	-3.16159	0.5779	0.68447	0.10657	1	184431533	C1orf21	5'UTR	opensea	5'UTR-opensea		0.634012	0.697445	0.639753	0.70325	0.599098	0.706491	0.484086	0.596025	0.532552	0.719138
12646	cg13401734	0.106585	0.419305	2.60487	0.0272703	0.0272703	-3.9101	0.366012	0.472597	0.106585	16	28519436	IL27	TSS1500	opensea	TSS1500-opensea		0.363848	0.481369	0.399257	0.49999	0.31634	0.570926	0.445969	0.460101	0.304648	0.350599
638	cg00623727	0.106585	0.686861	2.69707	0.0233554	0.0233554	-3.7588	0.633568	0.740153	0.106585	3	98566093	DCBLD2	Body	opensea	Body-opensea		0.65805	0.765664	0.653766	0.776382	0.640708	0.839224	0.595739	0.727568	0.619575	0.591928
16675	cg17753693	0.106592	0.485586	2.37068	0.0404095	0.0404095	-4.29038	0.43229	0.538882	0.106592	16	49815210	ZNF423	Body	opensea	Body-opensea		0.462778	0.547218	0.45972	0.631674	0.41867	0.58476	0.453534	0.56371	0.366746	0.367046
21119	cg23467396	0.106615	0.263377	2.35998	0.0411401	0.0411401	-4.30756	0.21007	0.316684	0.106615	3	10599473		IGR	opensea	IGR-opensea		0.225712	0.278024	0.250612	0.413513	0.257235	0.428695	0.173946	0.222455	0.142844	0.240736
459	cg00446763	0.106653	0.548118	2.32869	0.0433532	0.0433532	-4.35774	0.494792	0.601445	0.106653	3	124625655	MUC13	3'UTR	opensea	3'UTR-opensea		0.47657	0.623278	0.474683	0.664493	0.366987	0.642067	0.536165	0.561349	0.619554	0.516036
14542	cg15370388	0.106684	0.252191	2.39011	0.0391146	0.0391146	-4.25911	0.198849	0.305533	0.106684	10	72497230	ADAMTS14	Body	opensea	Body-opensea		0.247618	0.35265	0.195569	0.329021	0.174937	0.431316	0.203455	0.258821	0.172666	0.155857
15138	cg16062579	0.106684	0.118034	2.91208	0.0162843	0.0162843	-3.40407	0.0646915	0.171376	0.106684	12	69491491		IGR	opensea	IGR-opensea		0.103008	0.199587	0.0284943	0.19615	0.0628826	0.280349	0.0434469	0.115817	0.0856254	0.0649763
21512	cg23960325	0.106725	0.285809	2.89913	0.016641	0.016641	-3.42547	0.232446	0.339171	0.106725	20	37526124	PPP1R16B	Body	opensea	Body-opensea		0.314352	0.364464	0.289935	0.364087	0.252772	0.334894	0.117492	0.359188	0.18768	0.273221
4768	cg04868962	0.106739	0.596219	3.22331	0.00970293	0.00970293	-2.88958	0.54285	0.649589	0.106739	2	180427177	ZNF385B	1stExon	opensea	1stExon-opensea		0.600181	0.757299	0.519683	0.607603	0.510559	0.637915	0.559799	0.572325	0.524026	0.672801
10402	cg10857558	0.10674	0.165248	2.35362	0.0415808	0.0415808	-4.31778	0.111878	0.218618	0.10674	4	90035421	TIGD2	1stExon	shelf	1stExon-shelf	chr4:90031904-90033005	0.21242	0.291114	0.094561	0.289299	0.102593	0.27604	0.0942912	0.13743	0.0555264	0.0992064
20191	cg22295925	0.106754	0.165467	3.12879	0.0113469	0.0113469	-3.04565	0.11209	0.218844	0.106754	15	99153795		IGR	opensea	IGR-opensea		0.0939283	0.218216	0.126718	0.23224	0.139164	0.339201	0.0945215	0.183729	0.10612	0.120834
875	cg00885726	0.106792	0.660222	3.72231	0.00430727	0.00430727	-2.07407	0.606826	0.713618	0.106792	19	12911430	PRDX2	Body	shore	Body-shore	chr19:12911931-12912918	0.65462	0.713839	0.607936	0.752451	0.601842	0.771925	0.631446	0.635412	0.538288	0.694465
3542	cg03574890	0.106805	0.266523	2.491	0.0330219	0.0330219	-4.09587	0.21312	0.319925	0.106805	1	151284129	PI4KB	Body	opensea	Body-opensea		0.20668	0.335658	0.208339	0.375515	0.173555	0.432378	0.214701	0.283967	0.262327	0.172109
5786	cg05956829	0.106835	0.701441	2.27487	0.0474348	0.0474348	-4.44361	0.648023	0.754858	0.106835	1	154196369	UBAP2L	5'UTR	shelf	5'UTR-shelf	chr1:154192843-154193852	0.685035	0.824179	0.61828	0.851052	0.606223	0.735291	0.770327	0.691009	0.560249	0.672761
17326	cg18566769	0.106843	0.374175	2.39742	0.0386379	0.0386379	-4.24733	0.320754	0.427596	0.106843	13	101233538	GGACT	5'UTR	opensea	5'UTR-opensea		0.354299	0.466671	0.28972	0.495098	0.349114	0.495613	0.212808	0.351714	0.397827	0.328885
22553	cg25273875	0.106865	0.447866	3.67108	0.00467588	0.00467588	-2.15687	0.394433	0.501299	0.106865	14	100538074	EVL	Body	opensea	Body-opensea		0.387795	0.569357	0.375634	0.525428	0.434115	0.518087	0.351334	0.488566	0.423289	0.405055
5945	cg06143478	0.106879	0.492807	3.52372	0.00593175	0.00593175	-2.39639	0.439368	0.546247	0.106879	9	111149413		IGR	opensea	IGR-opensea		0.466344	0.600916	0.508456	0.544944	0.404632	0.599514	0.428107	0.50806	0.389299	0.477801
17838	cg19209802	0.106931	0.346135	2.47887	0.0337016	0.0337016	-4.11557	0.29267	0.399601	0.106931	1	12820223	C1orf158	Body	opensea	Body-opensea		0.329561	0.395299	0.354949	0.397066	0.307109	0.427912	0.328615	0.471173	0.143114	0.306555
16715	cg17792149	0.106954	0.132016	2.60489	0.0272697	0.0272697	-3.91008	0.0785385	0.185493	0.106954	7	92427185	CDK6	Body	opensea	Body-opensea		0.0656094	0.200657	0.124883	0.261196	0.0935358	0.278968	0.0549726	0.138851	0.053691	0.0477927
17691	cg19019345	0.106988	0.483258	2.92835	0.015847	0.015847	-3.37716	0.429764	0.536751	0.106988	11	8888814	ST5	5'UTR	shelf	5'UTR-shelf	chr11:8892072-8892794	0.461021	0.578827	0.422728	0.593508	0.40601	0.528984	0.459313	0.587723	0.399747	0.394715
8205	cg08523780	0.106992	0.654158	2.35937	0.0411821	0.0411821	-4.30854	0.600662	0.707654	0.106992	13	92376559	GPC5	Body	opensea	Body-opensea		0.643187	0.727515	0.598111	0.764316	0.632025	0.800585	0.530841	0.706881	0.599143	0.538972
7394	cg07675943	0.106995	0.255195	3.24313	0.00939037	0.00939037	-2.85687	0.201697	0.308693	0.106995	15	62576064		IGR	opensea	IGR-opensea		0.184483	0.286669	0.174695	0.323692	0.269747	0.418057	0.184679	0.284197	0.194883	0.230848
4360	cg04433555	0.107052	0.424169	2.76514	0.0208324	0.0208324	-3.64672	0.370643	0.477694	0.107052	7	35410754	LOC401324	Body	opensea	Body-opensea		0.383804	0.424005	0.41727	0.508927	0.404831	0.596293	0.295659	0.468676	0.351651	0.390572
19015	cg20713355	0.107053	0.270976	2.38011	0.0397754	0.0397754	-4.2752	0.217449	0.324502	0.107053	7	70240784	AUTS2	Body	opensea	Body-opensea		0.229859	0.342254	0.274706	0.379147	0.259678	0.434273	0.180278	0.274968	0.142725	0.191871
21295	cg23681967	0.107063	0.477229	2.91117	0.0163089	0.0163089	-3.40556	0.423697	0.53076	0.107063	15	86498602		IGR	opensea	IGR-opensea		0.455938	0.579209	0.484801	0.522066	0.359066	0.621851	0.425844	0.50014	0.392836	0.430534
23661	cg26680608	0.10709	0.173109	2.99328	0.0142179	0.0142179	-3.26976	0.119564	0.226654	0.10709	6	136915556	MAP3K5	Body	opensea	Body-opensea		0.0881189	0.230847	0.116208	0.28945	0.10543	0.282274	0.0943294	0.228498	0.193734	0.102203
10007	cg10471143	0.107104	0.78166	2.85568	0.017897	0.017897	-3.49728	0.728108	0.835212	0.107104	8	30002374	MBOAT4	TSS200	opensea	TSS200-opensea		0.813292	0.848033	0.743728	0.790739	0.779265	0.851019	0.713798	0.819546	0.590457	0.866722
5679	cg05852162	0.107115	0.820465	3.00814	0.0138696	0.0138696	-3.24516	0.766908	0.874022	0.107115	13	99783233		IGR	opensea	IGR-opensea		0.795489	0.910573	0.768878	0.799135	0.689111	0.858379	0.871022	0.902502	0.710039	0.899524
15616	cg16599143	0.107141	0.209991	2.33427	0.04295	0.04295	-4.3488	0.156421	0.263562	0.107141	1	171058672	FMO3	TSS1500	opensea	TSS1500-opensea		0.204425	0.259738	0.152426	0.338642	0.16945	0.360117	0.127528	0.270201	0.128277	0.0891101
12802	cg13562266	0.107153	0.535811	2.43761	0.0361189	0.0361189	-4.18243	0.482234	0.589388	0.107153	8	1340351		IGR	shore	IGR-shore	chr8:1341220-1342166	0.542849	0.618831	0.483122	0.571828	0.516563	0.632568	0.546639	0.617465	0.321999	0.506247
21114	cg23462990	0.107186	0.608412	2.5293	0.0309641	0.0309641	-4.03355	0.554819	0.662006	0.107186	7	37779298	GPR141	TSS1500	opensea	TSS1500-opensea		0.606988	0.715787	0.496486	0.588379	0.556691	0.770497	0.48084	0.632312	0.633091	0.603053
4221	cg04292594	0.107203	0.158644	2.84131	0.0183332	0.0183332	-3.52101	0.105042	0.212245	0.107203	9	112579887	PALM2	Body	opensea	Body-opensea		0.144129	0.179942	0.129865	0.293778	0.117506	0.27819	0.0531382	0.22188	0.0805714	0.0874345
3675	cg03724279	0.107227	0.436013	2.73211	0.0220205	0.0220205	-3.70114	0.3824	0.489627	0.107227	1	56636154		IGR	opensea	IGR-opensea		0.484211	0.537301	0.367907	0.553692	0.366893	0.529762	0.346033	0.453478	0.346953	0.3739
3694	cg03741892	0.107282	0.498115	2.67095	0.0244035	0.0244035	-3.80173	0.444474	0.551756	0.107282	2	228320216		IGR	opensea	IGR-opensea		0.457067	0.570462	0.420397	0.607706	0.501071	0.604846	0.345204	0.545476	0.498628	0.43029
3519	cg03546739	0.107317	0.553173	2.33385	0.0429804	0.0429804	-4.34948	0.499514	0.606831	0.107317	7	6713037		IGR	opensea	IGR-opensea		0.549733	0.70863	0.611116	0.617374	0.492395	0.561226	0.484809	0.581501	0.359519	0.565425
4080	cg04142195	0.107376	0.688179	2.35201	0.041693	0.041693	-4.32036	0.634491	0.741867	0.107376	6	73074439	RIMS1	Body	opensea	Body-opensea		0.656824	0.712183	0.675259	0.800366	0.746571	0.775072	0.623176	0.711176	0.470625	0.710536
15077	cg15999041	0.107389	0.594972	2.511	0.0319308	0.0319308	-4.06334	0.541277	0.648666	0.107389	17	28699933		IGR	opensea	IGR-opensea		0.5394	0.689951	0.519968	0.697547	0.452551	0.680821	0.540665	0.655907	0.6538	0.519105
16854	cg17973778	0.107401	0.189285	2.7831	0.0202136	0.0202136	-3.6171	0.135584	0.242985	0.107401	10	63808852	ARID5B	TSS200	opensea	TSS200-opensea		0.140399	0.302348	0.113795	0.311352	0.11829	0.275293	0.174662	0.235324	0.130777	0.0906102
1132	cg01164187	0.107457	0.696203	2.27922	0.0470917	0.0470917	-4.43669	0.642475	0.749932	0.107457	5	68591007	CCDC125	Body	opensea	Body-opensea		0.587713	0.743423	0.604871	0.805222	0.626371	0.787417	0.689823	0.836141	0.703595	0.577458
9302	cg09664118	0.107463	0.232463	2.80688	0.019423	0.019423	-3.57787	0.178731	0.286194	0.107463	12	89769621		IGR	opensea	IGR-opensea		0.213831	0.316773	0.133641	0.220138	0.113715	0.363562	0.142845	0.288373	0.289623	0.242126
5903	cg06096184	0.107542	0.450543	2.9662	0.0148756	0.0148756	-3.31456	0.396772	0.504314	0.107542	3	66549732	LRIG1	Body	shore	Body-shore	chr3:66550318-66551848	0.511544	0.541804	0.376008	0.49377	0.335724	0.569531	0.413127	0.476375	0.347456	0.44009
7252	cg07540326	0.107543	0.608262	2.33067	0.0432094	0.0432094	-4.35456	0.554491	0.662033	0.107543	7	7392557		IGR	opensea	IGR-opensea		0.564691	0.712679	0.593439	0.725349	0.580047	0.76633	0.534827	0.592539	0.499449	0.513269
13380	cg14108380	0.107575	0.364356	2.33305	0.0430376	0.0430376	-4.35075	0.310568	0.418143	0.107575	9	139299357	SDCCAG3	Body	shelf	Body-shelf	chr9:139301540-139301847	0.316795	0.474981	0.270097	0.514879	0.269515	0.459983	0.359873	0.3916	0.336562	0.249273
15826	cg16837208	0.107595	0.70784	2.9922	0.0142435	0.0142435	-3.27154	0.654043	0.761638	0.107595	5	14819488	ANKH	Body	opensea	Body-opensea		0.670484	0.774549	0.620803	0.83885	0.574037	0.79943	0.71708	0.669698	0.687809	0.725661
18464	cg19956872	0.107615	0.193934	3.38678	0.0074153	0.0074153	-2.62053	0.140127	0.247742	0.107615	3	147088456		IGR	opensea	IGR-opensea		0.14797	0.132432	0.0951637	0.268733	0.165653	0.231101	0.130565	0.301938	0.16128	0.304506
36	cg00037317	0.107618	0.330456	3.36331	0.00770592	0.00770592	-2.65906	0.276647	0.384265	0.107618	11	101213166		IGR	opensea	IGR-opensea		0.320955	0.40372	0.300792	0.412657	0.263062	0.440932	0.255256	0.401361	0.243171	0.262659
19570	cg21449384	0.107624	0.770085	2.5654	0.0291412	0.0291412	-3.97466	0.716273	0.823896	0.107624	2	208885311	PLEKHM3	5'UTR	opensea	5'UTR-opensea		0.751591	0.831519	0.719882	0.858097	0.781637	0.821114	0.781746	0.785999	0.546508	0.822753
7300	cg07582407	0.107632	0.250385	3.26654	0.00903477	0.00903477	-2.81829	0.196569	0.304201	0.107632	12	46382292	SCAF11	5'UTR	shore	5'UTR-shore	chr12:46383561-46384756	0.192288	0.260832	0.161142	0.383739	0.262258	0.359482	0.160537	0.296061	0.206619	0.220892
24320	cg27464514	0.107699	0.749338	3.97561	0.00288373	0.00288373	-1.66869	0.695489	0.803188	0.107699	1	188126394		IGR	opensea	IGR-opensea		0.724749	0.849523	0.731205	0.812556	0.675398	0.806709	0.740484	0.762606	0.605609	0.784544
14437	cg15240876	0.107768	0.28447	2.51244	0.0318539	0.0318539	-4.06101	0.230586	0.338354	0.107768	7	49268605		IGR	opensea	IGR-opensea		0.254297	0.369704	0.279001	0.372972	0.214638	0.463574	0.22889	0.221013	0.176106	0.264506
12542	cg13299325	0.107774	0.250379	3.1037	0.0118296	0.0118296	-3.08712	0.196492	0.304266	0.107774	6	447777		IGR	opensea	IGR-opensea		0.170858	0.361665	0.227907	0.375261	0.180838	0.278962	0.258951	0.304062	0.143905	0.201378
9684	cg10087780	0.1078	0.292631	3.03009	0.0133713	0.0133713	-3.20887	0.238731	0.346531	0.1078	10	121837310		IGR	opensea	IGR-opensea		0.293826	0.329947	0.247998	0.362327	0.315599	0.369167	0.223236	0.375536	0.112996	0.295679
5405	cg05544693	0.10782	0.503851	2.6268	0.0262836	0.0262836	-3.87419	0.449941	0.557761	0.10782	2	150964420		IGR	opensea	IGR-opensea		0.491718	0.673132	0.45786	0.547182	0.33819	0.548484	0.460541	0.556884	0.501398	0.463122
15441	cg16389610	0.10787	0.58379	2.39673	0.038683	0.038683	-4.24845	0.529855	0.637725	0.10787	14	94855202	SERPINA1	5'UTR	opensea	5'UTR-opensea		0.569193	0.671327	0.563005	0.733008	0.574304	0.710782	0.479121	0.544632	0.463652	0.528875
19964	cg21993243	0.1079	0.423054	2.50518	0.0322446	0.0322446	-4.07281	0.369104	0.477004	0.1079	3	324907	CHL1	5'UTR	opensea	5'UTR-opensea		0.465448	0.530498	0.358368	0.529749	0.385604	0.541338	0.328748	0.437193	0.30735	0.346242
19547	cg21424942	0.107915	0.458981	3.52194	0.00594899	0.00594899	-2.39931	0.405024	0.512939	0.107915	1	220221280	EPRS	TSS1500	shore	TSS1500-shore	chr1:220219416-220219824	0.423716	0.511971	0.384463	0.588127	0.393114	0.577396	0.409833	0.469283	0.413993	0.417918
8217	cg08530445	0.107922	0.246796	2.35106	0.0417593	0.0417593	-4.32188	0.192835	0.300757	0.107922	1	55944299		IGR	opensea	IGR-opensea		0.243513	0.320043	0.197716	0.376186	0.209173	0.376844	0.227359	0.277663	0.0864137	0.153047
525	cg00507135	0.107926	0.594569	2.57328	0.0287577	0.0287577	-3.96178	0.540606	0.648533	0.107926	10	27528611	ACBD5	Body	shore	Body-shore	chr10:27529218-27530102	0.52106	0.702222	0.561613	0.666308	0.614621	0.72405	0.539861	0.644686	0.465875	0.505396
1977	cg01998667	0.107953	0.389556	2.35694	0.0413505	0.0413505	-4.31245	0.335579	0.443532	0.107953	2	157888749		IGR	opensea	IGR-opensea		0.323819	0.505059	0.301116	0.509162	0.325845	0.415915	0.390326	0.518521	0.336789	0.269005
17420	cg18680328	0.107958	0.78578	3.18878	0.010273	0.010273	-2.94656	0.731801	0.839759	0.107958	10	123868970	TACC2	Body	shelf	Body-shelf	chr10:123872119-123873462	0.782385	0.893296	0.761105	0.853707	0.739312	0.837002	0.771532	0.79474	0.60467	0.82005
10193	cg10626169	0.107975	0.669654	2.59572	0.0276929	0.0276929	-3.92507	0.615666	0.723641	0.107975	7	48319696	ABCA13	Body	opensea	Body-opensea		0.645514	0.849413	0.649195	0.664922	0.560348	0.77267	0.670632	0.673691	0.552641	0.657511
23766	cg26802079	0.107982	0.529069	2.28883	0.0463414	0.0463414	-4.42139	0.475078	0.58306	0.107982	2	170618557		IGR	opensea	IGR-opensea		0.560927	0.58782	0.378119	0.663149	0.435959	0.583341	0.449548	0.634438	0.550835	0.446552
19041	cg20740133	0.108015	0.680226	3.73504	0.0042205	0.0042205	-2.05354	0.626218	0.734234	0.108015	5	106792666	EFNA5	Body	opensea	Body-opensea		0.666071	0.773914	0.596443	0.744362	0.66344	0.795312	0.639716	0.682376	0.56542	0.675206
16443	cg17510217	0.108037	0.779469	3.33964	0.00801106	0.00801106	-2.69796	0.72545	0.833488	0.108037	7	111024774	IMMP2L	Body	opensea	Body-opensea		0.80712	0.836764	0.77267	0.788701	0.616518	0.827256	0.706775	0.854762	0.724169	0.859956
4012	cg04090117	0.108069	0.641392	2.60955	0.0270567	0.0270567	-3.90244	0.587358	0.695427	0.108069	2	230319995	DNER	Body	opensea	Body-opensea		0.664669	0.736604	0.592363	0.755101	0.558423	0.776128	0.539932	0.642521	0.581404	0.56678
12188	cg12898107	0.108081	0.739926	2.45488	0.035087	0.035087	-4.15447	0.685886	0.793967	0.108081	7	12683795	SCIN	Body	opensea	Body-opensea		0.691547	0.751625	0.741787	0.851887	0.619468	0.874343	0.621304	0.825954	0.755323	0.666025
20936	cg23239274	0.108128	0.633213	2.53807	0.0305109	0.0305109	-4.01925	0.579149	0.687277	0.108128	11	86066507		IGR	opensea	IGR-opensea		0.567361	0.744917	0.47874	0.742345	0.63199	0.710999	0.667649	0.667556	0.550005	0.570568
13331	cg14057832	0.108148	0.185472	2.50436	0.0322889	0.0322889	-4.07414	0.131398	0.239545	0.108148	14	22970450		IGR	opensea	IGR-opensea		0.0989692	0.249927	0.162715	0.301496	0.118035	0.367486	0.122846	0.121713	0.154424	0.157105
13055	cg13809339	0.10816	0.24203	3.37485	0.00756158	0.00756158	-2.64011	0.18795	0.29611	0.10816	18	644554	CLUL1	Body	opensea	Body-opensea		0.254823	0.317769	0.108137	0.273451	0.17711	0.331154	0.205887	0.348935	0.193792	0.209241
20132	cg22221487	0.108179	0.183746	3.0845	0.0122134	0.0122134	-3.11888	0.129657	0.237835	0.108179	18	56340068	LOC101927322	TSS1500	shore	TSS1500-shore	chr18:56338211-56339277	0.0964796	0.299306	0.149486	0.219184	0.175631	0.334001	0.0992228	0.14465	0.127464	0.192036
12330	cg13053861	0.108184	0.469226	2.51065	0.0319495	0.0319495	-4.06391	0.415134	0.523318	0.108184	2	174888959		IGR	shore	IGR-shore	chr2:174890243-174890814	0.442588	0.597856	0.401728	0.52483	0.369153	0.603095	0.382995	0.520795	0.479207	0.370014
19024	cg20724032	0.108229	0.456928	2.70231	0.023151	0.023151	-3.75019	0.402813	0.511043	0.108229	3	41460736	ULK4	Body	opensea	Body-opensea		0.41183	0.514742	0.355292	0.559371	0.356609	0.552768	0.386132	0.548079	0.504203	0.380253
16356	cg17398957	0.108253	0.380925	2.3735	0.0402191	0.0402191	-4.28585	0.326799	0.435052	0.108253	1	223327048		IGR	opensea	IGR-opensea		0.359284	0.495498	0.364707	0.501239	0.358313	0.479815	0.277749	0.437459	0.273942	0.261247
22103	cg24706012	0.108262	0.678147	3.03417	0.0132806	0.0132806	-3.20211	0.624017	0.732278	0.108262	18	51755942		IGR	opensea	IGR-opensea		0.58322	0.731307	0.648833	0.784703	0.661985	0.753209	0.562503	0.78224	0.663541	0.609932
9490	cg09887775	0.10828	0.738528	2.86661	0.0175724	0.0175724	-3.47923	0.684388	0.792668	0.10828	5	124371256	LOC101927421	TSS1500	opensea	TSS1500-opensea		0.734158	0.832407	0.706685	0.830177	0.718541	0.827375	0.7014	0.696037	0.561157	0.777342
11087	cg11670670	0.108281	0.44703	2.27132	0.047717	0.047717	-4.44926	0.392889	0.50117	0.108281	5	154392995	KIF4B	TSS1500	opensea	TSS1500-opensea		0.452874	0.555034	0.471157	0.558843	0.452136	0.458252	0.278933	0.537213	0.309347	0.396509
15051	cg15977317	0.108312	0.157259	3.53546	0.00581988	0.00581988	-2.37724	0.103103	0.211415	0.108312	2	228648394		IGR	opensea	IGR-opensea		0.0585764	0.145585	0.13135	0.254795	0.170266	0.268863	0.0758705	0.23286	0.079449	0.154971
9584	cg09991763	0.108323	0.210489	2.38458	0.039479	0.039479	-4.26802	0.156327	0.264651	0.108323	17	41739760	MEOX1	TSS1500	opensea	TSS1500-opensea		0.111534	0.337474	0.180591	0.193271	0.253783	0.356368	0.0918071	0.285088	0.143921	0.151052
14397	cg15183335	0.108331	0.690079	3.24887	0.00930184	0.00930184	-2.84741	0.635914	0.744245	0.108331	13	112988515		IGR	shelf	IGR-shelf	chr13:112984966-112985733	0.697723	0.755479	0.677046	0.798291	0.660785	0.786245	0.59367	0.684403	0.550345	0.696807
22068	cg24664210	0.10837	0.519992	2.78799	0.0200484	0.0200484	-3.60903	0.465807	0.574177	0.10837	10	10978908	LINC00710	Body	opensea	Body-opensea		0.552981	0.58393	0.524375	0.644659	0.464621	0.592564	0.417098	0.560419	0.36996	0.489314
17436	cg18701208	0.108404	0.274295	3.75359	0.00409726	0.00409726	-2.02364	0.220093	0.328497	0.108404	12	103555566	LOC101929058	Body	opensea	Body-opensea		0.218597	0.307754	0.270012	0.369906	0.233756	0.407428	0.209677	0.294052	0.168424	0.263343
5277	cg05393175	0.108438	0.770514	3.54845	0.00569866	0.00569866	-2.35607	0.716295	0.824733	0.108438	13	31712991	HSPH1	Body	opensea	Body-opensea		0.790592	0.877381	0.682039	0.829318	0.73107	0.844445	0.74803	0.792991	0.629744	0.77953
24438	cg27599091	0.108476	0.445216	2.51777	0.0315697	0.0315697	-4.05233	0.390978	0.499454	0.108476	14	21398180		IGR	opensea	IGR-opensea		0.370831	0.5292	0.503404	0.563668	0.306426	0.556389	0.36089	0.389577	0.413342	0.458438
4436	cg04517548	0.108494	0.297341	2.61065	0.0270068	0.0270068	-3.90065	0.243094	0.351587	0.108494	10	124067666	BTBD16	Body	opensea	Body-opensea		0.296084	0.389537	0.194066	0.369053	0.302937	0.44608	0.26564	0.307139	0.156742	0.246128
17249	cg18455472	0.108503	0.116043	2.44252	0.0358225	0.0358225	-4.17449	0.0617914	0.170294	0.108503	17	17311855		IGR	opensea	IGR-opensea		0.0325919	0.226605	0.0444336	0.248477	0.071197	0.248287	0.0264394	0.082792	0.134295	0.0453082
19034	cg20735490	0.10855	0.740864	2.93687	0.0156228	0.0156228	-3.36307	0.686589	0.795139	0.10855	9	109514928		IGR	opensea	IGR-opensea		0.625003	0.879126	0.680681	0.827112	0.723387	0.806914	0.644479	0.771931	0.759397	0.690614
23433	cg26399929	0.108565	0.484359	2.98778	0.0143491	0.0143491	-3.27886	0.430076	0.538641	0.108565	22	21388214	SLC7A4	TSS1500	shore	TSS1500-shore	chr22:21386493-21387000	0.471131	0.504859	0.44787	0.598802	0.429884	0.628149	0.402852	0.542449	0.398642	0.418947
688	cg00685666	0.108576	0.422132	3.04919	0.0129526	0.0129526	-3.17727	0.367845	0.47642	0.108576	9	138447982		IGR	opensea	IGR-opensea		0.386608	0.436426	0.464051	0.448788	0.319464	0.505339	0.406774	0.472859	0.262326	0.51869
15249	cg16172020	0.108592	0.527061	2.75754	0.0210999	0.0210999	-3.65925	0.472765	0.581357	0.108592	5	114913244		IGR	opensea	IGR-opensea		0.513647	0.658509	0.401771	0.631348	0.500005	0.634436	0.490757	0.511466	0.457646	0.471027
11991	cg12659587	0.108595	0.291412	3.61529	0.00511514	0.00511514	-2.24734	0.237114	0.34571	0.108595	10	105668910	OBFC1	Body	opensea	Body-opensea		0.247403	0.304698	0.243534	0.298828	0.226164	0.390227	0.287153	0.431443	0.181318	0.303353
5417	cg05560761	0.108624	0.56494	2.81798	0.0190649	0.0190649	-3.55955	0.510628	0.619252	0.108624	3	96153301		IGR	opensea	IGR-opensea		0.610058	0.650085	0.593141	0.655853	0.458185	0.633752	0.437295	0.600092	0.454459	0.556477
18324	cg19789115	0.10863	0.438447	4.40221	0.00149589	0.00149589	-1.00361	0.384131	0.492762	0.10863	8	4091743	CSMD1	Body	opensea	Body-opensea		0.387393	0.442996	0.355392	0.449299	0.442499	0.540707	0.393872	0.50994	0.341501	0.520867
16139	cg17151526	0.108646	0.401516	2.70992	0.0228569	0.0228569	-3.73767	0.347193	0.455839	0.108646	3	99246483		IGR	opensea	IGR-opensea		0.413642	0.53987	0.382328	0.485363	0.372771	0.477942	0.284885	0.441223	0.282341	0.334795
2775	cg02812482	0.108668	0.685903	4.11099	0.00233517	0.00233517	-1.45509	0.631569	0.740238	0.108668	19	13974982		IGR	shore	IGR-shore	chr19:13975668-13976918	0.692043	0.762024	0.602493	0.698736	0.644191	0.793963	0.630995	0.767005	0.588124	0.67946
22078	cg24673600	0.108695	0.552343	2.53687	0.0305725	0.0305725	-4.02121	0.497995	0.60669	0.108695	14	76005929	BATF	Body	opensea	Body-opensea		0.480112	0.649148	0.509107	0.681331	0.491602	0.699383	0.521156	0.546655	0.488	0.456933
1733	cg01786985	0.108708	0.192146	2.85884	0.0178025	0.0178025	-3.49206	0.137792	0.2465	0.108708	7	93190336	CALCR	TSS1500	opensea	TSS1500-opensea		0.108579	0.212299	0.215356	0.291028	0.134409	0.348438	0.0733797	0.226289	0.157238	0.154446
1848	cg01887280	0.108748	0.310271	3.20526	0.00999669	0.00999669	-2.91935	0.255897	0.364645	0.108748	7	38441666	AMPH	Body	opensea	Body-opensea		0.31297	0.410076	0.27885	0.400602	0.243469	0.432221	0.239483	0.268154	0.204713	0.312172
16724	cg17805260	0.108753	0.303499	2.33501	0.0428968	0.0428968	-4.34761	0.249122	0.357876	0.108753	1	84809172	SAMD13	Body	opensea	Body-opensea		0.337381	0.403078	0.276526	0.489305	0.239241	0.353699	0.213145	0.303651	0.179319	0.239646
21433	cg23860535	0.108797	0.779603	2.85765	0.0178382	0.0178382	-3.49403	0.725205	0.834002	0.108797	1	25440431		IGR	opensea	IGR-opensea		0.796069	0.876678	0.746229	0.79182	0.747729	0.900196	0.701698	0.867464	0.634298	0.733851
12960	cg13705457	0.108808	0.327162	3.55161	0.00566955	0.00566955	-2.35092	0.272758	0.381566	0.108808	11	34592254		IGR	opensea	IGR-opensea		0.33873	0.335936	0.314363	0.381459	0.28215	0.448001	0.234897	0.395522	0.193649	0.346912
3933	cg03992114	0.108823	0.187551	2.3958	0.038743	0.038743	-4.24994	0.133139	0.241963	0.108823	13	113343376	ATP11A	TSS1500	shore	TSS1500-shore	chr13:113343853-113345188	0.174842	0.336164	0.154562	0.317938	0.113114	0.29681	0.118958	0.160468	0.104221	0.0984329
21510	cg23954890	0.108896	0.353831	2.27397	0.0475062	0.0475062	-4.44504	0.299382	0.408279	0.108896	12	45809263	ANO6	Body	opensea	Body-opensea		0.337418	0.455101	0.300859	0.440773	0.257533	0.454933	0.26976	0.47862	0.331342	0.211965
89	cg00078334	0.108896	0.288638	3.30186	0.00852417	0.00852417	-2.76011	0.23419	0.343086	0.108896	16	55513961	MMP2	Body	shore	Body-shore	chr16:55513220-55513526	0.22356	0.347492	0.214139	0.357347	0.15152	0.391497	0.255339	0.355324	0.326391	0.263769
14046	cg14795180	0.108897	0.315507	2.26224	0.0484452	0.0484452	-4.46367	0.261058	0.369955	0.108897	3	39494863		IGR	opensea	IGR-opensea		0.340843	0.391681	0.304114	0.485961	0.295742	0.407911	0.210157	0.268064	0.154434	0.296158
543	cg00526953	0.108899	0.810616	4.84522	0.000777502	0.000777502	-0.339691	0.756166	0.865065	0.108899	16	1535814		IGR	shore	IGR-shore	chr16:1535925-1536576	0.822773	0.848417	0.77142	0.850559	0.732491	0.834304	0.703328	0.891942	0.75082	0.900104
19906	cg21920171	0.108958	0.509414	2.46599	0.0344384	0.0344384	-4.13646	0.454935	0.563893	0.108958	18	2962968	LPIN2	5'UTR	opensea	5'UTR-opensea		0.479675	0.50744	0.46564	0.631319	0.552154	0.614773	0.38469	0.618547	0.392518	0.447388
18451	cg19941112	0.108974	0.265682	2.99537	0.0141684	0.0141684	-3.2663	0.211196	0.320169	0.108974	6	72565341		IGR	opensea	IGR-opensea		0.209914	0.263659	0.191689	0.265668	0.203527	0.302008	0.192601	0.465639	0.258246	0.303871
3976	cg04043077	0.108979	0.556042	2.7267	0.0222213	0.0222213	-3.71004	0.501552	0.610532	0.108979	10	34910486	PARD3	Body	opensea	Body-opensea		0.59204	0.665427	0.502691	0.59482	0.514251	0.674342	0.414091	0.624307	0.484689	0.493762
4482	cg04564844	0.109012	0.247253	2.51101	0.0319303	0.0319303	-4.06333	0.192747	0.301759	0.109012	17	67651487	LINC01483	Body	opensea	Body-opensea		0.209804	0.353857	0.222863	0.351369	0.190531	0.390195	0.117341	0.258619	0.223195	0.154754
8571	cg08894837	0.109012	0.356982	2.35448	0.0415208	0.0415208	-4.31639	0.302476	0.411488	0.109012	10	5119369	AKR1C3	Body	opensea	Body-opensea		0.386318	0.44495	0.246043	0.444666	0.248714	0.515069	0.340646	0.390842	0.290657	0.261914
12822	cg13579036	0.109052	0.407155	2.41887	0.037273	0.037273	-4.21273	0.352629	0.461681	0.109052	15	61947240		IGR	opensea	IGR-opensea		0.420291	0.448071	0.318733	0.498352	0.428223	0.585063	0.332053	0.405498	0.263847	0.371423
5401	cg05540052	0.109052	0.158192	3.13181	0.0112902	0.0112902	-3.04066	0.103666	0.212718	0.109052	2	3624026	RPS7	Body	shore	Body-shore	chr2:3622654-3623704	0.103074	0.22413	0.0606716	0.270379	0.113832	0.270096	0.122862	0.223691	0.11789	0.0752928
6645	cg06934227	0.109117	0.331794	2.89361	0.0167953	0.0167953	-3.43459	0.277236	0.386353	0.109117	10	103973488		IGR	opensea	IGR-opensea		0.178999	0.394365	0.280848	0.329003	0.287001	0.349919	0.294064	0.50078	0.345267	0.357696
16555	cg17630073	0.109128	0.360925	2.62146	0.0265204	0.0265204	-3.88293	0.306361	0.415489	0.109128	8	131007500	FAM49B	Body	opensea	Body-opensea		0.412178	0.500552	0.318345	0.407889	0.302881	0.452774	0.251535	0.419372	0.246867	0.296861
10718	cg11213769	0.109141	0.569266	3.09648	0.0119724	0.0119724	-3.09906	0.514695	0.623836	0.109141	10	6060590	IL2RA	Body	opensea	Body-opensea		0.532239	0.504146	0.531628	0.694535	0.469228	0.682636	0.560645	0.627943	0.479735	0.609921
20283	cg22421019	0.109144	0.205158	3.57791	0.00543332	0.00543332	-2.3081	0.150586	0.25973	0.109144	1	150577422		IGR	opensea	IGR-opensea		0.167828	0.263923	0.136245	0.32284	0.112534	0.218363	0.105596	0.29735	0.230724	0.196173
15846	cg16865908	0.109171	0.436055	3.85186	0.00350465	0.00350465	-1.86587	0.38147	0.490641	0.109171	11	121970496	LOC399959	Body	opensea	Body-opensea		0.406861	0.490057	0.411733	0.472865	0.441862	0.48983	0.378553	0.497239	0.268341	0.503212
23856	cg26899952	0.109177	0.238518	2.47107	0.0341457	0.0341457	-4.12822	0.18393	0.293107	0.109177	4	8649781		IGR	shelf	IGR-shelf	chr4:8645832-8646063	0.179603	0.341321	0.158819	0.333431	0.267101	0.388844	0.207149	0.23066	0.106978	0.171277
15970	cg17003200	0.109177	0.531812	3.02623	0.0134575	0.0134575	-3.21524	0.477223	0.5864	0.109177	12	114241262		IGR	opensea	IGR-opensea		0.529681	0.549911	0.529168	0.597719	0.462803	0.642346	0.515884	0.599574	0.348577	0.542451
2563	cg02614923	0.109184	0.678869	2.54985	0.0299129	0.0299129	-4.00004	0.624277	0.733462	0.109184	10	122188400		IGR	opensea	IGR-opensea		0.64923	0.739899	0.637851	0.761749	0.62276	0.876051	0.61993	0.691046	0.591616	0.598564
2960	cg02980249	0.10923	0.752407	3.79045	0.00386353	0.00386353	-1.96434	0.697792	0.807022	0.10923	6	31760762	VARS	Body	shelf	Body-shelf	chr6:31763240-31763905	0.654853	0.795819	0.727154	0.85743	0.713961	0.806422	0.688137	0.867272	0.704856	0.708168
7623	cg07949722	0.109318	0.151302	2.28859	0.0463596	0.0463596	-4.42176	0.096643	0.205962	0.109318	17	32576670		IGR	opensea	IGR-opensea		0.162781	0.298139	0.0490638	0.29261	0.0834774	0.25023	0.0727733	0.134176	0.11512	0.0546521
16251	cg17271029	0.109329	0.665047	2.64115	0.0256569	0.0256569	-3.85065	0.610382	0.719711	0.109329	1	212865540	BATF3	Body	opensea	Body-opensea		0.709325	0.690276	0.648072	0.733673	0.644451	0.780072	0.532023	0.758322	0.518039	0.636213
1460	cg01507147	0.109336	0.55304	2.82466	0.0188522	0.0188522	-3.54851	0.498372	0.607708	0.109336	9	764329		IGR	opensea	IGR-opensea		0.497158	0.598214	0.503601	0.675497	0.578594	0.681653	0.483317	0.590105	0.42919	0.493072
22782	cg25589279	0.109342	0.120465	2.28052	0.0469892	0.0469892	-4.43462	0.0657942	0.175136	0.109342	17	78835348	RPTOR	Body	shelf	Body-shelf	chr17:78831505-78831864	0.0968991	0.15712	0.0361192	0.251189	0.0367262	0.314288	0.0279019	0.0966285	0.131324	0.0564551
13210	cg13953375	0.109349	0.52515	2.26146	0.0485087	0.0485087	-4.46492	0.470476	0.579825	0.109349	12	32138302	KIAA1551	Body	opensea	Body-opensea		0.456528	0.629068	0.447486	0.598099	0.604431	0.68797	0.392301	0.49754	0.451633	0.486449
8005	cg08333224	0.109403	0.416546	2.77582	0.0204622	0.0204622	-3.62911	0.361845	0.471247	0.109403	4	611926		IGR	opensea	IGR-opensea		0.41609	0.526951	0.366448	0.471851	0.39615	0.49272	0.386981	0.50665	0.243554	0.358064
10200	cg10639395	0.109453	0.252628	2.9048	0.0164837	0.0164837	-3.41609	0.197902	0.307355	0.109453	11	8710044	RPL27A	3'UTR	shore	3'UTR-shore	chr11:8710367-8710811	0.251032	0.340756	0.192086	0.316129	0.260122	0.385572	0.140141	0.192798	0.146129	0.301519
8697	cg09013060	0.10951	0.688483	3.35892	0.00776167	0.00776167	-2.66628	0.633728	0.743238	0.10951	9	99337168	CDC14B	Body	opensea	Body-opensea		0.666429	0.806891	0.657298	0.679262	0.641582	0.73251	0.669421	0.707108	0.533909	0.790421
6816	cg07111470	0.109611	0.586908	3.78081	0.00392324	0.00392324	-1.97983	0.532102	0.641714	0.109611	3	138672618	FOXL2NB	3'UTR	shelf	3'UTR-shelf	chr3:138668635-138669323	0.556641	0.64976	0.54144	0.651298	0.543518	0.728877	0.505966	0.63571	0.512945	0.542924
1311	cg01361772	0.109657	0.418959	3.2724	0.00894787	0.00894787	-2.80863	0.364131	0.473788	0.109657	10	101908472		IGR	opensea	IGR-opensea		0.434446	0.504277	0.30612	0.44	0.290698	0.496676	0.336412	0.486266	0.452978	0.441719
5100	cg05205932	0.109688	0.336662	2.38174	0.0396673	0.0396673	-4.27259	0.281818	0.391506	0.109688	4	82086282	PRKG2	Body	opensea	Body-opensea		0.33518	0.492298	0.263037	0.406278	0.240109	0.456502	0.217543	0.350396	0.35322	0.252054
21559	cg24028798	0.109691	0.648533	2.33559	0.0428553	0.0428553	-4.34669	0.593688	0.703379	0.109691	21	47322452	PCBP3	Body	shelf	Body-shelf	chr21:47318509-47318900	0.672596	0.738014	0.551686	0.718443	0.653845	0.805738	0.609141	0.671813	0.481173	0.582887
14728	cg15608555	0.109697	0.751551	2.69128	0.0235837	0.0235837	-3.76832	0.696703	0.806399	0.109697	11	102492160	MMP20	Body	opensea	Body-opensea		0.76688	0.85246	0.692429	0.861091	0.639317	0.884828	0.719833	0.686186	0.665056	0.747432
17515	cg18800910	0.109741	0.407475	3.00986	0.0138299	0.0138299	-3.24232	0.352604	0.462345	0.109741	11	72430415	ARAP1	5'UTR	opensea	5'UTR-opensea		0.382185	0.464311	0.34642	0.490684	0.401719	0.570775	0.346111	0.416918	0.286586	0.369039
86	cg00077183	0.109756	0.314276	2.71395	0.0227025	0.0227025	-3.73103	0.259398	0.369154	0.109756	12	69462328		IGR	opensea	IGR-opensea		0.283197	0.384692	0.229803	0.437277	0.275483	0.472879	0.219843	0.298142	0.288662	0.252778
19416	cg21238837	0.109787	0.421765	2.34293	0.0423319	0.0423319	-4.33493	0.366871	0.476658	0.109787	13	90488810		IGR	opensea	IGR-opensea		0.492905	0.478534	0.365558	0.505231	0.347628	0.561493	0.324273	0.505624	0.30399	0.332408
18975	cg20651995	0.109816	0.589043	3.42276	0.00699154	0.00699154	-2.5615	0.534135	0.643951	0.109816	2	69525471		IGR	opensea	IGR-opensea		0.545517	0.666244	0.578401	0.657464	0.537859	0.705536	0.559379	0.644256	0.449518	0.546256
8777	cg09099830	0.109863	0.307314	3.26296	0.00908817	0.00908817	-2.82419	0.252383	0.362246	0.109863	16	30485485	ITGAL	Body	island	Body-island	chr16:30485382-30485721	0.256446	0.381475	0.291062	0.375181	0.23625	0.418181	0.303413	0.383187	0.174742	0.253204
11855	cg12533271	0.109887	0.626472	2.76176	0.020951	0.020951	-3.6523	0.571528	0.681415	0.109887	8	131314204	ASAP1	Body	opensea	Body-opensea		0.559007	0.685952	0.62373	0.698027	0.589151	0.76084	0.516503	0.729146	0.569251	0.533111
6751	cg07050946	0.109918	0.175863	2.74367	0.021597	0.021597	-3.6821	0.120904	0.230822	0.109918	17	80375674	HEXDC	TSS1500	shore	TSS1500-shore	chr17:80376412-80376761	0.238699	0.238944	0.107707	0.227108	0.100399	0.326409	0.104273	0.226153	0.0534427	0.135499
7580	cg07897530	0.109938	0.332464	2.73406	0.0219485	0.0219485	-3.69793	0.277495	0.387434	0.109938	6	97098016		IGR	opensea	IGR-opensea		0.336076	0.471089	0.314727	0.379417	0.332333	0.441159	0.196778	0.336141	0.207562	0.309362
19022	cg20722762	0.10994	0.31618	4.0978	0.00238341	0.00238341	-1.47579	0.26121	0.37115	0.10994	3	51640095	RAD54L2	Body	opensea	Body-opensea		0.249499	0.354644	0.21768	0.439873	0.320344	0.376785	0.261712	0.295877	0.256817	0.388572
12566	cg13328114	0.11003	0.633796	2.96044	0.0150194	0.0150194	-3.32408	0.578782	0.688811	0.11003	6	4162794		IGR	opensea	IGR-opensea		0.605634	0.719213	0.573761	0.733391	0.61217	0.778071	0.56898	0.650913	0.533363	0.562468
19526	cg21394129	0.11003	0.612	3.01915	0.0136173	0.0136173	-3.22695	0.556985	0.667015	0.11003	12	81201955	LIN7A	3'UTR	opensea	3'UTR-opensea		0.597184	0.701758	0.539854	0.673349	0.590284	0.752022	0.560928	0.666975	0.496675	0.540973
21445	cg23873439	0.110079	0.575343	2.94507	0.0154102	0.0154102	-3.34951	0.520304	0.630383	0.110079	6	146450858	GRM1	Body	opensea	Body-opensea		0.590419	0.693041	0.532439	0.69357	0.524046	0.661121	0.512959	0.562862	0.441658	0.541319
11031	cg11598935	0.110095	0.651891	3.69335	0.00451173	0.00451173	-2.12085	0.596844	0.706939	0.110095	20	55837619	BMP7	Body	shore	Body-shore	chr20:55839287-55839766	0.604067	0.686478	0.577474	0.681178	0.589447	0.751143	0.518785	0.734633	0.694446	0.681263
14623	cg15473329	0.110102	0.468114	2.35292	0.0416299	0.0416299	-4.31891	0.413063	0.523165	0.110102	19	39862918	SAMD4B	Body	opensea	Body-opensea		0.524419	0.636065	0.37102	0.489989	0.384192	0.532425	0.441371	0.559677	0.344313	0.397669
15912	cg16937087	0.110111	0.740034	2.50673	0.0321608	0.0321608	-4.07029	0.684978	0.795089	0.110111	15	74496648	STRA6	TSS1500	opensea	TSS1500-opensea		0.714759	0.825034	0.708993	0.796805	0.728721	0.881099	0.701992	0.817927	0.570426	0.654582
16201	cg17208368	0.110112	0.660899	4.04559	0.00258495	0.00258495	-1.55799	0.605843	0.715955	0.110112	8	196561	ZNF596	3'UTR	opensea	3'UTR-opensea		0.57362	0.646796	0.579718	0.715564	0.634395	0.685513	0.598047	0.800058	0.643433	0.731844
5045	cg05147262	0.110138	0.727239	3.41611	0.00706795	0.00706795	-2.57241	0.67217	0.782308	0.110138	4	71506651	ENAM	Body	opensea	Body-opensea		0.665638	0.81638	0.67854	0.804063	0.58935	0.841174	0.715524	0.692655	0.711798	0.757265
18529	cg20057060	0.110151	0.160014	2.44092	0.0359185	0.0359185	-4.17707	0.104938	0.215089	0.110151	6	90544812	CASP8AP2	5'UTR	opensea	5'UTR-opensea		0.130926	0.284998	0.145884	0.296362	0.117927	0.283704	0.0786631	0.132127	0.051292	0.0782566
523	cg00503731	0.110153	0.697427	3.47337	0.0064377	0.0064377	-2.47865	0.642351	0.752504	0.110153	7	12723327		IGR	shelf	IGR-shelf	chr7:12726156-12727248	0.677901	0.818021	0.663621	0.740906	0.666138	0.758831	0.667255	0.761347	0.536839	0.683413
17747	cg19097765	0.110179	0.755018	2.76851	0.0207149	0.0207149	-3.64117	0.699929	0.810108	0.110179	4	80068539	LINC01088	Body	opensea	Body-opensea		0.739645	0.855494	0.713038	0.774836	0.691073	0.69729	0.758618	0.860625	0.597269	0.862295
2719	cg02761198	0.110243	0.387748	3.4941	0.00622416	0.00622416	-2.44476	0.332626	0.442869	0.110243	9	73099575		IGR	opensea	IGR-opensea		0.316687	0.436033	0.40449	0.454683	0.288981	0.538846	0.31781	0.415483	0.335163	0.369301
2289	cg02320474	0.110263	0.619023	2.99766	0.0141143	0.0141143	-3.26251	0.563892	0.674155	0.110263	16	1758022	MAPK8IP3	Body	opensea	Body-opensea		0.623393	0.688547	0.560491	0.660974	0.568677	0.728642	0.597336	0.72733	0.469563	0.565282
5554	cg05708512	0.110284	0.38436	2.38091	0.0397222	0.0397222	-4.27392	0.329218	0.439502	0.110284	5	31731391		IGR	opensea	IGR-opensea		0.385068	0.457386	0.28919	0.453214	0.291456	0.590481	0.295965	0.358808	0.38441	0.337618
10482	cg10967863	0.11029	0.629136	2.69471	0.0234482	0.0234482	-3.76268	0.573991	0.684281	0.11029	14	84382726		IGR	opensea	IGR-opensea		0.657851	0.742485	0.54484	0.665621	0.637759	0.753321	0.499269	0.577795	0.530237	0.682185
4300	cg04368572	0.110291	0.405573	2.36187	0.04101	0.04101	-4.30453	0.350428	0.460718	0.110291	20	30306114	BCL2L1	Body	opensea	Body-opensea		0.284559	0.454264	0.391623	0.504337	0.371277	0.606278	0.314958	0.402736	0.389721	0.335977
10234	cg10681079	0.110306	0.604283	2.98334	0.0144558	0.0144558	-3.2862	0.54913	0.659436	0.110306	19	32403368		IGR	opensea	IGR-opensea		0.555033	0.706237	0.631161	0.738216	0.540396	0.610266	0.569231	0.644885	0.449831	0.597575
9620	cg10022194	0.110318	0.612808	3.17202	0.010562	0.010562	-2.97423	0.557649	0.667967	0.110318	7	80438480	SEMA3C	Body	opensea	Body-opensea		0.665083	0.75415	0.549798	0.60732	0.531441	0.669929	0.510976	0.681939	0.530948	0.626497
7914	cg08244163	0.110403	0.204829	2.7195	0.0224917	0.0224917	-3.7219	0.149627	0.26003	0.110403	6	55106177	HCRTR2	Body	opensea	Body-opensea		0.202385	0.222448	0.102031	0.311839	0.159808	0.24774	0.0806263	0.363002	0.203285	0.155123
119	cg00102126	0.110444	0.561202	2.52098	0.0313997	0.0313997	-4.04709	0.50598	0.616424	0.110444	8	130900744	FAM49B	Body	opensea	Body-opensea		0.612318	0.688587	0.565165	0.634524	0.408455	0.656991	0.487896	0.584381	0.456066	0.517637
23764	cg26800896	0.110452	0.215612	2.3289	0.0433377	0.0433377	-4.3574	0.160386	0.270837	0.110452	18	9960636		IGR	opensea	IGR-opensea		0.126327	0.302617	0.141477	0.294862	0.114357	0.400175	0.166245	0.229085	0.253521	0.127449
8946	cg09277532	0.110453	0.190099	2.55623	0.0295935	0.0295935	-3.98962	0.134872	0.245325	0.110453	16	57571578	CCDC102A	TSS1500	shore	TSS1500-shore	chr16:57569848-57570844	0.163829	0.174538	0.152381	0.344516	0.103613	0.315942	0.110221	0.286102	0.144317	0.105526
7505	cg07805542	0.110477	0.233687	2.41142	0.0377416	0.0377416	-4.22475	0.178449	0.288926	0.110477	1	9779309	PIK3CD	Body	shelf	Body-shelf	chr1:9775708-9775997	0.167509	0.333281	0.148744	0.348244	0.0779554	0.354272	0.271363	0.244944	0.226673	0.16389
5057	cg05157251	0.110491	0.10923	2.65924	0.0248885	0.0248885	-3.82096	0.0539846	0.164476	0.110491	18	57566460	PMAIP1	TSS1500	shore	TSS1500-shore	chr18:57566866-57567723	0.054925	0.17155	0.0911378	0.131183	0.0373905	0.193856	0.067587	0.295961	0.0188826	0.02983
10686	cg11184274	0.110515	0.543423	2.63824	0.0257828	0.0257828	-3.85542	0.488165	0.59868	0.110515	14	79230034	NRXN3	Body	opensea	Body-opensea		0.492857	0.57565	0.528187	0.596435	0.54594	0.723533	0.472035	0.487952	0.401806	0.609831
7538	cg07842521	0.110536	0.574904	3.77645	0.00395062	0.00395062	-1.98685	0.519636	0.630171	0.110536	16	85157762		IGR	shore	IGR-shore	chr16:85157830-85158048	0.52454	0.599387	0.510118	0.681791	0.496418	0.666646	0.58308	0.661821	0.484023	0.541212
13071	cg13820455	0.110549	0.735174	2.42149	0.0371094	0.0371094	-4.2085	0.6799	0.790449	0.110549	22	49970140	C22orf34	Body	opensea	Body-opensea		0.730913	0.690715	0.540765	0.762489	0.641568	0.840399	0.735627	0.854318	0.750627	0.804323
21939	cg24467573	0.110567	0.755111	2.75016	0.0213628	0.0213628	-3.6714	0.699827	0.810395	0.110567	8	42048149	PLAT	Body	opensea	Body-opensea		0.725953	0.78415	0.623766	0.884437	0.676477	0.90261	0.70817	0.772917	0.764772	0.70786
8975	cg09302836	0.110569	0.478306	2.60537	0.0272477	0.0272477	-3.90929	0.423022	0.533591	0.110569	18	56207051	ALPK2	Body	opensea	Body-opensea		0.478287	0.566617	0.347198	0.582446	0.343133	0.581088	0.447134	0.526319	0.499358	0.411483
18173	cg19635644	0.110581	0.436503	2.68833	0.0237011	0.0237011	-3.77317	0.381212	0.491793	0.110581	13	100007277	UBAC2	Body	opensea	Body-opensea		0.38327	0.52518	0.324941	0.515021	0.366249	0.602083	0.425978	0.462898	0.405623	0.353785
24353	cg27511269	0.110605	0.653965	2.96355	0.0149414	0.0149414	-3.31893	0.598663	0.709267	0.110605	6	136386411	PDE7B	Body	opensea	Body-opensea		0.672214	0.742852	0.540798	0.705845	0.662083	0.771491	0.592093	0.714105	0.526125	0.612043
19013	cg20711926	0.110605	0.753629	3.1752	0.0105065	0.0105065	-2.96897	0.698326	0.808931	0.110605	2	38338140		IGR	opensea	IGR-opensea		0.774011	0.80802	0.722258	0.715061	0.644752	0.853113	0.724884	0.857754	0.625725	0.810709
23543	cg26533229	0.110612	0.230308	2.54839	0.0299862	0.0299862	-4.00242	0.175002	0.285614	0.110612	3	101977836		IGR	opensea	IGR-opensea		0.17256	0.338073	0.154082	0.331238	0.179958	0.220533	0.173034	0.399043	0.195375	0.139181
14886	cg15788355	0.110621	0.322507	3.24609	0.00934462	0.00934462	-2.852	0.267196	0.377818	0.110621	5	76535026	PDE8B	Body	opensea	Body-opensea		0.246185	0.350441	0.161787	0.37915	0.322413	0.45299	0.270594	0.364176	0.335003	0.342332
11	cg00009602	0.110679	0.189972	2.27037	0.0477925	0.0477925	-4.45076	0.134633	0.245312	0.110679	3	183046810	MCF2L2	Body	opensea	Body-opensea		0.1401	0.200699	0.105541	0.298873	0.164426	0.384243	0.0681736	0.24581	0.194923	0.0969339
11910	cg12592365	0.110694	0.158788	3.15484	0.0108671	0.0108671	-3.00261	0.103441	0.214135	0.110694	17	78765948	RPTOR	Body	opensea	Body-opensea		0.126995	0.263744	0.0997127	0.253182	0.115759	0.260492	0.0640883	0.221294	0.110652	0.0719635
10307	cg10767554	0.110731	0.641291	3.84966	0.00351686	0.00351686	-1.86938	0.585925	0.696656	0.110731	15	61404686	RORA	Body	opensea	Body-opensea		0.567801	0.76851	0.633312	0.694655	0.569004	0.735917	0.613919	0.666329	0.545591	0.61787
16337	cg17377077	0.110781	0.233666	2.5517	0.0298201	0.0298201	-3.99703	0.178275	0.289056	0.110781	6	135694207	AHI1	Body	opensea	Body-opensea		0.20811	0.383164	0.179171	0.362278	0.208377	0.315218	0.183503	0.239619	0.112215	0.145002
16618	cg17696044	0.110876	0.230652	4.28438	0.0017887	0.0017887	-1.18491	0.175214	0.28609	0.110876	11	70449316	SHANK2	Body	opensea	Body-opensea		0.171005	0.23327	0.208826	0.282756	0.196281	0.346728	0.158469	0.229739	0.141487	0.337957
8428	cg08758881	0.11089	0.688111	2.68661	0.0237699	0.0237699	-3.77601	0.632666	0.743556	0.11089	3	114936863		IGR	opensea	IGR-opensea		0.682179	0.75091	0.582521	0.82887	0.63755	0.836683	0.642696	0.677224	0.618383	0.624092
18310	cg19776934	0.110911	0.221055	3.12928	0.0113376	0.0113376	-3.04484	0.1656	0.276511	0.110911	9	75228385	TMC1	5'UTR	opensea	5'UTR-opensea		0.159425	0.32623	0.108872	0.329609	0.238175	0.305774	0.155115	0.264384	0.166412	0.156558
20746	cg22999502	0.110924	0.39178	3.19594	0.010152	0.010152	-2.93473	0.336318	0.447242	0.110924	2	87052595	CD8B	Body	opensea	Body-opensea		0.411377	0.505757	0.30675	0.519211	0.295396	0.462921	0.320784	0.376836	0.347283	0.371486
15379	cg16330477	0.110928	0.200245	2.65872	0.0249105	0.0249105	-3.82182	0.144781	0.255709	0.110928	1	219920893		IGR	opensea	IGR-opensea		0.182329	0.298571	0.13631	0.277409	0.141497	0.327695	0.169389	0.285935	0.0943818	0.0889355
18612	cg20172922	0.110938	0.392415	2.95082	0.0152626	0.0152626	-3.33998	0.336946	0.447884	0.110938	10	4055931		IGR	opensea	IGR-opensea		0.375766	0.44917	0.266094	0.444143	0.314567	0.504748	0.394496	0.5155	0.333805	0.325858
4374	cg04444758	0.110945	0.596823	2.7151	0.0226587	0.0226587	-3.72914	0.54135	0.652295	0.110945	2	162871045	DPP4	Body	opensea	Body-opensea		0.601261	0.740009	0.576772	0.6185	0.435552	0.566425	0.567868	0.720453	0.525299	0.616089
114	cg00100420	0.110952	0.245007	3.46108	0.0065678	0.0065678	-2.49874	0.189531	0.300483	0.110952	4	106009831		IGR	opensea	IGR-opensea		0.173786	0.296428	0.26601	0.363568	0.234986	0.337106	0.143812	0.257796	0.129059	0.247515
6887	cg07179903	0.110975	0.508064	3.15058	0.0109441	0.0109441	-3.00964	0.452577	0.563551	0.110975	1	178836999	ANGPTL1	5'UTR	opensea	5'UTR-opensea		0.426051	0.665664	0.550954	0.529594	0.384366	0.532282	0.43264	0.54761	0.468874	0.542606
18834	cg20475005	0.110984	0.130144	3.16648	0.0106594	0.0106594	-2.98338	0.0746519	0.185636	0.110984	7	123351286	WASL	Body	opensea	Body-opensea		0.0255624	0.112127	0.0887994	0.262988	0.113056	0.261485	0.0446945	0.18224	0.101147	0.109338
6271	cg06533042	0.110985	0.670508	2.70058	0.0232181	0.0232181	-3.75302	0.615015	0.726	0.110985	1	184385917	C1orf21	5'UTR	opensea	5'UTR-opensea		0.576452	0.842429	0.547852	0.723368	0.66783	0.668755	0.626043	0.770248	0.656898	0.6252
3232	cg03247247	0.111014	0.208081	3.40629	0.00718229	0.00718229	-2.58851	0.152575	0.263588	0.111014	12	96635810	ELK3	Body	opensea	Body-opensea		0.192356	0.343385	0.073367	0.284108	0.174308	0.271731	0.12347	0.226601	0.199372	0.192117
15632	cg16619858	0.111058	0.14515	2.80032	0.019638	0.019638	-3.5887	0.0896205	0.200679	0.111058	18	74175194	ZNF516	TSS200	opensea	TSS200-opensea		0.116048	0.17212	0.0464187	0.227499	0.0811077	0.341965	0.0750146	0.155206	0.129514	0.106603
23308	cg26268822	0.11107	0.489827	2.81586	0.0191325	0.0191325	-3.56304	0.434292	0.545362	0.11107	16	28554443		IGR	opensea	IGR-opensea		0.472838	0.491307	0.527353	0.540314	0.439113	0.633767	0.419787	0.527939	0.31237	0.533482
23307	cg26267097	0.111077	0.343784	2.27433	0.0474772	0.0474772	-4.44446	0.288245	0.399322	0.111077	10	89279703	MINPP1	Body	opensea	Body-opensea		0.309632	0.497915	0.334136	0.400754	0.327659	0.484626	0.223233	0.383955	0.246565	0.229362
9779	cg10194759	0.111086	0.339707	2.25524	0.0490151	0.0490151	-4.47479	0.284164	0.39525	0.111086	4	53655574	LOC152578	TSS1500	opensea	TSS1500-opensea		0.305368	0.425509	0.323987	0.395195	0.294021	0.550141	0.287325	0.364004	0.21012	0.241403
11144	cg11722595	0.111113	0.558244	2.48301	0.0334682	0.0334682	-4.10885	0.502687	0.6138	0.111113	6	116766585		IGR	opensea	IGR-opensea		0.551671	0.665467	0.464777	0.699152	0.534323	0.662155	0.457041	0.5942	0.505625	0.448026
19496	cg21340500	0.111134	0.307182	5.65032	0.00025442	0.00025442	0.791372	0.251615	0.362749	0.111134	8	81478334		IGR	opensea	IGR-opensea		0.248657	0.356042	0.199825	0.381179	0.24798	0.338975	0.244678	0.385741	0.316936	0.351808
11140	cg11719478	0.111138	0.834662	3.10815	0.0117426	0.0117426	-3.07977	0.779093	0.890231	0.111138	9	130753581		IGR	opensea	IGR-opensea		0.816123	0.918021	0.709924	0.900949	0.788235	0.96458	0.744242	0.889774	0.83694	0.777828
765	cg00761225	0.111169	0.380784	2.99584	0.0141572	0.0141572	-3.26552	0.3252	0.436369	0.111169	13	25851201	MTMR6	Body	opensea	Body-opensea		0.366015	0.48426	0.274373	0.49287	0.262136	0.467343	0.319955	0.40184	0.403519	0.335531
3271	cg03289264	0.111181	0.318545	3.07127	0.0124852	0.0124852	-3.14076	0.262954	0.374135	0.111181	2	12424709	LOC100506457	Body	opensea	Body-opensea		0.25715	0.445199	0.235938	0.429419	0.276291	0.386233	0.261373	0.380365	0.284018	0.229461
3147	cg03185855	0.111223	0.317111	2.31487	0.0443671	0.0443671	-4.37984	0.261499	0.372722	0.111223	2	145135549		IGR	opensea	IGR-opensea		0.268693	0.3889	0.310959	0.425707	0.233524	0.503909	0.260662	0.343151	0.233659	0.201945
21878	cg24407651	0.111247	0.376165	3.23826	0.00946622	0.00946622	-2.86491	0.320541	0.431788	0.111247	6	116340532	FRK	Body	opensea	Body-opensea		0.300654	0.471757	0.364255	0.470614	0.329934	0.432063	0.243285	0.46633	0.364577	0.318178
24269	cg27408541	0.111264	0.456215	2.31696	0.0442125	0.0442125	-4.3765	0.400583	0.511847	0.111264	2	159948615	TANC1	Body	opensea	Body-opensea		0.358247	0.556542	0.258776	0.495112	0.446984	0.534475	0.378519	0.495709	0.560389	0.477397
20431	cg22610399	0.111265	0.253655	2.97769	0.0145927	0.0145927	-3.29554	0.198023	0.309287	0.111265	2	38950230	GALM	Body	opensea	Body-opensea		0.228396	0.300882	0.202057	0.404523	0.115855	0.319856	0.157788	0.288908	0.286017	0.232269
2888	cg02913277	0.111267	0.563192	3.48144	0.00635367	0.00635367	-2.46545	0.507559	0.618826	0.111267	10	643721	DIP2C	Body	opensea	Body-opensea		0.553895	0.652854	0.467035	0.601292	0.520652	0.690127	0.556262	0.609717	0.43995	0.540138
3548	cg03586111	0.111305	0.496236	2.31994	0.0439924	0.0439924	-4.37173	0.440583	0.551888	0.111305	2	109237112	LIMS1	TSS1500	opensea	TSS1500-opensea		0.544059	0.6094	0.416816	0.597703	0.36046	0.596771	0.476853	0.56587	0.404727	0.389697
12878	cg13636852	0.111348	0.502143	2.62652	0.0262959	0.0262959	-3.87464	0.446469	0.557817	0.111348	1	178846607	RALGPS2	Body	opensea	Body-opensea		0.425111	0.590625	0.590104	0.574161	0.39886	0.637481	0.415108	0.492776	0.403162	0.494044
15158	cg16083236	0.111364	0.267809	3.4215	0.00700603	0.00700603	-2.56358	0.212127	0.323492	0.111364	14	61946635	PRKCH	Body	opensea	Body-opensea		0.23632	0.331699	0.161849	0.343981	0.145758	0.386595	0.22926	0.242494	0.287449	0.312688
17852	cg19225798	0.11137	0.275361	2.76959	0.0206771	0.0206771	-3.63937	0.219676	0.331046	0.11137	9	123165816	CDK5RAP2	Body	opensea	Body-opensea		0.219242	0.391778	0.210145	0.411655	0.256666	0.359318	0.178039	0.313811	0.234285	0.178668
19086	cg20789595	0.111409	0.447647	2.86091	0.0177408	0.0177408	-3.48864	0.391943	0.503352	0.111409	3	123063477	ADCY5	Body	opensea	Body-opensea		0.399168	0.580348	0.489195	0.490955	0.362588	0.453199	0.413124	0.554082	0.295638	0.438174
9294	cg09659400	0.11143	0.33983	2.46814	0.0343141	0.0343141	-4.13297	0.284115	0.395545	0.11143	20	43744673	WFDC5	TSS1500	opensea	TSS1500-opensea		0.291188	0.378773	0.326448	0.492683	0.223798	0.471542	0.337113	0.388647	0.24203	0.246082
10849	cg11361925	0.111435	0.319318	2.2841	0.0467087	0.0467087	-4.42891	0.2636	0.375035	0.111435	17	4634072	MED11	TSS1500	shore	TSS1500-shore	chr17:4634567-4635230	0.348952	0.385781	0.304294	0.504854	0.219441	0.394279	0.290262	0.331101	0.155053	0.259159
23744	cg26768873	0.111436	0.269507	2.57335	0.0287544	0.0287544	-3.96167	0.213789	0.325225	0.111436	6	157936208	ZDHHC14	Body	opensea	Body-opensea		0.278163	0.39685	0.199651	0.407992	0.224645	0.345756	0.119117	0.267793	0.247366	0.207731
16508	cg17572196	0.111547	0.154166	2.55782	0.0295148	0.0295148	-3.98703	0.0983927	0.20994	0.111547	1	153189305	PRR9	TSS1500	opensea	TSS1500-opensea		0.150307	0.285866	0.0822519	0.245384	0.0602849	0.299696	0.0854826	0.157235	0.113638	0.0615173
23707	cg26726131	0.111556	0.398845	3.00622	0.0139141	0.0139141	-3.24834	0.343067	0.454623	0.111556	14	72033100	SIPA1L1	5'UTR	opensea	5'UTR-opensea		0.365359	0.510176	0.332664	0.486578	0.437911	0.50527	0.27124	0.384988	0.30816	0.386103
16068	cg17094761	0.111592	0.73693	2.63753	0.0258137	0.0258137	-3.85659	0.681134	0.792726	0.111592	1	93548743	MTF2	5'UTR	shelf	5'UTR-shelf	chr1:93544558-93545032	0.796729	0.844217	0.670525	0.859697	0.680601	0.703096	0.680498	0.745218	0.577316	0.811399
15858	cg16880583	0.111597	0.739182	2.93725	0.0156129	0.0156129	-3.36244	0.683383	0.79498	0.111597	3	185246592	LIPH	Body	opensea	Body-opensea		0.76657	0.82887	0.671858	0.826485	0.666909	0.854306	0.690604	0.799958	0.620975	0.665283
4924	cg05018608	0.111734	0.653407	2.49614	0.0327381	0.0327381	-4.08752	0.59754	0.709274	0.111734	9	71460554	PIP5K1B	Body	opensea	Body-opensea		0.658721	0.726891	0.610603	0.818934	0.618776	0.771636	0.508495	0.597501	0.591105	0.631407
656	cg00644025	0.111842	0.206056	2.60964	0.0270528	0.0270528	-3.9023	0.150135	0.261977	0.111842	1	151965091	S100A10	5'UTR	shore	5'UTR-shore	chr1:151966632-151966893	0.202884	0.288915	0.16134	0.33563	0.138688	0.339396	0.132046	0.245778	0.115717	0.100164
20575	cg22776856	0.111857	0.30857	2.32494	0.0436258	0.0436258	-4.36373	0.252642	0.364499	0.111857	16	3072572	THOC6	TSS1500	shore	TSS1500-shore	chr16:3073686-3074443	0.258009	0.358066	0.246266	0.443396	0.221748	0.48057	0.29484	0.354195	0.242345	0.186266
17423	cg18685034	0.111865	0.215146	2.51044	0.0319608	0.0319608	-4.06425	0.159214	0.271079	0.111865	10	129245532	DOCK1	Body	opensea	Body-opensea		0.250765	0.313385	0.144448	0.279579	0.141368	0.366531	0.189846	0.257683	0.0696425	0.138216
9006	cg09326204	0.111905	0.634734	3.27501	0.00890945	0.00890945	-2.80433	0.578782	0.690687	0.111905	3	121953249	CASR	5'UTR	shelf	5'UTR-shelf	chr3:121949108-121949325	0.640061	0.731493	0.599525	0.7583	0.562693	0.702547	0.540284	0.689353	0.551348	0.571741
20941	cg23243552	0.111963	0.514973	2.37376	0.0402016	0.0402016	-4.28543	0.458992	0.570955	0.111963	1	98500398	MIR137HG	Body	opensea	Body-opensea		0.57557	0.603871	0.467747	0.66591	0.394019	0.607727	0.472742	0.532243	0.384881	0.445024
17688	cg19016816	0.11197	0.266204	4.93902	0.000679369	0.000679369	-0.202842	0.210219	0.32219	0.11197	7	1267987		IGR	shore	IGR-shore	chr7:1269165-1282864	0.247444	0.326714	0.193131	0.341454	0.212891	0.254085	0.224156	0.379008	0.173473	0.309687
18467	cg19960459	0.112011	0.3879	3.65502	0.00479816	0.00479816	-2.18289	0.331895	0.443906	0.112011	5	21774852	CDH12	Body	opensea	Body-opensea		0.279854	0.422669	0.339087	0.476571	0.353077	0.498992	0.338023	0.486312	0.349434	0.334985
4527	cg04615259	0.112051	0.805462	2.97304	0.0147065	0.0147065	-3.30324	0.749436	0.861487	0.112051	8	141742840	PTK2	Body	opensea	Body-opensea		0.812957	0.860114	0.711861	0.940112	0.760628	0.940755	0.739854	0.815547	0.721883	0.750908
1426	cg01479491	0.112112	0.629658	3.22402	0.0096914	0.0096914	-2.88839	0.573602	0.685714	0.112112	3	188059305	LPP	5'UTR	opensea	5'UTR-opensea		0.634943	0.733211	0.518326	0.674176	0.496411	0.736445	0.576475	0.674267	0.641853	0.610468
23222	cg26183050	0.11222	0.7045	3.28103	0.00882163	0.00882163	-2.79442	0.64839	0.760611	0.11222	10	99583715		IGR	opensea	IGR-opensea		0.639974	0.74847	0.660726	0.770559	0.727864	0.865887	0.622251	0.716745	0.591136	0.701392
22849	cg25664154	0.11224	0.5971	3.59836	0.00525675	0.00525675	-2.27484	0.54098	0.65322	0.11224	3	45706712	LIMD1	Body	opensea	Body-opensea		0.548715	0.660305	0.501539	0.689977	0.616285	0.660199	0.521367	0.703917	0.516995	0.551701
9969	cg10425056	0.112243	0.307716	2.3367	0.0427757	0.0427757	-4.34491	0.251594	0.363837	0.112243	1	96722126	LOC101928241	Body	opensea	Body-opensea		0.327375	0.39065	0.279528	0.406475	0.249082	0.481876	0.21652	0.333996	0.185466	0.206188
23494	cg26476254	0.112274	0.120639	3.19326	0.0101972	0.0101972	-2.93917	0.0645021	0.176776	0.112274	20	43313483		IGR	opensea	IGR-opensea		0.0524688	0.168982	0.0834489	0.211807	0.0945751	0.295464	0.0398739	0.0857652	0.0521438	0.12186
14825	cg15715386	0.112288	0.471173	2.2882	0.0463898	0.0463898	-4.42238	0.415029	0.527317	0.112288	1	191189796		IGR	opensea	IGR-opensea		0.51801	0.546485	0.410845	0.588651	0.450192	0.612593	0.40976	0.48414	0.286337	0.404714
1584	cg01633669	0.112309	0.614404	2.62762	0.0262474	0.0262474	-3.87284	0.55825	0.670559	0.112309	22	48071597	LOC284930	Body	opensea	Body-opensea		0.667606	0.694047	0.648741	0.67864	0.462743	0.719361	0.478623	0.615258	0.533536	0.645489
19528	cg21397304	0.112383	0.260118	3.42067	0.00701544	0.00701544	-2.56493	0.203926	0.316309	0.112383	11	104769306	CASP12	1stExon	opensea	1stExon-opensea		0.26898	0.348479	0.236189	0.255718	0.247672	0.359865	0.146972	0.329776	0.119817	0.287708
1102	cg01129810	0.112452	0.18741	3.47318	0.00643968	0.00643968	-2.47896	0.131184	0.243636	0.112452	1	43407645	SLC2A1	Body	opensea	Body-opensea		0.136658	0.282333	0.180596	0.310656	0.126995	0.291328	0.0919509	0.176309	0.119721	0.157553
6177	cg06419219	0.112464	0.318012	2.67296	0.0243213	0.0243213	-3.79843	0.261781	0.374244	0.112464	1	121260494	LOC647121	TSS1500	shore	TSS1500-shore	chr1:121260857-121261525	0.272582	0.453022	0.239565	0.414216	0.215599	0.379795	0.331945	0.40742	0.249212	0.216768
5113	cg05212496	0.112484	0.72381	3.00381	0.0139703	0.0139703	-3.25234	0.667567	0.780052	0.112484	3	54935784	CACNA2D3-AS1	TSS1500	opensea	TSS1500-opensea		0.70885	0.740328	0.679128	0.795915	0.714285	0.906376	0.637556	0.729438	0.598017	0.728202
21394	cg23809645	0.11249	0.641671	3.7531	0.00410048	0.00410048	-2.02443	0.585426	0.697916	0.11249	2	25383851	POMC	3'UTR	shore	3'UTR-shore	chr2:25383939-25384763	0.599822	0.666037	0.554435	0.697041	0.656585	0.78038	0.581356	0.711442	0.534931	0.634679
22488	cg25196687	0.112602	0.463008	2.72921	0.022128	0.022128	-3.70592	0.406707	0.519309	0.112602	16	28069616	GSG1L	Body	opensea	Body-opensea		0.452104	0.547133	0.416719	0.53343	0.475517	0.610391	0.377019	0.402265	0.312175	0.503323
11686	cg12324353	0.112643	0.590384	2.7412	0.021687	0.021687	-3.68618	0.534062	0.646705	0.112643	5	1269197	TERT	Body	shore	Body-shore	chr5:1270778-1271101	0.535891	0.756923	0.494513	0.62784	0.492454	0.64619	0.545726	0.687805	0.601727	0.514769
17911	cg19307986	0.112653	0.466591	3.36963	0.00762651	0.00762651	-2.64868	0.410265	0.522917	0.112653	21	26742697		IGR	opensea	IGR-opensea		0.447073	0.576912	0.348846	0.497448	0.414858	0.560713	0.362655	0.548234	0.477891	0.43128
15931	cg16967578	0.112693	0.472533	2.41063	0.0377917	0.0377917	-4.22603	0.416187	0.52888	0.112693	1	218575437	TGFB2	Body	opensea	Body-opensea		0.475944	0.598707	0.462896	0.532826	0.418208	0.627035	0.383809	0.511981	0.340078	0.373851
10892	cg11410857	0.112693	0.445175	3.33493	0.00807325	0.00807325	-2.70571	0.388828	0.501522	0.112693	15	91279302	BLM	5'UTR	opensea	5'UTR-opensea		0.483908	0.502145	0.376919	0.551719	0.302837	0.534859	0.392143	0.421793	0.388335	0.497093
5093	cg05198507	0.112717	0.145647	2.30072	0.0454293	0.0454293	-4.40243	0.0892881	0.202005	0.112717	5	138735248	SPATA24	Body	opensea	Body-opensea		0.0909939	0.178471	0.0776704	0.266558	0.111675	0.363604	0.0531366	0.137363	0.112964	0.0640287
6527	cg06802774	0.112743	0.539673	3.63619	0.00494571	0.00494571	-2.21341	0.483302	0.596045	0.112743	3	58246759	ABHD6	Body	opensea	Body-opensea		0.510663	0.59906	0.482672	0.636951	0.418485	0.614797	0.49935	0.644099	0.50534	0.485319
16908	cg18049164	0.11275	0.78998	2.9097	0.016349	0.016349	-3.40798	0.733605	0.846355	0.11275	5	110407157	TSLP	TSS1500	shore	TSS1500-shore	chr5:110408704-110409039	0.650313	0.833781	0.745277	0.911572	0.753996	0.924025	0.698346	0.783548	0.820095	0.77885
16354	cg17397365	0.112771	0.708348	2.90731	0.0164146	0.0164146	-3.41194	0.651962	0.764733	0.112771	18	67604251	CD226	Body	opensea	Body-opensea		0.640649	0.798049	0.670821	0.821562	0.698921	0.849787	0.627185	0.722539	0.622234	0.631727
16649	cg17726889	0.112779	0.511392	2.42644	0.0368025	0.0368025	-4.2005	0.455002	0.567781	0.112779	19	28960469	LOC100420587	Body	opensea	Body-opensea		0.478992	0.563407	0.508211	0.625065	0.419266	0.705795	0.461777	0.512414	0.406765	0.432225
22218	cg24836946	0.112801	0.280653	2.44856	0.0354611	0.0354611	-4.16471	0.224252	0.337053	0.112801	1	31625532		IGR	shelf	IGR-shelf	chr1:31628100-31628493	0.31595	0.386228	0.282565	0.365281	0.207824	0.41789	0.206256	0.288811	0.108666	0.227054
4530	cg04619951	0.112811	0.212295	2.60473	0.0272766	0.0272766	-3.91033	0.155889	0.2687	0.112811	10	29593803	LYZL1	Body	opensea	Body-opensea		0.100924	0.170689	0.190287	0.306032	0.170022	0.40269	0.117508	0.27971	0.200704	0.18438
22245	cg24869834	0.112827	0.618817	2.35017	0.0418219	0.0418219	-4.32332	0.562403	0.67523	0.112827	4	139146513	SLC7A11	Body	opensea	Body-opensea		0.613696	0.782436	0.521431	0.73467	0.554749	0.657157	0.608971	0.698245	0.513168	0.503644
18345	cg19814032	0.112863	0.136885	2.28202	0.0468717	0.0468717	-4.43223	0.0804531	0.193316	0.112863	10	50415394		IGR	opensea	IGR-opensea		0.00187342	0.136442	0.0606776	0.379907	0.13862	0.140867	0.0939367	0.19353	0.107157	0.115836
16635	cg17716724	0.112865	0.763662	3.80328	0.00378546	0.00378546	-1.94373	0.707229	0.820094	0.112865	1	200118677	NR5A2	Body	shore	Body-shore	chr1:200116696-200117204	0.706068	0.818273	0.668063	0.822351	0.619266	0.848524	0.752209	0.784385	0.790539	0.826938
13291	cg14028656	0.112874	0.784491	3.65834	0.0047726	0.0047726	-2.17751	0.728054	0.840928	0.112874	20	42702150		IGR	opensea	IGR-opensea		0.788998	0.810997	0.685074	0.863474	0.665178	0.881285	0.726213	0.882719	0.774805	0.766162
9345	cg09711214	0.112884	0.348847	2.65978	0.0248659	0.0248659	-3.82007	0.292405	0.405289	0.112884	11	12924825	TEAD1	Body	opensea	Body-opensea		0.331036	0.397664	0.28025	0.424349	0.341891	0.548051	0.28079	0.353097	0.228059	0.303285
7866	cg08196899	0.11299	0.730242	2.60069	0.0274628	0.0274628	-3.91695	0.673747	0.786737	0.11299	11	100555135		IGR	shelf	IGR-shelf	chr11:100557923-100558401	0.747181	0.850519	0.718216	0.780117	0.650012	0.721554	0.581987	0.88974	0.671339	0.691755
2353	cg02391517	0.113042	0.795138	3.35035	0.00787146	0.00787146	-2.68036	0.738617	0.851659	0.113042	9	140470714	DPH7	Body	shelf	Body-shelf	chr9:140473002-140473681	0.796464	0.884002	0.738275	0.862018	0.701742	0.947171	0.755536	0.794441	0.701069	0.770663
11014	cg11577195	0.113048	0.321988	3.55922	0.00560007	0.00560007	-2.33852	0.265464	0.378512	0.113048	6	17707687	NUP153	TSS1500	shore	TSS1500-shore	chr6:17706292-17707339	0.276962	0.403748	0.307716	0.395519	0.210555	0.443339	0.308012	0.370315	0.224076	0.27964
6827	cg07122553	0.113086	0.611727	4.05134	0.00256192	0.00256192	-1.54893	0.555184	0.668269	0.113086	6	32020425	TNXB	Body	opensea	Body-opensea		0.600108	0.617686	0.520833	0.763744	0.580499	0.67483	0.546027	0.63071	0.528451	0.654378
10979	cg11528167	0.113099	0.194625	2.73504	0.0219123	0.0219123	-3.69631	0.138076	0.251175	0.113099	5	39197897	FYB	Body	opensea	Body-opensea		0.195904	0.24392	0.086267	0.238014	0.115748	0.330113	0.19357	0.32392	0.09889	0.119907
24081	cg27188056	0.113107	0.21077	5.26425	0.000429728	0.000429728	0.26133	0.154217	0.267323	0.113107	19	54327847	NLRP12	TSS200	opensea	TSS200-opensea		0.148181	0.252389	0.173511	0.276436	0.170446	0.225725	0.176595	0.249959	0.102351	0.332108
7938	cg08267994	0.113133	0.4345	2.7215	0.0224162	0.0224162	-3.7186	0.377933	0.491066	0.113133	1	154832591	KCNN3	TSS1500	opensea	TSS1500-opensea		0.394324	0.450418	0.349131	0.558712	0.377627	0.568965	0.407734	0.539803	0.36085	0.337433
24417	cg27576794	0.113162	0.665187	2.73912	0.0217626	0.0217626	-3.68959	0.608605	0.721768	0.113162	6	146871874	RAB32	Body	opensea	Body-opensea		0.652025	0.698025	0.662062	0.685515	0.627235	0.783796	0.655715	0.703932	0.44599	0.737569
10237	cg10684085	0.113173	0.462138	3.08511	0.0122009	0.0122009	-3.11786	0.405552	0.518725	0.113173	9	92804632	LOC286370	TSS1500	opensea	TSS1500-opensea		0.436602	0.579325	0.31847	0.560451	0.487709	0.514315	0.36712	0.423421	0.417857	0.51611
3289	cg03311252	0.113188	0.797441	3.55268	0.00565973	0.00565973	-2.34918	0.740847	0.854035	0.113188	11	67209355	CORO1B	Body	opensea	Body-opensea		0.799279	0.863409	0.806362	0.840277	0.744576	0.911788	0.713237	0.831972	0.64078	0.82273
20563	cg22768222	0.113217	0.236132	2.66541	0.024632	0.024632	-3.81084	0.179524	0.292741	0.113217	6	45383690	RUNX2	Body	shelf	Body-shelf	chr6:45387346-45388164	0.153326	0.280983	0.164712	0.371764	0.181076	0.331628	0.181082	0.354755	0.217422	0.124575
5384	cg05519451	0.113278	0.604813	2.33951	0.0425753	0.0425753	-4.34041	0.548174	0.661452	0.113278	4	41727699		IGR	opensea	IGR-opensea		0.56632	0.743927	0.592124	0.708395	0.601181	0.705366	0.513246	0.665767	0.467997	0.483805
17543	cg18836852	0.113325	0.237489	2.30674	0.0449743	0.0449743	-4.39282	0.180827	0.294151	0.113325	15	71952255	THSD4	Body	opensea	Body-opensea		0.249613	0.383575	0.190463	0.37063	0.158646	0.354415	0.108464	0.219857	0.196947	0.14228
144	cg00120215	0.113353	0.584425	2.49903	0.0325795	0.0325795	-4.08282	0.527748	0.641102	0.113353	20	10677160		IGR	opensea	IGR-opensea		0.555105	0.700612	0.587451	0.686763	0.547206	0.693931	0.566732	0.569681	0.382249	0.554522
22247	cg24875463	0.113395	0.595229	2.25557	0.0489876	0.0489876	-4.47426	0.538531	0.651926	0.113395	10	34864942	PARD3	Body	opensea	Body-opensea		0.578704	0.682445	0.506128	0.669672	0.559033	0.753215	0.474166	0.696246	0.574624	0.458054
22632	cg25380707	0.113396	0.323254	2.92226	0.0160092	0.0160092	-3.38722	0.266556	0.379952	0.113396	15	86660946	LINC01584	TSS1500	opensea	TSS1500-opensea		0.274623	0.368823	0.357447	0.461437	0.314633	0.402914	0.219883	0.352356	0.166195	0.314232
19732	cg21666002	0.113431	0.649674	3.43802	0.00681957	0.00681957	-2.53651	0.592958	0.706389	0.113431	19	41953875		IGR	opensea	IGR-opensea		0.589949	0.697833	0.571629	0.714174	0.588233	0.795422	0.613549	0.74096	0.601431	0.583558
6355	cg06628744	0.113489	0.333033	2.70914	0.0228868	0.0228868	-3.73895	0.276288	0.389777	0.113489	12	99847235	ANKS1B	Body	opensea	Body-opensea		0.355443	0.522947	0.248473	0.349244	0.208328	0.407066	0.241997	0.3299	0.327199	0.339731
11166	cg11749817	0.113514	0.378972	2.26036	0.0485979	0.0485979	-4.46667	0.322216	0.435729	0.113514	20	47576594	ARFGEF2	Body	opensea	Body-opensea		0.39489	0.499095	0.171417	0.409253	0.393984	0.390422	0.270186	0.521681	0.380601	0.358195
14187	cg14943792	0.113527	0.191994	2.42569	0.0368487	0.0368487	-4.20171	0.13523	0.248757	0.113527	6	144675582	UTRN	Body	opensea	Body-opensea		0.200001	0.348019	0.144611	0.277816	0.131383	0.33909	0.127182	0.156184	0.0729751	0.122677
2632	cg02676365	0.113543	0.504928	2.37979	0.0397974	0.0397974	-4.27573	0.448156	0.561699	0.113543	3	44007655		IGR	opensea	IGR-opensea		0.479395	0.576954	0.43849	0.617011	0.421774	0.648119	0.41493	0.597683	0.486193	0.368729
12407	cg13154147	0.113567	0.597315	3.11551	0.0115999	0.0115999	-3.0676	0.540532	0.654099	0.113567	21	36590117		IGR	opensea	IGR-opensea		0.595912	0.700706	0.515407	0.614907	0.44972	0.651447	0.501266	0.695687	0.640355	0.607746
12839	cg13590475	0.113578	0.188845	2.34587	0.0421238	0.0421238	-4.33021	0.132056	0.245634	0.113578	6	133137827	RPS12	Body	shore	Body-shore	chr6:133135364-133135829	0.15873	0.339794	0.108724	0.306887	0.108857	0.329729	0.155946	0.173153	0.128021	0.0786081
20364	cg22518770	0.113651	0.570716	2.66178	0.0247826	0.0247826	-3.81679	0.51389	0.627541	0.113651	7	119351203	LVCAT5	Body	opensea	Body-opensea		0.591865	0.691493	0.588042	0.615404	0.42367	0.657501	0.492893	0.665725	0.47298	0.507583
18510	cg20016036	0.113691	0.784799	2.81299	0.0192251	0.0192251	-3.56779	0.727953	0.841645	0.113691	2	64332207	PELI1	Body	opensea	Body-opensea		0.773453	0.896934	0.73048	0.906395	0.637034	0.877667	0.777618	0.812198	0.721182	0.715028
19236	cg21005240	0.113708	0.471132	3.02349	0.0135192	0.0135192	-3.21978	0.414278	0.527986	0.113708	12	22688743	KIAA0528	Body	opensea	Body-opensea		0.443862	0.584987	0.492805	0.562335	0.368706	0.533051	0.305411	0.500561	0.460607	0.458995
16466	cg17529213	0.113726	0.654606	2.74895	0.0214063	0.0214063	-3.6734	0.597742	0.711469	0.113726	17	20871266	LOC339260	Body	opensea	Body-opensea		0.630578	0.709206	0.648981	0.756941	0.600281	0.81936	0.55659	0.6974	0.552282	0.574436
5954	cg06150772	0.113731	0.30255	2.30945	0.0447709	0.0447709	-4.38849	0.245684	0.359415	0.113731	17	77300674	HRNBP3	5'UTR	opensea	5'UTR-opensea		0.146197	0.360139	0.217135	0.316982	0.227194	0.451018	0.241254	0.411446	0.396642	0.257489
22607	cg25357163	0.113774	0.66987	2.47182	0.0341031	0.0341031	-4.12701	0.612983	0.726757	0.113774	1	39323275	RRAGC	Body	shore	Body-shore	chr1:39324815-39325721	0.6161	0.774388	0.569852	0.78915	0.578111	0.828839	0.602833	0.607367	0.698018	0.634041
20633	cg22850158	0.113794	0.201025	2.36427	0.0408456	0.0408456	-4.30068	0.144128	0.257922	0.113794	5	123920010		IGR	opensea	IGR-opensea		0.16789	0.325245	0.178359	0.330204	0.182215	0.353145	0.109519	0.142087	0.0826577	0.138927
10027	cg10494353	0.113814	0.581359	3.44597	0.00673162	0.00673162	-2.52348	0.524452	0.638267	0.113814	7	31931792	PDE1C	Body	opensea	Body-opensea		0.572107	0.683499	0.590105	0.642187	0.431487	0.685973	0.525735	0.571681	0.502827	0.607994
377	cg00362818	0.113825	0.694148	2.25901	0.0487076	0.0487076	-4.46881	0.637235	0.751061	0.113825	13	77565320	CLN5	TSS1500	shore	TSS1500-shore	chr13:77566089-77566599	0.707216	0.840277	0.615368	0.847928	0.695018	0.785052	0.609969	0.668446	0.558604	0.6136
8347	cg08671460	0.113864	0.167199	2.75368	0.0212369	0.0212369	-3.6656	0.110268	0.224131	0.113864	12	51912686		IGR	opensea	IGR-opensea		0.118584	0.274706	0.170681	0.292568	0.0892205	0.27454	0.0884203	0.212488	0.0844331	0.0663555
22408	cg25078201	0.113894	0.498297	2.66743	0.0245483	0.0245483	-3.80751	0.44135	0.555244	0.113894	19	15394604		IGR	opensea	IGR-opensea		0.423502	0.584012	0.472695	0.610472	0.501264	0.571983	0.385544	0.617279	0.423745	0.392471
14723	cg15602272	0.113895	0.435007	2.35609	0.0414091	0.0414091	-4.31381	0.37806	0.491954	0.113895	7	55219876	EGFR	Body	opensea	Body-opensea		0.399606	0.563598	0.368937	0.509609	0.394312	0.633412	0.340094	0.394317	0.38735	0.358835
22601	cg25345722	0.113923	0.347691	4.67437	0.000997352	0.000997352	-0.592333	0.290729	0.404653	0.113923	3	169656700	SAMD7	3'UTR	opensea	3'UTR-opensea		0.300618	0.436599	0.255115	0.456444	0.261897	0.426771	0.31346	0.355414	0.322557	0.348035
1878	cg01908077	0.113939	0.333748	2.24558	0.0498114	0.0498114	-4.49011	0.276778	0.390717	0.113939	17	71709374		IGR	opensea	IGR-opensea		0.365836	0.420874	0.307714	0.475141	0.295602	0.483168	0.164141	0.293393	0.2506	0.28101
14207	cg14970311	0.113959	0.613005	2.37935	0.0398266	0.0398266	-4.27644	0.556025	0.669984	0.113959	18	77839582		IGR	shelf	IGR-shelf	chr18:77835862-77836102	0.634187	0.669247	0.582464	0.678635	0.528505	0.814767	0.506879	0.666335	0.528092	0.520937
19233	cg21004104	0.114002	0.744143	2.39795	0.038604	0.038604	-4.24648	0.687142	0.801145	0.114002	1	15954209	DDI2	Body	opensea	Body-opensea		0.574156	0.744997	0.690646	0.844006	0.651036	0.894405	0.741828	0.835331	0.778045	0.686984
9445	cg09834729	0.114018	0.597082	2.91599	0.016178	0.016178	-3.39759	0.540073	0.654091	0.114018	11	35099055		IGR	opensea	IGR-opensea		0.489138	0.749896	0.618446	0.653221	0.479751	0.560863	0.543407	0.604873	0.569623	0.701602
18939	cg20598894	0.114048	0.165388	2.98305	0.0144627	0.0144627	-3.28667	0.108364	0.222412	0.114048	1	171756153	METTL13	Body	shelf	Body-shelf	chr1:171753416-171753629	0.103792	0.266728	0.0697835	0.228518	0.122604	0.32646	0.0960366	0.199437	0.149604	0.0909188
19350	cg21161194	0.114054	0.656053	2.68052	0.0240141	0.0240141	-3.78601	0.599026	0.71308	0.114054	9	116501043		IGR	opensea	IGR-opensea		0.582437	0.633727	0.560704	0.7094	0.663376	0.838152	0.571528	0.77178	0.617083	0.612341
10448	cg10924241	0.114068	0.583269	2.98107	0.0145107	0.0145107	-3.28996	0.526235	0.640303	0.114068	4	100766297	DAPP1	Body	opensea	Body-opensea		0.502827	0.566014	0.465566	0.663721	0.556261	0.742012	0.585391	0.677766	0.52113	0.552
3598	cg03640487	0.114074	0.730144	8.32033	1.13526e-05	1.13526e-05	3.87612	0.673107	0.787181	0.114074	13	36166427	MIR548F5	Body	opensea	Body-opensea		0.693114	0.805506	0.680152	0.785752	0.665786	0.812948	0.687285	0.758259	0.639195	0.773439
4901	cg04990420	0.114079	0.495831	2.53783	0.030523	0.030523	-4.01964	0.438792	0.552871	0.114079	22	24824362	ADORA2A	5'UTR	shelf	5'UTR-shelf	chr22:24819537-24820810	0.463419	0.592069	0.379754	0.537256	0.34256	0.610558	0.435422	0.574629	0.572803	0.449842
9700	cg10104431	0.114088	0.453838	2.39951	0.0385031	0.0385031	-4.24397	0.396794	0.510882	0.114088	2	208198898		IGR	opensea	IGR-opensea		0.418178	0.596961	0.339781	0.577468	0.385384	0.566546	0.459627	0.472124	0.381	0.341309
9314	cg09672224	0.114105	0.704536	2.52078	0.0314106	0.0314106	-4.04743	0.647484	0.761589	0.114105	9	22682272	LINC01239	Body	opensea	Body-opensea		0.78584	0.795264	0.580056	0.813183	0.649369	0.811465	0.649965	0.735313	0.572191	0.652718
21017	cg23347611	0.114121	0.308358	2.73297	0.0219885	0.0219885	-3.69972	0.251298	0.365419	0.114121	11	64704281	GPHA2	TSS1500	opensea	TSS1500-opensea		0.356658	0.470838	0.25737	0.401293	0.17876	0.343385	0.246577	0.346637	0.217124	0.264941
24129	cg27250253	0.114208	0.2749	2.39467	0.0388169	0.0388169	-4.25177	0.217796	0.332004	0.114208	13	50182026		IGR	opensea	IGR-opensea		0.199703	0.294193	0.287822	0.316552	0.192039	0.44371	0.256297	0.417133	0.153121	0.188432
9884	cg10322232	0.114293	0.783516	4.14599	0.00221211	0.00221211	-1.40024	0.726369	0.840662	0.114293	5	16739985	MYO10	Body	opensea	Body-opensea		0.728475	0.863933	0.805038	0.842933	0.76779	0.852418	0.659126	0.803708	0.671418	0.840317
14223	cg14985500	0.114312	0.257462	2.76988	0.020667	0.020667	-3.63889	0.200306	0.314618	0.114312	8	61261682		IGR	opensea	IGR-opensea		0.193525	0.245443	0.280133	0.39972	0.185883	0.386965	0.231091	0.3107	0.1109	0.230263
7497	cg07798602	0.11433	0.424014	2.61722	0.0267101	0.0267101	-3.88988	0.366849	0.481179	0.11433	1	65358393	JAK1	5'UTR	opensea	5'UTR-opensea		0.457667	0.488643	0.398595	0.434802	0.354081	0.617502	0.351553	0.413418	0.272348	0.45153
5873	cg06066640	0.114359	0.488657	5.85653	0.000193932	0.000193932	1.0652	0.431477	0.545836	0.114359	16	66692347	CMTM4	Body	opensea	Body-opensea		0.473451	0.503134	0.397762	0.529188	0.460855	0.550506	0.421487	0.584172	0.403831	0.562181
8501	cg08832418	0.114385	0.347201	2.25354	0.0491538	0.0491538	-4.47748	0.290009	0.404394	0.114385	20	2634766	SNORA51	TSS1500	shore	TSS1500-shore	chr20:2632678-2633690	0.290413	0.409019	0.317807	0.416677	0.33742	0.567228	0.266084	0.390834	0.238319	0.238213
1392	cg01441041	0.114389	0.453168	2.43098	0.0365232	0.0365232	-4.19316	0.395973	0.510363	0.114389	16	19448742	TMC5	5'UTR	opensea	5'UTR-opensea		0.400588	0.583302	0.359606	0.533542	0.315054	0.598173	0.399681	0.448943	0.504937	0.387854
24068	cg27171996	0.114395	0.503641	4.18669	0.00207756	0.00207756	-1.33666	0.446444	0.560839	0.114395	1	187276617	LINC01036	Body	opensea	Body-opensea		0.468325	0.617851	0.431166	0.580219	0.441346	0.609565	0.473088	0.474671	0.418294	0.521889
10814	cg11318790	0.1144	0.24007	2.78359	0.0201972	0.0201972	-3.6163	0.18287	0.297271	0.1144	14	78869137	NRXN3	TSS1500	opensea	TSS1500-opensea		0.195439	0.303767	0.18177	0.318352	0.260449	0.398794	0.158043	0.301926	0.11865	0.163514
10490	cg10976461	0.114443	0.57013	2.38409	0.0395115	0.0395115	-4.26881	0.512909	0.627352	0.114443	10	64863714		IGR	opensea	IGR-opensea		0.553058	0.609681	0.567133	0.607811	0.488894	0.780795	0.554984	0.61247	0.400475	0.526001
17205	cg18403833	0.114471	0.351081	2.35946	0.0411764	0.0411764	-4.30841	0.293845	0.408316	0.114471	2	214598842	SPAG16	Body	opensea	Body-opensea		0.326071	0.490844	0.261192	0.488793	0.322921	0.41294	0.353723	0.407331	0.20532	0.241673
18482	cg19981865	0.114486	0.600602	2.86236	0.0176977	0.0176977	-3.48624	0.543359	0.657844	0.114486	16	48455827	MIR5095	Body	opensea	Body-opensea		0.609961	0.668075	0.582887	0.75313	0.483014	0.683692	0.583866	0.604201	0.457065	0.580123
19479	cg21322307	0.114573	0.556617	3.1696	0.0106046	0.0106046	-2.97823	0.49933	0.613903	0.114573	5	132722558	FSTL4	Body	opensea	Body-opensea		0.521583	0.681644	0.492184	0.582197	0.453558	0.687085	0.482338	0.624115	0.546989	0.494475
6429	cg06700069	0.114583	0.683053	2.90582	0.0164557	0.0164557	-3.41441	0.625761	0.740344	0.114583	8	107459771	OXR1	TSS1500	opensea	TSS1500-opensea		0.663805	0.734348	0.578667	0.697602	0.626623	0.840467	0.728416	0.707783	0.531296	0.721519
23745	cg26770890	0.114617	0.576177	2.90782	0.0164007	0.0164007	-3.4111	0.518868	0.633485	0.114617	8	16628810		IGR	opensea	IGR-opensea		0.558731	0.676097	0.505206	0.654846	0.544491	0.67624	0.443656	0.67491	0.542259	0.485334
5239	cg05348436	0.114629	0.570019	2.56664	0.0290802	0.0290802	-3.97262	0.512705	0.627334	0.114629	9	139120114	QSOX2	Body	opensea	Body-opensea		0.461736	0.660588	0.475376	0.708094	0.572178	0.720942	0.516152	0.54316	0.538082	0.503885
21456	cg23882790	0.114637	0.497813	2.67223	0.0243513	0.0243513	-3.79964	0.440495	0.555132	0.114637	19	21203004	ZNF430	TSS1500	opensea	TSS1500-opensea		0.5583	0.627415	0.353656	0.577616	0.447062	0.591833	0.379266	0.518845	0.464189	0.459948
18068	cg19495351	0.114637	0.155643	2.48127	0.0335661	0.0335661	-4.11167	0.0983241	0.212961	0.114637	2	210675091	UNC80	Body	shore	Body-shore	chr2:210673292-210673546	0.139933	0.175218	0.0762037	0.201723	0.107241	0.395913	0.0881263	0.187806	0.0801163	0.104146
2696	cg02736966	0.114676	0.218277	2.47506	0.0339177	0.0339177	-4.12174	0.160939	0.275615	0.114676	4	148119477		IGR	opensea	IGR-opensea		0.181853	0.260168	0.217511	0.331828	0.216636	0.398095	0.115096	0.228099	0.0735996	0.159884
17148	cg18323141	0.11469	0.698332	2.38954	0.0391521	0.0391521	-4.26003	0.640987	0.755677	0.11469	5	171988844		IGR	opensea	IGR-opensea		0.701391	0.758249	0.582987	0.826714	0.646353	0.880847	0.619521	0.711484	0.654685	0.601093
13790	cg14533567	0.11473	0.126652	3.1172	0.0115675	0.0115675	-3.06482	0.0692867	0.184017	0.11473	3	52705872	PBRM1	Body	opensea	Body-opensea		0.0465482	0.236058	0.0635345	0.23995	0.080009	0.249043	0.0459561	0.140721	0.110386	0.0543122
18749	cg20344040	0.114752	0.540924	3.75417	0.0040935	0.0040935	-2.02271	0.483547	0.5983	0.114752	4	189553390		IGR	shore	IGR-shore	chr4:189552385-189552791	0.473246	0.584055	0.535335	0.5603	0.495984	0.698061	0.504053	0.571197	0.40912	0.577885
418	cg00408725	0.11477	0.522641	3.55276	0.00565902	0.00565902	-2.34905	0.465256	0.580026	0.11477	8	66641587	PDE7A	Body	opensea	Body-opensea		0.504732	0.572003	0.551864	0.570219	0.390241	0.613964	0.487234	0.605935	0.39221	0.538007
22701	cg25467224	0.114775	0.206873	2.44178	0.035867	0.035867	-4.17568	0.149486	0.264261	0.114775	22	50218031	BRD1	5'UTR	shore	5'UTR-shore	chr22:50217157-50217663	0.143864	0.282082	0.0988498	0.265027	0.103128	0.378407	0.132369	0.270301	0.269219	0.125489
9353	cg09718187	0.114778	0.550558	2.71736	0.0225727	0.0225727	-3.72542	0.493169	0.607947	0.114778	12	43672265		IGR	opensea	IGR-opensea		0.585091	0.599649	0.543038	0.562359	0.372722	0.61414	0.472108	0.552179	0.492887	0.711408
22648	cg25392995	0.114812	0.298415	2.25386	0.0491277	0.0491277	-4.47698	0.241009	0.355821	0.114812	22	50625926	TRABD	5'UTR	shore	5'UTR-shore	chr22:50623164-50625226	0.280027	0.396566	0.243057	0.43922	0.240352	0.473339	0.278706	0.25108	0.162903	0.218899
1417	cg01473602	0.114821	0.699802	3.61373	0.00512801	0.00512801	-2.24987	0.642392	0.757213	0.114821	12	77257301	CSRP2	Body	opensea	Body-opensea		0.684528	0.756072	0.68954	0.789894	0.649356	0.820902	0.640507	0.729961	0.548028	0.689234
8135	cg08455089	0.114832	0.328574	2.81669	0.019106	0.019106	-3.56167	0.271158	0.38599	0.114832	6	37292135	TBC1D22B	Body	opensea	Body-opensea		0.258147	0.355614	0.319978	0.439537	0.214455	0.42728	0.210897	0.441577	0.352312	0.265942
7861	cg08194293	0.114854	0.557165	2.60922	0.0270715	0.0270715	-3.90298	0.499738	0.614593	0.114854	8	71278090	NCOA2	5'UTR	opensea	5'UTR-opensea		0.555529	0.628636	0.518711	0.709483	0.496217	0.648799	0.487114	0.637486	0.441119	0.448559
2237	cg02269296	0.114862	0.559552	2.44597	0.0356159	0.0356159	-4.16891	0.502121	0.616983	0.114862	2	190228622		IGR	opensea	IGR-opensea		0.501561	0.604054	0.440272	0.603191	0.490307	0.731293	0.536695	0.691346	0.541772	0.455033
22015	cg24579970	0.11487	0.441573	2.80904	0.0193526	0.0193526	-3.57429	0.384137	0.499008	0.11487	1	7123315	CAMTA1	Body	shore	Body-shore	chr1:7122519-7122727	0.382072	0.561105	0.396815	0.492409	0.314301	0.564715	0.476788	0.505181	0.350711	0.37163
17118	cg18294348	0.114887	0.467564	2.42193	0.0370816	0.0370816	-4.20777	0.410121	0.525008	0.114887	2	234953463		IGR	opensea	IGR-opensea		0.490359	0.453674	0.463702	0.506648	0.440104	0.664338	0.289339	0.488624	0.367099	0.511755
14021	cg14760790	0.114892	0.792505	2.50137	0.0324516	0.0324516	-4.07901	0.735059	0.849951	0.114892	19	32146454		IGR	opensea	IGR-opensea		0.766888	0.85006	0.74597	0.76191	0.798315	0.932247	0.78673	0.887684	0.57739	0.817854
12437	cg13184495	0.114898	0.300288	2.25502	0.0490329	0.0490329	-4.47514	0.242839	0.357737	0.114898	10	3907922		IGR	opensea	IGR-opensea		0.130299	0.388324	0.195653	0.3994	0.308639	0.354214	0.280675	0.450607	0.29893	0.196138
13824	cg14564816	0.11492	0.568343	2.55604	0.0296032	0.0296032	-3.98994	0.510882	0.625803	0.11492	4	70689006		IGR	opensea	IGR-opensea		0.510514	0.648922	0.456034	0.687521	0.493923	0.718097	0.505551	0.606726	0.58839	0.46775
1404	cg01457865	0.114962	0.181002	2.5168	0.0316214	0.0316214	-4.05391	0.123521	0.238483	0.114962	12	10854139	YBX3	Body	opensea	Body-opensea		0.103708	0.287289	0.133034	0.308704	0.132919	0.32716	0.113829	0.210667	0.134114	0.0585953
1644	cg01697383	0.114968	0.206238	2.42588	0.0368372	0.0368372	-4.20141	0.148754	0.263722	0.114968	17	61517163	CYB561	5'UTR	shore	5'UTR-shore	chr17:61514752-61515386	0.15107	0.314362	0.0975088	0.340967	0.128079	0.348705	0.137582	0.206116	0.229531	0.108461
20583	cg22796248	0.115033	0.440375	3.53112	0.00586104	0.00586104	-2.38433	0.382859	0.497892	0.115033	10	79159275	KCNMA1	Body	opensea	Body-opensea		0.393726	0.54241	0.392145	0.535707	0.372547	0.556067	0.335174	0.472312	0.420701	0.382963
23872	cg26912029	0.115138	0.577267	2.69759	0.0233353	0.0233353	-3.75795	0.519698	0.634836	0.115138	20	35386550	DSN1	ExonBnd	opensea	ExonBnd-opensea		0.559132	0.779471	0.489114	0.669434	0.570091	0.605552	0.463204	0.546859	0.516951	0.572863
705	cg00702546	0.115157	0.625737	4.21083	0.00200185	0.00200185	-1.29904	0.568159	0.683316	0.115157	18	24132138	KCTD1	5'UTR	shore	5'UTR-shore	chr18:24126780-24131138	0.566354	0.673854	0.593995	0.684523	0.532881	0.755177	0.636751	0.655243	0.510813	0.647783
7326	cg07598199	0.11523	0.585339	2.40527	0.0381328	0.0381328	-4.23468	0.527724	0.642954	0.11523	4	120056829	MYOZ2	TSS200	opensea	TSS200-opensea		0.56497	0.707794	0.481607	0.654463	0.560615	0.728533	0.416861	0.512712	0.614565	0.611268
22687	cg25441252	0.115247	0.509425	2.59392	0.027777	0.027777	-3.92803	0.451802	0.567049	0.115247	6	158192238		IGR	opensea	IGR-opensea		0.498328	0.640718	0.457531	0.62795	0.455804	0.605052	0.406779	0.571787	0.440568	0.389738
8212	cg08529255	0.115277	0.213966	2.4997	0.0325426	0.0325426	-4.08172	0.156328	0.271605	0.115277	8	120945985	DEPTOR	Body	opensea	Body-opensea		0.225895	0.204693	0.151418	0.361318	0.117568	0.175088	0.125865	0.403784	0.160893	0.213141
19789	cg21760027	0.115296	0.557688	2.91285	0.0162633	0.0162633	-3.40279	0.50004	0.615336	0.115296	5	153887798		IGR	opensea	IGR-opensea		0.549821	0.645151	0.446745	0.603383	0.417838	0.678058	0.511675	0.648528	0.57412	0.50156
21068	cg23401755	0.115321	0.198631	2.70388	0.0230899	0.0230899	-3.7476	0.14097	0.256291	0.115321	4	105649717		IGR	opensea	IGR-opensea		0.181145	0.295037	0.158152	0.338036	0.138734	0.307179	0.118111	0.253617	0.108708	0.0875864
10614	cg11107120	0.115337	0.1459	3.48534	0.00631347	0.00631347	-2.45907	0.0882311	0.203568	0.115337	12	122350289	PSMD9	Body	opensea	Body-opensea		0.10065	0.249379	0.0900062	0.224501	0.095178	0.290179	0.107899	0.15359	0.0474227	0.10019
4802	cg04895233	0.115379	0.517253	2.93957	0.0155525	0.0155525	-3.3586	0.459563	0.574942	0.115379	6	144386457	PLAGL1	TSS1500	shore	TSS1500-shore	chr6:144384894-144385888	0.475543	0.554689	0.438277	0.616544	0.481746	0.551371	0.562403	0.636393	0.339847	0.515716
21756	cg24266914	0.115395	0.529015	2.28871	0.0463507	0.0463507	-4.42158	0.471318	0.586713	0.115395	8	131118369	ASAP1	Body	opensea	Body-opensea		0.450664	0.557304	0.498727	0.690105	0.40406	0.698614	0.530337	0.562312	0.472801	0.425229
728	cg00724111	0.115415	0.351266	2.28855	0.0463633	0.0463633	-4.42184	0.293559	0.408973	0.115415	11	47209415	PACSIN3	TSS1500	shore	TSS1500-shore	chr11:47207188-47209176	0.395325	0.418504	0.263404	0.416717	0.268532	0.554262	0.293301	0.403369	0.247231	0.252015
8556	cg08881864	0.11542	0.435361	2.3966	0.0386912	0.0386912	-4.24865	0.377651	0.493071	0.11542	2	174313466		IGR	opensea	IGR-opensea		0.4026	0.494211	0.298661	0.516551	0.280643	0.585558	0.438601	0.507193	0.46775	0.361841
4729	cg04835011	0.11544	0.23066	2.3106	0.0446848	0.0446848	-4.38665	0.17294	0.28838	0.11544	11	75248383		IGR	opensea	IGR-opensea		0.21321	0.354048	0.156406	0.354985	0.127452	0.401877	0.158843	0.193431	0.208787	0.137557
13190	cg13932916	0.115463	0.409722	2.99346	0.0142136	0.0142136	-3.26946	0.35199	0.467454	0.115463	7	39606965	C7orf36	Body	shore	Body-shore	chr7:39605776-39606376	0.381657	0.55424	0.267123	0.463436	0.443749	0.469268	0.38914	0.439093	0.278283	0.411231
21064	cg23397013	0.115528	0.274898	2.53198	0.0308249	0.0308249	-4.02918	0.217134	0.332662	0.115528	10	10571132		IGR	opensea	IGR-opensea		0.313764	0.369818	0.203562	0.420106	0.173136	0.381605	0.158512	0.305973	0.236695	0.185807
15563	cg16534307	0.115557	0.565037	3.42756	0.00693699	0.00693699	-2.55364	0.507259	0.622816	0.115557	7	28452289	CREB5	1stExon	shelf	1stExon-shelf	chr7:28448716-28450028	0.453058	0.619658	0.565045	0.616561	0.609879	0.629755	0.486959	0.653803	0.421351	0.594302
23694	cg26713533	0.115593	0.279973	4.03862	0.00261319	0.00261319	-1.56899	0.222177	0.33777	0.115593	12	40229852	SLC2A13	Body	opensea	Body-opensea		0.167769	0.349037	0.196493	0.393522	0.301634	0.320142	0.235517	0.357082	0.209471	0.269065
14648	cg15512481	0.115602	0.26727	3.75752	0.00407165	0.00407165	-2.01731	0.209469	0.325071	0.115602	2	110931401	NPHP1	Body	opensea	Body-opensea		0.226088	0.409003	0.275684	0.309114	0.201009	0.325319	0.159347	0.243607	0.185217	0.338311
16063	cg17089680	0.115616	0.606359	2.30101	0.0454071	0.0454071	-4.40196	0.548551	0.664167	0.115616	12	124429077	CCDC92	5'UTR	opensea	5'UTR-opensea		0.534315	0.684143	0.535905	0.764522	0.563519	0.767584	0.537268	0.629981	0.571747	0.474604
8016	cg08344186	0.115634	0.337556	2.28609	0.0465543	0.0465543	-4.42576	0.279739	0.395373	0.115634	4	105411270	LOC101929468	TSS1500	shore	TSS1500-shore	chr4:105412655-105412942	0.31486	0.469439	0.293919	0.400718	0.35395	0.522864	0.189768	0.269651	0.246197	0.314192
6792	cg07090691	0.115689	0.60662	3.25601	0.00919298	0.00919298	-2.83565	0.548776	0.664465	0.115689	15	34233626	AVEN	Body	opensea	Body-opensea		0.567339	0.723515	0.53406	0.647017	0.49162	0.761377	0.554943	0.612556	0.595917	0.577861
10796	cg11297236	0.115697	0.527034	2.45481	0.0350911	0.0350911	-4.15459	0.469186	0.584883	0.115697	16	20416475	PDILT	TSS1500	opensea	TSS1500-opensea		0.543753	0.638149	0.514614	0.64892	0.507215	0.641639	0.421326	0.539642	0.359021	0.456063
9678	cg10077765	0.115702	0.436741	2.66861	0.0244999	0.0244999	-3.80558	0.37889	0.494592	0.115702	7	13055962		IGR	opensea	IGR-opensea		0.375546	0.489561	0.409035	0.527837	0.350202	0.636731	0.399906	0.463135	0.359759	0.355695
11616	cg12244019	0.115736	0.615606	2.72439	0.0223079	0.0223079	-3.71385	0.557738	0.673474	0.115736	4	73817755		IGR	opensea	IGR-opensea		0.595929	0.784932	0.53448	0.734277	0.53946	0.603353	0.495054	0.569959	0.623767	0.674848
14518	cg15335816	0.115753	0.573466	2.68798	0.0237151	0.0237151	-3.77375	0.51559	0.631343	0.115753	6	37836577	ZFAND3	Body	opensea	Body-opensea		0.543351	0.644735	0.590384	0.66956	0.432456	0.702878	0.527267	0.655918	0.48449	0.483622
4303	cg04372796	0.115761	0.317625	3.31183	0.00838556	0.00838556	-2.74371	0.259744	0.375505	0.115761	11	128395085	LOC101929517	TSS1500	shelf	TSS1500-shelf	chr11:128391712-128392611	0.264369	0.44032	0.193602	0.350018	0.244468	0.397161	0.301492	0.427831	0.294791	0.262195
15308	cg16242627	0.115804	0.563674	2.55318	0.029746	0.029746	-3.99461	0.505772	0.621576	0.115804	21	33153789		IGR	opensea	IGR-opensea		0.556079	0.642534	0.511761	0.683659	0.515999	0.729682	0.461819	0.593193	0.483201	0.458811
12014	cg12684105	0.115813	0.279858	2.54903	0.0299542	0.0299542	-4.00138	0.221952	0.337764	0.115813	13	29114924		IGR	opensea	IGR-opensea		0.250061	0.386807	0.263683	0.355874	0.231669	0.38221	0.185105	0.408089	0.17924	0.155841
10105	cg10551427	0.115876	0.203789	2.62979	0.0261517	0.0261517	-3.86928	0.145851	0.261727	0.115876	18	919568		IGR	opensea	IGR-opensea		0.104521	0.114445	0.171493	0.325242	0.169187	0.278501	0.10952	0.373747	0.174533	0.216701
9250	cg09619607	0.115893	0.651364	2.35683	0.041358	0.041358	-4.31263	0.593418	0.709311	0.115893	6	20867689	CDKAL1	Body	opensea	Body-opensea		0.618181	0.862246	0.57977	0.74303	0.610973	0.747395	0.544045	0.626752	0.614119	0.567131
9044	cg09369269	0.115897	0.361238	2.27647	0.047308	0.047308	-4.44106	0.303289	0.419186	0.115897	10	11667257		IGR	opensea	IGR-opensea		0.367294	0.49656	0.273975	0.536509	0.348847	0.427955	0.258543	0.389222	0.267786	0.245686
21750	cg24255988	0.115903	0.41668	4.83121	0.000793413	0.000793413	-0.360241	0.358728	0.474631	0.115903	1	246946115		IGR	opensea	IGR-opensea		0.36341	0.420092	0.380532	0.491573	0.328809	0.533309	0.332869	0.504487	0.388021	0.423693
23112	cg26035202	0.115912	0.292924	2.25591	0.0489603	0.0489603	-4.47373	0.234968	0.35088	0.115912	13	54416758	LINC00558	Body	opensea	Body-opensea		0.208957	0.396413	0.29641	0.357235	0.370271	0.422492	0.185715	0.228066	0.113485	0.350192
12434	cg13181680	0.115987	0.261344	3.64542	0.0048728	0.0048728	-2.19845	0.20335	0.319337	0.115987	6	52259035	PAQR8	5'UTR	opensea	5'UTR-opensea		0.295949	0.37171	0.167629	0.298062	0.225556	0.319629	0.179803	0.357679	0.147814	0.249606
10352	cg10813029	0.115988	0.271475	3.94507	0.00302537	0.00302537	-1.7172	0.213481	0.329469	0.115988	18	3715502	DLGAP1	Body	opensea	Body-opensea		0.249855	0.3847	0.22962	0.295128	0.241864	0.38995	0.203356	0.263389	0.14271	0.314177
18251	cg19710271	0.11601	0.150427	2.9095	0.0163547	0.0163547	-3.40833	0.0924223	0.208432	0.11601	2	225531991		IGR	opensea	IGR-opensea		0.087776	0.194914	0.0999823	0.297222	0.105446	0.316968	0.088265	0.124245	0.0806418	0.108814
21802	cg24328944	0.116057	0.476346	2.68951	0.0236543	0.0236543	-3.77124	0.418317	0.534374	0.116057	13	96256596	DZIP1	Body	opensea	Body-opensea		0.507947	0.588435	0.455592	0.624552	0.424223	0.548198	0.380693	0.449337	0.323129	0.461349
8642	cg08962640	0.116067	0.232656	2.80985	0.0193264	0.0193264	-3.57296	0.174622	0.290689	0.116067	17	34217646		IGR	opensea	IGR-opensea		0.24419	0.34354	0.129395	0.313267	0.194473	0.370563	0.178947	0.278767	0.126107	0.14731
7492	cg07794169	0.116067	0.66519	4.02588	0.00266568	0.00266568	-1.58912	0.607156	0.723224	0.116067	16	90050151	AFG3L1	Body	opensea	Body-opensea		0.57162	0.758514	0.546194	0.728651	0.646483	0.773129	0.669789	0.698495	0.601695	0.657329
21444	cg23871411	0.116083	0.307789	2.76427	0.0208629	0.0208629	-3.64816	0.249747	0.365831	0.116083	9	71567366	PIP5K1B	Body	opensea	Body-opensea		0.24052	0.377122	0.299176	0.359818	0.176415	0.511814	0.262708	0.291002	0.269919	0.289397
17725	cg19070636	0.116096	0.273808	3.96411	0.00293624	0.00293624	-1.68695	0.21576	0.331856	0.116096	6	126239959	NCOA7	TSS1500	opensea	TSS1500-opensea		0.223289	0.269622	0.241951	0.294883	0.236392	0.413734	0.228389	0.309531	0.148782	0.371511
10080	cg10533744	0.116098	0.691815	2.45639	0.0349982	0.0349982	-4.15203	0.633766	0.749864	0.116098	10	1400014	ADARB2	Body	opensea	Body-opensea		0.742732	0.760271	0.525384	0.816561	0.641311	0.76726	0.572782	0.783488	0.68662	0.621737
5728	cg05892024	0.116104	0.764345	4.13684	0.0022436	0.0022436	-1.41456	0.706292	0.822397	0.116104	7	553412	PDGFA	Body	shelf	Body-shelf	chr7:556611-562845	0.738264	0.84373	0.72559	0.859348	0.677947	0.872662	0.688131	0.819952	0.701532	0.716292
20658	cg22878091	0.116133	0.571153	2.68302	0.0239135	0.0239135	-3.7819	0.513086	0.629219	0.116133	11	125046070	PKNOX2	5'UTR	opensea	5'UTR-opensea		0.570477	0.61179	0.483347	0.687182	0.494481	0.759713	0.517229	0.58834	0.499897	0.499072
1741	cg01794926	0.116136	0.433598	3.18928	0.0102645	0.0102645	-2.94574	0.375529	0.491666	0.116136	15	92470387	SLCO3A1	Body	opensea	Body-opensea		0.300151	0.518779	0.480781	0.523951	0.339658	0.521066	0.32643	0.468505	0.430628	0.426027
23139	cg26067188	0.116139	0.451766	2.7501	0.021365	0.021365	-3.6715	0.393697	0.509836	0.116139	6	49845960	CRISP1	TSS1500	opensea	TSS1500-opensea		0.462246	0.474768	0.375736	0.510362	0.45431	0.612151	0.411701	0.508834	0.264492	0.443065
14302	cg15066503	0.11614	0.522159	2.88921	0.0169196	0.0169196	-3.44187	0.464089	0.580229	0.11614	3	42578433	VIPR1	3'UTR	shore	3'UTR-shore	chr3:42577588-42577898	0.505641	0.690187	0.499488	0.614769	0.460682	0.580864	0.429272	0.572326	0.425364	0.443
115	cg00100902	0.116161	0.542222	2.34137	0.0424426	0.0424426	-4.33743	0.484141	0.600303	0.116161	8	142884068		IGR	opensea	IGR-opensea		0.544143	0.659517	0.477692	0.567206	0.500386	0.716664	0.557348	0.531064	0.341138	0.527063
24207	cg27332878	0.116176	0.248716	3.99791	0.00278478	0.00278478	-1.63336	0.190627	0.306804	0.116176	15	80765904	ARNT2	Body	opensea	Body-opensea		0.193881	0.230588	0.136594	0.323319	0.22229	0.362299	0.154457	0.276931	0.245916	0.340883
6780	cg07077778	0.116177	0.679618	3.23557	0.00950835	0.00950835	-2.86935	0.621529	0.737706	0.116177	4	74472213	RASSF6	Body	opensea	Body-opensea		0.709384	0.714612	0.680338	0.767357	0.609939	0.729122	0.617358	0.74744	0.490628	0.729999
21929	cg24461742	0.116181	0.515355	2.49344	0.0328869	0.0328869	-4.0919	0.457265	0.573446	0.116181	10	77359124		IGR	opensea	IGR-opensea		0.515359	0.569843	0.507871	0.660855	0.48731	0.658998	0.43836	0.478055	0.337423	0.499478
18970	cg20645472	0.116239	0.747862	3.09604	0.0119813	0.0119813	-3.09979	0.689743	0.805982	0.116239	7	13899782		IGR	opensea	IGR-opensea		0.75677	0.862765	0.724358	0.746954	0.711688	0.837706	0.7014	0.801732	0.554497	0.780752
21661	cg24155515	0.116282	0.316355	2.46904	0.0342625	0.0342625	-4.13152	0.258214	0.374496	0.116282	6	15387512	JARID2	Body	opensea	Body-opensea		0.305216	0.39064	0.329839	0.450834	0.266561	0.430917	0.270564	0.349489	0.118889	0.2506
16809	cg17917529	0.116303	0.694871	2.64835	0.0253485	0.0253485	-3.83884	0.63672	0.753023	0.116303	4	169800282	PALLD	Body	shore	Body-shore	chr4:169799086-169799625	0.671341	0.843206	0.643738	0.704509	0.715145	0.669638	0.633071	0.718867	0.520304	0.828895
839	cg00847722	0.116318	0.326133	3.69265	0.00451678	0.00451678	-2.12197	0.267975	0.384292	0.116318	1	25104799	CLIC4	Body	opensea	Body-opensea		0.314761	0.441234	0.184961	0.426423	0.297273	0.402762	0.267092	0.305963	0.275786	0.345079
1502	cg01555300	0.116323	0.664462	2.51453	0.0317418	0.0317418	-4.05759	0.6063	0.722623	0.116323	16	20634730	ACSM1	3'UTR	opensea	3'UTR-opensea		0.651842	0.778122	0.621271	0.766406	0.547116	0.842136	0.58843	0.593845	0.622843	0.632605
3918	cg03979115	0.116329	0.51933	2.251	0.0493632	0.0493632	-4.48152	0.461166	0.577495	0.116329	9	113613028		IGR	opensea	IGR-opensea		0.447038	0.564285	0.410673	0.626644	0.41186	0.733869	0.557933	0.517563	0.478322	0.445112
14976	cg15893925	0.116343	0.158947	2.29045	0.0462158	0.0462158	-4.4188	0.100775	0.217118	0.116343	6	134758804	LINC01010	TSS200	opensea	TSS200-opensea		0.129093	0.259148	0.104033	0.219606	0.0970817	0.365803	0.0807278	0.212734	0.0929414	0.0282999
7546	cg07855575	0.116371	0.221222	3.31315	0.00836744	0.00836744	-2.74154	0.163036	0.279407	0.116371	5	25393894		IGR	opensea	IGR-opensea		0.192039	0.347986	0.141785	0.232924	0.200261	0.358858	0.153003	0.28542	0.128095	0.171848
8945	cg09277467	0.11645	0.788495	2.85049	0.0180534	0.0180534	-3.50586	0.730269	0.84672	0.11645	10	33512002	NRP1	Body	opensea	Body-opensea		0.846572	0.849071	0.730173	0.886959	0.736462	0.898959	0.726023	0.836404	0.612117	0.762206
5774	cg05943254	0.116457	0.233459	2.59596	0.0276821	0.0276821	-3.9247	0.17523	0.291687	0.116457	3	114009756		IGR	opensea	IGR-opensea		0.24952	0.354819	0.232853	0.314778	0.147878	0.352167	0.149913	0.295409	0.0959874	0.141263
18374	cg19858756	0.116478	0.174877	2.55372	0.029719	0.029719	-3.99373	0.116638	0.233116	0.116478	5	155829432	SGCD	Body	opensea	Body-opensea		0.152084	0.32429	0.132846	0.285151	0.0972969	0.304105	0.132191	0.178534	0.0687705	0.0735013
16304	cg17339958	0.116496	0.413535	4.23745	0.00192175	0.00192175	-1.25764	0.355287	0.471783	0.116496	22	45331912	PHF21B	Body	opensea	Body-opensea		0.389905	0.506652	0.293787	0.467973	0.388219	0.511351	0.406636	0.428848	0.29789	0.444093
5947	cg06144591	0.116533	0.318404	3.55982	0.0055947	0.0055947	-2.33755	0.260138	0.376671	0.116533	8	102993021	NCALD	5'UTR	opensea	5'UTR-opensea		0.296278	0.435709	0.271976	0.373624	0.33367	0.390603	0.152877	0.331038	0.245889	0.35238
10924	cg11441834	0.116561	0.427129	2.5462	0.0300971	0.0300971	-4.006	0.368849	0.485409	0.116561	15	77306057	PSTPIP1	Body	opensea	Body-opensea		0.434451	0.539419	0.347058	0.459747	0.34459	0.600783	0.37352	0.503314	0.344625	0.323784
9048	cg09372664	0.116651	0.407693	2.83566	0.0185079	0.0185079	-3.53036	0.349367	0.466018	0.116651	17	21121258		IGR	shelf	IGR-shelf	chr17:21116850-21118031	0.330687	0.484068	0.28477	0.514226	0.313602	0.525474	0.370021	0.472822	0.447758	0.3335
8286	cg08612051	0.116694	0.179764	2.80076	0.0196236	0.0196236	-3.58797	0.121417	0.238111	0.116694	7	35595790		IGR	opensea	IGR-opensea		0.107745	0.304318	0.128286	0.296058	0.182662	0.260753	0.0944852	0.254844	0.0939076	0.0745848
4290	cg04355432	0.116698	0.512488	2.59362	0.0277911	0.0277911	-3.92852	0.454139	0.570837	0.116698	8	118126774	SLC30A8	5'UTR	opensea	5'UTR-opensea		0.409553	0.660578	0.559671	0.549519	0.514088	0.524362	0.440614	0.624176	0.346769	0.49555
2473	cg02520934	0.11675	0.575075	2.25918	0.0486937	0.0486937	-4.46854	0.5167	0.63345	0.11675	19	1921942	SCAMP4	Body	shore	Body-shore	chr19:1920892-1921200	0.601451	0.733414	0.50028	0.693385	0.545647	0.705266	0.493016	0.557224	0.443109	0.477962
21996	cg24543967	0.116856	0.467976	3.27482	0.00891233	0.00891233	-2.80465	0.409548	0.526403	0.116856	22	45446748		IGR	opensea	IGR-opensea		0.425116	0.503125	0.449783	0.520393	0.437077	0.592204	0.456639	0.542082	0.279125	0.474214
6300	cg06563689	0.11686	0.233705	2.33548	0.0428629	0.0428629	-4.34686	0.175275	0.292135	0.11686	5	134729119	H2AFY	5'UTR	opensea	5'UTR-opensea		0.199994	0.258065	0.136665	0.34598	0.225917	0.438616	0.0799028	0.244257	0.233894	0.173755
17094	cg18264719	0.116862	0.584343	2.54509	0.030153	0.030153	-4.0078	0.525912	0.642775	0.116862	8	53508979		IGR	opensea	IGR-opensea		0.554405	0.68781	0.522746	0.728867	0.600127	0.578896	0.501153	0.712328	0.451131	0.505973
11427	cg12047479	0.116892	0.227123	3.33035	0.00813414	0.00813414	-2.71323	0.168677	0.285569	0.116892	7	129170712		IGR	opensea	IGR-opensea		0.219906	0.327127	0.123044	0.310202	0.178426	0.332139	0.115256	0.295424	0.206752	0.162953
13395	cg14124151	0.116914	0.591836	2.9364	0.015635	0.015635	-3.36384	0.533379	0.650294	0.116914	9	137839777		IGR	opensea	IGR-opensea		0.518776	0.637336	0.56895	0.636278	0.582818	0.765351	0.576018	0.630242	0.420334	0.582261
19379	cg21199953	0.116923	0.697584	3.75172	0.00410955	0.00410955	-2.02666	0.639122	0.756045	0.116923	1	222794069	MIA3	Body	shore	Body-shore	chr1:222791399-222792083	0.692105	0.840103	0.67767	0.734413	0.643378	0.759892	0.603388	0.765298	0.579069	0.68052
13796	cg14537247	0.116929	0.232113	2.39084	0.0390668	0.0390668	-4.25794	0.173648	0.290577	0.116929	9	126656547	DENND1A	Body	opensea	Body-opensea		0.209083	0.29091	0.122949	0.395435	0.224098	0.372888	0.212756	0.258436	0.0993547	0.135219
7554	cg07874367	0.11693	0.708189	2.42373	0.0369699	0.0369699	-4.20487	0.649724	0.766654	0.11693	11	61687835	RAB3IL1	TSS200	shelf	TSS200-shelf	chr11:61684591-61685216	0.777069	0.808484	0.629075	0.700317	0.650364	0.797563	0.681818	0.836199	0.510293	0.690705
7820	cg08148732	0.116944	0.651452	5.84329	0.00019731	0.00019731	1.0478	0.59298	0.709924	0.116944	4	1588743		IGR	opensea	IGR-opensea		0.603685	0.736003	0.635926	0.749577	0.57629	0.694165	0.540842	0.683007	0.608158	0.68687
14109	cg14854503	0.116948	0.505953	3.78616	0.00388998	0.00388998	-1.97123	0.447478	0.564427	0.116948	8	19540272	CSGALNACT1	TSS200	opensea	TSS200-opensea		0.49877	0.569499	0.471283	0.49466	0.360269	0.541072	0.466447	0.580175	0.440623	0.636728
2161	cg02185007	0.116993	0.54898	2.4022	0.0383296	0.0383296	-4.23963	0.490483	0.607477	0.116993	8	117587078		IGR	opensea	IGR-opensea		0.460067	0.728451	0.522888	0.651115	0.489183	0.677013	0.473149	0.53806	0.507128	0.442743
20912	cg23206761	0.117011	0.448113	2.65425	0.0250981	0.0250981	-3.82915	0.389607	0.506619	0.117011	1	28210796	C1orf38	Body	opensea	Body-opensea		0.405726	0.447055	0.374535	0.512878	0.399342	0.645288	0.47291	0.501676	0.295523	0.426195
11586	cg12217831	0.117079	0.225803	2.51617	0.0316545	0.0316545	-4.05493	0.167263	0.284343	0.117079	8	40958960		IGR	opensea	IGR-opensea		0.246832	0.288705	0.169397	0.249504	0.200023	0.421936	0.17901	0.258915	0.0410551	0.202654
19762	cg21713614	0.117104	0.322748	2.43081	0.0365332	0.0365332	-4.19342	0.264196	0.3813	0.117104	4	79126719	FRAS1	Body	opensea	Body-opensea		0.306619	0.375143	0.225674	0.458775	0.364714	0.486198	0.187785	0.325495	0.236186	0.26089
24467	cg27633941	0.117167	0.469178	2.70155	0.0231805	0.0231805	-3.75144	0.410594	0.527762	0.117167	2	151889577		IGR	opensea	IGR-opensea		0.463278	0.584014	0.341483	0.482101	0.45848	0.576396	0.290756	0.535621	0.498977	0.460677
3890	cg03943786	0.117174	0.193205	2.38637	0.0393609	0.0393609	-4.26514	0.134618	0.251792	0.117174	9	136007843	RALGDS	TSS1500	opensea	TSS1500-opensea		0.182949	0.267813	0.0960065	0.325067	0.176017	0.358909	0.121664	0.235009	0.0964529	0.0721624
24005	cg27096568	0.117219	0.136527	4.08342	0.00243721	0.00243721	-1.4984	0.0779171	0.195136	0.117219	1	33419301	RNF19B	Body	opensea	Body-opensea		0.082002	0.161056	0.129546	0.286202	0.0667933	0.217343	0.0673097	0.18612	0.043934	0.124958
5974	cg06171830	0.117221	0.656582	3.02444	0.0134979	0.0134979	-3.21822	0.597971	0.715193	0.117221	3	30124478		IGR	opensea	IGR-opensea		0.667644	0.787541	0.620722	0.685793	0.624569	0.772773	0.598634	0.677245	0.478287	0.652611
9053	cg09376800	0.117259	0.683419	2.33325	0.0430237	0.0430237	-4.35044	0.62479	0.742048	0.117259	1	100243551		IGR	opensea	IGR-opensea		0.671893	0.769077	0.649349	0.706932	0.73059	0.772269	0.645885	0.766586	0.42623	0.695377
23365	cg26324159	0.117302	0.179178	3.08838	0.0121348	0.0121348	-3.11246	0.120527	0.23783	0.117302	5	71490901	MAP1B	Body	opensea	Body-opensea		0.165075	0.268048	0.0744758	0.24573	0.137294	0.309306	0.136136	0.272707	0.0896546	0.0933571
20207	cg22321713	0.117306	0.222333	2.40734	0.0380003	0.0380003	-4.23133	0.16368	0.280986	0.117306	17	34219858		IGR	opensea	IGR-opensea		0.190807	0.281452	0.145055	0.385569	0.122403	0.392631	0.230676	0.19022	0.129461	0.155059
9243	cg09615501	0.11731	0.297021	2.95895	0.0150566	0.0150566	-3.32654	0.238366	0.355676	0.11731	3	42725520	KLHL40	TSS1500	shore	TSS1500-shore	chr3:42727084-42727916	0.336623	0.428533	0.175276	0.38018	0.217613	0.337112	0.226303	0.397698	0.236015	0.234859
11803	cg12469620	0.117333	0.750242	3.05396	0.0128499	0.0128499	-3.16937	0.691575	0.808909	0.117333	12	96273208	CCDC38	Body	opensea	Body-opensea		0.784694	0.875877	0.703552	0.857982	0.689534	0.818168	0.588244	0.735571	0.691853	0.756947
6403	cg06672160	0.11737	0.577319	2.44971	0.0353927	0.0353927	-4.16285	0.518634	0.636004	0.11737	5	1699896		IGR	shelf	IGR-shelf	chr5:1702285-1702578	0.594186	0.697434	0.484193	0.711231	0.501264	0.714715	0.483157	0.585996	0.530373	0.470645
17537	cg18829665	0.117388	0.435485	3.72282	0.00430374	0.00430374	-2.07325	0.376791	0.494179	0.117388	3	50951107	DOCK3	Body	opensea	Body-opensea		0.421549	0.538619	0.375159	0.54002	0.426538	0.474291	0.291647	0.505575	0.369063	0.412393
7242	cg07529625	0.117428	0.324354	2.85219	0.018002	0.018002	-3.50305	0.26564	0.383069	0.117428	8	130538420	CCDC26	Body	opensea	Body-opensea		0.343906	0.43572	0.292121	0.450728	0.267253	0.437851	0.238106	0.28355	0.186815	0.307494
480	cg00463746	0.11744	0.547438	2.26837	0.0479521	0.0479521	-4.45394	0.488718	0.606158	0.11744	1	64434320	ROR1	Body	opensea	Body-opensea		0.526294	0.667313	0.526124	0.663092	0.45164	0.731636	0.460941	0.538141	0.478593	0.430609
12308	cg13030981	0.117493	0.395085	2.83773	0.0184437	0.0184437	-3.52693	0.336338	0.453831	0.117493	11	3859306	RHOG	5'UTR	shelf	5'UTR-shelf	chr11:3861855-3862996	0.364872	0.427626	0.339574	0.500221	0.351862	0.559978	0.293405	0.477876	0.331979	0.303456
374	cg00361040	0.117514	0.134314	2.35182	0.0417064	0.0417064	-4.32067	0.0755567	0.19307	0.117514	13	73354967	PIBF1	TSS1500	shore	TSS1500-shore	chr13:73355703-73356612	0.0730016	0.146605	0.0675619	0.273503	0.105175	0.345969	0.0418067	0.159168	0.0902387	0.0401081
13048	cg13801569	0.117526	0.312816	2.9216	0.0160269	0.0160269	-3.38832	0.254053	0.371579	0.117526	20	42588202	TOX2	Body	opensea	Body-opensea		0.336155	0.439345	0.269697	0.380573	0.294614	0.402167	0.238254	0.354493	0.131546	0.281316
7040	cg07317805	0.117528	0.536303	2.25753	0.0488277	0.0488277	-4.47115	0.477539	0.595067	0.117528	5	52615304		IGR	opensea	IGR-opensea		0.555235	0.616855	0.451385	0.676937	0.530786	0.711492	0.422988	0.52938	0.427301	0.440671
19980	cg22015766	0.117588	0.178359	3.48987	0.00626708	0.00626708	-2.45166	0.119565	0.237153	0.117588	6	34624127	C6orf106	Body	opensea	Body-opensea		0.0586393	0.206487	0.168928	0.323845	0.142963	0.244684	0.117173	0.272883	0.11012	0.137865
23532	cg26522002	0.117612	0.595866	3.72732	0.00427285	0.00427285	-2.06598	0.53706	0.654672	0.117612	5	73528392		IGR	opensea	IGR-opensea		0.604384	0.704877	0.479571	0.712031	0.509473	0.67422	0.547663	0.597457	0.54421	0.584777
19792	cg21762610	0.117613	0.28914	2.36078	0.0410849	0.0410849	-4.30628	0.230334	0.347947	0.117613	2	210655030	UNC80	Body	opensea	Body-opensea		0.265989	0.338876	0.206157	0.474638	0.223265	0.42251	0.217831	0.3419	0.238427	0.161808
16412	cg17474301	0.117616	0.214904	3.86418	0.00343695	0.00343695	-1.84616	0.156096	0.273712	0.117616	20	52225459		IGR	opensea	IGR-opensea		0.210742	0.33423	0.127544	0.24659	0.160291	0.283286	0.214274	0.274838	0.0676294	0.229616
15972	cg17003874	0.117669	0.664453	2.40237	0.0383189	0.0383189	-4.23936	0.605618	0.723287	0.117669	8	95231106		IGR	opensea	IGR-opensea		0.590457	0.739099	0.619086	0.796269	0.664589	0.836344	0.650467	0.649484	0.503491	0.595241
23051	cg25955126	0.117689	0.540459	2.31467	0.044382	0.044382	-4.38016	0.481614	0.599303	0.117689	12	94121046	CRADD	Body	opensea	Body-opensea		0.488696	0.688647	0.512334	0.672953	0.49224	0.669318	0.404558	0.544613	0.510242	0.420983
9638	cg10035351	0.117739	0.304529	3.009	0.0138499	0.0138499	-3.24376	0.24566	0.363399	0.117739	5	14273101	TRIO	Body	opensea	Body-opensea		0.259796	0.42667	0.204692	0.380521	0.229357	0.405173	0.222727	0.389847	0.311726	0.214782
7225	cg07511934	0.117745	0.176588	2.24564	0.0498062	0.0498062	-4.49001	0.117716	0.235461	0.117745	16	89386912	ANKRD11	5'UTR	opensea	5'UTR-opensea		0.0582559	0.172903	0.158845	0.332212	0.130497	0.379699	0.0754735	0.0942363	0.165509	0.198254
23288	cg26250744	0.117755	0.364769	2.56033	0.0293904	0.0293904	-3.98293	0.305891	0.423647	0.117755	6	123080398		IGR	opensea	IGR-opensea		0.304787	0.356648	0.229942	0.48171	0.237998	0.513949	0.311462	0.400462	0.445267	0.365464
18668	cg20250397	0.117771	0.182424	2.39737	0.0386416	0.0386416	-4.24742	0.123539	0.24131	0.117771	14	92807379	SLC24A4	Body	opensea	Body-opensea		0.153768	0.297096	0.103376	0.267261	0.122533	0.370269	0.158971	0.205605	0.079046	0.0663195
23024	cg25910699	0.117796	0.592915	3.39717	0.00729023	0.00729023	-2.60347	0.534017	0.651813	0.117796	8	128048285		IGR	opensea	IGR-opensea		0.541373	0.657635	0.483821	0.665985	0.538215	0.752735	0.497125	0.609336	0.609551	0.573373
19627	cg21523564	0.117809	0.252683	2.27123	0.047724	0.047724	-4.4494	0.193778	0.311587	0.117809	15	75251491		IGR	island	IGR-island	chr15:75251467-75251773	0.138417	0.275226	0.136127	0.331877	0.13939	0.381758	0.160345	0.236842	0.394613	0.332234
8466	cg08797128	0.117809	0.464478	2.91373	0.0162393	0.0162393	-3.40133	0.405573	0.523383	0.117809	13	112579035		IGR	shelf	IGR-shelf	chr13:112575723-112575998	0.432613	0.547194	0.483711	0.574554	0.426053	0.590561	0.371008	0.495782	0.314483	0.408824
20050	cg22102169	0.117836	0.741862	2.90606	0.0164491	0.0164491	-3.41402	0.682944	0.80078	0.117836	14	47655973	MDGA2	Body	opensea	Body-opensea		0.797317	0.854595	0.712111	0.818234	0.681582	0.820169	0.664134	0.781554	0.559577	0.729349
11328	cg11940177	0.117839	0.145058	2.78951	0.0199975	0.0199975	-3.60653	0.0861387	0.203978	0.117839	10	99188478	PGAM1	Body	shelf	Body-shelf	chr10:99185778-99186294	0.0955834	0.324082	0.0626459	0.254415	0.104612	0.233039	0.0883748	0.143746	0.0794769	0.0646066
2865	cg02893759	0.11784	0.771906	2.65215	0.0251872	0.0251872	-3.83261	0.712986	0.830826	0.11784	1	62785987	KANK4	TSS1500	shore	TSS1500-shore	chr1:62784136-62785133	0.749902	0.81773	0.74186	0.903526	0.72749	0.923478	0.699096	0.837676	0.646582	0.671716
11426	cg12047354	0.117852	0.187745	2.74513	0.0215441	0.0215441	-3.67969	0.128819	0.246671	0.117852	6	49490175	GLYATL3	Body	opensea	Body-opensea		0.138667	0.329733	0.150467	0.363324	0.118923	0.22192	0.132185	0.21195	0.103852	0.106427
1018	cg01031989	0.117858	0.41809	2.64864	0.0253358	0.0253358	-3.83836	0.359161	0.477019	0.117858	4	66348248	EPHA5	Body	opensea	Body-opensea		0.46743	0.586052	0.417222	0.454781	0.358893	0.477048	0.297461	0.451065	0.2548	0.416151
719	cg00717062	0.117907	0.740675	4.21222	0.00199758	0.00199758	-1.29687	0.681722	0.799628	0.117907	12	65997729	LOC100507065	Body	opensea	Body-opensea		0.610286	0.80141	0.68439	0.772827	0.705978	0.851854	0.751408	0.825107	0.656546	0.746943
5737	cg05900080	0.117926	0.338088	2.49473	0.0328156	0.0328156	-4.0898	0.279125	0.397051	0.117926	22	48494607		IGR	opensea	IGR-opensea		0.343346	0.470517	0.258403	0.410009	0.250508	0.504618	0.307582	0.365621	0.235785	0.234489
5036	cg05140984	0.11802	0.812442	2.48228	0.033509	0.033509	-4.11003	0.753432	0.871451	0.11802	16	54958265	CRNDE	Body	opensea	Body-opensea		0.872429	0.91102	0.771831	0.851463	0.712646	0.887085	0.826719	0.855051	0.583534	0.852638
22542	cg25259433	0.118055	0.248611	2.4961	0.0327401	0.0327401	-4.08757	0.189583	0.307639	0.118055	11	23100280		IGR	opensea	IGR-opensea		0.192082	0.296778	0.193171	0.268713	0.252271	0.404249	0.160304	0.415069	0.150088	0.153383
3288	cg03311251	0.118074	0.643806	2.6135	0.0268775	0.0268775	-3.89597	0.584769	0.702843	0.118074	8	17467602	PDGFRL	Body	opensea	Body-opensea		0.57853	0.714792	0.607895	0.778774	0.590145	0.790318	0.6215	0.697744	0.525774	0.532585
10241	cg10684985	0.118118	0.225797	2.67777	0.0241256	0.0241256	-3.79054	0.166738	0.284856	0.118118	14	22947871		IGR	opensea	IGR-opensea		0.107582	0.24846	0.233903	0.270577	0.18215	0.171233	0.134938	0.301924	0.175117	0.432085
14095	cg14844468	0.118124	0.810864	4.30429	0.00173524	0.00173524	-1.15414	0.751802	0.869927	0.118124	12	12540867	LOH12CR1	Body	opensea	Body-opensea		0.802323	0.920703	0.793783	0.829864	0.776518	0.887014	0.678026	0.866552	0.708361	0.8455
21826	cg24354632	0.118138	0.307664	2.4972	0.0326799	0.0326799	-4.08579	0.248595	0.366733	0.118138	12	81771643	PPFIA2	Body	opensea	Body-opensea		0.330216	0.423874	0.305421	0.319249	0.276136	0.45246	0.143554	0.389331	0.187645	0.248752
17876	cg19269426	0.118174	0.230694	2.26293	0.0483899	0.0483899	-4.46259	0.171607	0.289781	0.118174	1	235500468	GGPS1	Body	opensea	Body-opensea		0.142688	0.183635	0.15469	0.386156	0.188114	0.340467	0.0973411	0.375946	0.275203	0.162701
5343	cg05472405	0.118211	0.629972	5.53526	0.000296789	0.000296789	0.635778	0.570866	0.689077	0.118211	6	73934058	KHDC1L	Body	opensea	Body-opensea		0.606672	0.646517	0.533942	0.690179	0.537509	0.72087	0.609543	0.726497	0.566666	0.661323
23057	cg25968664	0.118246	0.514311	2.57163	0.0288375	0.0288375	-3.96447	0.455188	0.573434	0.118246	8	113049519		IGR	opensea	IGR-opensea		0.476733	0.621812	0.481521	0.583769	0.495846	0.65032	0.522485	0.488696	0.299357	0.522575
21883	cg24410811	0.118259	0.149574	2.65809	0.0249369	0.0249369	-3.82286	0.0904448	0.208704	0.118259	6	142397092	NMBR	Body	opensea	Body-opensea		0.103694	0.253516	0.0857863	0.248549	0.083135	0.339754	0.0897839	0.1344	0.0898244	0.0673007
19235	cg21005024	0.118263	0.162832	2.46847	0.0342952	0.0342952	-4.13244	0.1037	0.221964	0.118263	7	50602787	DDC-AS1	Body	opensea	Body-opensea		0.0729301	0.326868	0.122805	0.279198	0.0885383	0.280361	0.0465364	0.121365	0.187692	0.102027
15473	cg16422349	0.118295	0.406952	3.54037	0.00577371	0.00577371	-2.36923	0.347804	0.466099	0.118295	13	97696066		IGR	opensea	IGR-opensea		0.381322	0.511498	0.342973	0.450432	0.289909	0.533233	0.386312	0.482539	0.338505	0.352795
6542	cg06813482	0.11835	0.404459	2.35501	0.041484	0.041484	-4.31555	0.345285	0.463634	0.11835	20	20499757	RALGAPA2	Body	opensea	Body-opensea		0.347561	0.402086	0.354271	0.534428	0.40624	0.568771	0.335927	0.518925	0.282423	0.29396
9274	cg09646158	0.118369	0.522955	2.31194	0.0445848	0.0445848	-4.38451	0.463771	0.58214	0.118369	22	43490400		IGR	opensea	IGR-opensea		0.483507	0.57403	0.464208	0.62373	0.524316	0.707055	0.463255	0.606361	0.383569	0.399524
2671	cg02717506	0.118385	0.576644	2.53353	0.0307443	0.0307443	-4.02664	0.517451	0.635836	0.118385	3	56390366	ERC2	Body	opensea	Body-opensea		0.626079	0.666896	0.537857	0.665194	0.546111	0.692871	0.431081	0.660277	0.446128	0.493942
21975	cg24519001	0.118416	0.556786	2.77113	0.020624	0.020624	-3.63685	0.497578	0.615994	0.118416	16	30907330	CTF1	TSS1500	shore	TSS1500-shore	chr16:30905549-30905783	0.503883	0.667612	0.459239	0.594085	0.494469	0.755567	0.500924	0.572525	0.529375	0.49018
11868	cg12544498	0.118436	0.347568	2.3765	0.0400172	0.0400172	-4.28102	0.28835	0.406786	0.118436	9	124962533		IGR	opensea	IGR-opensea		0.343422	0.464366	0.263239	0.477221	0.270951	0.513222	0.301366	0.347292	0.262774	0.23183
16190	cg17196591	0.118486	0.640776	2.40536	0.0381268	0.0381268	-4.23452	0.581533	0.700019	0.118486	11	94829192	ENDOD1	Body	opensea	Body-opensea		0.741068	0.749283	0.562843	0.684078	0.59378	0.679281	0.590687	0.665146	0.419287	0.722308
9621	cg10022914	0.1186	0.269541	2.63489	0.0259285	0.0259285	-3.86092	0.210241	0.328841	0.1186	10	102494320		IGR	shore	IGR-shore	chr10:102495116-102495613	0.164346	0.343463	0.163634	0.377641	0.242699	0.398966	0.162897	0.339886	0.317631	0.18425
23152	cg26091609	0.118622	0.195221	2.66643	0.0245895	0.0245895	-3.80915	0.13591	0.254532	0.118622	2	204734181	CTLA4	Body	opensea	Body-opensea		0.160832	0.348575	0.153547	0.308705	0.120058	0.19612	0.0747264	0.312566	0.170386	0.106693
15151	cg16077493	0.11867	0.669425	2.24415	0.04993	0.04993	-4.49237	0.61009	0.72876	0.11867	6	135172385		IGR	opensea	IGR-opensea		0.657443	0.824487	0.767741	0.737465	0.62116	0.685848	0.534772	0.710452	0.469335	0.685545
23086	cg25996647	0.118772	0.202562	3.39512	0.00731473	0.00731473	-2.60683	0.143176	0.261948	0.118772	18	3282120		IGR	opensea	IGR-opensea		0.144021	0.251636	0.150165	0.292137	0.172821	0.336243	0.137867	0.303131	0.111002	0.126592
7506	cg07807470	0.118821	0.149396	3.96507	0.0029318	0.0029318	-1.68542	0.0899855	0.208807	0.118821	1	28837350	SNHG3-RCC1	Body	opensea	Body-opensea		0.124013	0.206601	0.109548	0.157713	0.0762849	0.271037	0.0472883	0.277491	0.0927936	0.131192
15429	cg16374414	0.118826	0.301169	2.87707	0.017267	0.017267	-3.46193	0.241755	0.360582	0.118826	3	108540786	TRAT1	TSS1500	opensea	TSS1500-opensea		0.292985	0.443979	0.213481	0.395477	0.288177	0.403027	0.274169	0.288548	0.139965	0.271878
21759	cg24269890	0.118897	0.237301	2.84039	0.0183616	0.0183616	-3.52254	0.177852	0.29675	0.118897	9	12706715	TYRP1	Body	opensea	Body-opensea		0.210363	0.272775	0.186801	0.341269	0.173301	0.422696	0.132495	0.157578	0.186302	0.289429
13002	cg13756898	0.118926	0.663618	2.70599	0.0230081	0.0230081	-3.74413	0.604155	0.723081	0.118926	15	67467746	SMAD3	Body	opensea	Body-opensea		0.592915	0.757836	0.640119	0.724632	0.575955	0.815239	0.621173	0.770103	0.590614	0.547595
14882	cg15777261	0.118998	0.219282	2.35982	0.0411515	0.0411515	-4.30783	0.159783	0.278781	0.118998	2	73462569	CCT7	Body	shore	Body-shore	chr2:73460085-73461867	0.193905	0.324974	0.132948	0.332512	0.128386	0.419759	0.209767	0.15963	0.13391	0.15703
19811	cg21781319	0.11902	0.489356	2.58982	0.027969	0.027969	-3.93473	0.429845	0.548866	0.11902	17	61020813	MIR633	TSS1500	opensea	TSS1500-opensea		0.497907	0.564459	0.387217	0.633458	0.436888	0.62909	0.406861	0.537623	0.420355	0.379699
2224	cg02257031	0.119075	0.675052	2.42083	0.0371506	0.0371506	-4.20956	0.615514	0.73459	0.119075	5	34919554	BRIX1	Body	shelf	Body-shelf	chr5:34915293-34916240	0.672173	0.820195	0.584645	0.787913	0.642353	0.804257	0.576847	0.712937	0.601553	0.547646
17109	cg18278371	0.119126	0.324654	2.30218	0.0453186	0.0453186	-4.4001	0.265091	0.384217	0.119126	6	89968953	GABRR2	Body	opensea	Body-opensea		0.29864	0.473152	0.245582	0.455392	0.283932	0.446929	0.214678	0.364234	0.282624	0.181378
10874	cg11394611	0.119132	0.494644	2.63518	0.0259159	0.0259159	-3.86045	0.435078	0.55421	0.119132	1	229421456	RAB4A	Body	opensea	Body-opensea		0.381223	0.568762	0.589131	0.58175	0.464294	0.590338	0.32436	0.478755	0.41638	0.551444
18063	cg19483581	0.119133	0.540279	2.5495	0.0299304	0.0299304	-4.00061	0.480712	0.599845	0.119133	10	78663099	KCNMA1-AS1	Body	opensea	Body-opensea		0.579103	0.673741	0.435497	0.675646	0.483475	0.621459	0.529376	0.516127	0.376108	0.512252
13349	cg14080050	0.119152	0.413472	2.33177	0.0431298	0.0431298	-4.3528	0.353896	0.473048	0.119152	9	33159025	B4GALT1	Body	opensea	Body-opensea		0.420994	0.533955	0.321385	0.561581	0.28072	0.549226	0.329512	0.400884	0.416869	0.319595
4485	cg04565112	0.119191	0.717577	2.35026	0.0418153	0.0418153	-4.32316	0.657982	0.777173	0.119191	15	35299204		IGR	opensea	IGR-opensea		0.728559	0.793544	0.696992	0.809427	0.557275	0.881587	0.578134	0.766489	0.728949	0.634819
7521	cg07830943	0.119193	0.586663	4.56832	0.00116655	0.00116655	-0.751333	0.527067	0.64626	0.119193	5	18238635		IGR	opensea	IGR-opensea		0.583127	0.676015	0.542355	0.643399	0.517435	0.70163	0.479711	0.639437	0.512708	0.570819
19333	cg21142107	0.119202	0.573291	3.18796	0.0102869	0.0102869	-2.94791	0.51369	0.632892	0.119202	17	19385924		IGR	opensea	IGR-opensea		0.533679	0.678951	0.480464	0.681772	0.527615	0.7081	0.530177	0.601623	0.496514	0.494013
21831	cg24359852	0.11921	0.739606	3.47887	0.00638029	0.00638029	-2.46965	0.680001	0.799211	0.11921	20	46315201	SULF2	Body	opensea	Body-opensea		0.753675	0.806232	0.640473	0.830291	0.699718	0.856742	0.702071	0.80057	0.604069	0.702222
14266	cg15027533	0.119243	0.755269	3.74613	0.00414639	0.00414639	-2.03567	0.695647	0.814891	0.119243	6	21375532		IGR	opensea	IGR-opensea		0.734288	0.758675	0.631886	0.819297	0.769472	0.894593	0.697653	0.797292	0.644939	0.804596
4904	cg04993082	0.119247	0.395892	2.82462	0.0188535	0.0188535	-3.54858	0.336269	0.455515	0.119247	1	226178964	C1orf55	Body	opensea	Body-opensea		0.428438	0.538272	0.274313	0.474993	0.330277	0.494305	0.251689	0.385405	0.396627	0.384601
329	cg00316800	0.119251	0.371163	2.91537	0.0161949	0.0161949	-3.39862	0.311537	0.430788	0.119251	2	10406539		IGR	opensea	IGR-opensea		0.373509	0.441314	0.32439	0.459769	0.329083	0.477153	0.310437	0.487383	0.220266	0.28832
9390	cg09753013	0.119262	0.167881	2.43021	0.0365704	0.0365704	-4.1944	0.10825	0.227512	0.119262	13	34185311		IGR	opensea	IGR-opensea		0.123445	0.315408	0.066811	0.273856	0.123687	0.321826	0.173701	0.147934	0.0536071	0.0785367
14037	cg14781242	0.119385	0.506676	3.79995	0.00380555	0.00380555	-1.94908	0.446983	0.566368	0.119385	1	32738251	LCK	5'UTR	shelf	5'UTR-shelf	chr1:32740710-32741544	0.51205	0.609224	0.385995	0.635897	0.415289	0.5686	0.464914	0.496992	0.456668	0.521127
19387	cg21206151	0.119407	0.444225	2.45263	0.0352195	0.0352195	-4.15811	0.384522	0.503929	0.119407	1	206852076		IGR	opensea	IGR-opensea		0.358633	0.556514	0.33606	0.554989	0.438644	0.621931	0.344115	0.412148	0.445158	0.374061
23611	cg26622683	0.119407	0.238426	2.29288	0.0460288	0.0460288	-4.41493	0.178722	0.298129	0.119407	6	157396835	ARID1B	Body	opensea	Body-opensea		0.216536	0.369683	0.14676	0.351365	0.138947	0.393398	0.196843	0.283305	0.194523	0.092894
13937	cg14678548	0.119495	0.528574	2.95777	0.0150865	0.0150865	-3.3285	0.468826	0.588322	0.119495	5	34959435		IGR	opensea	IGR-opensea		0.520053	0.648705	0.42743	0.499921	0.390221	0.663499	0.444369	0.575674	0.562058	0.553809
4379	cg04452427	0.119531	0.169237	3.41146	0.0071219	0.0071219	-2.58004	0.109471	0.229002	0.119531	6	151209489	MTHFD1L	Body	opensea	Body-opensea		0.110563	0.162115	0.164055	0.223562	0.140654	0.309274	0.0895896	0.158603	0.0424929	0.291458
17040	cg18202741	0.119602	0.499606	2.48748	0.0332175	0.0332175	-4.10158	0.439805	0.559407	0.119602	12	50366593	AQP6	TSS200	opensea	TSS200-opensea		0.507669	0.517636	0.42227	0.615639	0.4157	0.694872	0.477308	0.551504	0.376076	0.417382
11204	cg11793663	0.119628	0.452844	3.02965	0.0133811	0.0133811	-3.20959	0.39303	0.512659	0.119628	4	20884476	KCNIP4	TSS200	opensea	TSS200-opensea		0.425812	0.537418	0.421222	0.498988	0.39715	0.571774	0.409711	0.375282	0.311257	0.57983
1150	cg01188753	0.119645	0.165933	2.29524	0.0458477	0.0458477	-4.41117	0.106111	0.225756	0.119645	20	47897068	C20orf199	Body	shore	Body-shore	chr20:47894197-47895199	0.0991979	0.250024	0.10206	0.356706	0.0861534	0.316396	0.112529	0.161256	0.130614	0.0443982
11846	cg12520042	0.119662	0.263347	3.49949	0.00616988	0.00616988	-2.43596	0.203516	0.323179	0.119662	11	12092637		IGR	opensea	IGR-opensea		0.230457	0.326417	0.244782	0.40479	0.220406	0.370343	0.127294	0.234423	0.194643	0.279919
8614	cg08927758	0.119705	0.605029	2.63282	0.0260186	0.0260186	-3.8643	0.545176	0.664881	0.119705	2	12487305	LOC100506457	Body	opensea	Body-opensea		0.618191	0.634729	0.487146	0.6464	0.485859	0.793976	0.50113	0.677123	0.633555	0.572178
20615	cg22831101	0.119715	0.653539	2.90924	0.0163619	0.0163619	-3.40876	0.593682	0.713397	0.119715	6	129769086	LAMA2	Body	opensea	Body-opensea		0.680172	0.805048	0.612651	0.677364	0.574137	0.692058	0.63861	0.724749	0.462838	0.667765
10249	cg10693314	0.119716	0.728928	2.64888	0.0253256	0.0253256	-3.83796	0.66907	0.788786	0.119716	3	150784729	CLRN1-AS1	Body	opensea	Body-opensea		0.749567	0.878845	0.756183	0.735755	0.613569	0.836073	0.671045	0.770714	0.554984	0.722543
15549	cg16524207	0.119757	0.232952	2.57258	0.0287914	0.0287914	-3.96292	0.173073	0.292831	0.119757	12	71849440	LGR5	Body	opensea	Body-opensea		0.170261	0.299984	0.175078	0.349967	0.180621	0.420978	0.183808	0.274914	0.155599	0.11831
19529	cg21400141	0.119806	0.208664	2.89034	0.0168877	0.0168877	-3.44	0.148761	0.268567	0.119806	5	55293744	FLJ31104	Body	shelf	Body-shelf	chr5:55290335-55291389	0.160518	0.32368	0.1236	0.279575	0.115177	0.34937	0.161071	0.286163	0.183439	0.104048
5878	cg06073600	0.119813	0.467524	2.44467	0.0356932	0.0356932	-4.171	0.407618	0.527431	0.119813	3	112214693	BTLA	Body	opensea	Body-opensea		0.400687	0.563381	0.449691	0.537248	0.419246	0.632232	0.265203	0.479613	0.503262	0.424681
12323	cg13050039	0.119823	0.294261	2.51667	0.031628	0.031628	-4.05411	0.23435	0.354172	0.119823	16	89660303	CPNE7	Body	shore	Body-shore	chr16:89661799-89662043	0.241147	0.429929	0.264677	0.374381	0.199448	0.481036	0.228549	0.287943	0.237927	0.197572
6817	cg07111834	0.119833	0.501431	2.33726	0.0427354	0.0427354	-4.34401	0.441514	0.561347	0.119833	1	114402309	PTPN22	Body	opensea	Body-opensea		0.48262	0.648571	0.474102	0.537709	0.540396	0.583948	0.400448	0.423134	0.310006	0.613373
3495	cg03525818	0.119859	0.520865	2.5093	0.0320222	0.0320222	-4.06611	0.460935	0.580794	0.119859	1	47796001		IGR	shelf	IGR-shelf	chr1:47799411-47800426	0.483443	0.590768	0.470613	0.690189	0.431145	0.650355	0.423209	0.572414	0.496267	0.400246
45	cg00043591	0.119889	0.501563	3.68629	0.0045631	0.0045631	-2.13226	0.441618	0.561508	0.119889	7	156874860		IGR	shelf	IGR-shelf	chr7:156871054-156871297	0.479724	0.541501	0.447103	0.636363	0.421519	0.641894	0.413053	0.505171	0.446692	0.482611
5468	cg05620710	0.119944	0.39823	2.66352	0.02471	0.02471	-3.81393	0.338258	0.458202	0.119944	5	140010064		IGR	shore	IGR-shore	chr5:140011482-140012739	0.243697	0.450417	0.411629	0.497523	0.379747	0.554925	0.319532	0.471875	0.336685	0.316273
13866	cg14609929	0.120059	0.369002	2.36092	0.0410753	0.0410753	-4.30605	0.308973	0.429031	0.120059	1	219562002		IGR	opensea	IGR-opensea		0.39124	0.503557	0.337307	0.496246	0.3342	0.512323	0.216942	0.321822	0.265175	0.311209
24102	cg27212023	0.12012	0.673264	2.71358	0.0227165	0.0227165	-3.73164	0.613204	0.733324	0.12012	14	33194331	AKAP6	Body	opensea	Body-opensea		0.70077	0.726338	0.625803	0.748763	0.682874	0.836623	0.528718	0.647792	0.527854	0.707104
21404	cg23815765	0.120187	0.474531	3.37038	0.00761711	0.00761711	-2.64744	0.414438	0.534625	0.120187	5	58422541	PDE4D	Body	opensea	Body-opensea		0.388818	0.519605	0.404193	0.59979	0.419018	0.604569	0.477723	0.53499	0.382437	0.414172
17101	cg18274164	0.120208	0.347317	2.72101	0.0224349	0.0224349	-3.71942	0.287213	0.407421	0.120208	8	105270847		IGR	opensea	IGR-opensea		0.364132	0.453927	0.245916	0.448777	0.291821	0.500929	0.260831	0.38109	0.273364	0.252384
22038	cg24610630	0.120249	0.393859	2.39593	0.038735	0.038735	-4.24974	0.333734	0.453983	0.120249	10	30163937		IGR	opensea	IGR-opensea		0.367373	0.440134	0.331149	0.355047	0.257927	0.58069	0.423227	0.537458	0.288996	0.356587
24016	cg27104448	0.120273	0.638627	2.44013	0.0359667	0.0359667	-4.17836	0.57849	0.698763	0.120273	11	31870646		IGR	opensea	IGR-opensea		0.669488	0.695157	0.670473	0.602103	0.57839	0.716997	0.536831	0.686018	0.437268	0.793542
3978	cg04046459	0.120333	0.669989	3.11884	0.0115359	0.0115359	-3.0621	0.609822	0.730155	0.120333	8	97361525		IGR	opensea	IGR-opensea		0.661757	0.770239	0.642641	0.798407	0.60264	0.787312	0.600841	0.686228	0.541231	0.608588
21837	cg24364282	0.120347	0.461281	3.28636	0.00874453	0.00874453	-2.78564	0.401108	0.521455	0.120347	6	114126759		IGR	opensea	IGR-opensea		0.470244	0.576551	0.383858	0.52348	0.340507	0.590375	0.433792	0.509484	0.377137	0.407385
5487	cg05635798	0.12035	0.467587	2.28184	0.0468853	0.0468853	-4.43251	0.407412	0.527762	0.12035	18	573825		IGR	opensea	IGR-opensea		0.479125	0.581524	0.448808	0.540078	0.431523	0.622358	0.419515	0.521121	0.258089	0.373728
3467	cg03495601	0.12047	0.776075	2.5439	0.0302131	0.0302131	-4.00974	0.71584	0.83631	0.12047	1	222029735		IGR	opensea	IGR-opensea		0.784933	0.888743	0.63983	0.857933	0.675007	0.884847	0.7367	0.889774	0.74273	0.660251
17794	cg19155346	0.12058	0.251622	4.34413	0.00163329	0.00163329	-1.09274	0.191332	0.311912	0.12058	1	112054157	TMIGD3	Body	opensea	Body-opensea		0.201886	0.332851	0.188365	0.362038	0.208548	0.319753	0.221528	0.332762	0.136335	0.212158
10380	cg10833454	0.120584	0.57202	2.30886	0.0448151	0.0448151	-4.38943	0.511728	0.632312	0.120584	5	78431722		IGR	opensea	IGR-opensea		0.373319	0.566738	0.511969	0.719849	0.473149	0.696702	0.563704	0.64206	0.636497	0.53621
2602	cg02652579	0.120647	0.238186	2.75293	0.0212637	0.0212637	-3.66684	0.177862	0.298509	0.120647	6	33386967	CUTA	TSS1500	shore	TSS1500-shore	chr6:33385678-33386262	0.192862	0.252157	0.195579	0.423099	0.14043	0.360415	0.215563	0.296866	0.144878	0.160009
19096	cg20808464	0.120664	0.416168	2.59191	0.027871	0.027871	-3.93131	0.355836	0.4765	0.120664	13	85853402		IGR	opensea	IGR-opensea		0.219844	0.517826	0.332743	0.521609	0.472136	0.506608	0.378538	0.473449	0.375918	0.363005
9375	cg09738897	0.120683	0.65654	2.46865	0.0342849	0.0342849	-4.13215	0.596199	0.716882	0.120683	6	121902023		IGR	opensea	IGR-opensea		0.681402	0.80655	0.638568	0.791421	0.570705	0.751654	0.599164	0.639317	0.491156	0.595468
23676	cg26693033	0.120687	0.353513	2.81924	0.0190243	0.0190243	-3.55746	0.293169	0.413856	0.120687	12	80462723		IGR	opensea	IGR-opensea		0.337889	0.517608	0.323333	0.427602	0.320662	0.476133	0.216483	0.354322	0.26748	0.293614
12157	cg12866867	0.120701	0.284226	2.42554	0.036858	0.036858	-4.20195	0.223875	0.344576	0.120701	12	10565229	KLRC3	Body	opensea	Body-opensea		0.263517	0.439389	0.241971	0.408757	0.196574	0.37962	0.265727	0.335835	0.151588	0.15928
15037	cg15961219	0.120728	0.172892	3.1756	0.0104996	0.0104996	-2.96832	0.112528	0.233256	0.120728	14	53960406		IGR	opensea	IGR-opensea		0.100372	0.226695	0.158155	0.288251	0.114183	0.316177	0.0749271	0.243728	0.115001	0.091428
19696	cg21617763	0.120807	0.23446	7.84669	1.85902e-05	1.85902e-05	3.39658	0.174057	0.294864	0.120807	7	19627330		IGR	opensea	IGR-opensea		0.190253	0.330333	0.189035	0.313387	0.188393	0.284414	0.133486	0.269287	0.169117	0.276898
10997	cg11553308	0.120813	0.653575	2.68499	0.0238347	0.0238347	-3.77867	0.593169	0.713982	0.120813	2	236479382	AGAP1	Body	opensea	Body-opensea		0.717638	0.80672	0.575809	0.7464	0.601509	0.74125	0.55474	0.671905	0.516149	0.603634
18122	cg19557890	0.12083	0.441464	3.2324	0.00955825	0.00955825	-2.87458	0.381049	0.501879	0.12083	21	32978487		IGR	opensea	IGR-opensea		0.381293	0.565553	0.416957	0.548652	0.2763	0.526186	0.436881	0.409769	0.393815	0.459235
5905	cg06097309	0.120846	0.239717	2.47714	0.0337996	0.0337996	-4.11837	0.179294	0.30014	0.120846	21	21749792		IGR	opensea	IGR-opensea		0.238972	0.312314	0.174583	0.35305	0.226188	0.439908	0.11858	0.224608	0.138147	0.170818
23637	cg26649674	0.120847	0.267906	2.44215	0.0358449	0.0358449	-4.17509	0.207483	0.32833	0.120847	2	228551813	SLC19A3	3'UTR	opensea	3'UTR-opensea		0.227159	0.333752	0.241215	0.361048	0.292248	0.423733	0.144003	0.36224	0.132789	0.160876
5724	cg05890727	0.120849	0.300482	3.25299	0.00923891	0.00923891	-2.84063	0.240058	0.360907	0.120849	14	55764647	FBXO34	5'UTR	shore	5'UTR-shore	chr14:55765300-55765575	0.329195	0.418638	0.14614	0.34481	0.242145	0.312272	0.173951	0.378763	0.30886	0.350051
22412	cg25087750	0.120974	0.658531	2.59152	0.0278891	0.0278891	-3.93195	0.598044	0.719018	0.120974	18	33622168	RPRD1A	Body	opensea	Body-opensea		0.696555	0.811781	0.65649	0.731665	0.634154	0.698644	0.552925	0.66788	0.450098	0.685121
14100	cg14849022	0.120974	0.556173	3.60903	0.00516696	0.00516696	-2.25749	0.495686	0.61666	0.120974	4	141181563	SCOC	5'UTR	opensea	5'UTR-opensea		0.557322	0.680838	0.49869	0.63757	0.494016	0.652306	0.481176	0.614063	0.447225	0.498524
6211	cg06460992	0.120981	0.681163	2.43319	0.0363877	0.0363877	-4.18958	0.620673	0.741654	0.120981	22	46936638		IGR	shore	IGR-shore	chr22:46929317-46934861	0.6162	0.753	0.730771	0.739984	0.592749	0.854903	0.677143	0.722895	0.486501	0.637488
9692	cg10094825	0.120997	0.16184	2.51485	0.0317248	0.0317248	-4.05708	0.101341	0.222339	0.120997	10	8642275		IGR	opensea	IGR-opensea		0.147747	0.251281	0.0778701	0.268234	0.0801938	0.370605	0.097536	0.13854	0.103361	0.0830329
3330	cg03351510	0.121017	0.684305	2.25828	0.0487666	0.0487666	-4.46996	0.623797	0.744814	0.121017	1	30059780		IGR	opensea	IGR-opensea		0.6531	0.727428	0.584709	0.805172	0.642616	0.926704	0.590084	0.654587	0.648474	0.610177
2140	cg02158542	0.121032	0.744744	3.70056	0.00445992	0.00445992	-2.1092	0.684228	0.80526	0.121032	4	164535643	2023-03-01	TSS1500	opensea	TSS1500-opensea		0.760865	0.84543	0.644104	0.816912	0.741347	0.788045	0.695169	0.802645	0.579657	0.773267
10576	cg11071748	0.12105	0.79401	3.01343	0.0137478	0.0137478	-3.23642	0.733485	0.854535	0.12105	2	123400985		IGR	opensea	IGR-opensea		0.778092	0.930557	0.705417	0.938549	0.702298	0.841934	0.81157	0.787586	0.67005	0.774048
20825	cg23088672	0.121092	0.661832	2.48235	0.0335053	0.0335053	-4.10992	0.601286	0.722377	0.121092	12	132403634	ULK1	Body	opensea	Body-opensea		0.607296	0.706759	0.417809	0.720065	0.602329	0.733746	0.639531	0.752213	0.739463	0.699105
21302	cg23687558	0.121109	0.440864	3.24324	0.00938871	0.00938871	-2.8567	0.38031	0.501418	0.121109	2	190075045		IGR	opensea	IGR-opensea		0.309078	0.550877	0.386855	0.524477	0.371703	0.525224	0.471965	0.5257	0.361948	0.380813
17041	cg18202928	0.121113	0.63882	3.52965	0.00587502	0.00587502	-2.38673	0.578264	0.699377	0.121113	5	15692835	FBXL7	Body	opensea	Body-opensea		0.655431	0.729038	0.516039	0.672583	0.630087	0.73603	0.60725	0.704087	0.482511	0.655147
21191	cg23555032	0.121121	0.340926	2.50618	0.0321903	0.0321903	-4.07118	0.280365	0.401486	0.121121	3	28391118	AZI2	TSS1500	shore	TSS1500-shore	chr3:28389975-28390855	0.326558	0.429443	0.284975	0.4228	0.358582	0.440803	0.334171	0.400335	0.0975412	0.314049
2084	cg02101518	0.121128	0.306771	2.65406	0.0251061	0.0251061	-3.82946	0.246207	0.367336	0.121128	14	103272455	TRAF3	5'UTR	opensea	5'UTR-opensea		0.271123	0.414882	0.221604	0.351919	0.131396	0.394504	0.325614	0.442718	0.281299	0.232656
8230	cg08546514	0.121154	0.230271	2.31712	0.0442007	0.0442007	-4.37624	0.169694	0.290848	0.121154	20	25506526	NINL	Body	opensea	Body-opensea		0.239821	0.272882	0.154771	0.414104	0.16088	0.404804	0.129975	0.231861	0.163024	0.130591
18318	cg19784140	0.121263	0.482853	2.97768	0.014593	0.014593	-3.29556	0.422221	0.543484	0.121263	20	50030434	NFATC2	Body	opensea	Body-opensea		0.491893	0.633709	0.406444	0.579377	0.40012	0.594672	0.421525	0.502627	0.391123	0.407037
21489	cg23927127	0.121347	0.403676	2.25277	0.0492171	0.0492171	-4.47871	0.343003	0.464349	0.121347	5	79102888		IGR	opensea	IGR-opensea		0.406339	0.558063	0.341688	0.575783	0.338737	0.451411	0.283847	0.471013	0.344401	0.265478
9476	cg09866235	0.121455	0.366596	6.20027	0.000124926	0.000124926	1.50749	0.305868	0.427324	0.121455	15	77227841	RCN2	Body	shelf	Body-shelf	chr15:77223771-77224466	0.312859	0.44106	0.306755	0.437137	0.29098	0.417175	0.370539	0.408654	0.248208	0.432592
12442	cg13187423	0.121458	0.675887	3.4392	0.00680645	0.00680645	-2.53458	0.615158	0.736616	0.121458	18	13890540	MC2R	5'UTR	opensea	5'UTR-opensea		0.699151	0.664578	0.691656	0.756862	0.573255	0.750917	0.577097	0.754831	0.53463	0.755891
3977	cg04044227	0.121508	0.462355	2.31647	0.0442484	0.0442484	-4.37728	0.401601	0.523109	0.121508	10	123605073	ATE1	Body	opensea	Body-opensea		0.528461	0.529073	0.325184	0.516803	0.304394	0.662844	0.387918	0.439618	0.462047	0.467206
16611	cg17690268	0.12153	0.195404	2.71719	0.0225793	0.0225793	-3.72571	0.134639	0.256169	0.12153	17	47857556		IGR	opensea	IGR-opensea		0.124133	0.255716	0.148453	0.323541	0.118584	0.394456	0.13773	0.18237	0.144292	0.12476
11574	cg12206157	0.121616	0.42446	2.53932	0.0304471	0.0304471	-4.01722	0.363651	0.485268	0.121616	15	70679173		IGR	opensea	IGR-opensea		0.407198	0.529202	0.395193	0.518796	0.452994	0.564802	0.33571	0.43867	0.227162	0.374868
14592	cg15435585	0.121705	0.462564	2.3431	0.0423197	0.0423197	-4.33465	0.401712	0.523417	0.121705	6	39608634	KIF6	Body	opensea	Body-opensea		0.280816	0.518513	0.530276	0.607937	0.361288	0.57946	0.372415	0.513247	0.463765	0.397928
5214	cg05327736	0.121727	0.207247	3.23684	0.00948848	0.00948848	-2.86726	0.146384	0.26811	0.121727	19	3142398	GNA15	Body	opensea	Body-opensea		0.200509	0.293699	0.150381	0.347673	0.12805	0.282703	0.100003	0.289596	0.152974	0.126882
3860	cg03911745	0.121743	0.45957	2.26509	0.048216	0.048216	-4.45916	0.398698	0.520441	0.121743	8	49486641		IGR	opensea	IGR-opensea		0.504003	0.53569	0.440816	0.596273	0.323343	0.593049	0.455606	0.489217	0.269723	0.387976
10994	cg11549286	0.121746	0.395279	2.42784	0.036716	0.036716	-4.19823	0.334406	0.456152	0.121746	7	79016767	MAGI2	Body	opensea	Body-opensea		0.44221	0.497006	0.351961	0.421612	0.414362	0.512082	0.25738	0.497972	0.20612	0.352091
17384	cg18633060	0.121886	0.154922	2.90525	0.0164712	0.0164712	-3.41534	0.0939791	0.215865	0.121886	3	101404648	RPL24	ExonBnd	shore	ExonBnd-shore	chr3:101405309-101405688	0.13281	0.204718	0.0736053	0.274135	0.0843571	0.31727	0.093086	0.226463	0.0860374	0.0567381
18844	cg20485084	0.121935	0.298724	4.22661	0.00195396	0.00195396	-1.27449	0.237756	0.359691	0.121935	1	27945005	FGR	Body	shelf	Body-shelf	chr1:27941865-27942324	0.31398	0.35721	0.220964	0.311963	0.292688	0.384781	0.179268	0.359179	0.18188	0.385324
9797	cg10217863	0.121962	0.167329	2.28125	0.0469319	0.0469319	-4.43346	0.106348	0.22831	0.121962	10	99188343	PGAM1	Body	shelf	Body-shelf	chr10:99185778-99186294	0.113894	0.350223	0.091737	0.260076	0.12084	0.339093	0.0712404	0.126652	0.134028	0.0655042
23680	cg26700590	0.122083	0.491095	3.00697	0.0138967	0.0138967	-3.2471	0.430053	0.552136	0.122083	13	36123588	NBEA	5'UTR	opensea	5'UTR-opensea		0.482359	0.616733	0.423184	0.602627	0.394007	0.635017	0.449788	0.461743	0.400929	0.44456
16674	cg17750401	0.12211	0.621685	3.43443	0.00685959	0.00685959	-2.54238	0.56063	0.68274	0.12211	6	32279836	C6orf10	Body	opensea	Body-opensea		0.595463	0.762755	0.590891	0.58796	0.524436	0.755564	0.562327	0.690816	0.530031	0.616605
8130	cg08453903	0.122141	0.369426	3.39659	0.00729721	0.00729721	-2.60443	0.308355	0.430496	0.122141	17	71688187		IGR	opensea	IGR-opensea		0.322814	0.469342	0.332723	0.467761	0.335853	0.491408	0.260002	0.43263	0.290382	0.291341
9219	cg09586500	0.12217	0.394944	3.20165	0.0100566	0.0100566	-2.92531	0.333859	0.45603	0.12217	5	10634378	ANKRD33B	Body	opensea	Body-opensea		0.355244	0.436623	0.297852	0.463645	0.316628	0.457094	0.250199	0.386592	0.449373	0.536193
15319	cg16253184	0.122217	0.176788	3.44625	0.00672857	0.00672857	-2.52303	0.115679	0.237896	0.122217	2	242119545	PPP1R7	Body	opensea	Body-opensea		0.125363	0.227858	0.135075	0.322905	0.109001	0.310168	0.130468	0.208124	0.0784905	0.120426
6936	cg07222721	0.122236	0.714064	2.28206	0.0468685	0.0468685	-4.43217	0.652946	0.775182	0.122236	1	2099745	PRKCZ	Body	opensea	Body-opensea		0.695896	0.821803	0.751507	0.757581	0.728743	0.797408	0.63793	0.79946	0.450654	0.699658
3805	cg03861089	0.122298	0.183336	2.31906	0.0440573	0.0440573	-4.37314	0.122187	0.244485	0.122298	4	3036239	GRK4	Body	opensea	Body-opensea		0.171295	0.242641	0.109518	0.241195	0.111345	0.420815	0.120739	0.249967	0.0980365	0.0678062
12494	cg13247875	0.122303	0.397375	3.37106	0.00760871	0.00760871	-2.64634	0.336224	0.458527	0.122303	8	12868246	KIAA1456	Body	opensea	Body-opensea		0.416003	0.436641	0.361975	0.510261	0.371231	0.515705	0.257907	0.448757	0.274003	0.381269
21016	cg23346945	0.122315	0.186651	3.20242	0.0100438	0.0100438	-2.92404	0.125493	0.247808	0.122315	5	125671946		IGR	opensea	IGR-opensea		0.182693	0.245304	0.14914	0.32819	0.153678	0.317084	0.0910794	0.192548	0.0508762	0.155915
15200	cg16131044	0.122316	0.435075	2.3075	0.0449171	0.0449171	-4.3916	0.373917	0.496233	0.122316	5	127882697		IGR	opensea	IGR-opensea		0.466828	0.522184	0.441289	0.568862	0.311142	0.583212	0.361027	0.478101	0.289301	0.328808
9178	cg09533199	0.122356	0.407635	2.27057	0.0477768	0.0477768	-4.45045	0.346457	0.468813	0.122356	6	25727599	HIST1H2AA	TSS1500	shore	TSS1500-shore	chr6:25726454-25726722	0.383324	0.466621	0.37632	0.533662	0.45704	0.570351	0.315812	0.429263	0.199787	0.344168
24380	cg27531927	0.122423	0.144224	2.38366	0.0395401	0.0395401	-4.26951	0.0830127	0.205436	0.122423	13	98598462		IGR	opensea	IGR-opensea		0.0960216	0.309494	0.0957759	0.229736	0.0891846	0.320577	0.0676398	0.142889	0.0664414	0.0244806
12571	cg13330671	0.122426	0.382327	2.27267	0.0476092	0.0476092	-4.4471	0.321114	0.44354	0.122426	6	44216937	HSP90AB1	Body	shore	Body-shore	chr6:44213695-44215707	0.377221	0.484421	0.282968	0.514295	0.385775	0.505812	0.310669	0.476419	0.248937	0.23675
8844	cg09177094	0.122464	0.628281	2.97545	0.0146474	0.0146474	-3.29925	0.567049	0.689513	0.122464	1	158132866		IGR	opensea	IGR-opensea		0.595591	0.731367	0.569328	0.688462	0.538983	0.828614	0.578664	0.583629	0.552678	0.615492
17518	cg18802946	0.122498	0.359705	4.15229	0.0021907	0.0021907	-1.39039	0.298456	0.420954	0.122498	15	25403253		IGR	opensea	IGR-opensea		0.347529	0.398413	0.2448	0.445484	0.340039	0.491507	0.299691	0.422963	0.260221	0.346402
7094	cg07374695	0.12251	0.435198	3.09104	0.0120813	0.0120813	-3.10807	0.373944	0.496453	0.12251	12	121581716	P2RX7	Body	opensea	Body-opensea		0.390299	0.567962	0.337814	0.533348	0.344482	0.400098	0.444493	0.571378	0.35263	0.409481
16126	cg17135908	0.122571	0.587629	2.72735	0.022197	0.022197	-3.70897	0.526343	0.648915	0.122571	16	81989273	PLCG2	Body	opensea	Body-opensea		0.555281	0.654549	0.519718	0.704849	0.610178	0.745524	0.480981	0.636279	0.465558	0.503372
1096	cg01124575	0.122692	0.537841	3.06901	0.0125322	0.0125322	-3.14449	0.476495	0.599187	0.122692	7	43288039	HECW1	Body	shore	Body-shore	chr7:43288634-43288948	0.543476	0.605702	0.564701	0.669024	0.436995	0.622483	0.362087	0.556973	0.475216	0.541752
12819	cg13577096	0.122692	0.560962	2.28326	0.0467748	0.0467748	-4.43026	0.499616	0.622308	0.122692	14	89466457		IGR	opensea	IGR-opensea		0.659986	0.747591	0.481101	0.598823	0.48131	0.640929	0.481512	0.61899	0.394171	0.505207
1965	cg01990842	0.122726	0.803032	2.67456	0.0242558	0.0242558	-3.7958	0.741669	0.864394	0.122726	6	47383170		IGR	opensea	IGR-opensea		0.853522	0.939412	0.784899	0.900213	0.718266	0.843841	0.754335	0.786022	0.597322	0.852484
7145	cg07422329	0.122858	0.437089	2.91997	0.0160707	0.0160707	-3.39101	0.37566	0.498518	0.122858	1	186642182	PTGS2	3'UTR	opensea	3'UTR-opensea		0.371202	0.599649	0.33269	0.513933	0.409306	0.517762	0.395688	0.525661	0.369413	0.335582
17157	cg18341736	0.122859	0.216801	2.53129	0.0308605	0.0308605	-4.0303	0.155372	0.27823	0.122859	8	8345217		IGR	opensea	IGR-opensea		0.238242	0.332185	0.108144	0.365374	0.137732	0.363647	0.173483	0.18735	0.119256	0.142596
9872	cg10312707	0.122867	0.284595	3.07119	0.0124868	0.0124868	-3.14089	0.223161	0.346028	0.122867	6	90718811	BACH2	5'UTR	opensea	5'UTR-opensea		0.338625	0.409962	0.209274	0.371615	0.130222	0.374501	0.250079	0.26641	0.187603	0.307653
18346	cg19815992	0.122888	0.311979	2.28535	0.0466116	0.0466116	-4.42693	0.250535	0.373423	0.122888	1	197032027	F13B	Body	opensea	Body-opensea		0.266396	0.369406	0.1799	0.494938	0.256276	0.470867	0.229172	0.337338	0.320931	0.194567
7794	cg08122639	0.123064	0.693931	3.35036	0.00787139	0.00787139	-2.68035	0.632399	0.755463	0.123064	2	86500817	REEP1	Body	opensea	Body-opensea		0.630216	0.710963	0.556158	0.758664	0.605034	0.848815	0.687698	0.789847	0.682886	0.669025
11202	cg11791142	0.123064	0.210735	3.04862	0.0129648	0.0129648	-3.17821	0.149202	0.272267	0.123064	3	71199907	FOXP1	Body	opensea	Body-opensea		0.169881	0.378721	0.119617	0.257556	0.243792	0.317579	0.0839295	0.215681	0.128793	0.191797
11139	cg11718029	0.123113	0.64121	4.56751	0.00116795	0.00116795	-0.752544	0.579654	0.702766	0.123113	8	145802564	ARHGAP39	Body	shelf	Body-shelf	chr8:145806258-145806713	0.569055	0.691962	0.527789	0.72786	0.606864	0.78342	0.609565	0.639791	0.584994	0.670799
5488	cg05638200	0.123119	0.25727	2.39177	0.0390056	0.0390056	-4.25643	0.195711	0.31883	0.123119	5	41372068	PLCXD3	Body	opensea	Body-opensea		0.231967	0.406929	0.221214	0.426123	0.203729	0.363296	0.13022	0.254344	0.191423	0.143459
5484	cg05633290	0.123148	0.682293	3.36235	0.0077181	0.0077181	-2.66064	0.620719	0.743868	0.123148	8	130693476	CCDC26	TSS1500	opensea	TSS1500-opensea		0.664904	0.741573	0.655559	0.819991	0.629959	0.802628	0.631432	0.685991	0.521744	0.669154
4946	cg05046272	0.12315	0.758605	2.84956	0.0180815	0.0180815	-3.50739	0.69703	0.82018	0.12315	21	43619510	ABCG1	TSS1500	opensea	TSS1500-opensea		0.737379	0.923077	0.732451	0.747363	0.787335	0.831924	0.645923	0.791917	0.582061	0.806617
8142	cg08459173	0.123167	0.777729	4.96784	0.000651948	0.000651948	-0.161061	0.716145	0.839313	0.123167	11	30252398	FSHB	TSS200	opensea	TSS200-opensea		0.777309	0.853926	0.749401	0.854093	0.645818	0.82951	0.671762	0.805562	0.736438	0.853472
4368	cg04439579	0.123186	0.189064	2.66945	0.0244652	0.0244652	-3.8042	0.127472	0.250657	0.123186	1	111588047		IGR	opensea	IGR-opensea		0.145902	0.31241	0.124103	0.368153	0.156596	0.280651	0.127777	0.203145	0.0829796	0.0889265
2532	cg02578942	0.123203	0.267866	2.3134	0.0444764	0.0444764	-4.38219	0.206264	0.329467	0.123203	3	174558606		IGR	opensea	IGR-opensea		0.0906659	0.3305	0.282186	0.235926	0.307241	0.3229	0.0767183	0.343833	0.274511	0.414177
17978	cg19385474	0.123257	0.638939	3.33885	0.00802151	0.00802151	-2.69927	0.577311	0.700568	0.123257	2	96764052		IGR	opensea	IGR-opensea		0.60488	0.729658	0.577665	0.725565	0.625493	0.78084	0.547139	0.69977	0.531377	0.567007
20122	cg22200247	0.123308	0.271045	2.50132	0.0324544	0.0324544	-4.07909	0.209391	0.3327	0.123308	9	20585215	MLLT3	Body	opensea	Body-opensea		0.193937	0.338984	0.198236	0.42716	0.227363	0.439908	0.259118	0.300648	0.168302	0.156797
10712	cg11210343	0.123461	0.295735	2.71547	0.0226446	0.0226446	-3.72853	0.234005	0.357466	0.123461	12	95869153	METAP2	Body	shore	Body-shore	chr12:95867584-95868019	0.308511	0.411176	0.23088	0.337737	0.260341	0.463931	0.252299	0.332563	0.117994	0.241923
18378	cg19861827	0.123496	0.521221	2.43205	0.0364572	0.0364572	-4.19142	0.459473	0.582969	0.123496	16	87827874		IGR	opensea	IGR-opensea		0.54115	0.619694	0.404345	0.591296	0.529017	0.717833	0.464163	0.481104	0.358687	0.504915
22051	cg24630943	0.123533	0.602356	2.62967	0.026157	0.026157	-3.86948	0.540589	0.664122	0.123533	5	168324829	SLIT3	Body	opensea	Body-opensea		0.607045	0.707671	0.560535	0.728479	0.522511	0.76518	0.491362	0.614138	0.521491	0.505144
1598	cg01647561	0.123575	0.283677	3.01469	0.0137191	0.0137191	-3.23434	0.221889	0.345464	0.123575	2	238199815		IGR	opensea	IGR-opensea		0.212452	0.368663	0.261192	0.356546	0.196097	0.436915	0.160474	0.201583	0.279233	0.363612
18124	cg19561453	0.123576	0.444633	3.14596	0.0110282	0.0110282	-3.01728	0.382845	0.50642	0.123576	6	122723706	HSF2	Body	shelf	Body-shelf	chr6:122720607-122721366	0.406757	0.537564	0.447191	0.571968	0.380662	0.548587	0.3015	0.500648	0.378114	0.373335
23776	cg26809329	0.123605	0.449504	2.31079	0.0446709	0.0446709	-4.38635	0.387701	0.511306	0.123605	18	23483574		IGR	opensea	IGR-opensea		0.474835	0.604035	0.376409	0.571045	0.386995	0.617582	0.345071	0.380441	0.355197	0.383429
2080	cg02097429	0.123608	0.217899	2.81314	0.0192203	0.0192203	-3.56754	0.156095	0.279704	0.123608	16	27210995		IGR	shelf	IGR-shelf	chr16:27214772-27215678	0.160153	0.299755	0.214203	0.405707	0.145836	0.270613	0.150553	0.294763	0.10973	0.127681
20985	cg23301462	0.123736	0.215952	3.93783	0.00305997	0.00305997	-1.7287	0.154084	0.277819	0.123736	8	87757285	CNGB3	TSS1500	opensea	TSS1500-opensea		0.157326	0.333884	0.149782	0.289673	0.195535	0.325671	0.122785	0.28251	0.14499	0.157358
10407	cg10862354	0.123787	0.702958	2.65505	0.0250644	0.0250644	-3.82784	0.641064	0.764851	0.123787	10	106561077	SORCS3	Body	opensea	Body-opensea		0.664005	0.771557	0.705371	0.728458	0.623149	0.70599	0.733954	0.773892	0.478841	0.844359
23911	cg26964875	0.123805	0.257006	2.42461	0.0369156	0.0369156	-4.20345	0.195104	0.318909	0.123805	3	56715187	C3orf63	Body	shore	Body-shore	chr3:56716492-56717658	0.179965	0.329814	0.254637	0.315837	0.170364	0.412319	0.173801	0.414351	0.196752	0.122226
16241	cg17263194	0.12381	0.558707	2.24784	0.0496241	0.0496241	-4.48653	0.496802	0.620612	0.12381	22	32454525	SLC5A1	TSS1500	opensea	TSS1500-opensea		0.645667	0.699087	0.520518	0.677453	0.48785	0.687349	0.418172	0.543843	0.411802	0.495329
3719	cg03768897	0.123824	0.606204	2.37581	0.0400635	0.0400635	-4.28213	0.544292	0.668116	0.123824	10	127588272	FANK1	Body	shelf	Body-shelf	chr10:127584249-127585538	0.62368	0.740764	0.668386	0.711048	0.512836	0.696039	0.522917	0.591636	0.393642	0.601094
3529	cg03556491	0.123849	0.212899	2.32699	0.0434766	0.0434766	-4.36046	0.150974	0.274823	0.123849	3	184925696	EHHADH	Body	opensea	Body-opensea		0.126382	0.25628	0.17647	0.405774	0.214124	0.368924	0.0577666	0.218501	0.180127	0.124637
9075	cg09405179	0.123903	0.234662	3.39663	0.00729674	0.00729674	-2.60436	0.172711	0.296614	0.123903	2	75819403		IGR	opensea	IGR-opensea		0.183784	0.281117	0.224857	0.308198	0.16209	0.362555	0.117907	0.361727	0.174914	0.169471
11650	cg12283724	0.123913	0.329515	2.82746	0.0187642	0.0187642	-3.5439	0.267559	0.391471	0.123913	6	19802436		IGR	shelf	IGR-shelf	chr6:19804854-19805371	0.364268	0.389371	0.331225	0.410478	0.206229	0.495168	0.258529	0.357581	0.177543	0.30476
4066	cg04130221	0.12393	0.149102	2.70929	0.0228808	0.0228808	-3.7387	0.0871366	0.211067	0.12393	5	67730595		IGR	opensea	IGR-opensea		0.119822	0.262724	0.0765692	0.337897	0.106432	0.256333	0.0734864	0.120198	0.0593737	0.0781834
12027	cg12693782	0.123961	0.595699	2.59355	0.0277944	0.0277944	-3.92864	0.533718	0.657679	0.123961	20	36688330	RPRD1B	Body	opensea	Body-opensea		0.61681	0.787469	0.548972	0.624369	0.490909	0.51223	0.475559	0.705963	0.53634	0.658364
1600	cg01648751	0.123968	0.341831	2.60145	0.0274274	0.0274274	-3.9157	0.279847	0.403815	0.123968	5	38931978	OSMR	ExonBnd	opensea	ExonBnd-opensea		0.281104	0.420813	0.30077	0.45302	0.27306	0.526009	0.247849	0.399906	0.296454	0.219329
1055	cg01071534	0.123968	0.651143	2.85379	0.0179539	0.0179539	-3.50041	0.589159	0.713127	0.123968	21	46385572	C21orf70	Body	shore	Body-shore	chr21:46387051-46387302	0.596521	0.732592	0.585972	0.680323	0.599871	0.873433	0.592565	0.693775	0.570864	0.585513
9395	cg09757359	0.123985	0.730338	2.78283	0.0202227	0.0202227	-3.61754	0.668346	0.792331	0.123985	1	39395389	RHBDL2	TSS1500	opensea	TSS1500-opensea		0.766875	0.814972	0.670695	0.802366	0.672374	0.909253	0.670041	0.724629	0.561744	0.710434
6241	cg06489436	0.124012	0.425082	2.29314	0.0460088	0.0460088	-4.41452	0.363076	0.487087	0.124012	5	154010158		IGR	shore	IGR-shore	chr5:154010873-154011159	0.466911	0.514802	0.388733	0.540304	0.316784	0.593794	0.383912	0.469466	0.259038	0.317071
20861	cg23143800	0.12404	0.753654	2.47339	0.0340133	0.0340133	-4.12446	0.691634	0.815674	0.12404	10	4872321	AKR1E2	Body	shelf	Body-shelf	chr10:4868125-4868949	0.791048	0.881542	0.733982	0.782416	0.679577	0.843877	0.725684	0.709754	0.527877	0.86078
18350	cg19821128	0.124073	0.429429	2.27923	0.0470902	0.0470902	-4.43666	0.367392	0.491465	0.124073	2	180454681	ZNF385B	Body	opensea	Body-opensea		0.432621	0.484442	0.359338	0.571905	0.418695	0.612646	0.395861	0.434842	0.230446	0.353489
21170	cg23530266	0.124075	0.529396	2.75209	0.0212939	0.0212939	-3.66823	0.467359	0.591434	0.124075	11	16132747	SOX6	Body	opensea	Body-opensea		0.365073	0.626001	0.467363	0.584505	0.577611	0.55404	0.563985	0.629625	0.362762	0.562998
18505	cg20011788	0.124083	0.21964	2.5048	0.0322653	0.0322653	-4.07344	0.157598	0.281682	0.124083	6	136885086	MAP3K5	Body	opensea	Body-opensea		0.253303	0.285212	0.196229	0.28598	0.13978	0.342459	0.0464832	0.366576	0.152197	0.128181
7217	cg07506356	0.124085	0.377321	3.83588	0.00359451	0.00359451	-1.89145	0.315279	0.439364	0.124085	14	43511620		IGR	opensea	IGR-opensea		0.29964	0.425239	0.390418	0.48553	0.391587	0.444954	0.254087	0.431191	0.240661	0.409905
4429	cg04515740	0.124098	0.193969	2.38195	0.0396534	0.0396534	-4.27225	0.13192	0.256018	0.124098	5	129988218		IGR	opensea	IGR-opensea		0.203263	0.363159	0.123528	0.305726	0.0921492	0.337598	0.108775	0.198972	0.131883	0.0746338
22875	cg25701472	0.124226	0.301831	2.60302	0.0273555	0.0273555	-3.91314	0.239718	0.363944	0.124226	1	78392479	NEXN	Body	opensea	Body-opensea		0.295946	0.45348	0.250252	0.412848	0.221148	0.423909	0.230652	0.350534	0.200591	0.178949
22368	cg25032124	0.124239	0.590901	3.04036	0.0131444	0.0131444	-3.19187	0.528781	0.65302	0.124239	1	110946480	HBXIP	Body	shelf	Body-shelf	chr1:110949892-110950540	0.553352	0.59498	0.601705	0.699187	0.612965	0.682439	0.460435	0.611673	0.415449	0.676823
15924	cg16950627	0.12428	0.684273	2.87193	0.0174163	0.0174163	-3.47043	0.622133	0.746413	0.12428	11	45743722		IGR	opensea	IGR-opensea		0.624579	0.675963	0.681447	0.826591	0.686033	0.763032	0.647129	0.71031	0.471478	0.75617
4067	cg04130377	0.124342	0.623923	2.30155	0.0453664	0.0453664	-4.4011	0.561752	0.686093	0.124342	5	17850398		IGR	opensea	IGR-opensea		0.706517	0.684885	0.501937	0.743885	0.598057	0.609366	0.503756	0.810739	0.498494	0.581592
9758	cg10169327	0.124399	0.686324	3.38311	0.00745997	0.00745997	-2.62655	0.624124	0.748523	0.124399	19	45448959	APOC2	TSS1500	opensea	TSS1500-opensea		0.705596	0.740914	0.562536	0.748181	0.630103	0.809288	0.670299	0.787948	0.552088	0.656285
17297	cg18537464	0.124422	0.400023	2.70094	0.0232044	0.0232044	-3.75245	0.337811	0.462234	0.124422	18	76345144		IGR	opensea	IGR-opensea		0.387485	0.425212	0.288767	0.438541	0.375118	0.634104	0.293059	0.362087	0.344629	0.451224
2191	cg02217859	0.124434	0.617078	2.66389	0.0246948	0.0246948	-3.81333	0.554861	0.679295	0.124434	22	43916391	EFCAB6-AS1	Body	opensea	Body-opensea		0.621291	0.70128	0.510099	0.69423	0.439161	0.796404	0.583119	0.610924	0.620637	0.593639
22819	cg25628989	0.12444	0.207909	2.66554	0.0246265	0.0246265	-3.81062	0.145689	0.270129	0.12444	11	57093345	TNKS1BP1	TSS1500	shore	TSS1500-shore	chr11:57091614-57092831	0.231144	0.335629	0.125443	0.31166	0.115707	0.33015	0.133751	0.282609	0.122401	0.0905971
18404	cg19891541	0.124446	0.394165	2.87528	0.017319	0.017319	-3.4649	0.331942	0.456388	0.124446	6	79979145		IGR	opensea	IGR-opensea		0.449365	0.533299	0.379404	0.472231	0.301894	0.501321	0.252493	0.390976	0.276553	0.384115
5867	cg06062378	0.124454	0.180453	2.26382	0.0483183	0.0483183	-4.46118	0.118226	0.24268	0.124454	5	112387002	MCC	Body	opensea	Body-opensea		0.119468	0.289192	0.0567009	0.318784	0.0951587	0.320571	0.0968632	0.246121	0.222938	0.0387302
18285	cg19746343	0.124469	0.232431	2.53727	0.0305521	0.0305521	-4.02056	0.170197	0.294665	0.124469	1	235290405	TOMM20	Body	shore	Body-shore	chr1:235291740-235292387	0.185516	0.297961	0.222784	0.374821	0.140489	0.41989	0.158849	0.253908	0.143344	0.126746
21855	cg24388610	0.124473	0.349408	2.25708	0.0488642	0.0488642	-4.47186	0.287171	0.411644	0.124473	2	43764517	THADA	Body	opensea	Body-opensea		0.300906	0.310075	0.144153	0.472695	0.344921	0.45858	0.209793	0.449751	0.436084	0.367119
22955	cg25819059	0.124502	0.314893	2.71934	0.0224978	0.0224978	-3.72216	0.252642	0.377144	0.124502	18	54671887	WDR7	Body	opensea	Body-opensea		0.295956	0.354557	0.249583	0.428434	0.284365	0.52227	0.229978	0.335889	0.20333	0.244569
12505	cg13256415	0.124534	0.808343	2.3291	0.0433236	0.0433236	-4.35708	0.746077	0.87061	0.124534	12	120295497	CIT	ExonBnd	opensea	ExonBnd-opensea		0.927795	0.883082	0.790586	0.783057	0.731965	0.891633	0.640056	0.90296	0.63998	0.892319
8660	cg08978998	0.124553	0.671508	2.64058	0.0256816	0.0256816	-3.85158	0.609232	0.733784	0.124553	11	60613572	CCDC86	Body	shelf	Body-shelf	chr11:60609392-60609786	0.638246	0.701373	0.653659	0.808073	0.67241	0.814214	0.563734	0.75832	0.51811	0.586943
20623	cg22842302	0.124556	0.491735	2.26662	0.048093	0.048093	-4.45673	0.429457	0.554013	0.124556	4	118280944		IGR	opensea	IGR-opensea		0.526371	0.634958	0.384504	0.54186	0.544394	0.571265	0.449629	0.528102	0.242388	0.493882
4027	cg04096369	0.124599	0.484337	2.52474	0.0312023	0.0312023	-4.04098	0.422037	0.546636	0.124599	4	170104980	SH3RF1	Body	opensea	Body-opensea		0.550298	0.647948	0.457576	0.57289	0.449146	0.531659	0.363763	0.50529	0.289404	0.475394
19450	cg21289689	0.12462	0.588939	2.4371	0.0361498	0.0361498	-4.18326	0.526629	0.651249	0.12462	8	11181645	MTMR9	3'UTR	opensea	3'UTR-opensea		0.550544	0.706998	0.543991	0.72564	0.480069	0.720616	0.597038	0.641131	0.461503	0.461857
7339	cg07610139	0.124626	0.146586	3.56685	0.00553137	0.00553137	-2.3261	0.0842732	0.208899	0.124626	9	3874757	GLIS3	Body	opensea	Body-opensea		0.102736	0.241248	0.0983107	0.276706	0.108811	0.268138	0.0524575	0.172954	0.0590507	0.0854472
7762	cg08092025	0.124629	0.237159	2.41322	0.0376275	0.0376275	-4.22184	0.174845	0.299474	0.124629	6	89471777	RNGTT	Body	opensea	Body-opensea		0.190549	0.390958	0.26313	0.377355	0.219978	0.257402	0.148251	0.315851	0.0523169	0.155803
18938	cg20598067	0.124642	0.667271	2.44858	0.03546	0.03546	-4.16468	0.60495	0.729592	0.124642	6	82548900		IGR	opensea	IGR-opensea		0.73604	0.75131	0.645794	0.760337	0.466662	0.728626	0.499661	0.658205	0.676594	0.749482
4385	cg04458368	0.124645	0.38504	4.12095	0.00229944	0.00229944	-1.43947	0.322717	0.447362	0.124645	8	38411682		IGR	opensea	IGR-opensea		0.33046	0.422292	0.258703	0.526847	0.318579	0.398577	0.3935	0.48029	0.312343	0.408806
1212	cg01271034	0.124651	0.4599	2.50508	0.0322501	0.0322501	-4.07298	0.397575	0.522226	0.124651	10	123781296	TACC2	5'UTR	opensea	5'UTR-opensea		0.460986	0.580872	0.391147	0.534863	0.424417	0.662449	0.311221	0.400876	0.400104	0.432069
1941	cg01965027	0.124666	0.640556	2.69633	0.0233845	0.0233845	-3.76002	0.578223	0.702889	0.124666	11	14334382	RRAS2	Body	opensea	Body-opensea		0.60837	0.763332	0.484585	0.742714	0.583066	0.749731	0.589014	0.7292	0.626081	0.52947
17083	cg18244892	0.124734	0.196234	2.74349	0.0216035	0.0216035	-3.68239	0.133867	0.258601	0.124734	4	71058556		IGR	opensea	IGR-opensea		0.175992	0.222557	0.117683	0.301275	0.144397	0.411337	0.0966539	0.233439	0.134609	0.124395
15899	cg16928313	0.124744	0.419375	3.04684	0.0130032	0.0130032	-3.18115	0.357003	0.481747	0.124744	2	120578956	PTPN4	Body	opensea	Body-opensea		0.443323	0.567172	0.311172	0.501435	0.33254	0.541443	0.319465	0.43447	0.378517	0.364216
20225	cg22343083	0.12476	0.573664	5.33884	0.000387705	0.000387705	0.365509	0.511284	0.636044	0.12476	8	54786401	RGS20	Body	shelf	Body-shelf	chr8:54789581-54790665	0.555814	0.635087	0.530757	0.667368	0.489611	0.672249	0.465659	0.641329	0.514578	0.564186
23757	cg26790313	0.124761	0.155937	2.93853	0.0155795	0.0155795	-3.36032	0.0935564	0.218318	0.124761	3	67050650	KBTBD8	Body	shore	Body-shore	chr3:67048455-67049273	0.117603	0.297181	0.0436742	0.226384	0.114988	0.314734	0.0783261	0.180479	0.113191	0.0728106
21589	cg24068289	0.124927	0.441261	3.03615	0.0132369	0.0132369	-3.19883	0.378797	0.503724	0.124927	12	96199743		IGR	opensea	IGR-opensea		0.433299	0.529987	0.319264	0.508261	0.404894	0.570442	0.32651	0.552172	0.41002	0.35776
15235	cg16160417	0.125023	0.147694	2.40609	0.0380805	0.0380805	-4.23336	0.0851831	0.210206	0.125023	8	128579407		IGR	opensea	IGR-opensea		0.121137	0.285208	0.074759	0.274565	0.0736366	0.320268	0.112209	0.143631	0.0441737	0.027356
82	cg00075103	0.125071	0.49633	2.76353	0.0208888	0.0208888	-3.64938	0.433795	0.558866	0.125071	3	176295392		IGR	opensea	IGR-opensea		0.474867	0.525515	0.523644	0.616928	0.483696	0.6194	0.368645	0.459143	0.31812	0.573342
8334	cg08663298	0.125163	0.669215	2.55752	0.0295294	0.0295294	-3.98751	0.606633	0.731797	0.125163	11	34350440	ABTB2	Body	opensea	Body-opensea		0.654699	0.770552	0.634139	0.832739	0.626816	0.826738	0.562061	0.606696	0.555451	0.622258
18948	cg20611129	0.125167	0.252658	2.40862	0.0379192	0.0379192	-4.22927	0.190075	0.315242	0.125167	14	102345424	PPP2R5C	Body	opensea	Body-opensea		0.216821	0.374555	0.209411	0.360845	0.168299	0.45399	0.223208	0.233483	0.132633	0.153336
22993	cg25872690	0.125211	0.276725	2.71662	0.0226011	0.0226011	-3.72665	0.214119	0.33933	0.125211	4	122164646		IGR	opensea	IGR-opensea		0.259575	0.429649	0.251611	0.258914	0.126173	0.384145	0.227038	0.413025	0.2062	0.210919
12460	cg13206583	0.125216	0.554188	2.74071	0.0217047	0.0217047	-3.68698	0.49158	0.616795	0.125216	2	8820597	ID2-AS1	Body	shore	Body-shore	chr2:8821990-8822739	0.571957	0.691634	0.473655	0.622732	0.483782	0.718352	0.500158	0.578641	0.428346	0.472618
11425	cg12046677	0.125292	0.379863	2.54759	0.0300267	0.0300267	-4.00373	0.317217	0.442509	0.125292	12	2360663	CACNA1C	Body	opensea	Body-opensea		0.326522	0.516944	0.362081	0.483456	0.334714	0.552589	0.29752	0.387885	0.265247	0.271671
12870	cg13627677	0.125316	0.307039	2.31568	0.0443067	0.0443067	-4.37853	0.24438	0.369697	0.125316	9	17601150	SH3GL2	Body	opensea	Body-opensea		0.221137	0.333515	0.343956	0.525931	0.232929	0.429744	0.221217	0.352906	0.202662	0.20639
4328	cg04396753	0.125336	0.536721	2.32732	0.0434528	0.0434528	-4.35993	0.474053	0.599389	0.125336	2	113700531		IGR	opensea	IGR-opensea		0.538075	0.651617	0.51001	0.72371	0.501171	0.655033	0.42356	0.536601	0.397446	0.429984
2689	cg02732508	0.125364	0.242213	2.92325	0.0159827	0.0159827	-3.38559	0.179531	0.304896	0.125364	16	89628853	RPL13	Body	shore	Body-shore	chr16:89626644-89627869	0.166272	0.400556	0.194953	0.347797	0.180426	0.386944	0.177031	0.213549	0.178973	0.175631
15359	cg16303737	0.125383	0.573633	3.65886	0.00476858	0.00476858	-2.17666	0.510942	0.636324	0.125383	20	534295		IGR	opensea	IGR-opensea		0.530493	0.662205	0.485227	0.664987	0.446218	0.629766	0.472553	0.66726	0.620217	0.557403
11364	cg11978051	0.125493	0.381677	2.47168	0.034111	0.034111	-4.12723	0.31893	0.444423	0.125493	10	105846304	COL17A1	TSS1500	opensea	TSS1500-opensea		0.376443	0.54265	0.277805	0.524488	0.330083	0.462981	0.344092	0.43676	0.266228	0.255238
13708	cg14441989	0.125499	0.391623	2.40731	0.0380029	0.0380029	-4.23139	0.328873	0.454372	0.125499	11	29517527		IGR	opensea	IGR-opensea		0.356585	0.506895	0.458311	0.479834	0.288218	0.537624	0.192368	0.409634	0.348886	0.337875
17689	cg19017553	0.125513	0.369113	3.01377	0.0137402	0.0137402	-3.23586	0.306356	0.431869	0.125513	10	34817409	PARD3	Body	opensea	Body-opensea		0.327596	0.46062	0.264304	0.513347	0.328982	0.5162	0.28967	0.379142	0.321228	0.290036
16656	cg17730961	0.125541	0.205303	2.77716	0.0204162	0.0204162	-3.6269	0.142533	0.268074	0.125541	7	134247087	AKR1B15	5'UTR	opensea	5'UTR-opensea		0.144479	0.23294	0.151266	0.425147	0.125056	0.207328	0.05623	0.230671	0.235634	0.244282
23696	cg26716823	0.125542	0.356181	3.05958	0.0127303	0.0127303	-3.16008	0.29341	0.418952	0.125542	7	33709329		IGR	opensea	IGR-opensea		0.320991	0.367488	0.332323	0.444234	0.322976	0.528469	0.323854	0.395485	0.166907	0.359085
11786	cg12450087	0.125587	0.680827	2.54058	0.0303822	0.0303822	-4.01515	0.618033	0.74362	0.125587	10	132912784	TCERG1L	Body	opensea	Body-opensea		0.661458	0.768483	0.722944	0.777599	0.708451	0.668209	0.512109	0.757461	0.485203	0.746348
21761	cg24271130	0.125622	0.587629	2.70184	0.0231692	0.0231692	-3.75096	0.524817	0.65044	0.125622	2	238835842		IGR	opensea	IGR-opensea		0.480147	0.608122	0.625988	0.677139	0.445436	0.771161	0.471602	0.621611	0.600914	0.574167
23066	cg25975690	0.125626	0.379147	3.42869	0.00692415	0.00692415	-2.55179	0.316334	0.44196	0.125626	7	27199726		IGR	island	IGR-island	chr7:27199661-27200960	0.40949	0.368735	0.285867	0.417441	0.330331	0.471857	0.329599	0.521399	0.226381	0.430369
20619	cg22837984	0.125684	0.220002	2.52921	0.0309688	0.0309688	-4.0337	0.15716	0.282844	0.125684	15	80771445	ARNT2	Body	opensea	Body-opensea		0.219523	0.364074	0.199217	0.315087	0.135027	0.396607	0.144819	0.186746	0.0872153	0.151705
23602	cg26609239	0.125722	0.602638	2.24808	0.0496036	0.0496036	-4.48614	0.539777	0.665499	0.125722	3	4780505	ITPR1	Body	opensea	Body-opensea		0.420137	0.65172	0.530945	0.694766	0.476585	0.769071	0.617318	0.699757	0.653901	0.512182
12672	cg13431998	0.125755	0.350158	2.27718	0.0472517	0.0472517	-4.43993	0.28728	0.413035	0.125755	4	76419913	RCHY1	5'UTR	opensea	5'UTR-opensea		0.30904	0.507346	0.246908	0.537616	0.362619	0.455428	0.269704	0.31444	0.248132	0.250345
22414	cg25090121	0.125767	0.496895	2.43043	0.0365567	0.0365567	-4.19404	0.434012	0.559778	0.125767	17	43407096		IGR	opensea	IGR-opensea		0.454248	0.653702	0.486224	0.593893	0.399093	0.675172	0.417522	0.48888	0.412972	0.387244
21751	cg24257767	0.125771	0.249354	2.51628	0.0316489	0.0316489	-4.05475	0.186469	0.31224	0.125771	1	102195003		IGR	opensea	IGR-opensea		0.15891	0.277756	0.17923	0.370171	0.195021	0.482235	0.1548	0.242878	0.244382	0.188158
9963	cg10417140	0.125835	0.695219	4.21136	0.00200022	0.00200022	-1.29821	0.632302	0.758137	0.125835	5	68258787		IGR	opensea	IGR-opensea		0.682327	0.735524	0.65083	0.789889	0.599315	0.852173	0.616589	0.692323	0.612448	0.720776
4377	cg04448700	0.125889	0.734128	3.50393	0.00612548	0.00612548	-2.4287	0.671184	0.797073	0.125889	2	65292223	CEP68	5'UTR	opensea	5'UTR-opensea		0.652466	0.769463	0.742609	0.814317	0.662372	0.831446	0.728832	0.850063	0.56964	0.720076
18993	cg20689962	0.125937	0.186447	2.89199	0.0168411	0.0168411	-3.43728	0.123478	0.249416	0.125937	1	28390766	EYA3	Body	opensea	Body-opensea		0.195269	0.275443	0.155112	0.351674	0.130497	0.274609	0.0549657	0.237317	0.081548	0.108035
3412	cg03439613	0.12594	0.365108	2.8605	0.0177532	0.0177532	-3.48932	0.302138	0.428078	0.12594	1	37979232	MEAF6	Body	shore	Body-shore	chr1:37980071-37980565	0.290562	0.49278	0.254451	0.412939	0.378337	0.556733	0.286008	0.349875	0.301334	0.328064
20550	cg22750001	0.126027	0.520809	2.29053	0.0462095	0.0462095	-4.41867	0.457795	0.583823	0.126027	11	58981095	MPEG1	TSS1500	opensea	TSS1500-opensea		0.471986	0.551706	0.488842	0.662804	0.537299	0.738144	0.439716	0.505333	0.351133	0.461127
10661	cg11155035	0.126029	0.66919	2.78808	0.0200454	0.0200454	-3.60889	0.606175	0.732204	0.126029	8	131388450	ASAP1	5'UTR	opensea	5'UTR-opensea		0.700998	0.702969	0.545966	0.764012	0.632353	0.870941	0.604036	0.671896	0.547522	0.651204
11809	cg12477318	0.12604	0.537116	2.43766	0.036116	0.036116	-4.18235	0.474095	0.600136	0.12604	2	9452254	ASAP2	Body	opensea	Body-opensea		0.513708	0.644108	0.445565	0.628826	0.500916	0.765832	0.469178	0.491673	0.44111	0.47024
23259	cg26221111	0.12605	0.756405	2.71705	0.0225845	0.0225845	-3.72593	0.693381	0.81943	0.12605	5	10310759		IGR	shelf	IGR-shelf	chr5:10307520-10307913	0.776393	0.832744	0.618371	0.85401	0.744802	0.915517	0.607348	0.804055	0.719989	0.690825
17147	cg18322930	0.12607	0.293539	2.31407	0.0444265	0.0444265	-4.38111	0.230504	0.356574	0.12607	6	116945917	RSPH4A	Body	opensea	Body-opensea		0.300476	0.44378	0.227322	0.447788	0.230598	0.405423	0.188235	0.339485	0.20589	0.146393
19892	cg21896865	0.12607	0.19959	2.74454	0.0215656	0.0215656	-3.68067	0.136555	0.262625	0.12607	1	32625023	KPNA6	Body	opensea	Body-opensea		0.149935	0.260568	0.158695	0.335452	0.18469	0.333122	0.0539768	0.290948	0.135477	0.0930342
1453	cg01501399	0.126097	0.657021	2.51964	0.0314707	0.0314707	-4.04928	0.593973	0.72007	0.126097	13	27557211		IGR	opensea	IGR-opensea		0.774965	0.73529	0.605715	0.688077	0.524127	0.651265	0.562499	0.796546	0.502558	0.729171
4995	cg05096672	0.126103	0.134379	2.28721	0.0464672	0.0464672	-4.42397	0.0713276	0.19743	0.126103	3	195959987	SLC51A	Body	opensea	Body-opensea		0.0574582	0.184758	0.0768468	0.278354	0.116542	0.373342	0.0491744	0.10132	0.0566171	0.0493775
18433	cg19916008	0.126128	0.233756	2.44401	0.0357327	0.0357327	-4.17207	0.170692	0.29682	0.126128	8	42038195	PLAT	ExonBnd	opensea	ExonBnd-opensea		0.201106	0.388645	0.160329	0.411422	0.137897	0.35214	0.164035	0.139376	0.190092	0.192519
18664	cg20246063	0.126168	0.747953	4.07608	0.00246519	0.00246519	-1.50996	0.684869	0.811036	0.126168	9	86272048		IGR	opensea	IGR-opensea		0.705451	0.790434	0.77894	0.767152	0.615736	0.869454	0.647849	0.835783	0.676368	0.79236
10536	cg11035584	0.126259	0.177729	2.31247	0.0445459	0.0445459	-4.38368	0.114599	0.240858	0.126259	21	33613069		IGR	opensea	IGR-opensea		0.0959283	0.276551	0.182356	0.263314	0.0825851	0.416487	0.0988078	0.169924	0.113317	0.0780145
13840	cg14580164	0.126288	0.529511	2.44239	0.0358302	0.0358302	-4.1747	0.466367	0.592655	0.126288	12	26286940		IGR	opensea	IGR-opensea		0.542315	0.636713	0.461859	0.595789	0.462923	0.73308	0.425798	0.587161	0.438938	0.410533
6802	cg07098854	0.126305	0.150239	2.25553	0.0489915	0.0489915	-4.47434	0.0870862	0.213391	0.126305	17	27048437	SNORD4A	TSS1500	shore	TSS1500-shore	chr17:27046856-27047273	0.109861	0.258923	0.111599	0.181866	0.0846713	0.388956	0.0812856	0.217417	0.048013	0.0197936
10152	cg10589443	0.126335	0.44991	3.07125	0.0124854	0.0124854	-3.14078	0.386742	0.513077	0.126335	7	30028281	SCRN1	5'UTR	shore	5'UTR-shore	chr7:30028518-30029822	0.376623	0.546966	0.26361	0.485011	0.472588	0.56997	0.464	0.520851	0.356889	0.442588
22179	cg24794325	0.126436	0.514521	2.58181	0.0283484	0.0283484	-3.94784	0.451302	0.577739	0.126436	10	13023778	CCDC3	Body	opensea	Body-opensea		0.50123	0.661801	0.45128	0.60271	0.399849	0.670919	0.388682	0.533701	0.515472	0.419562
6218	cg06473231	0.126445	0.441596	3.33006	0.00813804	0.00813804	-2.71371	0.378373	0.504818	0.126445	5	14479238	TRIO	Body	opensea	Body-opensea		0.435048	0.535062	0.374117	0.507188	0.349422	0.598689	0.37022	0.517852	0.363057	0.3653
3012	cg03036777	0.126499	0.674711	3.27151	0.00896098	0.00896098	-2.8101	0.611462	0.73796	0.126499	1	33648819	TRIM62	TSS1500	shore	TSS1500-shore	chr1:33646613-33647878	0.704266	0.769582	0.579737	0.7559	0.621164	0.81147	0.622538	0.722091	0.529604	0.630759
11755	cg12407708	0.126608	0.150737	3.05883	0.0127464	0.0127464	-3.16133	0.0874327	0.214041	0.126608	7	45024931	SNHG15	Body	shore	Body-shore	chr7:45025958-45026626	0.0992633	0.253161	0.141377	0.282736	0.0803419	0.288326	0.0666659	0.181655	0.0495157	0.0643274
12367	cg13098254	0.126642	0.406667	4.99898	0.000623641	0.000623641	-0.11605	0.343346	0.469988	0.126642	20	17644926	RRBP1	5'UTR	opensea	5'UTR-opensea		0.286847	0.452867	0.308149	0.514241	0.364397	0.488361	0.336824	0.437442	0.420513	0.457031
14804	cg15697595	0.12665	0.191606	2.4606	0.0347517	0.0347517	-4.14521	0.128281	0.254931	0.12665	1	6805149		IGR	opensea	IGR-opensea		0.138584	0.320219	0.186605	0.399086	0.108171	0.263422	0.0848442	0.20842	0.123199	0.0835091
21796	cg24322535	0.126657	0.364872	2.65697	0.0249837	0.0249837	-3.82469	0.301543	0.4282	0.126657	8	88594736		IGR	opensea	IGR-opensea		0.360521	0.550754	0.371203	0.42424	0.325132	0.447759	0.288819	0.363785	0.162041	0.354464
11269	cg11874091	0.126664	0.147802	2.29355	0.045977	0.045977	-4.41386	0.0844697	0.211134	0.126664	2	109228889	LIMS1	5'UTR	opensea	5'UTR-opensea		0.0771426	0.366518	0.0452618	0.165355	0.0730722	0.328	0.0760118	0.109871	0.15086	0.0859272
14486	cg15304903	0.126755	0.605065	2.87138	0.0174325	0.0174325	-3.47134	0.541688	0.668443	0.126755	8	134090320	TG	Body	opensea	Body-opensea		0.579628	0.682806	0.482193	0.672597	0.558864	0.660419	0.488504	0.793673	0.599251	0.53272
13927	cg14671430	0.126843	0.312557	2.33564	0.0428514	0.0428514	-4.3466	0.249135	0.375978	0.126843	8	9216252		IGR	opensea	IGR-opensea		0.273756	0.442413	0.310275	0.410365	0.287041	0.492125	0.1992	0.349033	0.175405	0.185955
15461	cg16408856	0.12686	0.206915	2.27038	0.0477921	0.0477921	-4.45075	0.143485	0.270345	0.12686	2	98808235	VWA3B	Body	opensea	Body-opensea		0.165968	0.257779	0.138634	0.262488	0.146097	0.473559	0.124183	0.264441	0.142542	0.0934591
21738	cg24246483	0.126883	0.465042	2.67375	0.0242888	0.0242888	-3.79713	0.4016	0.528483	0.126883	19	49357164	PLEKHA4	Body	opensea	Body-opensea		0.453478	0.535745	0.419837	0.584279	0.40345	0.641149	0.37163	0.530175	0.359607	0.351068
1549	cg01597689	0.126899	0.388682	2.52593	0.0311399	0.0311399	-4.03904	0.325232	0.452131	0.126899	10	54739651		IGR	opensea	IGR-opensea		0.451363	0.493177	0.281905	0.483265	0.366422	0.555766	0.270652	0.405293	0.255818	0.323155
24374	cg27527798	0.127005	0.449604	2.38043	0.0397543	0.0397543	-4.27469	0.386102	0.513107	0.127005	7	1773245	ELFN1	5'UTR	opensea	5'UTR-opensea		0.467515	0.549519	0.41168	0.569098	0.337959	0.63934	0.372237	0.478201	0.341118	0.329376
8157	cg08470752	0.127054	0.756303	5.34021	0.000386975	0.000386975	0.367417	0.692776	0.81983	0.127054	10	102079953	PKD2L1	Body	opensea	Body-opensea		0.671403	0.851154	0.694058	0.794856	0.685954	0.880617	0.716284	0.740101	0.69618	0.832422
5734	cg05897250	0.127104	0.476283	2.34001	0.0425397	0.0425397	-4.33961	0.412732	0.539835	0.127104	6	164214895		IGR	opensea	IGR-opensea		0.51203	0.626556	0.340767	0.522878	0.328857	0.566568	0.518403	0.593631	0.3636	0.389544
13493	cg14230256	0.127109	0.270815	3.02071	0.0135821	0.0135821	-3.22438	0.207261	0.33437	0.127109	15	59088240	FAM63B	Body	opensea	Body-opensea		0.24249	0.337519	0.222944	0.345996	0.225369	0.464679	0.193817	0.32828	0.151683	0.195373
7179	cg07465999	0.127117	0.758189	3.02759	0.0134271	0.0134271	-3.213	0.69463	0.821747	0.127117	12	8997555	A2ML1	TSS200	opensea	TSS200-opensea		0.747654	0.89471	0.777163	0.839502	0.7035	0.846702	0.594208	0.821817	0.650627	0.706004
5409	cg05553551	0.127118	0.550544	2.51559	0.0316852	0.0316852	-4.05587	0.486985	0.614103	0.127118	6	44609219		IGR	opensea	IGR-opensea		0.568696	0.621687	0.45855	0.706453	0.367597	0.674021	0.559002	0.598577	0.481081	0.469778
20743	cg22995867	0.127192	0.214771	4.2896	0.00177452	0.00177452	-1.17684	0.151175	0.278367	0.127192	4	2174155	POLN	Body	opensea	Body-opensea		0.213832	0.269872	0.140635	0.25711	0.0986431	0.256787	0.0889285	0.345481	0.213835	0.262585
10059	cg10514039	0.127218	0.227108	3.03691	0.0132203	0.0132203	-3.19759	0.163499	0.290717	0.127218	3	108021354	HHLA2	1stExon	opensea	1stExon-opensea		0.183021	0.391083	0.149276	0.337052	0.169673	0.351656	0.151843	0.225257	0.163683	0.14854
12470	cg13224758	0.127232	0.394174	3.62644	0.00502396	0.00502396	-2.22923	0.330559	0.45779	0.127232	3	31330036		IGR	opensea	IGR-opensea		0.37278	0.493894	0.258337	0.467585	0.259748	0.511084	0.346114	0.412275	0.415813	0.404114
2943	cg02967176	0.127309	0.73475	3.24773	0.00931942	0.00931942	-2.8493	0.671096	0.798405	0.127309	2	178788808	PDE11A	TSS1500	opensea	TSS1500-opensea		0.767519	0.814276	0.678924	0.836043	0.606108	0.689501	0.702942	0.851383	0.599985	0.800821
2896	cg02920954	0.127587	0.172058	2.67047	0.0244231	0.0244231	-3.80252	0.108264	0.235851	0.127587	7	106496406		IGR	opensea	IGR-opensea		0.162135	0.356392	0.07535	0.27047	0.103576	0.300786	0.145401	0.151819	0.0548589	0.0997891
11751	cg12403162	0.127643	0.565272	2.83179	0.0186283	0.0186283	-3.53674	0.501451	0.629094	0.127643	10	116394557	ABLIM1	Body	shelf	Body-shelf	chr10:116391466-116391827	0.463057	0.65187	0.449503	0.666215	0.541132	0.666437	0.613242	0.674769	0.44032	0.486177
5297	cg05409693	0.127696	0.28155	2.9807	0.0145195	0.0145195	-3.29056	0.217702	0.345398	0.127696	12	78680140		IGR	opensea	IGR-opensea		0.349119	0.362456	0.121347	0.3169	0.222121	0.402211	0.182969	0.393221	0.212951	0.252198
6951	cg07233453	0.12776	0.216778	2.33159	0.0431434	0.0431434	-4.3531	0.152898	0.280658	0.12776	9	107109085		IGR	opensea	IGR-opensea		0.152545	0.349107	0.128023	0.464112	0.165885	0.269836	0.157218	0.195565	0.160817	0.12467
11732	cg12377874	0.127908	0.633538	5.42144	0.000346267	0.000346267	0.479881	0.569584	0.697492	0.127908	18	52495404	RAB27B	TSS1500	shore	TSS1500-shore	chr18:52495604-52496007	0.521076	0.729518	0.600964	0.742588	0.530553	0.697121	0.589032	0.664949	0.606296	0.653286
15681	cg16673296	0.12794	0.24055	2.77476	0.0204985	0.0204985	-3.63085	0.17658	0.30452	0.12794	20	30017604	DEFB122	TSS1500	opensea	TSS1500-opensea		0.199348	0.259983	0.146821	0.293457	0.158733	0.486818	0.185066	0.289133	0.192932	0.193208
14961	cg15876272	0.12794	0.413545	3.14037	0.011131	0.011131	-3.02652	0.349574	0.477515	0.12794	3	59488840		IGR	opensea	IGR-opensea		0.335075	0.548544	0.322177	0.431316	0.300954	0.529059	0.328385	0.509763	0.46128	0.368891
12093	cg12772987	0.127969	0.157422	2.58909	0.0280033	0.0280033	-3.93592	0.0934372	0.221406	0.127969	19	4841297	PLIN3	Body	opensea	Body-opensea		0.104559	0.301942	0.0954902	0.292039	0.106315	0.327893	0.0843326	0.113832	0.0764885	0.0713242
18439	cg19922022	0.128033	0.150766	3.21538	0.00983083	0.00983083	-2.90265	0.0867494	0.214782	0.128033	1	229577318	NUP133	3'UTR	opensea	3'UTR-opensea		0.110317	0.256056	0.0775116	0.250948	0.0749613	0.332961	0.0809246	0.127557	0.0900326	0.10639
24436	cg27597264	0.128266	0.56134	2.56922	0.0289547	0.0289547	-3.96842	0.497207	0.625473	0.128266	6	8086870	SCARNA27	TSS200	opensea	TSS200-opensea		0.58585	0.677804	0.431801	0.665224	0.423865	0.71128	0.516702	0.615324	0.527816	0.457732
13640	cg14377849	0.12828	0.738635	2.61789	0.0266801	0.0266801	-3.88879	0.674495	0.802775	0.12828	1	56539619		IGR	opensea	IGR-opensea		0.815139	0.781761	0.655822	0.898452	0.693715	0.871216	0.582858	0.712401	0.624943	0.750046
18357	cg19836944	0.128317	0.454148	3.06548	0.012606	0.012606	-3.15033	0.38999	0.518307	0.128317	2	112463866		IGR	opensea	IGR-opensea		0.359663	0.470136	0.479658	0.586612	0.344478	0.551031	0.28733	0.525129	0.478821	0.458627
12363	cg13093965	0.128422	0.656964	3.49773	0.00618757	0.00618757	-2.43883	0.592753	0.721175	0.128422	8	142250161	SLC45A4	Body	opensea	Body-opensea		0.642542	0.798179	0.558739	0.716072	0.588605	0.794249	0.594896	0.702785	0.578983	0.59459
24121	cg27236677	0.128424	0.619994	3.31254	0.0083758	0.0083758	-2.74254	0.555782	0.684206	0.128424	11	66846278		IGR	opensea	IGR-opensea		0.567976	0.653249	0.547928	0.728956	0.597872	0.775964	0.548333	0.717126	0.516801	0.545736
20991	cg23313990	0.128452	0.298038	2.86516	0.0176151	0.0176151	-3.48162	0.233812	0.362265	0.128452	21	23576428		IGR	opensea	IGR-opensea		0.232542	0.384437	0.252626	0.306835	0.312888	0.364442	0.241242	0.491214	0.129763	0.264395
15639	cg16629664	0.128676	0.445122	2.45106	0.0353124	0.0353124	-4.16065	0.380784	0.50946	0.128676	12	31584191	DENND5B	Body	opensea	Body-opensea		0.414276	0.622856	0.338822	0.509301	0.463679	0.568295	0.306627	0.519999	0.380517	0.326851
6731	cg07028469	0.128704	0.259299	2.33709	0.0427477	0.0427477	-4.34428	0.194947	0.323651	0.128704	3	170586068	RPL22L1	Body	shore	Body-shore	chr3:170587936-170588270	0.220354	0.36719	0.187595	0.388319	0.189842	0.41134	0.258075	0.344373	0.118871	0.107033
19082	cg20782162	0.128731	0.261068	2.91558	0.016189	0.016189	-3.39826	0.196703	0.325434	0.128731	4	157672476		IGR	opensea	IGR-opensea		0.238736	0.405814	0.189142	0.300703	0.259224	0.392695	0.160684	0.353216	0.135728	0.174742
22917	cg25760636	0.128766	0.499696	2.55231	0.0297894	0.0297894	-3.99602	0.435313	0.564079	0.128766	8	141678278	PTK2	Body	opensea	Body-opensea		0.510067	0.623882	0.452396	0.596054	0.497544	0.669485	0.393288	0.48536	0.323272	0.445615
14217	cg14981883	0.128803	0.49625	3.3883	0.00739688	0.00739688	-2.61803	0.431848	0.560652	0.128803	10	8084742		IGR	opensea	IGR-opensea		0.422439	0.615093	0.383057	0.562293	0.371289	0.561868	0.522272	0.615933	0.460186	0.448071
603	cg00587683	0.128817	0.536259	4.93606	0.000682252	0.000682252	-0.207137	0.47185	0.600668	0.128817	4	28436195		IGR	opensea	IGR-opensea		0.484068	0.589246	0.504634	0.584365	0.524244	0.651252	0.463943	0.602779	0.382363	0.575697
14821	cg15713512	0.12886	0.282925	2.87439	0.0173447	0.0173447	-3.46636	0.218495	0.347355	0.12886	5	31663933		IGR	opensea	IGR-opensea		0.245841	0.390154	0.199574	0.405392	0.158849	0.457674	0.221368	0.258912	0.266845	0.224643
3455	cg03482710	0.128897	0.175069	3.55079	0.00567707	0.00567707	-2.35226	0.110621	0.239517	0.128897	1	226976946		IGR	opensea	IGR-opensea		0.106732	0.263794	0.0933407	0.277362	0.148356	0.340221	0.0611307	0.151285	0.143545	0.164924
20418	cg22596016	0.128899	0.449196	3.4915	0.00625048	0.00625048	-2.449	0.384747	0.513646	0.128899	17	61711557	MAP3K3	Body	opensea	Body-opensea		0.373201	0.444151	0.451041	0.572003	0.439597	0.483232	0.374409	0.487842	0.285487	0.581001
12135	cg12832929	0.128956	0.528552	2.99683	0.0141339	0.0141339	-3.26388	0.464074	0.59303	0.128956	5	130615081	CDC42SE2	5'UTR	opensea	5'UTR-opensea		0.522995	0.65436	0.428263	0.601749	0.520166	0.690781	0.378788	0.529302	0.470158	0.488959
1841	cg01883287	0.129009	0.476062	3.03875	0.0131797	0.0131797	-3.19453	0.411557	0.540566	0.129009	8	58744154		IGR	opensea	IGR-opensea		0.443515	0.553489	0.437959	0.608019	0.408594	0.652845	0.398944	0.48115	0.368775	0.407328
6114	cg06339171	0.12907	0.206166	3.08831	0.0121363	0.0121363	-3.11258	0.141631	0.270701	0.12907	3	61873593	PTPRG	Body	opensea	Body-opensea		0.181001	0.257171	0.134209	0.342363	0.147861	0.37964	0.109267	0.246861	0.135814	0.127467
10160	cg10595052	0.1291	0.449094	2.86122	0.0177315	0.0177315	-3.48812	0.384544	0.513644	0.1291	7	8194004	ICA1	Body	opensea	Body-opensea		0.386741	0.456911	0.383405	0.592682	0.354624	0.62154	0.430692	0.535055	0.367259	0.362031
7037	cg07316359	0.129336	0.397087	2.25948	0.0486696	0.0486696	-4.46807	0.332418	0.461755	0.129336	14	71448224	PCNX	Body	opensea	Body-opensea		0.280828	0.540198	0.318955	0.53505	0.377085	0.514541	0.332728	0.495428	0.352495	0.223556
21828	cg24356261	0.12942	0.588348	2.93046	0.015791	0.015791	-3.37366	0.523638	0.653057	0.12942	10	91439788		IGR	opensea	IGR-opensea		0.576449	0.67499	0.509796	0.656905	0.555396	0.762682	0.551657	0.654788	0.424891	0.515923
7639	cg07969739	0.129431	0.427995	2.37354	0.0402159	0.0402159	-4.28577	0.363279	0.49271	0.129431	10	93771581	BTAF1	Body	opensea	Body-opensea		0.428303	0.608258	0.311502	0.45459	0.303378	0.574361	0.428061	0.515797	0.345152	0.310546
21532	cg23989012	0.12946	0.207367	3.07554	0.0123967	0.0123967	-3.13369	0.142637	0.272097	0.12946	1	147791203		IGR	shore	IGR-shore	chr1:147789652-147790094	0.151892	0.256327	0.111235	0.3105	0.0728411	0.381843	0.226105	0.261062	0.151114	0.150754
17389	cg18646602	0.129491	0.373211	2.25569	0.0489782	0.0489782	-4.47408	0.308465	0.437956	0.129491	6	147296415	STXBP5-AS1	Body	opensea	Body-opensea		0.366128	0.505825	0.213585	0.46875	0.248662	0.552654	0.313443	0.408748	0.400509	0.253805
21758	cg24269729	0.129527	0.480175	3.58729	0.00535155	0.00535155	-2.29283	0.415411	0.544938	0.129527	5	148240355		IGR	opensea	IGR-opensea		0.475975	0.567496	0.498534	0.584081	0.397293	0.58096	0.393881	0.504518	0.311373	0.487636
9357	cg09722985	0.129533	0.576635	3.51598	0.00600675	0.00600675	-2.40902	0.511868	0.641402	0.129533	12	26150525	RASSF8	5'UTR	opensea	5'UTR-opensea		0.601341	0.705513	0.477955	0.651284	0.480212	0.697758	0.450783	0.559299	0.54905	0.593154
19169	cg20912379	0.129538	0.261307	3.37818	0.00752045	0.00752045	-2.63464	0.196538	0.326076	0.129538	6	122200060		IGR	opensea	IGR-opensea		0.22002	0.345399	0.181579	0.330694	0.201809	0.45968	0.156378	0.265351	0.222906	0.229258
11016	cg11577845	0.129546	0.496519	2.31469	0.0443807	0.0443807	-4.38013	0.431746	0.561292	0.129546	14	31225838		IGR	opensea	IGR-opensea		0.478246	0.61645	0.496508	0.627805	0.512932	0.647393	0.388508	0.442492	0.282535	0.472322
4775	cg04876396	0.129581	0.316005	3.51396	0.00602648	0.00602648	-2.41232	0.251214	0.380795	0.129581	6	75157010	LOC101928516	Body	opensea	Body-opensea		0.308227	0.385695	0.309062	0.488748	0.217226	0.344165	0.21922	0.39114	0.202336	0.294228
22357	cg25021279	0.129729	0.568121	2.83575	0.0185049	0.0185049	-3.5302	0.503256	0.632985	0.129729	14	77773451	POMT2	Body	opensea	Body-opensea		0.510156	0.652378	0.435372	0.705814	0.444432	0.629244	0.520356	0.690413	0.605967	0.487078
9554	cg09957504	0.129734	0.624744	2.8759	0.0173009	0.0173009	-3.46386	0.559877	0.689612	0.129734	8	8742058	MFHAS1	Body	opensea	Body-opensea		0.571743	0.692218	0.605448	0.721339	0.579608	0.807812	0.518666	0.70179	0.523921	0.524899
20018	cg22059561	0.129792	0.620088	2.3239	0.0437022	0.0437022	-4.36541	0.555192	0.684984	0.129792	2	171036440	MYO3B	Body	opensea	Body-opensea		0.673286	0.814416	0.584685	0.702703	0.555116	0.733186	0.460928	0.653155	0.501946	0.521459
20645	cg22862520	0.129821	0.319169	2.52242	0.0313242	0.0313242	-4.04476	0.254259	0.38408	0.129821	6	130996472		IGR	opensea	IGR-opensea		0.238908	0.302539	0.268569	0.48481	0.242813	0.471664	0.286813	0.453731	0.234189	0.207654
20448	cg22633096	0.129831	0.409801	2.55325	0.0297425	0.0297425	-3.99449	0.344886	0.474717	0.129831	10	64451393		IGR	opensea	IGR-opensea		0.367062	0.59776	0.316786	0.447692	0.383326	0.583012	0.371192	0.319682	0.286065	0.425437
24063	cg27161115	0.12993	0.292195	3.87042	0.0034032	0.0034032	-1.83619	0.227229	0.35716	0.12993	4	6920113	TBC1D14	5'UTR	opensea	5'UTR-opensea		0.230464	0.394216	0.257856	0.42679	0.185454	0.357502	0.182927	0.362416	0.279445	0.244875
21367	cg23770434	0.129967	0.672231	2.6727	0.0243317	0.0243317	-3.79885	0.607248	0.737215	0.129967	14	25164963		IGR	opensea	IGR-opensea		0.681638	0.830131	0.552977	0.778509	0.586707	0.773396	0.609791	0.753591	0.605126	0.550446
5032	cg05139138	0.129985	0.193066	3.06353	0.0126469	0.0126469	-3.15355	0.128074	0.258059	0.129985	17	34216351		IGR	opensea	IGR-opensea		0.115623	0.260682	0.0766844	0.323955	0.133191	0.367102	0.1746	0.219938	0.140269	0.118616
4864	cg04953735	0.130019	0.747601	3.08594	0.0121841	0.0121841	-3.11649	0.682592	0.812611	0.130019	17	78652628	RPTOR	Body	opensea	Body-opensea		0.676612	0.692418	0.698154	0.831738	0.682511	0.876999	0.731725	0.920151	0.623957	0.741747
12480	cg13239894	0.130053	0.216208	4.87695	0.000742711	0.000742711	-0.293253	0.151181	0.281234	0.130053	7	81040017		IGR	opensea	IGR-opensea		0.189787	0.333549	0.15339	0.288017	0.136259	0.337132	0.140951	0.25333	0.135519	0.194145
2146	cg02167303	0.130124	0.695989	3.58638	0.00535945	0.00535945	-2.29432	0.630927	0.761052	0.130124	2	167095947	LOC101929680	Body	opensea	Body-opensea		0.684275	0.836946	0.644145	0.80127	0.557266	0.797924	0.614664	0.661583	0.654287	0.707535
14043	cg14789524	0.130166	0.722269	5.63849	0.000258462	0.000258462	0.775458	0.657186	0.787352	0.130166	16	78768643	WWOX	Body	opensea	Body-opensea		0.69853	0.758564	0.586727	0.75859	0.674287	0.796364	0.693631	0.823641	0.632758	0.799602
5799	cg05973140	0.130359	0.403966	2.84332	0.0182717	0.0182717	-3.5177	0.338787	0.469146	0.130359	9	107723550		IGR	opensea	IGR-opensea		0.371215	0.532122	0.314504	0.584515	0.304784	0.412316	0.256625	0.395129	0.446806	0.421647
10002	cg10461928	0.130449	0.339776	2.88919	0.0169201	0.0169201	-3.4419	0.274551	0.405001	0.130449	1	200644124	LOC101929224	Body	opensea	Body-opensea		0.3546	0.454636	0.23266	0.459108	0.224701	0.423976	0.343385	0.433127	0.21741	0.254157
24275	cg27414105	0.130466	0.287039	2.72236	0.0223839	0.0223839	-3.71719	0.221806	0.352272	0.130466	3	17621455	TBC1D5	5'UTR	opensea	5'UTR-opensea		0.207696	0.271952	0.194128	0.51372	0.185246	0.406869	0.252227	0.328345	0.269733	0.240474
13653	cg14390366	0.130492	0.613114	2.87224	0.0174073	0.0174073	-3.46992	0.547867	0.67836	0.130492	3	98627202		IGR	opensea	IGR-opensea		0.614503	0.645804	0.565631	0.719305	0.58948	0.81645	0.503653	0.626184	0.46607	0.584056
15766	cg16765678	0.130536	0.375272	3.70078	0.00445831	0.00445831	-2.10884	0.310004	0.44054	0.130536	10	35047821	PARD3	Body	opensea	Body-opensea		0.382352	0.417254	0.323615	0.481088	0.298072	0.48656	0.281378	0.493402	0.264603	0.324396
3617	cg03655142	0.130591	0.244438	2.56393	0.0292134	0.0292134	-3.97706	0.179142	0.309733	0.130591	1	153950843	JTB	TSS1500	shore	TSS1500-shore	chr1:153949712-153950525	0.297653	0.361309	0.1734	0.293406	0.112743	0.444379	0.177751	0.275672	0.134165	0.173899
10421	cg10874300	0.130765	0.462147	2.25135	0.0493343	0.0493343	-4.48097	0.396764	0.527529	0.130765	5	67588385	PIK3R1	Body	shelf	Body-shelf	chr5:67584213-67584451	0.436857	0.510018	0.393288	0.636747	0.515829	0.619732	0.363884	0.506747	0.273964	0.364402
20656	cg22876402	0.130805	0.552551	3.16922	0.0106112	0.0106112	-2.97886	0.487149	0.617953	0.130805	3	71553543	FOXP1	5'UTR	opensea	5'UTR-opensea		0.555432	0.701242	0.584186	0.620646	0.39336	0.644588	0.459579	0.575886	0.443187	0.547405
3110	cg03149616	0.130875	0.713219	2.8464	0.0181777	0.0181777	-3.51262	0.647781	0.778656	0.130875	8	19759158		IGR	opensea	IGR-opensea		0.684545	0.79003	0.663277	0.891686	0.667445	0.863437	0.651689	0.677827	0.571951	0.6703
15891	cg16924010	0.131062	0.475552	2.25616	0.0489396	0.0489396	-4.47333	0.410021	0.541083	0.131062	3	194018158		IGR	shelf	IGR-shelf	chr3:194014480-194014983	0.427261	0.502433	0.381808	0.671281	0.35839	0.663926	0.351784	0.406631	0.530864	0.461145
12567	cg13328448	0.131071	0.400658	2.27473	0.0474459	0.0474459	-4.44383	0.335123	0.466193	0.131071	14	102099019		IGR	shelf	IGR-shelf	chr14:102101165-102101596	0.342611	0.467943	0.373864	0.570809	0.366579	0.582321	0.364584	0.439745	0.227975	0.270149
14068	cg14817691	0.131119	0.624025	3.31668	0.00831903	0.00831903	-2.73573	0.558466	0.689585	0.131119	15	96582239		IGR	opensea	IGR-opensea		0.587592	0.714676	0.523514	0.740272	0.465366	0.755463	0.571341	0.637997	0.644516	0.599518
4783	cg04880990	0.131135	0.239878	2.84733	0.0181493	0.0181493	-3.51108	0.174311	0.305446	0.131135	12	52887566	KRT6A	TSS1500	opensea	TSS1500-opensea		0.201638	0.276143	0.237808	0.399363	0.156842	0.400998	0.119281	0.295461	0.155986	0.155263
4418	cg04507925	0.131138	0.248852	2.41471	0.0375338	0.0375338	-4.21944	0.183283	0.314421	0.131138	2	210824770	UNC80	Body	opensea	Body-opensea		0.2352	0.374421	0.260493	0.379763	0.151364	0.429575	0.0998112	0.23127	0.169547	0.157076
17031	cg18190433	0.131175	0.771032	3.93366	0.0030801	0.0030801	-1.73533	0.705445	0.83662	0.131175	17	10573397		IGR	opensea	IGR-opensea		0.779034	0.884497	0.76066	0.810388	0.64835	0.810766	0.729724	0.820026	0.609456	0.857422
14398	cg15186307	0.13118	0.321241	2.37729	0.0399642	0.0399642	-4.27975	0.255651	0.386831	0.13118	13	55110248		IGR	opensea	IGR-opensea		0.346927	0.510657	0.304931	0.447724	0.224846	0.350906	0.227189	0.415824	0.174362	0.209043
21131	cg23479088	0.131222	0.582375	3.30048	0.00854359	0.00854359	-2.76239	0.516764	0.647986	0.131222	8	14613550	SGCZ	Body	opensea	Body-opensea		0.590062	0.688925	0.404441	0.695122	0.570242	0.630746	0.545724	0.670743	0.473351	0.554393
6346	cg06624369	0.131234	0.419404	3.37954	0.00750369	0.00750369	-2.63241	0.353787	0.485021	0.131234	9	114800463	MIR3134	Body	opensea	Body-opensea		0.422385	0.554988	0.274781	0.403427	0.398377	0.435133	0.340314	0.569773	0.333079	0.461784
8012	cg08338683	0.131301	0.478314	2.8137	0.019202	0.019202	-3.56661	0.412664	0.543965	0.131301	3	170048267		IGR	opensea	IGR-opensea		0.428362	0.606106	0.364146	0.610828	0.373972	0.614134	0.42536	0.516657	0.471479	0.3721
13641	cg14379968	0.131346	0.310484	2.48016	0.0336286	0.0336286	-4.11347	0.244811	0.376157	0.131346	21	33968392		IGR	opensea	IGR-opensea		0.244563	0.44279	0.201296	0.471766	0.232592	0.441764	0.278728	0.358833	0.266876	0.165631
20488	cg22686195	0.131401	0.690635	2.4784	0.033728	0.033728	-4.11632	0.624935	0.756336	0.131401	18	68088916		IGR	opensea	IGR-opensea		0.618349	0.861769	0.682864	0.776448	0.544995	0.79591	0.578165	0.778563	0.700303	0.568988
6050	cg06255986	0.131414	0.402054	2.7431	0.0216179	0.0216179	-3.68305	0.336347	0.467761	0.131414	7	55254148	EGFR-AS1	Body	opensea	Body-opensea		0.375704	0.569092	0.28402	0.478694	0.260134	0.423042	0.360879	0.544689	0.400998	0.323288
2358	cg02395998	0.131415	0.460938	2.3858	0.0393981	0.0393981	-4.26605	0.395231	0.526645	0.131415	15	74587330	CCDC33	Body	opensea	Body-opensea		0.389173	0.555194	0.360919	0.583053	0.364489	0.681214	0.408448	0.475399	0.453124	0.338366
18891	cg20545458	0.131504	0.203912	2.95006	0.0152821	0.0152821	-3.34125	0.13816	0.269664	0.131504	6	26046341		IGR	shore	IGR-shore	chr6:26044203-26044469	0.178206	0.341992	0.140045	0.33093	0.116379	0.337968	0.158053	0.234317	0.0981165	0.103111
10895	cg11411997	0.131527	0.278742	2.24417	0.0499288	0.0499288	-4.49235	0.212978	0.344506	0.131527	10	90878257		IGR	opensea	IGR-opensea		0.278998	0.350182	0.199259	0.428975	0.207284	0.44985	0.213742	0.382774	0.165608	0.110747
9295	cg09660432	0.131536	0.410339	3.02676	0.0134456	0.0134456	-3.21437	0.344571	0.476107	0.131536	8	87250135		IGR	opensea	IGR-opensea		0.419893	0.407326	0.384545	0.486558	0.364258	0.612804	0.296372	0.425414	0.257789	0.448435
17991	cg19403364	0.131608	0.564355	2.45068	0.0353349	0.0353349	-4.16127	0.498551	0.630159	0.131608	5	67611940		IGR	opensea	IGR-opensea		0.580051	0.688299	0.449758	0.707816	0.43627	0.710247	0.451049	0.584857	0.575629	0.459575
17447	cg18717237	0.131635	0.348451	3.83253	0.00361368	0.00361368	-1.89682	0.282634	0.414269	0.131635	3	59360791		IGR	opensea	IGR-opensea		0.327499	0.466033	0.226741	0.484431	0.287169	0.444812	0.265894	0.364111	0.305866	0.311958
15544	cg16518996	0.131696	0.30639	2.69049	0.0236154	0.0236154	-3.76963	0.240542	0.372238	0.131696	16	51671563		IGR	opensea	IGR-opensea		0.087919	0.377017	0.275196	0.433525	0.340832	0.403178	0.242247	0.40185	0.256515	0.245618
13468	cg14204738	0.131812	0.44655	2.28552	0.0465979	0.0465979	-4.42665	0.380644	0.512456	0.131812	1	151799266	RORC	TSS1500	opensea	TSS1500-opensea		0.434135	0.625791	0.401639	0.572661	0.489382	0.568801	0.279749	0.382455	0.298313	0.412573
23454	cg26432506	0.131842	0.320006	3.12604	0.0113988	0.0113988	-3.05019	0.254085	0.385927	0.131842	4	105411312	LOC101929468	TSS1500	shore	TSS1500-shore	chr4:105412655-105412942	0.286745	0.421227	0.274237	0.494578	0.327547	0.397228	0.197712	0.280051	0.184181	0.336552
4606	cg04697260	0.131844	0.437023	2.92549	0.0159229	0.0159229	-3.38188	0.371101	0.502946	0.131844	20	4816087		IGR	opensea	IGR-opensea		0.41173	0.594058	0.385666	0.523046	0.411372	0.590903	0.359202	0.42436	0.287536	0.382361
5719	cg05885462	0.131927	0.473652	3.17796	0.0104587	0.0104587	-2.96442	0.407688	0.539615	0.131927	4	108672936		IGR	opensea	IGR-opensea		0.383107	0.531047	0.432464	0.570837	0.399354	0.684655	0.375745	0.469563	0.447771	0.441975
21307	cg23692635	0.131946	0.525039	2.50647	0.0321745	0.0321745	-4.07071	0.459066	0.591012	0.131946	1	171751982	METTL13	5'UTR	shore	5'UTR-shore	chr1:171753416-171753629	0.548936	0.644136	0.427083	0.675679	0.478773	0.592839	0.510617	0.612926	0.329923	0.429479
21410	cg23820714	0.132006	0.322806	2.40691	0.0380281	0.0380281	-4.23203	0.256803	0.388809	0.132006	16	48630298	MIR5095	Body	opensea	Body-opensea		0.231329	0.360943	0.172557	0.457217	0.194457	0.496458	0.2708	0.370336	0.414874	0.259093
1999	cg02022386	0.132105	0.177592	2.24451	0.0499005	0.0499005	-4.49181	0.111539	0.243644	0.132105	3	188789524		IGR	opensea	IGR-opensea		0.120762	0.293863	0.0803196	0.28657	0.14402	0.430638	0.116441	0.125307	0.0961538	0.0818415
17247	cg18453528	0.132115	0.517633	2.84955	0.018082	0.018082	-3.50741	0.451576	0.583691	0.132115	1	158671705	OR6K2	TSS1500	opensea	TSS1500-opensea		0.522334	0.609297	0.518178	0.523752	0.401902	0.69636	0.45713	0.615034	0.358334	0.474011
16867	cg18003324	0.13213	0.231528	3.19	0.0102524	0.0102524	-2.94455	0.165462	0.297593	0.13213	12	32138012	KIAA1551	Body	opensea	Body-opensea		0.109314	0.290003	0.239067	0.23576	0.240322	0.413668	0.139353	0.310149	0.0992547	0.238385
21425	cg23846344	0.132145	0.519409	2.37426	0.0401679	0.0401679	-4.28463	0.453337	0.585481	0.132145	6	123109987	SMPDL3A	TSS1500	shore	TSS1500-shore	chr6:123110288-123110878	0.465991	0.600556	0.398098	0.683441	0.516286	0.576171	0.543959	0.656444	0.342349	0.410794
14155	cg14904829	0.132209	0.686633	2.97643	0.0146235	0.0146235	-3.29763	0.620529	0.752738	0.132209	3	106849749	LINC00882	Body	opensea	Body-opensea		0.715941	0.867434	0.571924	0.667356	0.693687	0.754228	0.554114	0.763484	0.566977	0.711188
12187	cg12896170	0.132308	0.591178	2.92446	0.0159505	0.0159505	-3.38359	0.525024	0.657332	0.132308	6	28890069	TRIM27	Body	shore	Body-shore	chr6:28890951-28892013	0.550189	0.731751	0.496362	0.699218	0.551341	0.756004	0.486503	0.59528	0.540725	0.504407
8032	cg08352786	0.13231	0.583628	2.56892	0.0289691	0.0289691	-3.9689	0.517472	0.649783	0.13231	12	81100403	MYF6	TSS1500	shore	TSS1500-shore	chr12:81102034-81102716	0.591058	0.721635	0.476515	0.63499	0.538205	0.748025	0.500864	0.686866	0.48072	0.457397
15936	cg16973385	0.132382	0.418723	2.831	0.0186529	0.0186529	-3.53804	0.352532	0.484914	0.132382	1	154680825	KCNN3	Body	opensea	Body-opensea		0.332507	0.545286	0.346878	0.532636	0.444272	0.566665	0.333616	0.458609	0.305389	0.321374
17090	cg18260985	0.132415	0.531912	3.43419	0.00686225	0.00686225	-2.54277	0.465704	0.598119	0.132415	10	99346240	HOGA1	Body	opensea	Body-opensea		0.490457	0.58285	0.468369	0.611509	0.450862	0.73553	0.417757	0.56148	0.501075	0.499228
5866	cg06061589	0.132527	0.428138	2.25938	0.0486773	0.0486773	-4.46822	0.361874	0.494401	0.132527	11	109811665		IGR	opensea	IGR-opensea		0.34885	0.560103	0.321411	0.573587	0.301458	0.599483	0.37188	0.447219	0.465771	0.291614
16437	cg17502127	0.132623	0.370803	2.24927	0.0495051	0.0495051	-4.48425	0.304491	0.437115	0.132623	5	142024012	FGF1	TSS200	opensea	TSS200-opensea		0.343169	0.483152	0.26673	0.52589	0.35963	0.555417	0.263085	0.406126	0.289843	0.214988
16116	cg17128080	0.132702	0.75369	2.33469	0.0429202	0.0429202	-4.34814	0.687339	0.820041	0.132702	14	90369256	EFCAB11	Body	opensea	Body-opensea		0.692204	0.827389	0.830841	0.823763	0.697671	0.793325	0.752781	0.818282	0.463197	0.837449
1535	cg01587424	0.132781	0.390299	2.77602	0.0204554	0.0204554	-3.62878	0.323908	0.456689	0.132781	8	142173149	DENND3	Body	opensea	Body-opensea		0.344789	0.4767	0.331974	0.554202	0.262535	0.559464	0.374193	0.378389	0.30605	0.314689
4810	cg04898765	0.132897	0.657962	3.10939	0.0117185	0.0117185	-3.07772	0.591513	0.72441	0.132897	4	139484268		IGR	shore	IGR-shore	chr4:139482528-139483255	0.630954	0.798528	0.710345	0.70724	0.607963	0.726225	0.54872	0.684999	0.459585	0.705058
5806	cg05983557	0.132978	0.730997	2.391	0.0390565	0.0390565	-4.25768	0.664508	0.797486	0.132978	2	136912140		IGR	opensea	IGR-opensea		0.764812	0.903499	0.741011	0.781727	0.620776	0.811325	0.71887	0.750251	0.477069	0.740627
3862	cg03913499	0.13299	0.552179	3.72916	0.00426031	0.00426031	-2.06301	0.485684	0.618674	0.13299	18	55892629	NEDD4L	Body	opensea	Body-opensea		0.580416	0.66501	0.437983	0.679132	0.495552	0.646543	0.480419	0.552374	0.434052	0.550311
6518	cg06787317	0.133011	0.681998	2.61837	0.0266586	0.0266586	-3.888	0.615493	0.748504	0.133011	13	111885879	ARHGEF7	Body	opensea	Body-opensea		0.669059	0.895847	0.71961	0.688597	0.531388	0.65105	0.579613	0.788963	0.577795	0.718061
2727	cg02767825	0.133034	0.234874	2.44156	0.0358805	0.0358805	-4.17605	0.168357	0.301391	0.133034	4	90022810		IGR	opensea	IGR-opensea		0.132815	0.363632	0.154651	0.326712	0.191797	0.46551	0.213759	0.211114	0.148764	0.139984
2466	cg02517854	0.133061	0.247135	3.27657	0.00888657	0.00888657	-2.80176	0.180605	0.313666	0.133061	3	170684032		IGR	opensea	IGR-opensea		0.200749	0.412455	0.17911	0.363382	0.175146	0.365811	0.154995	0.247592	0.193022	0.17909
179	cg00152613	0.13314	0.611131	3.69722	0.00448383	0.00448383	-2.11459	0.54456	0.677701	0.13314	8	28314916	FBXO16	Body	opensea	Body-opensea		0.640875	0.720779	0.549909	0.707529	0.530031	0.728013	0.458319	0.60091	0.543668	0.631273
21230	cg23613706	0.13319	0.494337	4.62772	0.00106832	0.00106832	-0.662081	0.427742	0.560933	0.13319	11	129072829		IGR	opensea	IGR-opensea		0.46436	0.543065	0.424133	0.585607	0.493138	0.570213	0.416029	0.601381	0.34105	0.504397
12053	cg12727736	0.133209	0.159909	3.12599	0.0113999	0.0113999	-3.05029	0.0933039	0.226513	0.133209	4	134241963		IGR	opensea	IGR-opensea		0.057982	0.111319	0.0804725	0.190296	0.16327	0.352978	0.0543434	0.281645	0.110451	0.196328
1631	cg01679485	0.133257	0.428639	2.74302	0.0216207	0.0216207	-3.68317	0.362011	0.495268	0.133257	7	143651205		IGR	opensea	IGR-opensea		0.442128	0.531072	0.393848	0.525845	0.383847	0.614997	0.326253	0.440502	0.263977	0.363923
7147	cg07426802	0.133276	0.163888	2.41328	0.0376239	0.0376239	-4.22175	0.09725	0.230526	0.133276	8	60885377		IGR	opensea	IGR-opensea		0.100651	0.248407	0.084324	0.354428	0.119395	0.361647	0.109083	0.110178	0.0727967	0.0779706
6576	cg06866079	0.133314	0.652807	2.50956	0.0320082	0.0320082	-4.06569	0.58615	0.719464	0.133314	20	17402599	PCSK2	Body	opensea	Body-opensea		0.711454	0.797855	0.645502	0.749967	0.552735	0.611334	0.598447	0.701811	0.422612	0.736354
23230	cg26190515	0.133357	0.219334	2.84034	0.0183633	0.0183633	-3.52263	0.152656	0.286013	0.133357	3	108820106	MORC1	Body	opensea	Body-opensea		0.204771	0.367619	0.150941	0.28848	0.131803	0.401633	0.10975	0.24426	0.166014	0.128072
5086	cg05192293	0.133429	0.255704	3.53787	0.0057972	0.0057972	-2.37332	0.188989	0.322418	0.133429	10	71934086		IGR	shelf	IGR-shelf	chr10:71930007-71930587	0.24218	0.363251	0.248523	0.314551	0.129077	0.414115	0.153345	0.303899	0.171821	0.216277
20875	cg23159233	0.133444	0.651905	3.46735	0.00650107	0.00650107	-2.48849	0.585183	0.718627	0.133444	22	46571660	PPARA	5'UTR	opensea	5'UTR-opensea		0.615719	0.711231	0.582839	0.775578	0.600608	0.83642	0.585121	0.649529	0.541628	0.620376
24219	cg27345065	0.133452	0.554229	2.61064	0.027007	0.027007	-3.90065	0.487503	0.620955	0.133452	6	38899595	DNAH8	ExonBnd	opensea	ExonBnd-opensea		0.573411	0.754539	0.553863	0.588297	0.412778	0.685023	0.49555	0.527478	0.401915	0.549439
2748	cg02783601	0.133463	0.621823	2.61893	0.0266333	0.0266333	-3.88707	0.555091	0.688554	0.133463	10	118545927		IGR	shore	IGR-shore	chr10:118547636-118547854	0.557756	0.724948	0.652129	0.692326	0.621128	0.786599	0.549927	0.64339	0.394515	0.59551
17612	cg18916494	0.133555	0.343112	2.30764	0.0449071	0.0449071	-4.39139	0.276335	0.409889	0.133555	2	134263033	NCKAP5	Body	opensea	Body-opensea		0.302288	0.398076	0.202172	0.471531	0.432013	0.540471	0.2148	0.372559	0.2304	0.26681
18887	cg20540306	0.133569	0.750085	2.96957	0.014792	0.014792	-3.30898	0.6833	0.816869	0.133569	5	153787169	GALNT10	Body	shelf	Body-shelf	chr5:153784641-153785130	0.619062	0.885503	0.686776	0.859881	0.749269	0.658169	0.683333	0.784684	0.678059	0.896109
3113	cg03155301	0.133674	0.576631	2.81308	0.019222	0.019222	-3.56763	0.509794	0.643467	0.133674	11	12776288	TEAD1	5'UTR	opensea	5'UTR-opensea		0.599924	0.755773	0.56593	0.614478	0.543207	0.668309	0.466322	0.603859	0.373585	0.574917
7347	cg07619314	0.133859	0.427925	2.7455	0.0215306	0.0215306	-3.67908	0.360995	0.494854	0.133859	5	17302144		IGR	opensea	IGR-opensea		0.436357	0.499583	0.361573	0.519568	0.415104	0.632473	0.297569	0.463342	0.29437	0.359305
15937	cg16973527	0.133879	0.220484	3.09449	0.0120122	0.0120122	-3.10236	0.153544	0.287424	0.133879	15	70767570		IGR	opensea	IGR-opensea		0.128653	0.179255	0.198653	0.342331	0.183036	0.403166	0.192268	0.279286	0.0651122	0.233082
13016	cg13771161	0.133895	0.528169	3.29525	0.00861745	0.00861745	-2.771	0.461222	0.595117	0.133895	9	99146400	SLC35D2	TSS1500	shore	TSS1500-shore	chr9:99145524-99145849	0.543585	0.615167	0.428202	0.623179	0.461589	0.711671	0.461394	0.509303	0.411339	0.516264
1352	cg01407875	0.133916	0.548013	2.84961	0.0180799	0.0180799	-3.5073	0.481055	0.614971	0.133916	12	91817272		IGR	opensea	IGR-opensea		0.583301	0.689882	0.480047	0.71252	0.498553	0.568883	0.450581	0.612099	0.392793	0.491472
24452	cg27618792	0.133938	0.189633	2.62801	0.0262299	0.0262299	-3.87219	0.122664	0.256602	0.133938	6	133138210	RPS12	Body	shelf	Body-shelf	chr6:133135364-133135829	0.11102	0.172649	0.14887	0.258092	0.137701	0.33905	0.0557007	0.398873	0.16003	0.114346
7309	cg07586956	0.134023	0.176835	2.59292	0.0278236	0.0278236	-3.92966	0.109823	0.243847	0.134023	2	70336043		IGR	opensea	IGR-opensea		0.0993951	0.30479	0.106873	0.253678	0.0844645	0.367827	0.201779	0.226551	0.0566051	0.0663881
17310	cg18554704	0.134034	0.484924	2.82088	0.0189721	0.0189721	-3.55475	0.417907	0.551941	0.134034	22	34478892		IGR	opensea	IGR-opensea		0.41656	0.621917	0.534205	0.553608	0.460028	0.620323	0.358668	0.5339	0.320073	0.429955
5109	cg05209514	0.134067	0.427347	3.70799	0.00440714	0.00440714	-2.09719	0.360313	0.494381	0.134067	12	69353500	CPM	5'UTR	opensea	5'UTR-opensea		0.386714	0.519604	0.374496	0.516494	0.371541	0.610521	0.336041	0.403003	0.332774	0.422281
21902	cg24433527	0.134096	0.37115	3.34851	0.00789523	0.00789523	-2.68338	0.304102	0.438198	0.134096	2	201095675		IGR	opensea	IGR-opensea		0.371896	0.452042	0.331729	0.483837	0.291614	0.530151	0.206376	0.36993	0.318894	0.355029
18002	cg19412669	0.134146	0.227294	2.94625	0.0153797	0.0153797	-3.34755	0.160221	0.294367	0.134146	1	36839270	STK40	5'UTR	opensea	5'UTR-opensea		0.205012	0.298028	0.172198	0.386491	0.19755	0.335074	0.0792856	0.323661	0.14706	0.128579
9947	cg10401078	0.134147	0.267656	2.36241	0.0409729	0.0409729	-4.30366	0.200583	0.33473	0.134147	1	66673501	PDE4B	Body	opensea	Body-opensea		0.228142	0.422407	0.130584	0.367315	0.1296	0.423992	0.233129	0.327993	0.281459	0.131943
20390	cg22550273	0.134149	0.327008	2.31827	0.0441156	0.0441156	-4.3744	0.259933	0.394082	0.134149	6	10514860		IGR	opensea	IGR-opensea		0.249499	0.433916	0.263784	0.467717	0.257636	0.479575	0.391914	0.373105	0.136833	0.216099
6173	cg06415302	0.134209	0.628821	2.86283	0.0176839	0.0176839	-3.48546	0.561716	0.695925	0.134209	8	37591379		IGR	shelf	IGR-shelf	chr8:37593834-37594703	0.657443	0.768332	0.620545	0.735948	0.579519	0.587489	0.48795	0.744038	0.463123	0.64382
23818	cg26856867	0.134307	0.280197	2.83478	0.0185351	0.0185351	-3.5318	0.213044	0.347351	0.134307	11	11562311	GALNT18	Body	opensea	Body-opensea		0.277694	0.354803	0.246095	0.429	0.224719	0.445303	0.201078	0.29856	0.115632	0.209088
6120	cg06346126	0.134343	0.166439	2.32602	0.0435472	0.0435472	-4.36201	0.0992671	0.23361	0.134343	19	50804360	MYH14	Body	opensea	Body-opensea		0.0990893	0.318405	0.0535027	0.312011	0.0802539	0.324755	0.0783856	0.191843	0.185104	0.0210375
12913	cg13663303	0.134377	0.436273	2.25768	0.0488157	0.0488157	-4.47092	0.369084	0.503461	0.134377	5	35046992	AGXT2	Body	opensea	Body-opensea		0.444082	0.576904	0.348216	0.522364	0.353909	0.607547	0.422761	0.527985	0.276455	0.282506
19918	cg21930362	0.13452	0.465196	2.4985	0.0326086	0.0326086	-4.08368	0.397936	0.532456	0.13452	3	151164278	IGSF10	Body	opensea	Body-opensea		0.463578	0.700961	0.292697	0.454682	0.425021	0.574857	0.455481	0.496465	0.352902	0.435315
19987	cg22028200	0.134589	0.38885	2.60031	0.0274803	0.0274803	-3.91757	0.321555	0.456145	0.134589	2	213886779	IKZF2	Body	opensea	Body-opensea		0.34267	0.511548	0.241706	0.49193	0.25921	0.56265	0.338058	0.412269	0.426133	0.302327
1371	cg01419713	0.134618	0.260201	2.26089	0.0485547	0.0485547	-4.46582	0.192892	0.32751	0.134618	8	42038135	PLAT	Body	opensea	Body-opensea		0.208346	0.430239	0.272414	0.426972	0.0971852	0.408309	0.186386	0.163781	0.200126	0.208247
6958	cg07242531	0.13465	0.226679	3.44791	0.00671039	0.00671039	-2.52031	0.159354	0.294004	0.13465	6	8083825	EEF1E1-BLOC1S5	Body	opensea	Body-opensea		0.132243	0.334201	0.143177	0.303998	0.226449	0.379477	0.187069	0.291652	0.107832	0.160691
1008	cg01021702	0.134733	0.720916	3.24045	0.00943213	0.00943213	-2.86131	0.65355	0.788283	0.134733	3	152018680	MBNL1	Body	opensea	Body-opensea		0.687188	0.834039	0.588917	0.836082	0.687143	0.872229	0.673161	0.754649	0.631339	0.644415
2396	cg02450832	0.134742	0.488855	3.25297	0.00923924	0.00923924	-2.84066	0.421484	0.556226	0.134742	16	80308154		IGR	opensea	IGR-opensea		0.447753	0.616547	0.504066	0.544477	0.381484	0.664865	0.393026	0.497249	0.381091	0.45799
17181	cg18374944	0.134922	0.420471	2.30031	0.0454606	0.0454606	-4.40308	0.35301	0.487931	0.134922	2	10794586	NOL10	ExonBnd	opensea	ExonBnd-opensea		0.353196	0.558198	0.299338	0.564608	0.394834	0.582968	0.287943	0.460338	0.429737	0.273545
2153	cg02177499	0.134927	0.215112	2.86368	0.0176589	0.0176589	-3.48407	0.147648	0.282576	0.134927	8	32952500		IGR	opensea	IGR-opensea		0.155156	0.424872	0.147548	0.304599	0.160335	0.345344	0.144724	0.194414	0.130478	0.14365
11219	cg11809107	0.134937	0.306553	3.137	0.0111933	0.0111933	-3.03208	0.239085	0.374022	0.134937	2	3826782		IGR	opensea	IGR-opensea		0.266427	0.433014	0.225449	0.458485	0.285782	0.364041	0.177208	0.399197	0.240556	0.215371
9992	cg10453816	0.134963	0.262135	2.35844	0.0412468	0.0412468	-4.31005	0.194653	0.329616	0.134963	20	37499530	PPP1R16B	Body	opensea	Body-opensea		0.195012	0.409914	0.204489	0.415178	0.118984	0.38669	0.189875	0.329338	0.264905	0.106961
8158	cg08471447	0.135148	0.427891	2.41026	0.0378148	0.0378148	-4.22662	0.360318	0.495465	0.135148	18	21634257	TTC39C	5'UTR	opensea	5'UTR-opensea		0.351812	0.602083	0.184616	0.507911	0.364702	0.455703	0.430105	0.526811	0.470353	0.384819
5400	cg05539265	0.135176	0.252263	2.38628	0.0393666	0.0393666	-4.26528	0.184675	0.319852	0.135176	2	102717438		IGR	opensea	IGR-opensea		0.152703	0.341725	0.158424	0.375853	0.0775986	0.390517	0.341842	0.341051	0.192808	0.150111
20160	cg22257848	0.135296	0.613697	3.19571	0.0101558	0.0101558	-2.93511	0.546049	0.681346	0.135296	5	164775899		IGR	opensea	IGR-opensea		0.629213	0.674521	0.575094	0.713831	0.491078	0.727523	0.4385	0.720894	0.596361	0.569959
20631	cg22846976	0.135296	0.544905	4.15623	0.0021774	0.0021774	-1.38422	0.477256	0.612553	0.135296	18	3874904	DLGAP1	TSS1500	opensea	TSS1500-opensea		0.546294	0.650885	0.475233	0.644588	0.503484	0.635566	0.370665	0.57715	0.490605	0.554576
9902	cg10351056	0.135361	0.42485	2.74697	0.0214777	0.0214777	-3.67666	0.357169	0.492531	0.135361	5	39703340		IGR	opensea	IGR-opensea		0.427182	0.611001	0.395162	0.551604	0.366281	0.480538	0.319585	0.486192	0.277636	0.333319
9524	cg09923954	0.135402	0.359574	2.37446	0.0401542	0.0401542	-4.2843	0.291873	0.427274	0.135402	10	65460017		IGR	opensea	IGR-opensea		0.316406	0.411069	0.251925	0.423441	0.214725	0.557558	0.302603	0.510977	0.373704	0.233327
19106	cg20825022	0.135424	0.258719	2.47677	0.0338205	0.0338205	-4.11897	0.191007	0.326431	0.135424	2	124920645	CNTNAP5	Body	opensea	Body-opensea		0.229012	0.3023	0.225717	0.428006	0.141617	0.466256	0.210093	0.285945	0.148598	0.149651
1896	cg01927172	0.135458	0.391888	2.48717	0.0332351	0.0332351	-4.10209	0.324159	0.459617	0.135458	4	114946507		IGR	opensea	IGR-opensea		0.39626	0.484001	0.229885	0.514931	0.306172	0.594771	0.339263	0.42207	0.349214	0.28231
6752	cg07051715	0.135594	0.572138	2.77283	0.020565	0.020565	-3.63403	0.504341	0.639935	0.135594	12	14807587	GUCY2C	Body	opensea	Body-opensea		0.494176	0.684497	0.425689	0.595284	0.446616	0.763173	0.564572	0.645054	0.590654	0.511668
4949	cg05048917	0.135602	0.246204	2.25407	0.0491106	0.0491106	-4.47665	0.178403	0.314005	0.135602	6	107077187	QRSL1	TSS1500	opensea	TSS1500-opensea		0.0753095	0.182392	0.280128	0.498998	0.19944	0.351448	0.133138	0.315423	0.203999	0.221763
12402	cg13150854	0.135643	0.142725	3.22968	0.00960135	0.00960135	-2.87907	0.0749039	0.210547	0.135643	1	34005181	CSMD2	Body	opensea	Body-opensea		0.0322608	0.222122	0.0870468	0.22867	0.110514	0.322229	0.0794957	0.226829	0.0652019	0.0528858
4786	cg04882147	0.135656	0.689198	2.37173	0.0403386	0.0403386	-4.2887	0.62137	0.757026	0.135656	5	35763640	SPEF2	ExonBnd	opensea	ExonBnd-opensea		0.606243	0.804519	0.73878	0.819159	0.598809	0.576404	0.61924	0.704502	0.543778	0.880547
24006	cg27096572	0.135673	0.337944	2.35408	0.0415488	0.0415488	-4.31704	0.270108	0.405781	0.135673	18	73141041	C18orf62	TSS1500	opensea	TSS1500-opensea		0.361508	0.409631	0.238965	0.485454	0.336456	0.465033	0.259213	0.459286	0.154395	0.2095
7047	cg07323947	0.135784	0.612853	3.45615	0.00662081	0.00662081	-2.50682	0.544961	0.680745	0.135784	10	103896068	PPRC1	Body	shelf	Body-shelf	chr10:103892659-103893590	0.593044	0.750877	0.547914	0.740996	0.598759	0.711724	0.522495	0.623805	0.462592	0.576323
20637	cg22855988	0.1358	0.227549	2.39316	0.038915	0.038915	-4.2542	0.159649	0.295449	0.1358	14	21731063	HNRNPC	5'UTR	opensea	5'UTR-opensea		0.139666	0.303756	0.121796	0.306707	0.241422	0.433532	0.124347	0.347952	0.171013	0.0852972
19051	cg20750319	0.135842	0.157995	2.37193	0.0403249	0.0403249	-4.28837	0.0900746	0.225916	0.135842	7	625089	PRKAR1B	Body	opensea	Body-opensea		0.103712	0.257364	0.0923306	0.33091	0.119582	0.373195	0.0929743	0.0926786	0.0417743	0.0754332
7880	cg08212784	0.135901	0.403393	2.34918	0.0418913	0.0418913	-4.32491	0.335442	0.471343	0.135901	6	88145366	C6orf165	Body	opensea	Body-opensea		0.410295	0.554549	0.392375	0.426218	0.369964	0.584057	0.207453	0.491272	0.297126	0.300618
13882	cg14632030	0.135919	0.635007	2.39532	0.0387747	0.0387747	-4.25073	0.567048	0.702967	0.135919	11	60144545	MS4A7	TSS1500	opensea	TSS1500-opensea		0.598413	0.707343	0.649495	0.767243	0.578005	0.782702	0.556473	0.7582	0.452852	0.499346
18179	cg19640007	0.135945	0.610498	3.07581	0.0123911	0.0123911	-3.13324	0.542526	0.67847	0.135945	4	146600771	C4orf51	TSS1500	opensea	TSS1500-opensea		0.557457	0.712441	0.504064	0.735629	0.499406	0.758871	0.527824	0.663157	0.623878	0.522253
8	cg00006899	0.136037	0.660579	2.42931	0.0366257	0.0366257	-4.19586	0.59256	0.728597	0.136037	14	103483021	CDC42BPB	Body	opensea	Body-opensea		0.659227	0.756596	0.576287	0.716491	0.591389	0.840972	0.644271	0.796213	0.491627	0.532714
22537	cg25252132	0.136169	0.536073	3.55222	0.00566396	0.00566396	-2.34993	0.467989	0.604157	0.136169	8	40050046		IGR	opensea	IGR-opensea		0.541868	0.648167	0.510353	0.615911	0.441394	0.67881	0.397381	0.58862	0.448947	0.489278
17293	cg18533870	0.136195	0.524444	2.52216	0.0313378	0.0313378	-4.04518	0.456347	0.592542	0.136195	11	62650385	SLC3A2	ExonBnd	shore	ExonBnd-shore	chr11:62648237-62649161	0.508152	0.591796	0.42042	0.644859	0.403287	0.74314	0.471331	0.579422	0.478544	0.40349
216	cg00206487	0.136227	0.599352	2.38758	0.0392812	0.0392812	-4.26319	0.531238	0.667466	0.136227	8	28228641	ZNF395	5'UTR	opensea	5'UTR-opensea		0.434501	0.646903	0.557116	0.708715	0.485565	0.740172	0.544795	0.766112	0.634215	0.475427
20695	cg22930549	0.136262	0.268727	2.41739	0.0373653	0.0373653	-4.21511	0.200597	0.336858	0.136262	14	68779833	RAD51L1	Body	opensea	Body-opensea		0.210371	0.437891	0.246411	0.365901	0.25777	0.432724	0.16807	0.314262	0.120361	0.133513
3692	cg03740217	0.136296	0.299611	4.833	0.000791364	0.000791364	-0.357617	0.231463	0.367759	0.136296	3	162939325	LINC01192	Body	opensea	Body-opensea		0.304424	0.389811	0.239788	0.358523	0.237337	0.352409	0.191744	0.304695	0.18402	0.433358
6409	cg06679898	0.136514	0.643283	2.26534	0.0481954	0.0481954	-4.45875	0.575026	0.71154	0.136514	8	125570349	MTSS1	Body	opensea	Body-opensea		0.60211	0.736959	0.601137	0.753759	0.620608	0.894328	0.564242	0.646853	0.487031	0.5258
3595	cg03636234	0.136529	0.342739	2.41869	0.0372842	0.0372842	-4.21302	0.274474	0.411003	0.136529	8	101271359	RNF19A	Body	opensea	Body-opensea		0.322224	0.485046	0.262208	0.491097	0.213951	0.527656	0.250396	0.320446	0.323591	0.23077
11974	cg12649412	0.136566	0.52636	2.59755	0.0276081	0.0276081	-3.92209	0.458077	0.594643	0.136566	8	42075135		IGR	opensea	IGR-opensea		0.54123	0.604128	0.376054	0.508849	0.412938	0.730638	0.472587	0.666623	0.487577	0.462978
6563	cg06848148	0.136601	0.702186	4.05008	0.00256693	0.00256693	-1.55091	0.633886	0.770486	0.136601	2	137748455	THSD7B	TSS200	opensea	TSS200-opensea		0.734724	0.749332	0.64427	0.776039	0.605785	0.849509	0.632313	0.734288	0.552336	0.743265
17133	cg18311636	0.136648	0.651131	2.52976	0.0309397	0.0309397	-4.03279	0.582807	0.719455	0.136648	12	50021913	PRPF40B	Body	opensea	Body-opensea		0.565771	0.68895	0.59275	0.727065	0.544588	0.85664	0.635874	0.799813	0.575053	0.524805
14575	cg15412815	0.136756	0.748722	3.10831	0.0117394	0.0117394	-3.0795	0.680344	0.8171	0.136756	11	93271088	C11orf75	5'UTR	opensea	5'UTR-opensea		0.740883	0.822218	0.613468	0.77394	0.698801	0.875002	0.551708	0.834168	0.796859	0.780171
17677	cg19005059	0.13678	0.278989	2.41769	0.0373468	0.0373468	-4.21463	0.2106	0.347379	0.13678	6	85508404		IGR	opensea	IGR-opensea		0.298796	0.345275	0.172436	0.417843	0.22572	0.505118	0.223855	0.281335	0.13219	0.187326
4911	cg05004142	0.136783	0.638749	2.61911	0.0266253	0.0266253	-3.88678	0.570357	0.707141	0.136783	16	57562740	CCDC102A	Body	island	Body-island	chr16:57562451-57563325	0.534317	0.544583	0.541257	0.674845	0.566323	0.67075	0.5708	0.791667	0.639091	0.85386
11164	cg11745672	0.136816	0.16367	2.76004	0.0210115	0.0210115	-3.65513	0.0952618	0.232078	0.136816	10	43900830	HNRNPF	5'UTR	shore	5'UTR-shore	chr10:43902580-43904792	0.0813664	0.310704	0.107821	0.31463	0.0786935	0.317705	0.103861	0.164996	0.104567	0.052355
17307	cg18549498	0.136921	0.482688	3.23725	0.00948197	0.00948197	-2.86657	0.414228	0.551149	0.136921	18	52526038	RAB27B	5'UTR	opensea	5'UTR-opensea		0.452245	0.534117	0.380609	0.528419	0.36431	0.673467	0.514585	0.4615	0.35939	0.558241
19304	cg21097090	0.137047	0.289907	2.29178	0.0461131	0.0461131	-4.41668	0.221383	0.35843	0.137047	5	118693764	TNFAIP8	Body	shelf	Body-shelf	chr5:118691401-118691759	0.114933	0.466136	0.329662	0.463081	0.255764	0.332931	0.149096	0.346017	0.257461	0.183985
13017	cg13774342	0.137062	0.405938	2.29422	0.0459254	0.0459254	-4.41279	0.337407	0.47447	0.137062	13	50702795		IGR	shore	IGR-shore	chr13:50703685-50705025	0.377193	0.495121	0.381003	0.484456	0.284754	0.66651	0.350911	0.446191	0.293177	0.28007
10861	cg11385536	0.137134	0.584993	2.36479	0.0408101	0.0408101	-4.29984	0.516426	0.65356	0.137134	1	227133801	CABC1	5'UTR	opensea	5'UTR-opensea		0.590258	0.688785	0.553807	0.725878	0.535579	0.766197	0.545499	0.579527	0.356988	0.507414
9509	cg09909740	0.137192	0.41237	2.9359	0.0156482	0.0156482	-3.36467	0.343774	0.480966	0.137192	14	56225464		IGR	opensea	IGR-opensea		0.425956	0.423777	0.340165	0.502422	0.332558	0.585679	0.230316	0.525325	0.389874	0.367626
1934	cg01957599	0.137227	0.262878	2.5903	0.0279467	0.0279467	-3.93396	0.194264	0.331492	0.137227	4	89631033	FAM13AOS	Body	opensea	Body-opensea		0.171517	0.359787	0.224114	0.412247	0.224145	0.45489	0.166556	0.297468	0.184989	0.133066
18400	cg19888870	0.137292	0.530024	2.58932	0.0279925	0.0279925	-3.93555	0.461378	0.59867	0.137292	3	50786715	DOCK3	Body	opensea	Body-opensea		0.496937	0.678391	0.504135	0.651385	0.546347	0.66309	0.415445	0.561457	0.344026	0.439029
24013	cg27102941	0.137307	0.505048	2.46424	0.0345397	0.0345397	-4.1393	0.436394	0.573701	0.137307	15	99679368	TTC23	Body	opensea	Body-opensea		0.512822	0.589089	0.484001	0.586201	0.490319	0.683805	0.43341	0.574181	0.261419	0.435228
16948	cg18100085	0.137399	0.682448	2.4636	0.0345767	0.0345767	-4.14033	0.613748	0.751147	0.137399	2	209176730	PIKFYVE	Body	opensea	Body-opensea		0.623462	0.770416	0.657187	0.742016	0.539539	0.921602	0.657775	0.75492	0.590777	0.56678
16062	cg17087808	0.137416	0.579139	2.67507	0.0242353	0.0242353	-3.79497	0.51043	0.647847	0.137416	10	60040663	CISD1	Body	opensea	Body-opensea		0.486681	0.607319	0.51398	0.719733	0.532067	0.778645	0.549958	0.668964	0.469467	0.464573
6718	cg07015028	0.137482	0.443106	2.52059	0.0314205	0.0314205	-4.04774	0.374365	0.511847	0.137482	12	44467438	TMEM117	5'UTR	opensea	5'UTR-opensea		0.359963	0.57228	0.432311	0.512107	0.542427	0.473785	0.278752	0.572923	0.258374	0.42814
8439	cg08771528	0.137495	0.240363	2.46478	0.0345084	0.0345084	-4.13842	0.171615	0.309111	0.137495	1	109133234	FAM102B	Body	opensea	Body-opensea		0.220527	0.370526	0.145168	0.391622	0.178096	0.426658	0.129547	0.248533	0.18474	0.108214
9773	cg10189696	0.137509	0.307396	2.36578	0.0407425	0.0407425	-4.29825	0.238641	0.37615	0.137509	6	44458366		IGR	opensea	IGR-opensea		0.322474	0.427891	0.247261	0.452243	0.280827	0.504152	0.213013	0.26886	0.129631	0.227606
14327	cg15087459	0.137551	0.197774	5.51007	0.000307045	0.000307045	0.60144	0.128998	0.266549	0.137551	12	95400186		IGR	shelf	IGR-shelf	chr12:95397382-95397611	0.10348	0.199218	0.136874	0.240522	0.135543	0.289583	0.0913974	0.274428	0.177698	0.328995
16684	cg17769771	0.137627	0.268669	2.37479	0.0401323	0.0401323	-4.28378	0.199855	0.337482	0.137627	6	100952856		IGR	opensea	IGR-opensea		0.181236	0.403958	0.181286	0.304873	0.177925	0.494051	0.247529	0.359892	0.211301	0.124637
22021	cg24587208	0.1377	0.252897	2.57176	0.0288311	0.0288311	-3.96426	0.184048	0.321747	0.1377	11	95931531	MAML2	Body	opensea	Body-opensea		0.199269	0.35403	0.110373	0.409733	0.184513	0.375943	0.305452	0.324815	0.120632	0.144215
10148	cg10585510	0.137732	0.18728	2.39637	0.0387063	0.0387063	-4.24903	0.118414	0.256146	0.137732	6	45979082	CLIC5	Body	shelf	Body-shelf	chr6:45982877-45983742	0.173292	0.355843	0.12433	0.348856	0.0755494	0.345376	0.16214	0.140921	0.0567602	0.0897345
5790	cg05960325	0.13777	0.661996	2.83702	0.0184655	0.0184655	-3.5281	0.593111	0.730881	0.13777	17	10276522	MYH13	TSS1500	opensea	TSS1500-opensea		0.588074	0.681184	0.717847	0.799102	0.529084	0.821585	0.578273	0.755858	0.552276	0.596676
19498	cg21341012	0.137805	0.406138	2.35378	0.0415699	0.0415699	-4.31753	0.337235	0.47504	0.137805	10	126378832	FAM53B	Body	opensea	Body-opensea		0.344709	0.489738	0.298487	0.567816	0.442768	0.553405	0.307497	0.511019	0.292715	0.253223
20651	cg22868418	0.137832	0.281174	2.77048	0.0206465	0.0206465	-3.63792	0.212258	0.35009	0.137832	4	15987764	PROM1	Body	opensea	Body-opensea		0.254891	0.441194	0.224052	0.393779	0.252338	0.433215	0.184305	0.307096	0.145703	0.175164
11136	cg11713268	0.137898	0.232732	2.3005	0.0454464	0.0454464	-4.40279	0.163783	0.301682	0.137898	13	75940239	TBC1D4	Body	opensea	Body-opensea		0.137569	0.303442	0.135154	0.370365	0.105683	0.442058	0.258099	0.306246	0.182411	0.0862965
16488	cg17554044	0.137957	0.507897	2.36066	0.0410931	0.0410931	-4.30647	0.438919	0.576876	0.137957	12	108692422	CMKLR1	5'UTR	opensea	5'UTR-opensea		0.541379	0.642632	0.436893	0.633888	0.410462	0.669095	0.490895	0.547358	0.314964	0.391408
22755	cg25554833	0.137959	0.357438	2.58251	0.0283151	0.0283151	-3.94669	0.288459	0.426417	0.137959	5	138894220		IGR	shelf	IGR-shelf	chr5:138897460-138897975	0.371359	0.520615	0.252677	0.473207	0.195529	0.453987	0.26399	0.439611	0.358741	0.244668
6891	cg07185587	0.137988	0.275196	2.70033	0.023228	0.023228	-3.75344	0.206202	0.344189	0.137988	14	32981885	AKAP6	Body	opensea	Body-opensea		0.166169	0.349432	0.219336	0.473889	0.224608	0.420481	0.253323	0.311976	0.167575	0.165169
14502	cg15319245	0.138014	0.623509	2.2598	0.048643	0.048643	-4.46755	0.554503	0.692516	0.138014	2	135575944		IGR	opensea	IGR-opensea		0.651266	0.712296	0.463335	0.718169	0.501036	0.855029	0.592281	0.680949	0.564595	0.496138
3037	cg03074311	0.138138	0.270176	3.42971	0.00691264	0.00691264	-2.55012	0.201107	0.339246	0.138138	4	100919438	LOC256880	Body	opensea	Body-opensea		0.260038	0.352476	0.226245	0.438347	0.232196	0.36601	0.195678	0.285593	0.0913783	0.253801
14790	cg15676677	0.138199	0.524078	2.29127	0.046153	0.046153	-4.4175	0.454978	0.593177	0.138199	5	112573320	MCC	Body	opensea	Body-opensea		0.454254	0.568026	0.595943	0.712286	0.450409	0.719356	0.411236	0.46309	0.363049	0.503127
741	cg00735080	0.138205	0.763397	3.26718	0.00902526	0.00902526	-2.81724	0.694295	0.8325	0.138205	21	47285121	PCBP3	Body	shore	Body-shore	chr21:47287012-47287426	0.796097	0.82535	0.727918	0.848831	0.658365	0.830699	0.734378	0.891222	0.554716	0.766397
18828	cg20470083	0.138255	0.276739	2.35522	0.0414696	0.0414696	-4.31521	0.207611	0.345867	0.138255	12	113133584	MIR1302-1	TSS1500	opensea	TSS1500-opensea		0.256693	0.33674	0.215433	0.496311	0.302138	0.428984	0.120867	0.191632	0.142926	0.275666
19613	cg21502751	0.138342	0.607423	3.21869	0.00977716	0.00977716	-2.89719	0.538252	0.676594	0.138342	20	50633639		IGR	opensea	IGR-opensea		0.52807	0.699643	0.545514	0.743214	0.455779	0.767056	0.57584	0.545538	0.586054	0.627517
4283	cg04349834	0.138342	0.21288	3.06707	0.0125727	0.0125727	-3.1477	0.143709	0.282051	0.138342	13	40257078	COG6	Body	opensea	Body-opensea		0.136075	0.369727	0.183428	0.3069	0.130007	0.385249	0.126345	0.216031	0.142693	0.132349
9010	cg09330795	0.138464	0.285295	4.51755	0.00125813	0.00125813	-0.828013	0.216063	0.354527	0.138464	1	17518201		IGR	opensea	IGR-opensea		0.239382	0.304856	0.295238	0.361726	0.197796	0.403939	0.165002	0.296574	0.182897	0.40554
20446	cg22632576	0.138489	0.36148	2.99586	0.0141568	0.0141568	-3.26549	0.292235	0.430724	0.138489	22	31884745	EIF4ENIF1	5'UTR	shore	5'UTR-shore	chr22:31885140-31886292	0.385459	0.460092	0.230925	0.434705	0.323871	0.552189	0.298164	0.400006	0.222757	0.306628
23314	cg26273013	0.138571	0.379483	3.55422	0.00564565	0.00564565	-2.34667	0.310198	0.448769	0.138571	11	14468109		IGR	opensea	IGR-opensea		0.256987	0.451715	0.378991	0.534445	0.309727	0.497212	0.310008	0.446278	0.295276	0.314193
11142	cg11721613	0.138589	0.460967	2.27054	0.0477788	0.0477788	-4.45049	0.391673	0.530262	0.138589	8	41580361	ANK1	Body	shelf	Body-shelf	chr8:41583135-41583524	0.403873	0.507075	0.351658	0.644298	0.301288	0.654502	0.401685	0.507222	0.499862	0.338211
11609	cg12240358	0.138662	0.249549	3.1529	0.0109021	0.0109021	-3.00582	0.180218	0.31888	0.138662	15	83619523	HOMER2	Body	shore	Body-shore	chr15:83620950-83621727	0.195271	0.304399	0.176182	0.424129	0.232833	0.407642	0.118422	0.270011	0.178381	0.188216
2697	cg02737402	0.138695	0.30091	2.81343	0.0192109	0.0192109	-3.56706	0.231562	0.370257	0.138695	4	89534303	HERC3	Body	opensea	Body-opensea		0.294874	0.465176	0.197808	0.3237	0.221516	0.497794	0.184183	0.337487	0.259431	0.227129
10959	cg11490174	0.138702	0.799811	2.31173	0.0446007	0.0446007	-4.38485	0.73046	0.869162	0.138702	18	58344818		IGR	opensea	IGR-opensea		0.865476	0.875309	0.764617	0.854	0.640074	0.919174	0.848816	0.825477	0.533316	0.87185
6027	cg06229075	0.138726	0.443952	2.74367	0.0215972	0.0215972	-3.68211	0.374589	0.513315	0.138726	7	38257731	STARD3NL	Body	opensea	Body-opensea		0.281854	0.499435	0.465941	0.566133	0.475531	0.606861	0.371164	0.488206	0.278457	0.405942
7042	cg07318561	0.138732	0.804617	2.5126	0.0318448	0.0318448	-4.06073	0.735251	0.873983	0.138732	6	4210583		IGR	opensea	IGR-opensea		0.773123	0.89488	0.724068	0.930323	0.85638	0.91214	0.778034	0.870516	0.54465	0.762057
19558	cg21441438	0.13879	0.384214	2.90002	0.0166161	0.0166161	-3.42399	0.314819	0.453609	0.13879	2	43614904	THADA	Body	opensea	Body-opensea		0.367076	0.478773	0.311504	0.547221	0.400285	0.491016	0.243424	0.452446	0.251806	0.298587
23166	cg26116556	0.138791	0.218749	2.98327	0.0144573	0.0144573	-3.2863	0.149353	0.288144	0.138791	6	150954381	PLEKHG1	5'UTR	opensea	5'UTR-opensea		0.166361	0.359951	0.167109	0.336611	0.155899	0.393555	0.140437	0.225717	0.116959	0.124888
8998	cg09317128	0.138815	0.204881	3.17537	0.0105036	0.0105036	-2.9687	0.135473	0.274288	0.138815	4	56265301	TMEM165	Body	shelf	Body-shelf	chr4:56261697-56262503	0.165953	0.272123	0.11704	0.322014	0.104757	0.397818	0.143827	0.262837	0.145788	0.11665
23452	cg26430818	0.138928	0.395091	2.97697	0.0146103	0.0146103	-3.29673	0.325627	0.464555	0.138928	17	21166983		IGR	opensea	IGR-opensea		0.414426	0.539207	0.364518	0.474168	0.321065	0.563541	0.275595	0.402457	0.252529	0.343401
16138	cg17150721	0.138966	0.723374	2.99696	0.0141309	0.0141309	-3.26367	0.653891	0.792857	0.138966	1	8154669		IGR	opensea	IGR-opensea		0.669888	0.808975	0.686439	0.873962	0.563111	0.872001	0.617115	0.753646	0.732899	0.6557
14120	cg14860676	0.139007	0.542736	2.47244	0.0340672	0.0340672	-4.12599	0.473233	0.61224	0.139007	20	48393157		IGR	opensea	IGR-opensea		0.46559	0.665985	0.436645	0.655196	0.422305	0.692884	0.557379	0.65869	0.484244	0.388444
17318	cg18562121	0.139035	0.34813	2.94895	0.0153103	0.0153103	-3.34308	0.278613	0.417648	0.139035	2	27076093	DPYSL5	5'UTR	shelf	5'UTR-shelf	chr2:27070302-27072922	0.357093	0.492134	0.244254	0.466276	0.310558	0.484921	0.225707	0.393435	0.255452	0.251473
12655	cg13415455	0.139079	0.302588	2.95469	0.0151644	0.0151644	-3.33359	0.233048	0.372127	0.139079	8	96102814		IGR	opensea	IGR-opensea		0.218288	0.30934	0.235785	0.361422	0.2847	0.516507	0.158175	0.423303	0.268294	0.250062
561	cg00549331	0.139103	0.512494	2.65859	0.0249157	0.0249157	-3.82203	0.442943	0.582045	0.139103	1	110802624		IGR	opensea	IGR-opensea		0.498901	0.606209	0.453561	0.663034	0.463613	0.687075	0.482111	0.516588	0.316527	0.437321
1629	cg01677826	0.139172	0.843564	2.59511	0.0277215	0.0277215	-3.92608	0.773978	0.91315	0.139172	9	140222977	EXD3	Body	opensea	Body-opensea		0.934032	0.967031	0.85194	0.867088	0.747071	0.892201	0.608229	0.905798	0.728615	0.93363
5294	cg05405748	0.139233	0.172213	2.53891	0.0304677	0.0304677	-4.01788	0.102596	0.241829	0.139233	14	93313134		IGR	opensea	IGR-opensea		0.114864	0.316415	0.0590152	0.32903	0.0740493	0.354183	0.121972	0.141962	0.143081	0.0675551
9515	cg09914444	0.139263	0.305945	2.61186	0.0269519	0.0269519	-3.89866	0.236313	0.375576	0.139263	1	46972183	DMBX1	TSS1500	opensea	TSS1500-opensea		0.273441	0.479474	0.249845	0.469176	0.227038	0.380017	0.174194	0.377561	0.257049	0.171654
24306	cg27451497	0.139331	0.598803	3.09443	0.0120133	0.0120133	-3.10245	0.529138	0.668469	0.139331	10	14817162	FAM107B	TSS1500	opensea	TSS1500-opensea		0.615936	0.758554	0.47526	0.73165	0.520222	0.636024	0.607248	0.598677	0.427023	0.617438
7170	cg07458150	0.139348	0.36828	2.31118	0.0446415	0.0446415	-4.38572	0.298606	0.437954	0.139348	3	114051653	ZBTB20	3'UTR	opensea	3'UTR-opensea		0.390074	0.514242	0.279088	0.503475	0.324049	0.573019	0.199386	0.303806	0.300434	0.295228
15426	cg16371046	0.139361	0.439261	3.03752	0.0132067	0.0132067	-3.19657	0.369581	0.508941	0.139361	1	51975433	EPS15	Body	opensea	Body-opensea		0.429717	0.598596	0.383696	0.51999	0.33722	0.598187	0.348675	0.483328	0.348595	0.344607
14007	cg14744121	0.139377	0.197817	4.40385	0.00149219	0.00149219	-1.0011	0.128128	0.267505	0.139377	1	24866581	LOC100506985	Body	opensea	Body-opensea		0.0798635	0.261673	0.137779	0.303566	0.156338	0.337754	0.131957	0.283082	0.134703	0.151452
2902	cg02923345	0.139415	0.441518	2.35457	0.0415145	0.0415145	-4.31625	0.37181	0.511225	0.139415	21	37222493		IGR	opensea	IGR-opensea		0.414076	0.589948	0.41512	0.579131	0.321793	0.607908	0.442023	0.463216	0.266038	0.315924
21628	cg24109739	0.139682	0.200237	2.96793	0.0148325	0.0148325	-3.31169	0.130396	0.270078	0.139682	11	68180666	LRP5	Body	shore	Body-shore	chr11:68181086-68181289	0.133954	0.307612	0.127685	0.352637	0.134218	0.362098	0.154205	0.240005	0.101916	0.0880386
689	cg00686132	0.139808	0.181806	2.57447	0.0287001	0.0287001	-3.95983	0.111903	0.25171	0.139808	6	168257835	MLLT4	Body	opensea	Body-opensea		0.186725	0.39706	0.0806495	0.138622	0.0584832	0.273436	0.127425	0.334443	0.10623	0.11499
3011	cg03036398	0.139978	0.410387	2.3276	0.0434319	0.0434319	-4.35947	0.340398	0.480376	0.139978	10	118591023		IGR	opensea	IGR-opensea		0.409614	0.491548	0.363651	0.53195	0.437183	0.61042	0.311268	0.439003	0.180276	0.32896
21854	cg24388510	0.139985	0.588635	2.98837	0.0143348	0.0143348	-3.27787	0.518642	0.658627	0.139985	6	107184626	LOC100422737	Body	opensea	Body-opensea		0.587291	0.745995	0.598922	0.640773	0.474096	0.714455	0.411576	0.659667	0.521325	0.532246
10936	cg11456511	0.140111	0.632021	2.6796	0.0240512	0.0240512	-3.78751	0.561965	0.702076	0.140111	20	38575236		IGR	opensea	IGR-opensea		0.701464	0.773197	0.524893	0.731757	0.567091	0.747446	0.523803	0.725666	0.492575	0.532313
13342	cg14069921	0.14018	0.384136	2.45504	0.0350776	0.0350776	-4.15422	0.314046	0.454226	0.14018	14	106642298		IGR	opensea	IGR-opensea		0.374754	0.436087	0.238871	0.571015	0.332087	0.587264	0.268494	0.388527	0.356023	0.288235
4975	cg05081033	0.140207	0.477468	3.37648	0.00754139	0.00754139	-2.63743	0.407365	0.547571	0.140207	7	83825219	SEMA3A	TSS1500	opensea	TSS1500-opensea		0.50801	0.578019	0.391489	0.573725	0.415977	0.588248	0.307522	0.576391	0.413825	0.421473
12450	cg13195526	0.14029	0.239313	3.09857	0.011931	0.011931	-3.09561	0.169168	0.309458	0.14029	12	68647498	IL22	TSS1500	opensea	TSS1500-opensea		0.239501	0.392289	0.157358	0.322642	0.128616	0.388381	0.13836	0.298818	0.182003	0.145158
12658	cg13418576	0.140294	0.667639	4.27524	0.00181384	0.00181384	-1.19906	0.597492	0.737786	0.140294	9	126105738		IGR	shelf	IGR-shelf	chr9:126101777-126102038	0.659	0.720368	0.572663	0.847854	0.571283	0.716345	0.599811	0.748969	0.584703	0.655395
2476	cg02526551	0.140394	0.28051	3.62581	0.00502909	0.00502909	-2.23026	0.210313	0.350707	0.140394	1	224031795	TP53BP2	Body	shore	Body-shore	chr1:224033085-224034263	0.125429	0.335679	0.259388	0.330776	0.207105	0.437529	0.202927	0.407744	0.256717	0.241806
8573	cg08896726	0.140674	0.271193	2.8612	0.0177323	0.0177323	-3.48816	0.200857	0.34153	0.140674	11	19975201	NAV2	Body	opensea	Body-opensea		0.293133	0.41901	0.139109	0.386646	0.20941	0.423917	0.193274	0.301	0.169356	0.177077
24346	cg27497928	0.140698	0.289308	2.51096	0.031933	0.031933	-4.06341	0.218959	0.359657	0.140698	7	143049069	CLCN1	3'UTR	opensea	3'UTR-opensea		0.258983	0.41659	0.282313	0.432411	0.226874	0.461288	0.168319	0.335177	0.158307	0.152818
16392	cg17448192	0.140709	0.201251	2.76836	0.02072	0.02072	-3.64141	0.130897	0.271606	0.140709	3	186718821	ST6GAL1	5'UTR	opensea	5'UTR-opensea		0.0895448	0.30054	0.117163	0.347897	0.165653	0.377456	0.103125	0.251479	0.178998	0.0806562
10424	cg10881225	0.140773	0.17636	2.58658	0.028122	0.028122	-3.94004	0.105974	0.246746	0.140773	2	9984929	TAF1B	Body	shore	Body-shore	chr2:9983263-9983901	0.0718609	0.186377	0.1249	0.293953	0.151924	0.40108	0.0843042	0.29038	0.0968791	0.0619408
5212	cg05324590	0.140809	0.748587	2.56958	0.0289373	0.0289373	-3.96783	0.678182	0.818991	0.140809	14	92310168	TC2N	5'UTR	opensea	5'UTR-opensea		0.798147	0.952894	0.754182	0.873776	0.615877	0.734377	0.65777	0.759539	0.564935	0.774369
22372	cg25038311	0.140993	0.25405	2.25153	0.0493196	0.0493196	-4.48068	0.183553	0.324547	0.140993	10	104964751		IGR	opensea	IGR-opensea		0.274222	0.37412	0.226159	0.412199	0.145115	0.479012	0.146548	0.180941	0.125723	0.176461
16971	cg18128058	0.141009	0.43751	3.72143	0.00431336	0.00431336	-2.0755	0.367006	0.508015	0.141009	17	80545175	FOXK2	Body	shore	Body-shore	chr17:80545433-80545658	0.390089	0.44771	0.3577	0.445751	0.271145	0.498831	0.419669	0.617867	0.396423	0.529916
12899	cg13654085	0.141019	0.356367	2.4375	0.0361259	0.0361259	-4.18262	0.285858	0.426877	0.141019	6	20416519	E2F3	Body	opensea	Body-opensea		0.389224	0.506628	0.296321	0.48762	0.197883	0.547485	0.287779	0.319908	0.258082	0.272744
342	cg00334274	0.141064	0.17519	2.38016	0.0397726	0.0397726	-4.27513	0.104658	0.245722	0.141064	22	30474915		IGR	shore	IGR-shore	chr22:30476012-30476530	0.144789	0.352145	0.112809	0.29659	0.0885081	0.383339	0.104775	0.141442	0.0724069	0.0550931
18116	cg19549715	0.141129	0.291483	2.92011	0.0160667	0.0160667	-3.39077	0.220918	0.362047	0.141129	7	90208547		IGR	opensea	IGR-opensea		0.385148	0.333716	0.188382	0.310573	0.142266	0.368961	0.132739	0.451598	0.256058	0.345388
4104	cg04164020	0.141131	0.424355	2.30458	0.0451373	0.0451373	-4.39627	0.353789	0.49492	0.141131	1	23665516	HNRNPR	5'UTR	opensea	5'UTR-opensea		0.353604	0.582657	0.479217	0.573859	0.460993	0.480732	0.245048	0.484231	0.230084	0.353122
13455	cg14189481	0.141141	0.301422	2.49517	0.0327912	0.0327912	-4.08908	0.230852	0.371993	0.141141	1	196253906	KCNT2	Body	opensea	Body-opensea		0.370276	0.452819	0.209841	0.419199	0.198197	0.440887	0.161226	0.364745	0.214718	0.182313
1705	cg01767711	0.141387	0.164016	2.42116	0.0371301	0.0371301	-4.20903	0.0933227	0.23471	0.141387	6	141179708		IGR	opensea	IGR-opensea		0.0952408	0.309121	0.103123	0.267829	0.119694	0.411123	0.0843744	0.0725794	0.064182	0.112895
24126	cg27241889	0.141468	0.320809	2.43943	0.0360088	0.0360088	-4.17949	0.250075	0.391543	0.141468	8	833012		IGR	shore	IGR-shore	chr8:832244-832918	0.233278	0.306159	0.327429	0.388919	0.289925	0.519191	0.312569	0.463404	0.0871742	0.280039
8030	cg08352418	0.141474	0.496823	2.60403	0.0273091	0.0273091	-3.91149	0.426086	0.56756	0.141474	2	10423521		IGR	opensea	IGR-opensea		0.392777	0.539129	0.438743	0.667835	0.415263	0.66706	0.318061	0.452485	0.565584	0.511292
20199	cg22314319	0.141565	0.693604	2.43998	0.0359755	0.0359755	-4.1786	0.622822	0.764387	0.141565	9	37531697	FBXO10	Body	opensea	Body-opensea		0.574981	0.812301	0.664933	0.855422	0.700905	0.864004	0.502632	0.688129	0.670659	0.602079
19391	cg21210616	0.141656	0.674647	2.44403	0.0357316	0.0357316	-4.17204	0.603819	0.745475	0.141656	18	20401857		IGR	opensea	IGR-opensea		0.704232	0.820191	0.625105	0.830512	0.570203	0.760127	0.624054	0.775212	0.495499	0.541331
9859	cg10299383	0.141666	0.263127	2.51667	0.0316281	0.0316281	-4.05412	0.192293	0.33396	0.141666	8	54798735	RGS20	Body	shelf	Body-shelf	chr8:54791845-54795141	0.220476	0.391391	0.119175	0.417454	0.195674	0.445822	0.216135	0.288463	0.210007	0.126669
16536	cg17603788	0.141707	0.447838	3.30957	0.00841684	0.00841684	-2.74743	0.376984	0.518691	0.141707	12	46301943		IGR	opensea	IGR-opensea		0.412581	0.438663	0.437295	0.453498	0.399864	0.50762	0.257402	0.583806	0.377779	0.609868
4118	cg04180924	0.141763	0.58806	3.01942	0.0136112	0.0136112	-3.22651	0.517178	0.658941	0.141763	3	98272064		IGR	opensea	IGR-opensea		0.512541	0.649914	0.369552	0.647742	0.479564	0.695656	0.652057	0.704342	0.572177	0.597051
5832	cg06024104	0.141855	0.204405	2.73295	0.0219893	0.0219893	-3.69975	0.133478	0.275333	0.141855	1	153630651	SNAPIN	TSS1500	shore	TSS1500-shore	chr1:153631065-153631369	0.209672	0.403229	0.139688	0.351118	0.0820816	0.278561	0.116105	0.246263	0.119843	0.0974924
8496	cg08828542	0.141882	0.408808	2.76907	0.0206952	0.0206952	-3.64023	0.337867	0.479749	0.141882	2	61989480		IGR	shore	IGR-shore	chr2:61990914-61991832	0.390717	0.573995	0.26899	0.549333	0.334632	0.440351	0.371054	0.540123	0.323943	0.294942
20154	cg22252313	0.142008	0.406816	2.34983	0.0418455	0.0418455	-4.32386	0.335812	0.47782	0.142008	9	121157657		IGR	opensea	IGR-opensea		0.409211	0.566012	0.322003	0.53259	0.32997	0.592047	0.372385	0.433965	0.245491	0.264486
17435	cg18700940	0.142022	0.506727	2.37248	0.0402873	0.0402873	-4.28748	0.435716	0.577738	0.142022	17	43371099	MAP3K14	5'UTR	opensea	5'UTR-opensea		0.41692	0.653725	0.353639	0.655718	0.375563	0.65672	0.455938	0.5267	0.576521	0.395828
17874	cg19265131	0.142107	0.689293	2.91135	0.016304	0.016304	-3.40526	0.618239	0.760347	0.142107	1	5812013		IGR	opensea	IGR-opensea		0.634535	0.784359	0.709691	0.827245	0.708072	0.790529	0.462	0.696369	0.576898	0.703231
5415	cg05559155	0.142131	0.365199	3.84495	0.0035432	0.0035432	-1.87692	0.294134	0.436264	0.142131	2	50734230	NRXN1	Body	opensea	Body-opensea		0.361198	0.452289	0.331739	0.494508	0.276595	0.509273	0.25956	0.33147	0.241579	0.393782
16641	cg17722435	0.14221	0.255403	3.62105	0.00506785	0.00506785	-2.23799	0.184298	0.326508	0.14221	7	22604019		IGR	opensea	IGR-opensea		0.226536	0.289782	0.199158	0.375929	0.207205	0.415052	0.179004	0.350841	0.109585	0.200935
18920	cg20575468	0.142243	0.550903	2.83946	0.0183901	0.0183901	-3.52407	0.479781	0.622025	0.142243	2	189767700		IGR	opensea	IGR-opensea		0.562804	0.696838	0.501429	0.600578	0.519222	0.688327	0.325426	0.628141	0.490026	0.496238
9829	cg10258107	0.142398	0.360575	2.42215	0.0370682	0.0370682	-4.20742	0.289376	0.431774	0.142398	7	95722949	DYNC1I1	Body	opensea	Body-opensea		0.282008	0.493275	0.260261	0.488418	0.29953	0.564435	0.309386	0.416406	0.295695	0.196335
2535	cg02581151	0.142439	0.746407	2.7647	0.0208476	0.0208476	-3.64744	0.675188	0.817627	0.142439	1	49616143	AGBL4	Body	opensea	Body-opensea		0.711455	0.865771	0.722759	0.801775	0.669009	0.836669	0.796303	0.808744	0.476415	0.775175
19911	cg21923482	0.14245	0.305704	3.2407	0.00942824	0.00942824	-2.8609	0.234479	0.376929	0.14245	1	162913095		IGR	opensea	IGR-opensea		0.249392	0.448663	0.181734	0.433038	0.255289	0.415726	0.296651	0.372311	0.189327	0.214906
7569	cg07886914	0.142601	0.586102	2.46773	0.0343378	0.0343378	-4.13364	0.514801	0.657402	0.142601	8	28198639	PNOC	3'UTR	opensea	3'UTR-opensea		0.481165	0.646735	0.512294	0.704541	0.594935	0.82544	0.536484	0.642009	0.449128	0.468285
6671	cg06960024	0.142682	0.616251	3.37244	0.00759154	0.00759154	-2.64407	0.54491	0.687591	0.142682	10	27150529	ABI1	TSS1500	shore	TSS1500-shore	chr10:27149166-27150229	0.594902	0.759175	0.586179	0.631612	0.612713	0.760879	0.448525	0.608295	0.48223	0.677996
13418	cg14159523	0.142725	0.604535	2.51462	0.031737	0.031737	-4.05745	0.533172	0.675897	0.142725	9	90185475	DAPK1	Body	opensea	Body-opensea		0.653018	0.734187	0.627875	0.755416	0.407316	0.567256	0.556756	0.691562	0.420896	0.631065
631	cg00613587	0.14281	0.20562	2.5794	0.0284632	0.0284632	-3.95177	0.134215	0.277025	0.14281	12	120977345	RNF10	Body	opensea	Body-opensea		0.165695	0.44935	0.127811	0.308984	0.100721	0.319361	0.121491	0.211648	0.155355	0.0957821
4646	cg04744660	0.142844	0.331402	2.94167	0.0154978	0.0154978	-3.35512	0.25998	0.402824	0.142844	1	119956846	HSD3B2	TSS1500	opensea	TSS1500-opensea		0.174894	0.443786	0.227836	0.51414	0.292906	0.431943	0.284872	0.385185	0.319392	0.239066
10228	cg10671710	0.142884	0.554089	2.47033	0.0341886	0.0341886	-4.12943	0.482647	0.625531	0.142884	15	75527631		IGR	opensea	IGR-opensea		0.392875	0.652733	0.563087	0.6431	0.5835	0.716944	0.486621	0.672661	0.387152	0.442217
8565	cg08888490	0.14289	0.366966	2.63643	0.0258616	0.0258616	-3.8584	0.295521	0.438411	0.14289	1	230246195	GALNT2	Body	opensea	Body-opensea		0.353191	0.487185	0.380256	0.488324	0.335411	0.548553	0.21996	0.359934	0.188788	0.308059
6562	cg06846719	0.142896	0.542517	2.41712	0.0373825	0.0373825	-4.21555	0.471069	0.613966	0.142896	12	31475291	FAM60A	5'UTR	shore	5'UTR-shore	chr12:31476717-31479466	0.439227	0.566005	0.447138	0.689469	0.527313	0.725808	0.598795	0.630598	0.342873	0.457948
1214	cg01273189	0.142907	0.509994	2.3398	0.0425544	0.0425544	-4.33994	0.438541	0.581448	0.142907	3	30586634		IGR	opensea	IGR-opensea		0.440127	0.609052	0.491709	0.618726	0.27158	0.651171	0.618311	0.561949	0.370977	0.466343
10431	cg10893908	0.14313	0.37875	3.03418	0.0132804	0.0132804	-3.20209	0.307185	0.450315	0.14313	11	68180584	LRP5	Body	shore	Body-shore	chr11:68181086-68181289	0.297283	0.505307	0.296252	0.509348	0.284871	0.557834	0.336558	0.402836	0.320959	0.276247
21763	cg24272324	0.143131	0.55636	2.57712	0.0285726	0.0285726	-3.9555	0.484795	0.627926	0.143131	18	48603733	SMAD4	Body	opensea	Body-opensea		0.511108	0.623219	0.424943	0.624816	0.411325	0.696096	0.554223	0.756571	0.522374	0.438928
19996	cg22040335	0.143154	0.241417	2.47484	0.0339304	0.0339304	-4.12211	0.16984	0.312993	0.143154	13	28680729		IGR	opensea	IGR-opensea		0.229383	0.410543	0.101511	0.41171	0.169181	0.390647	0.112693	0.189321	0.236431	0.162746
6183	cg06428797	0.143161	0.533896	2.44056	0.0359404	0.0359404	-4.17765	0.462315	0.605477	0.143161	19	49996158		IGR	shelf	IGR-shelf	chr19:49999252-49999839	0.52471	0.689753	0.43415	0.668318	0.563763	0.665602	0.416158	0.60204	0.372795	0.401671
19638	cg21536074	0.143324	0.301478	2.46816	0.0343131	0.0343131	-4.13294	0.229816	0.37314	0.143324	7	42105481	GLI3	Body	opensea	Body-opensea		0.336769	0.457206	0.214411	0.371564	0.18616	0.536037	0.191167	0.270737	0.220571	0.230154
1538	cg01588224	0.143436	0.279364	2.71373	0.022711	0.022711	-3.7314	0.207646	0.351082	0.143436	1	153950867	JTB	TSS1500	shore	TSS1500-shore	chr1:153949712-153950525	0.288795	0.435155	0.248211	0.348655	0.139825	0.454966	0.224095	0.338322	0.137302	0.178311
18045	cg19457823	0.143517	0.584668	3.96595	0.00292778	0.00292778	-1.68403	0.512909	0.656426	0.143517	5	142692961	NR3C1	Body	opensea	Body-opensea		0.555718	0.641716	0.461112	0.707224	0.535266	0.748961	0.544103	0.553505	0.468346	0.630725
16950	cg18100950	0.14356	0.21865	2.37001	0.0404548	0.0404548	-4.29146	0.14687	0.29043	0.14356	2	213708873		IGR	opensea	IGR-opensea		0.168636	0.470843	0.161283	0.411231	0.165537	0.189922	0.0931991	0.242406	0.145695	0.13775
10427	cg10884484	0.143562	0.236496	3.57045	0.00549924	0.00549924	-2.32023	0.164715	0.308276	0.143562	2	192059180		IGR	opensea	IGR-opensea		0.122732	0.344151	0.102328	0.359411	0.163291	0.261886	0.217496	0.38739	0.217728	0.188545
1547	cg01595870	0.14361	0.586164	2.48037	0.0336166	0.0336166	-4.11313	0.514359	0.657969	0.14361	6	144386416	PLAGL1	TSS1500	shore	TSS1500-shore	chr6:144384894-144385888	0.502557	0.674328	0.447153	0.681286	0.556778	0.776407	0.674478	0.626527	0.390827	0.531298
16485	cg17552295	0.143687	0.397287	2.82025	0.0189921	0.0189921	-3.55579	0.325443	0.46913	0.143687	7	90321872		IGR	opensea	IGR-opensea		0.461545	0.488003	0.319522	0.530835	0.297077	0.50259	0.297141	0.521335	0.251933	0.302888
9361	cg09727784	0.143704	0.680472	3.44678	0.00672278	0.00672278	-2.52216	0.60862	0.752324	0.143704	1	93142745	EVI5	Body	opensea	Body-opensea		0.62044	0.790683	0.64117	0.747238	0.596364	0.883666	0.556145	0.714632	0.628981	0.625402
7423	cg07718746	0.143741	0.578156	3.86257	0.0034457	0.0034457	-1.84873	0.506285	0.650026	0.143741	17	33888107		IGR	opensea	IGR-opensea		0.581108	0.663274	0.518489	0.693037	0.503063	0.671012	0.412956	0.690059	0.51581	0.53275
6231	cg06482136	0.143859	0.346001	2.37814	0.0399074	0.0399074	-4.27838	0.274072	0.41793	0.143859	17	38019871	IKZF3	Body	shore	Body-shore	chr17:38020381-38020645	0.26017	0.459612	0.313505	0.528632	0.298803	0.456507	0.326264	0.458912	0.171615	0.185989
23800	cg26837708	0.14391	0.195034	2.47913	0.0336871	0.0336871	-4.11515	0.123079	0.266989	0.14391	1	43149980	YBX1	Body	shore	Body-shore	chr1:43147500-43149016	0.0816791	0.373642	0.069695	0.351671	0.199714	0.350823	0.117256	0.180209	0.14705	0.0785994
4555	cg04652066	0.14398	0.382317	2.83738	0.0184545	0.0184545	-3.52751	0.310327	0.454307	0.14398	2	118801702		IGR	opensea	IGR-opensea		0.317561	0.526977	0.394786	0.483063	0.267688	0.545339	0.329259	0.441203	0.24234	0.274953
10761	cg11257009	0.144006	0.233036	3.33239	0.00810698	0.00810698	-2.70988	0.161033	0.305039	0.144006	2	8615454		IGR	opensea	IGR-opensea		0.220891	0.301821	0.182877	0.391025	0.116375	0.410268	0.141603	0.233199	0.143419	0.188884
22576	cg25311623	0.144046	0.372379	2.98721	0.0143626	0.0143626	-3.27979	0.300356	0.444402	0.144046	1	95375671	CNN3	Body	opensea	Body-opensea		0.331447	0.42344	0.330666	0.46829	0.232602	0.584127	0.27778	0.463194	0.329285	0.282959
20768	cg23036213	0.144095	0.475752	4.26801	0.00183399	0.00183399	-1.21026	0.403705	0.5478	0.144095	6	17519387	CAP2	Body	opensea	Body-opensea		0.393001	0.626499	0.414999	0.528106	0.489498	0.537831	0.344228	0.58159	0.376797	0.464973
4019	cg04093751	0.144145	0.239781	4.24904	0.00188796	0.00188796	-1.23966	0.167709	0.311854	0.144145	2	45032234		IGR	shelf	IGR-shelf	chr2:45028955-45029318	0.217905	0.317529	0.162346	0.344131	0.213205	0.3992	0.124708	0.221381	0.120382	0.277029
3958	cg04014685	0.144223	0.40572	2.97021	0.0147761	0.0147761	-3.30791	0.333608	0.477832	0.144223	3	115509674		IGR	opensea	IGR-opensea		0.362503	0.546868	0.271816	0.479055	0.304594	0.417997	0.379987	0.61272	0.349141	0.332517
20477	cg22672026	0.144295	0.421546	2.33036	0.043232	0.043232	-4.35506	0.349398	0.493693	0.144295	10	14062217	FRMD4A	Body	opensea	Body-opensea		0.43956	0.581783	0.416025	0.561879	0.345563	0.607353	0.26583	0.40646	0.280012	0.31099
1247	cg01301798	0.144379	0.607199	2.4674	0.0343571	0.0343571	-4.13418	0.535009	0.679388	0.144379	1	68189397	GNG12	5'UTR	opensea	5'UTR-opensea		0.569809	0.764985	0.453722	0.736608	0.57699	0.802446	0.501832	0.608678	0.572693	0.484225
13876	cg14622305	0.144419	0.305289	3.0241	0.0135054	0.0135054	-3.21877	0.23308	0.377499	0.144419	21	40149168		IGR	opensea	IGR-opensea		0.326413	0.460742	0.218868	0.389402	0.142677	0.442448	0.183935	0.354257	0.293505	0.240645
16197	cg17202840	0.144756	0.243294	2.82752	0.0187621	0.0187621	-3.54379	0.170917	0.315672	0.144756	13	43294719		IGR	opensea	IGR-opensea		0.25882	0.457171	0.155304	0.326225	0.139563	0.368028	0.144356	0.277431	0.15654	0.149507
18905	cg20559405	0.144769	0.63992	2.53408	0.030716	0.030716	-4.02575	0.567536	0.712305	0.144769	3	61580543	PTPRG	Body	opensea	Body-opensea		0.534457	0.765776	0.681022	0.713304	0.512281	0.862366	0.57343	0.690031	0.53649	0.530047
3510	cg03537150	0.144868	0.552159	2.58697	0.0281033	0.0281033	-3.93939	0.479725	0.624593	0.144868	4	108784058	SGMS2	5'UTR	opensea	5'UTR-opensea		0.464962	0.627365	0.390864	0.689384	0.437369	0.762634	0.501073	0.478321	0.604359	0.56526
9931	cg10384725	0.144869	0.23502	2.794	0.0198472	0.0198472	-3.59912	0.162586	0.307455	0.144869	11	63035103		IGR	opensea	IGR-opensea		0.21951	0.279512	0.211029	0.323181	0.153748	0.47223	0.0891914	0.308689	0.139452	0.153662
15036	cg15959687	0.145033	0.369334	2.57795	0.0285326	0.0285326	-3.95414	0.296818	0.44185	0.145033	19	41729970	AXL	Body	shelf	Body-shelf	chr19:41732006-41732556	0.286867	0.513027	0.267482	0.563542	0.371781	0.403325	0.332006	0.484386	0.225952	0.244971
2169	cg02192976	0.145056	0.569499	2.49055	0.033047	0.033047	-4.0966	0.496971	0.642027	0.145056	9	124119569	STOM	Body	opensea	Body-opensea		0.585462	0.794871	0.49004	0.606556	0.451888	0.740035	0.44581	0.6051	0.511654	0.463574
5072	cg05169873	0.14515	0.232004	2.36515	0.0407854	0.0407854	-4.29926	0.159429	0.304579	0.14515	1	45243032	RPS8	Body	shore	Body-shore	chr1:45241013-45241900	0.217674	0.41669	0.153615	0.356311	0.130311	0.425263	0.201741	0.227232	0.0938023	0.0974007
18642	cg20208643	0.145271	0.424591	3.35864	0.00776517	0.00776517	-2.66673	0.351955	0.497227	0.145271	1	91229377		IGR	opensea	IGR-opensea		0.314977	0.5621	0.373956	0.514296	0.322288	0.529558	0.424234	0.547697	0.324322	0.332483
10844	cg11354682	0.145366	0.189094	3.78076	0.00392361	0.00392361	-1.97992	0.116411	0.261777	0.145366	19	10978833	C19orf38	Body	shelf	Body-shelf	chr19:10981486-10983266	0.0707633	0.240739	0.121157	0.34619	0.130823	0.339656	0.0872693	0.239823	0.172043	0.142476
17233	cg18440774	0.145405	0.587474	2.2959	0.0457973	0.0457973	-4.41012	0.514772	0.660177	0.145405	4	69212380	YTHDC1	Body	shelf	Body-shelf	chr4:69215304-69215921	0.518047	0.704809	0.489106	0.766504	0.42071	0.729493	0.524376	0.675586	0.621619	0.424491
23980	cg27050450	0.145453	0.524878	2.49413	0.0328489	0.0328489	-4.09079	0.452151	0.597604	0.145453	7	37722176		IGR	opensea	IGR-opensea		0.452985	0.779951	0.549475	0.59105	0.472512	0.610099	0.415631	0.428402	0.370152	0.57852
7783	cg08114120	0.145458	0.425821	3.23794	0.0094713	0.0094713	-2.86545	0.353092	0.49855	0.145458	2	61164674		IGR	opensea	IGR-opensea		0.379514	0.520517	0.368581	0.543387	0.373474	0.63221	0.358833	0.420589	0.285056	0.376045
16866	cg17996991	0.145466	0.194212	3.06835	0.0125459	0.0125459	-3.14558	0.121479	0.266945	0.145466	11	86651974		IGR	opensea	IGR-opensea		0.156287	0.328356	0.169638	0.287142	0.118142	0.384654	0.0668326	0.230021	0.0964941	0.10455
5990	cg06189394	0.145629	0.238415	3.13612	0.0112098	0.0112098	-3.03355	0.165601	0.31123	0.145629	3	66534050	LRIG1	Body	opensea	Body-opensea		0.220838	0.394156	0.209979	0.380044	0.200619	0.351633	0.141184	0.22042	0.0553837	0.209897
9667	cg10062327	0.14579	0.222083	2.60846	0.0271064	0.0271064	-3.90423	0.149188	0.294977	0.14579	5	81969472		IGR	opensea	IGR-opensea		0.125329	0.35016	0.0948566	0.379141	0.168393	0.406062	0.134801	0.242153	0.222559	0.0973712
5486	cg05634376	0.145834	0.659919	2.80198	0.0195835	0.0195835	-3.58596	0.587002	0.732836	0.145834	11	66659993	PC	5'UTR	opensea	5'UTR-opensea		0.727449	0.742469	0.487397	0.758571	0.532404	0.840705	0.575941	0.724035	0.611817	0.598399
18942	cg20601071	0.145845	0.379038	2.47973	0.0336528	0.0336528	-4.11417	0.306115	0.45196	0.145845	18	21808363	OSBPL1A	5'UTR	opensea	5'UTR-opensea		0.293329	0.389393	0.383575	0.489601	0.396256	0.560413	0.181563	0.533633	0.275854	0.28676
13340	cg14067396	0.145862	0.24162	2.32041	0.043958	0.043958	-4.37098	0.168689	0.31455	0.145862	22	37644539		IGR	opensea	IGR-opensea		0.213363	0.467934	0.152586	0.363975	0.143136	0.36863	0.163728	0.30583	0.17063	0.0663827
16975	cg18131041	0.145914	0.179785	3.77431	0.00396413	0.00396413	-1.9903	0.106827	0.252742	0.145914	14	61814530	PRKCH	Body	opensea	Body-opensea		0.122815	0.161294	0.0955531	0.14577	0.137331	0.321727	0.0941303	0.311509	0.0843076	0.32341
15635	cg16622616	0.14607	0.464524	2.41303	0.03764	0.03764	-4.22216	0.39149	0.537559	0.14607	1	66713511	PDE4B	Body	opensea	Body-opensea		0.333527	0.51501	0.362873	0.624821	0.39813	0.600877	0.413681	0.64425	0.449236	0.302839
23890	cg26933751	0.146111	0.220396	2.62931	0.0261726	0.0261726	-3.87006	0.14734	0.293451	0.146111	2	144857574	GTDC1	Body	opensea	Body-opensea		0.200334	0.322354	0.0607154	0.37229	0.156263	0.308889	0.140411	0.384538	0.178976	0.0791873
6365	cg06636555	0.146234	0.465639	2.4806	0.0336035	0.0336035	-4.11275	0.392523	0.538756	0.146234	19	14878812	ADGRE2	Body	opensea	Body-opensea		0.447318	0.585038	0.381203	0.606098	0.454148	0.668467	0.422401	0.455857	0.257543	0.378321
22881	cg25707465	0.146244	0.263409	2.75938	0.0210346	0.0210346	-3.65621	0.190287	0.336531	0.146244	10	6229518	PFKFB3	Body	opensea	Body-opensea		0.0801542	0.235648	0.177443	0.434755	0.32204	0.438679	0.159685	0.289368	0.212112	0.284204
17393	cg18648613	0.146294	0.42514	2.80638	0.0194394	0.0194394	-3.5787	0.351993	0.498287	0.146294	4	102153423	PPP3CA	Body	opensea	Body-opensea		0.295657	0.522834	0.290386	0.629078	0.400862	0.507757	0.344375	0.509249	0.428688	0.322517
18897	cg20553277	0.146355	0.247673	3.01808	0.0136418	0.0136418	-3.22873	0.174495	0.320851	0.146355	4	96336870	UNC5C	Body	opensea	Body-opensea		0.213134	0.408278	0.0979838	0.350965	0.220622	0.378955	0.151	0.327337	0.189737	0.13872
10428	cg10887489	0.146452	0.510084	2.61961	0.026603	0.026603	-3.88596	0.436858	0.58331	0.146452	8	129598045		IGR	opensea	IGR-opensea		0.430483	0.562087	0.410957	0.66066	0.451233	0.73847	0.493612	0.565269	0.398005	0.390063
3840	cg03895496	0.146727	0.443635	2.28636	0.0465328	0.0465328	-4.42532	0.370272	0.516999	0.146727	7	92398176	CDK6	Body	opensea	Body-opensea		0.335812	0.505194	0.399584	0.62577	0.396341	0.49099	0.313913	0.675359	0.405707	0.28768
10702	cg11198036	0.146836	0.413262	3.73835	0.00419822	0.00419822	-2.0482	0.339844	0.48668	0.146836	5	159766673	CCNJL	TSS200	opensea	TSS200-opensea		0.30585	0.54901	0.383283	0.526115	0.282882	0.554916	0.35062	0.445506	0.376588	0.357854
13670	cg14406226	0.147103	0.447988	2.35928	0.0411887	0.0411887	-4.3087	0.374436	0.521539	0.147103	12	66063264		IGR	opensea	IGR-opensea		0.397151	0.521848	0.317769	0.619803	0.305761	0.645361	0.505093	0.499665	0.346407	0.32102
14738	cg15617537	0.147167	0.234816	5.08152	0.000554802	0.000554802	0.00252279	0.161233	0.308399	0.147167	1	198606675	PTPRC	TSS1500	opensea	TSS1500-opensea		0.18497	0.393867	0.158801	0.267752	0.147594	0.349808	0.149714	0.310479	0.165084	0.22009
19870	cg21861305	0.147283	0.379592	2.25045	0.049408	0.049408	-4.48238	0.30595	0.453233	0.147283	1	117295987	CD2	TSS1500	opensea	TSS1500-opensea		0.429362	0.524739	0.359611	0.508901	0.234294	0.581308	0.253596	0.41336	0.252888	0.237858
4679	cg04780380	0.147317	0.27872	3.4202	0.00702083	0.00702083	-2.5657	0.205061	0.352378	0.147317	20	57412945	GNASAS	Body	shore	Body-shore	chr20:57414595-57414896	0.25838	0.464164	0.223054	0.370318	0.179995	0.417952	0.150153	0.270661	0.213724	0.238796
3982	cg04053021	0.147363	0.504391	2.40556	0.0381143	0.0381143	-4.23421	0.43071	0.578073	0.147363	7	50745266	GRB10	5'UTR	opensea	5'UTR-opensea		0.374294	0.618866	0.443103	0.655865	0.372691	0.649771	0.501161	0.633158	0.462301	0.332702
8754	cg09071007	0.147479	0.241556	2.79846	0.0196993	0.0196993	-3.59176	0.167816	0.315295	0.147479	9	26954308	IFT74	5'UTR	shore	5'UTR-shore	chr9:26956301-26956770	0.14328	0.375086	0.112426	0.325608	0.239454	0.429741	0.189697	0.328523	0.154225	0.117517
24082	cg27188155	0.147526	0.325602	2.43843	0.0360691	0.0360691	-4.1811	0.251839	0.399365	0.147526	20	25353391	ABHD12	Body	opensea	Body-opensea		0.258916	0.416553	0.247177	0.460379	0.206524	0.437955	0.351763	0.512537	0.194815	0.1694
17256	cg18470397	0.147632	0.355015	3.58895	0.0053372	0.0053372	-2.29013	0.281199	0.428831	0.147632	2	75076967	HK2	Body	opensea	Body-opensea		0.401782	0.467088	0.245547	0.386331	0.282062	0.487314	0.167821	0.434176	0.308783	0.369247
6034	cg06246732	0.147817	0.309697	2.62787	0.0262361	0.0262361	-3.87243	0.235788	0.383605	0.147817	12	111943674	ATXN2	Body	opensea	Body-opensea		0.287499	0.417097	0.194521	0.472914	0.170613	0.461806	0.279001	0.402907	0.247308	0.163301
1944	cg01966397	0.147837	0.600623	2.37479	0.0401321	0.0401321	-4.28377	0.526704	0.674542	0.147837	18	43840223	C18orf25	Body	opensea	Body-opensea		0.560914	0.727332	0.619517	0.666394	0.447838	0.826857	0.511253	0.696316	0.494	0.455809
14647	cg15512124	0.147852	0.557358	3.00834	0.0138651	0.0138651	-3.24484	0.483432	0.631284	0.147852	2	119462861		IGR	opensea	IGR-opensea		0.623871	0.647139	0.518354	0.72854	0.444103	0.671023	0.439505	0.531973	0.391328	0.577745
7236	cg07524018	0.147904	0.437939	3.68906	0.00454291	0.00454291	-2.12779	0.363987	0.511891	0.147904	3	181966501		IGR	opensea	IGR-opensea		0.355135	0.58363	0.413415	0.524615	0.420155	0.548963	0.311515	0.532432	0.319714	0.369814
16931	cg18071075	0.147913	0.203443	2.29924	0.0455417	0.0455417	-4.40479	0.129487	0.2774	0.147913	16	78930307	WWOX	Body	opensea	Body-opensea		0.115066	0.32182	0.137325	0.43985	0.114794	0.385599	0.162216	0.177119	0.118033	0.0626113
19207	cg20957316	0.147919	0.150871	3.02545	0.0134751	0.0134751	-3.21654	0.0769111	0.224831	0.147919	2	38976409	SFRS7	Body	shore	Body-shore	chr2:38977535-38978684	0.112656	0.232573	0.0832531	0.307651	0.0725399	0.364481	0.0671692	0.134106	0.0489376	0.0853413
16757	cg17852514	0.147927	0.760501	3.12712	0.0113784	0.0113784	-3.04841	0.686537	0.834464	0.147927	6	15148657		IGR	opensea	IGR-opensea		0.715128	0.892466	0.764282	0.841275	0.68875	0.902103	0.71837	0.832833	0.546156	0.703646
8013	cg08338739	0.147952	0.229085	2.58458	0.0282166	0.0282166	-3.94331	0.155109	0.303061	0.147952	4	113195103		IGR	opensea	IGR-opensea		0.187811	0.322029	0.243888	0.363877	0.127654	0.462045	0.104207	0.235824	0.111986	0.131532
14362	cg15134506	0.147982	0.284654	2.3518	0.041708	0.041708	-4.3207	0.210663	0.358645	0.147982	10	75336540	USP54	TSS1500	opensea	TSS1500-opensea		0.270132	0.382305	0.202934	0.479892	0.237269	0.505215	0.139806	0.263289	0.203175	0.162524
12794	cg13553829	0.1481	0.296103	2.30635	0.0450039	0.0450039	-4.39344	0.222053	0.370153	0.1481	4	122200097		IGR	opensea	IGR-opensea		0.228541	0.403606	0.195475	0.473457	0.223283	0.538379	0.162038	0.232132	0.300929	0.203193
22737	cg25523599	0.148299	0.425452	2.27873	0.0471301	0.0471301	-4.43747	0.351303	0.499602	0.148299	14	44786246		IGR	opensea	IGR-opensea		0.383231	0.563372	0.35813	0.522285	0.321705	0.636493	0.353642	0.545906	0.339804	0.229952
21777	cg24297889	0.148301	0.576431	2.29563	0.0458178	0.0458178	-4.41055	0.50228	0.650581	0.148301	16	84773506	USP10	Body	opensea	Body-opensea		0.590821	0.70663	0.489375	0.683136	0.522476	0.765598	0.506221	0.694088	0.402509	0.403455
18616	cg20183705	0.148308	0.188681	2.4457	0.0356317	0.0356317	-4.16934	0.114527	0.262835	0.148308	6	16439567	ATXN1	5'UTR	opensea	5'UTR-opensea		0.068383	0.168478	0.105109	0.379619	0.19405	0.424718	0.154401	0.22995	0.0506953	0.111411
18889	cg20542798	0.148564	0.318541	8.33154	1.12238e-05	1.12238e-05	3.88715	0.244259	0.392823	0.148564	4	170930060	MFAP3L	5'UTR	opensea	5'UTR-opensea		0.242938	0.35771	0.273028	0.439214	0.239069	0.418214	0.248197	0.393422	0.218065	0.355556
20014	cg22055585	0.148588	0.420346	2.52892	0.0309834	0.0309834	-4.03416	0.346052	0.49464	0.148588	1	154847272		IGR	opensea	IGR-opensea		0.386142	0.555712	0.473974	0.594768	0.246864	0.548687	0.382738	0.41417	0.240538	0.359859
16419	cg17484090	0.148666	0.467077	4.139	0.00223611	0.00223611	-1.41118	0.392744	0.541409	0.148666	18	323534	COLEC12	Body	opensea	Body-opensea		0.433304	0.622259	0.379076	0.57019	0.355355	0.594931	0.39265	0.500108	0.403334	0.419559
15330	cg16263548	0.148725	0.222325	2.93527	0.0156646	0.0156646	-3.3657	0.147962	0.296687	0.148725	8	116497894	TRPS1	Body	opensea	Body-opensea		0.260142	0.386025	0.115002	0.286219	0.132753	0.399275	0.150837	0.265427	0.081076	0.14649
1363	cg01416091	0.148768	0.324104	2.2576	0.0488226	0.0488226	-4.47105	0.24972	0.398488	0.148768	4	184465388		IGR	opensea	IGR-opensea		0.152209	0.438496	0.270923	0.498141	0.314004	0.499062	0.23246	0.414483	0.279003	0.142257
20528	cg22720885	0.148884	0.340994	4.03605	0.00262369	0.00262369	-1.57305	0.266552	0.415435	0.148884	2	169926006	DHRS9	5'UTR	opensea	5'UTR-opensea		0.299806	0.500223	0.223673	0.420778	0.230238	0.469243	0.251369	0.38287	0.327674	0.304062
10218	cg10659138	0.149079	0.509079	2.56061	0.0293769	0.0293769	-3.98248	0.43454	0.583619	0.149079	5	97949352		IGR	opensea	IGR-opensea		0.376289	0.671933	0.541095	0.655591	0.291233	0.603202	0.413715	0.520549	0.550367	0.46682
22394	cg25060738	0.149139	0.398938	2.93629	0.0156378	0.0156378	-3.36402	0.324369	0.473507	0.149139	6	108108559	SCML4	5'UTR	opensea	5'UTR-opensea		0.379492	0.499476	0.251277	0.525247	0.307504	0.504229	0.322703	0.561873	0.360866	0.27671
3686	cg03733371	0.14931	0.264239	2.62337	0.0264353	0.0264353	-3.8798	0.189583	0.338894	0.14931	3	185270528	LIPH	TSS200	opensea	TSS200-opensea		0.123651	0.331717	0.148277	0.419849	0.228726	0.472785	0.196293	0.33264	0.250971	0.137478
12218	cg12924224	0.149367	0.379762	3.15225	0.0109139	0.0109139	-3.00689	0.305078	0.454446	0.149367	3	39374587	CCR8	Body	opensea	Body-opensea		0.362785	0.52581	0.257287	0.479305	0.231424	0.516775	0.306285	0.463917	0.367611	0.286421
7305	cg07584721	0.149718	0.284231	2.56788	0.0290198	0.0290198	-3.9706	0.209372	0.35909	0.149718	1	167246402	POU2F1	Body	opensea	Body-opensea		0.242993	0.481924	0.167227	0.431455	0.145618	0.425431	0.223427	0.302015	0.267598	0.154626
8716	cg09027879	0.149736	0.649973	2.89701	0.0167	0.0167	-3.42897	0.575105	0.72484	0.149736	1	25914071		IGR	opensea	IGR-opensea		0.647922	0.816338	0.520467	0.780384	0.46423	0.726637	0.596242	0.735074	0.646663	0.56577
[truncated: 255 more rows]
