# Supplementary material for: Transcriptional and methylation outcomes of didehydro-cortistatin A use in HIV-1–infected CD4+ T cells
Source: Life Sci Alliance. 2024 Aug 1;7(10):e202402653. doi: 10.26508/lsa.202402653 (PMC11294679; doi:10.26508/lsa.202402653)
Supplement: Supplementary file 6 [file LSA-2024-02653_TableS6.xlsx]

## Sheet: comparison1day49
Table S6: DNAm bisulphite sequencing DESeq2 analysis of CD4+ T cells isolated from PLWH treated with 50 nM dCA+ART versus ART alone for 49 days
	names	logFC	AveExpr	t	P.Value	adj.P.Val	B	control_AVG	dca_AVG	deltaBeta	CHR	MAPINFO	gene	feature	cgi	feat.cgi	UCSC_Islands_Name	ST045	ST045d	ST101	ST101d	ST122	ST122d	ST143	ST143d	ST144	ST144d
27623	cg16179720	-0.348307	0.658682	-10.2265	1.81996e-06	1.81996e-06	5.56386	0.832836	0.484529	-0.348307	2	201175660	SPATS2L	5'UTR	shelf	5'UTR-shelf	chr2:201171200-201172492	0.82955	0.423721	0.893664	0.496542	0.864004	0.467267	0.759701	0.589954	0.81726	0.445159
24944	cg14564351	-0.336207	0.37719	-8.35242	1.05764e-05	1.05764e-05	3.93149	0.545294	0.209087	-0.336207	6	135644405	AHI1	Body	opensea	Body-opensea		0.706416	0.264351	0.509517	0.221917	0.501034	0.206922	0.497693	0.168384	0.511807	0.183859
1045	cg00568763	-0.305481	0.453231	-4.82755	0.00078404	0.00078404	-0.310958	0.605972	0.30049	-0.305481	4	186281460	SNX25	Body	opensea	Body-opensea		0.670988	0.406909	0.625642	0.326331	0.721051	0.414853	0.477368	0.188748	0.534809	0.16561
31369	cg18595137	-0.292811	0.505696	-9.20352	4.58703e-06	4.58703e-06	4.71682	0.652102	0.359291	-0.292811	13	39458059	FREM2	3'UTR	opensea	3'UTR-opensea		0.652542	0.402983	0.618582	0.375232	0.717376	0.38848	0.677014	0.375337	0.594993	0.254423
1363	cg00754253	-0.292027	0.287792	-8.24797	1.17721e-05	1.17721e-05	3.82958	0.433805	0.141778	-0.292027	11	63259187	HRASLS5	TSS1500	shore	TSS1500-shore	chr11:63258378-63258804	0.412041	0.131822	0.467812	0.152034	0.542748	0.113697	0.320683	0.127563	0.425744	0.183775
21630	cg12667152	-0.291974	0.569951	-5.2787	0.000412868	0.000412868	0.333546	0.715938	0.423964	-0.291974	11	85884166		IGR	opensea	IGR-opensea		0.866799	0.477772	0.760488	0.463953	0.747981	0.474439	0.574434	0.320633	0.629987	0.383023
13464	cg07737558	-0.287447	0.507785	-6.92988	5.01103e-05	5.01103e-05	2.42861	0.651509	0.364062	-0.287447	3	143013278	SLC9A9	Body	opensea	Body-opensea		0.62419	0.368081	0.617476	0.359168	0.721267	0.433408	0.541985	0.283345	0.752625	0.376307
29637	cg17428843	-0.275651	0.28695	-3.27472	0.00884313	0.00884313	-2.7432	0.424776	0.149125	-0.275651	1	221845800		IGR	opensea	IGR-opensea		0.71564	0.274657	0.429582	0.128506	0.457542	0.139056	0.314672	0.138793	0.206443	0.0646115
35848	cg21811986	-0.27245	0.452145	-6.0747	0.00014282	0.00014282	1.39424	0.58837	0.31592	-0.27245	3	5053132		IGR	opensea	IGR-opensea		0.711854	0.331322	0.465428	0.390661	0.555613	0.309141	0.593807	0.328775	0.615147	0.219699
26055	cg15222124	-0.272103	0.280115	-4.14201	0.00219709	0.00219709	-1.34833	0.416167	0.144063	-0.272103	4	78067593		IGR	opensea	IGR-opensea		0.642309	0.224804	0.382502	0.117678	0.473913	0.0928344	0.261677	0.0967484	0.32043	0.188251
33927	cg20421658	-0.26797	0.569635	-3.18402	0.0102771	0.0102771	-2.89248	0.70362	0.43565	-0.26797	4	186281165	SNX25	Body	opensea	Body-opensea		0.804444	0.541331	0.76712	0.548021	0.839465	0.528597	0.496973	0.235047	0.610097	0.325254
19562	cg11392160	-0.257165	0.562534	-5.38913	0.000354461	0.000354461	0.486509	0.691117	0.433952	-0.257165	3	32535156	CMTM6	Body	opensea	Body-opensea		0.672622	0.400912	0.691655	0.481237	0.850612	0.499461	0.562344	0.410079	0.678351	0.378071
39251	cg24231066	-0.256441	0.540372	-6.1497	0.0001298	0.0001298	1.48922	0.668593	0.412151	-0.256441	5	131879227	IL5	TSS200	opensea	TSS200-opensea		0.652683	0.477843	0.659036	0.467083	0.76681	0.472809	0.64853	0.308655	0.615904	0.334365
19580	cg11405439	-0.256322	0.639036	-3.60913	0.00511576	0.00511576	-2.19697	0.767198	0.510875	-0.256322	12	106803831	POLR3B	Body	opensea	Body-opensea		0.821145	0.700196	0.84268	0.524762	0.859795	0.529926	0.566127	0.421767	0.746242	0.377726
8579	cg04948347	-0.254949	0.381585	-5.67025	0.000242264	0.000242264	0.867429	0.509059	0.25411	-0.254949	16	26606209		IGR	opensea	IGR-opensea		0.65031	0.350925	0.478411	0.203459	0.524012	0.210978	0.44253	0.302037	0.450034	0.203151
37793	cg23206644	-0.25184	0.500343	-6.01621	0.000153952	0.000153952	1.31959	0.626263	0.374423	-0.25184	4	26143878		IGR	opensea	IGR-opensea		0.606789	0.377611	0.65807	0.357665	0.768952	0.341686	0.50084	0.382208	0.596667	0.412947
28008	cg16413848	-0.251171	0.661681	-4.59064	0.00111095	0.00111095	-0.661775	0.787267	0.536096	-0.251171	9	85071536		IGR	opensea	IGR-opensea		0.819367	0.583042	0.723885	0.55187	0.909669	0.553239	0.753319	0.638668	0.730095	0.353661
22844	cg13414750	-0.250942	0.482733	-3.56742	0.00547369	0.00547369	-2.26465	0.608204	0.357262	-0.250942	3	53782863	CACNA1D	Body	opensea	Body-opensea		0.631226	0.460974	0.726064	0.413476	0.670667	0.392654	0.626185	0.170305	0.386879	0.348902
24541	cg14343790	-0.248007	0.312022	-4.72235	0.000914352	0.000914352	-0.465701	0.436025	0.188018	-0.248007	16	11075642	CLEC16A	Body	opensea	Body-opensea		0.586037	0.283282	0.502479	0.198203	0.377895	0.232519	0.350817	0.118121	0.362897	0.107966
15417	cg08866865	-0.242995	0.57689	-5.35786	0.000370043	0.000370043	0.443382	0.698388	0.455393	-0.242995	2	201173897	SPATS2L	5'UTR	shore	5'UTR-shore	chr2:201171200-201172492	0.668808	0.51658	0.759886	0.414154	0.724499	0.488413	0.619687	0.548627	0.719062	0.30919
18219	cg10555744	-0.237394	0.590057	-6.48705	8.52088e-05	8.52088e-05	1.90615	0.708754	0.47136	-0.237394	1	25946258	MAN1C1	Body	shore	Body-shore	chr1:25944099-25944772	0.630118	0.55085	0.749616	0.409425	0.799603	0.446574	0.646187	0.490194	0.718246	0.459756
19781	cg11546475	-0.237203	0.61167	-8.48059	9.28697e-06	9.28697e-06	4.05483	0.730272	0.493069	-0.237203	7	5733188	RNF216	Body	opensea	Body-opensea		0.652802	0.454559	0.768799	0.442394	0.721548	0.511302	0.721925	0.541962	0.786285	0.515128
38794	cg23918905	-0.236018	0.529607	-5.80091	0.000203749	0.000203749	1.04033	0.647616	0.411598	-0.236018	4	186232998	SNX25	Body	opensea	Body-opensea		0.63837	0.468311	0.648542	0.425191	0.767487	0.477386	0.573306	0.360727	0.610377	0.326375
6742	cg03849286	-0.235951	0.236901	-5.08541	0.000541483	0.000541483	0.0612523	0.354876	0.118925	-0.235951	4	10658763	CLNK	Body	opensea	Body-opensea		0.476345	0.107634	0.346882	0.152625	0.437714	0.107714	0.218359	0.0608182	0.295081	0.165833
44219	cg27580805	-0.234151	0.311691	-5.03808	0.000579132	0.000579132	-0.0063002	0.428766	0.194616	-0.234151	1	39794020	MACF1	Body	opensea	Body-opensea		0.501562	0.352574	0.377861	0.157828	0.436805	0.184909	0.418582	0.209502	0.409022	0.0682652
14135	cg08129767	-0.233769	0.536886	-4.90273	0.000703131	0.000703131	-0.201381	0.653771	0.420002	-0.233769	16	26605189		IGR	opensea	IGR-opensea		0.821556	0.46692	0.66325	0.339645	0.622433	0.434576	0.553106	0.388833	0.60851	0.470035
6863	cg03922345	-0.232332	0.479648	-4.10883	0.00231334	0.00231334	-1.4002	0.595814	0.363482	-0.232332	1	90305457	LRRC8D	5'UTR	shelf	5'UTR-shelf	chr1:90308839-90309606	0.686692	0.346151	0.723475	0.394518	0.662851	0.386364	0.454881	0.302816	0.451171	0.38756
40222	cg24855454	-0.231396	0.443441	-5.12862	0.000509401	0.000509401	0.122613	0.559139	0.327743	-0.231396	1	187377994		IGR	opensea	IGR-opensea		0.583459	0.382064	0.491141	0.351647	0.700481	0.357817	0.528993	0.333191	0.491621	0.213998
27467	cg16081903	-0.231247	0.696675	-5.51296	0.000299343	0.000299343	0.655809	0.812299	0.581052	-0.231247	16	26606169		IGR	opensea	IGR-opensea		0.903732	0.694568	0.784258	0.594788	0.869002	0.580063	0.77027	0.527103	0.734234	0.508737
9266	cg05341932	-0.230582	0.698314	-7.59756	2.35043e-05	2.35043e-05	3.16581	0.813604	0.583023	-0.230582	1	212262065	DTL	Body	opensea	Body-opensea		0.841022	0.597628	0.858977	0.566267	0.883856	0.554446	0.770052	0.602283	0.714115	0.594491
26224	cg15318753	-0.229469	0.561971	-4.04648	0.00254964	0.00254964	-1.49804	0.676705	0.447236	-0.229469	2	201173803	SPATS2L	1stExon	shore	1stExon-shore	chr2:201171200-201172492	0.503771	0.504663	0.792549	0.498426	0.765576	0.479084	0.644933	0.437394	0.676698	0.316614
20485	cg11967492	-0.229221	0.557322	-4.53292	0.00121089	0.00121089	-0.74851	0.671932	0.442712	-0.229221	10	30303294	KIAA1462	3'UTR	opensea	3'UTR-opensea		0.688721	0.521492	0.693941	0.500047	0.763332	0.459452	0.679675	0.440044	0.533991	0.292523
42520	cg26448855	-0.227425	0.694065	-5.99639	0.000157935	0.000157935	1.29417	0.807778	0.580353	-0.227425	19	6609085		IGR	opensea	IGR-opensea		0.912895	0.629571	0.791264	0.552424	0.808247	0.60041	0.82638	0.614569	0.700103	0.504789
18426	cg10688481	-0.226815	0.30082	-6.99923	4.62111e-05	4.62111e-05	2.50796	0.414228	0.187413	-0.226815	19	51858229	ETFB	TSS200	opensea	TSS200-opensea		0.367611	0.257325	0.493071	0.17697	0.439364	0.174104	0.346339	0.117083	0.424754	0.211582
43202	cg26889844	-0.226766	0.674871	-4.70871	0.000932869	0.000932869	-0.485882	0.788254	0.561488	-0.226766	6	130451373	L3MBTL3	Body	opensea	Body-opensea		0.673945	0.50573	0.829564	0.476267	0.860518	0.53453	0.767288	0.579341	0.809957	0.711572
38417	cg23624444	-0.225946	0.574927	-4.2775	0.00178284	0.00178284	-1.13804	0.6879	0.461954	-0.225946	7	41147809	LINC01449	Body	opensea	Body-opensea		0.696561	0.316069	0.722658	0.507256	0.819421	0.500691	0.555658	0.465597	0.645201	0.520155
2611	cg01447344	-0.224633	0.617113	-8.43687	9.70643e-06	9.70643e-06	4.01296	0.72943	0.504797	-0.224633	1	159989137		IGR	opensea	IGR-opensea		0.782079	0.558235	0.708396	0.49868	0.752057	0.534906	0.656464	0.472097	0.748154	0.460065
10312	cg05959780	-0.224618	0.546119	-7.0735	4.2398e-05	4.2398e-05	2.5922	0.658428	0.43381	-0.224618	9	34051599		IGR	shore	IGR-shore	chr9:34048639-34049615	0.690363	0.438907	0.666165	0.454458	0.686106	0.499495	0.606711	0.318333	0.642794	0.457856
5105	cg02916942	-0.223623	0.516399	-4.51387	0.00124594	0.00124594	-0.777241	0.62821	0.404587	-0.223623	6	42260695	TRERF1	5'UTR	opensea	5'UTR-opensea		0.639579	0.475004	0.688778	0.430312	0.655123	0.496609	0.627227	0.388582	0.530346	0.232428
580	cg00321603	-0.22338	0.468885	-3.44869	0.00664241	0.00664241	-2.45805	0.580575	0.357196	-0.22338	10	49532757	MAPK8	5'UTR	opensea	5'UTR-opensea		0.795467	0.489936	0.544976	0.291767	0.522314	0.232145	0.495197	0.361711	0.544923	0.410418
20730	cg12107849	-0.221849	0.284832	-5.01207	0.000601008	0.000601008	-0.0435699	0.395757	0.173908	-0.221849	1	192732997		IGR	opensea	IGR-opensea		0.551298	0.22205	0.322738	0.146722	0.370712	0.125484	0.432379	0.180732	0.301658	0.194552
8871	cg05124190	-0.221451	0.449332	-4.76383	0.000860394	0.000860394	-0.404477	0.560057	0.338606	-0.221451	6	137952733		IGR	opensea	IGR-opensea		0.47198	0.435657	0.630447	0.387375	0.55406	0.386345	0.545167	0.285347	0.598631	0.198306
16619	cg09595843	-0.221339	0.440117	-2.9423	0.0153854	0.0153854	-3.29133	0.550787	0.329448	-0.221339	17	31119367	MYO1D	Body	opensea	Body-opensea		0.760453	0.540789	0.556204	0.230233	0.480889	0.313109	0.549686	0.335653	0.406702	0.227455
24920	cg14547509	-0.220347	0.594993	-4.97243	0.000636072	0.000636072	-0.100579	0.705166	0.484819	-0.220347	9	14318498		IGR	shelf	IGR-shelf	chr9:14322393-14322985	0.712244	0.517895	0.680613	0.597864	0.730017	0.552259	0.698657	0.421576	0.704298	0.334502
17786	cg10302638	-0.218479	0.744389	-6.19666	0.000122306	0.000122306	1.54826	0.853629	0.63515	-0.218479	16	26606175		IGR	opensea	IGR-opensea		0.946303	0.724097	0.88298	0.577568	0.811634	0.62298	0.825876	0.66291	0.801352	0.588192
3299	cg01823533	-0.218057	0.76028	-4.34853	0.00159954	0.00159954	-1.02881	0.869309	0.651252	-0.218057	16	11224537	CLEC16A	Body	opensea	Body-opensea		0.929965	0.545565	0.883905	0.655753	0.939575	0.620593	0.698448	0.712778	0.894649	0.72157
25563	cg14931164	-0.217618	0.310598	-4.76615	0.00085748	0.00085748	-0.401063	0.419407	0.201789	-0.217618	3	140981361	PXYLP1	5'UTR	opensea	5'UTR-opensea		0.389545	0.215021	0.38675	0.167972	0.493585	0.123444	0.473629	0.356464	0.353525	0.146043
24098	cg14096595	-0.214707	0.707887	-7.67808	2.15249e-05	2.15249e-05	3.2508	0.81524	0.600533	-0.214707	2	187420141		IGR	opensea	IGR-opensea		0.757808	0.6777	0.823661	0.620316	0.879788	0.56354	0.797202	0.588467	0.817743	0.552642
2643	cg01464718	-0.214063	0.328525	-5.11086	0.000522333	0.000522333	0.0974276	0.435556	0.221493	-0.214063	9	97770901	C9orf3	Body	shelf	Body-shelf	chr9:97766649-97767955	0.512568	0.234688	0.428548	0.208222	0.555985	0.237162	0.315972	0.193794	0.364707	0.233602
22309	cg13087871	-0.212783	0.60834	-3.5701	0.00544994	0.00544994	-2.2603	0.714731	0.501948	-0.212783	11	78048263	GAB2	5'UTR	opensea	5'UTR-opensea		0.807527	0.614303	0.763669	0.472663	0.748831	0.509025	0.555269	0.33661	0.698361	0.57714
34460	cg20804005	-0.212399	0.745571	-4.99772	0.000613455	0.000613455	-0.0641783	0.85177	0.639371	-0.212399	22	30591379		IGR	opensea	IGR-opensea		0.925305	0.651264	0.810507	0.598655	0.961289	0.563924	0.767822	0.683412	0.793927	0.699601
17450	cg10102640	-0.211679	0.330501	-5.60489	0.000264416	0.000264416	0.779955	0.43634	0.224661	-0.211679	9	37200643	ZCCHC7	Body	opensea	Body-opensea		0.476706	0.265447	0.445398	0.234002	0.529656	0.268056	0.321878	0.201665	0.408062	0.154135
20782	cg12147997	-0.210095	0.448163	-4.31695	0.00167843	0.00167843	-1.07729	0.55321	0.343115	-0.210095	6	82244775		IGR	opensea	IGR-opensea		0.588088	0.410388	0.513345	0.30408	0.620464	0.290483	0.507357	0.491712	0.536797	0.218914
25444	cg14854583	-0.20986	0.505377	-3.41656	0.00700135	0.00700135	-2.51057	0.610307	0.400446	-0.20986	13	80032325		IGR	opensea	IGR-opensea		0.60348	0.398162	0.687678	0.526389	0.745899	0.44836	0.432856	0.309179	0.581619	0.320142
317	cg00174103	-0.209379	0.619344	-4.54563	0.00118809	0.00118809	-0.729372	0.724034	0.514655	-0.209379	7	116654903	ST7	Body	opensea	Body-opensea		0.751917	0.468759	0.774323	0.54067	0.809964	0.516155	0.540163	0.490155	0.743802	0.557535
37211	cg22810137	-0.209367	0.316111	-5.00627	0.000606008	0.000606008	-0.051898	0.420795	0.211428	-0.209367	1	93010507	EVI5	Body	opensea	Body-opensea		0.491752	0.302077	0.463338	0.157088	0.458712	0.223321	0.292956	0.145303	0.397218	0.22935
28136	cg16494887	-0.208972	0.591311	-3.54216	0.00570298	0.00570298	-2.30569	0.695797	0.486825	-0.208972	1	222168114		IGR	opensea	IGR-opensea		0.817902	0.676634	0.683261	0.428108	0.73286	0.513822	0.650758	0.432013	0.594203	0.383548
36095	cg21994464	-0.208282	0.479997	-3.99333	0.00277118	0.00277118	-1.58182	0.584137	0.375856	-0.208282	10	15194066	NMT2	Body	opensea	Body-opensea		0.580594	0.482556	0.573028	0.379202	0.759817	0.389793	0.482911	0.300478	0.524337	0.32725
35499	cg21552276	-0.20822	0.69529	-3.79564	0.00379027	0.00379027	-1.89638	0.7994	0.59118	-0.20822	8	74373509	STAU2	Body	opensea	Body-opensea		0.927897	0.73895	0.797464	0.553697	0.803493	0.608291	0.791279	0.59119	0.676866	0.463771
41157	cg25501235	-0.207927	0.507425	-5.73059	0.000223581	0.000223581	0.947605	0.611389	0.403462	-0.207927	17	1985730	SMG6	Body	opensea	Body-opensea		0.710982	0.400005	0.546273	0.433196	0.590309	0.421021	0.608787	0.465013	0.600593	0.298073
5851	cg03328204	-0.206448	0.500831	-4.02262	0.00264671	0.00264671	-1.53561	0.604055	0.397607	-0.206448	10	30303774	KIAA1462	3'UTR	opensea	3'UTR-opensea		0.531104	0.468255	0.602168	0.401269	0.77655	0.450376	0.573355	0.388916	0.5371	0.27922
17527	cg10144924	-0.205397	0.48692	-3.37169	0.00753664	0.00753664	-2.58403	0.589618	0.384222	-0.205397	22	24063232		IGR	shelf	IGR-shelf	chr22:24059016-24059643	0.715114	0.419109	0.577716	0.441012	0.587549	0.517582	0.592784	0.347796	0.47493	0.195609
27172	cg15908108	-0.204859	0.363089	-4.15888	0.0021404	0.0021404	-1.32202	0.465519	0.26066	-0.204859	7	77543770	PHTF2	Body	opensea	Body-opensea		0.576318	0.328916	0.483847	0.296259	0.520127	0.279413	0.299144	0.194736	0.448157	0.203976
31255	cg18515356	-0.204679	0.445628	-6.02912	0.000151417	0.000151417	1.3361	0.547967	0.343289	-0.204679	2	138788306		IGR	opensea	IGR-opensea		0.589577	0.418113	0.574787	0.258813	0.567097	0.342226	0.520388	0.407506	0.487988	0.289785
5956	cg03388670	-0.204356	0.647678	-4.19836	0.00201361	0.00201361	-1.26057	0.749856	0.5455	-0.204356	7	138310811	SVOPL	ExonBnd	opensea	ExonBnd-opensea		0.702422	0.487762	0.712047	0.63476	0.912063	0.562715	0.669378	0.462906	0.753368	0.579358
11273	cg06525438	-0.203595	0.507258	-4.66961	0.000988215	0.000988215	-0.543904	0.609055	0.40546	-0.203595	17	3872569		IGR	opensea	IGR-opensea		0.648335	0.415809	0.632742	0.378376	0.741498	0.366787	0.490913	0.459463	0.53179	0.406867
39850	cg24611815	-0.202899	0.576505	-3.51236	0.00598648	0.00598648	-2.35419	0.677955	0.475056	-0.202899	13	100111466		IGR	opensea	IGR-opensea		0.693431	0.668366	0.711203	0.41597	0.691449	0.451216	0.666311	0.537098	0.627382	0.302629
15264	cg08789486	-0.202889	0.521102	-2.90355	0.0164186	0.0164186	-3.35527	0.622546	0.419658	-0.202889	6	116411490		IGR	opensea	IGR-opensea		0.867706	0.442253	0.500617	0.460796	0.723914	0.382529	0.480416	0.400356	0.540079	0.412356
33719	cg20279192	-0.201793	0.321263	-6.40433	9.43452e-05	9.43452e-05	1.80545	0.422159	0.220367	-0.201793	3	130935933	NEK11	Body	opensea	Body-opensea		0.456401	0.230223	0.455254	0.182529	0.464424	0.201615	0.321526	0.189707	0.413192	0.29776
26144	cg15277915	-0.201539	0.561165	-4.91652	0.000689287	0.000689287	-0.181379	0.661934	0.460396	-0.201539	11	63376124	PLA2G16	Body	opensea	Body-opensea		0.76349	0.411188	0.653759	0.547197	0.713117	0.479284	0.551807	0.457855	0.627499	0.406454
31633	cg18802720	-0.200856	0.569339	-5.64706	0.000249885	0.000249885	0.83647	0.669767	0.468911	-0.200856	3	140992338	ACPL2	Body	opensea	Body-opensea		0.608386	0.415453	0.737157	0.468117	0.648191	0.454459	0.728415	0.432209	0.626687	0.574317
38812	cg23933289	-0.19965	0.713263	-7.0719	4.24767e-05	4.24767e-05	2.59039	0.813089	0.613438	-0.19965	1	178998656	FAM20B	5'UTR	shelf	5'UTR-shelf	chr1:178994804-178995917	0.796174	0.632735	0.858264	0.651384	0.882811	0.612825	0.731605	0.564319	0.796589	0.605928
28853	cg16934595	-0.199304	0.617018	-7.88563	1.7212e-05	1.7212e-05	3.46614	0.71667	0.517366	-0.199304	2	55226499	RTN4	Body	opensea	Body-opensea		0.698666	0.467807	0.750598	0.512568	0.738947	0.547035	0.634052	0.520847	0.761087	0.538573
11328	cg06549332	-0.198196	0.273644	-5.3807	0.000358591	0.000358591	0.474898	0.372742	0.174546	-0.198196	12	65146896	GNS	Body	opensea	Body-opensea		0.409241	0.277616	0.336354	0.158406	0.447892	0.125453	0.284602	0.183406	0.385622	0.127849
10477	cg06058699	-0.196958	0.640347	-4.87232	0.000734724	0.000734724	-0.245594	0.738826	0.541868	-0.196958	3	111300711	CD96	Body	opensea	Body-opensea		0.853714	0.570583	0.726889	0.527387	0.797413	0.493398	0.706214	0.560457	0.6099	0.557517
20053	cg11707631	-0.196742	0.241539	-3.85806	0.00343155	0.00343155	-1.79657	0.33991	0.143168	-0.196742	16	11249468	CLEC16A	Body	opensea	Body-opensea		0.55123	0.169649	0.322719	0.103069	0.280058	0.139118	0.253254	0.1719	0.29229	0.132105
35112	cg21278103	-0.195722	0.39048	-3.72072	0.00427337	0.00427337	-2.01671	0.488341	0.292619	-0.195722	20	2928233	PTPRA	5'UTR	opensea	5'UTR-opensea		0.573417	0.354504	0.607778	0.211057	0.459772	0.217216	0.357659	0.298674	0.44308	0.381646
39220	cg24210959	-0.195672	0.659065	-4.80161	0.000814217	0.000814217	-0.348961	0.756901	0.561229	-0.195672	1	36609083	TRAPPC3	Body	opensea	Body-opensea		0.879203	0.66033	0.70143	0.572261	0.709486	0.577883	0.735222	0.503103	0.759166	0.492568
3819	cg02118424	-0.194752	0.60639	-3.83144	0.00357999	0.00357999	-1.83909	0.703766	0.509015	-0.194752	22	29522065	KREMEN1	Body	opensea	Body-opensea		0.775746	0.610477	0.686501	0.528735	0.809147	0.495347	0.588245	0.375836	0.659192	0.534677
900	cg00494183	-0.194414	0.376739	-3.46272	0.00649177	0.00649177	-2.43514	0.473945	0.279532	-0.194414	13	21645350		IGR	opensea	IGR-opensea		0.591689	0.355946	0.507038	0.270605	0.557315	0.280527	0.266633	0.223771	0.447053	0.266809
32752	cg19609186	-0.193889	0.396694	-2.30072	0.0452737	0.0452737	-4.3376	0.493639	0.29975	-0.193889	16	22227740	EEF2K	5'UTR	opensea	5'UTR-opensea		0.769709	0.405285	0.518539	0.331321	0.422253	0.374414	0.310125	0.11785	0.447568	0.26988
2485	cg01367715	-0.193229	0.36978	-5.35891	0.000369503	0.000369503	0.444844	0.466394	0.273166	-0.193229	8	67564402	VCPIP1	Body	opensea	Body-opensea		0.462548	0.297246	0.56204	0.301659	0.522642	0.301206	0.37328	0.210585	0.411461	0.255131
13355	cg07672071	-0.192867	0.234721	-3.90009	0.00321024	0.00321024	-1.72961	0.331155	0.138288	-0.192867	2	191223603	INPP1	5'UTR	opensea	5'UTR-opensea		0.456976	0.21347	0.32755	0.11155	0.421839	0.157548	0.255042	0.0928297	0.194366	0.116039
17383	cg10062091	-0.192728	0.218294	-4.90114	0.000704753	0.000704753	-0.203699	0.314658	0.12193	-0.192728	10	65442359		IGR	opensea	IGR-opensea		0.421	0.171189	0.364981	0.146471	0.315497	0.10768	0.281551	0.0707735	0.190262	0.113536
9625	cg05534963	-0.192304	0.71811	-3.1905	0.0101672	0.0101672	-2.88181	0.814262	0.621958	-0.192304	1	39794285	MACF1	Body	opensea	Body-opensea		0.925423	0.765454	0.794201	0.648572	0.889637	0.612363	0.74068	0.640595	0.72137	0.442808
38311	cg23554907	-0.191885	0.330299	-7.87106	1.74817e-05	1.74817e-05	3.4512	0.426241	0.234356	-0.191885	17	1985713	SMG6	Body	opensea	Body-opensea		0.454843	0.275348	0.429257	0.250035	0.385417	0.261126	0.430546	0.241961	0.431144	0.143313
16847	cg09733075	-0.19165	0.243319	-3.95785	0.00293033	0.00293033	-1.63794	0.339144	0.147494	-0.19165	15	77719406	HMG20A	5'UTR	opensea	5'UTR-opensea		0.516055	0.145743	0.368245	0.151544	0.25304	0.14255	0.217901	0.124825	0.34048	0.17281
28645	cg16785409	-0.191229	0.305302	-5.46256	0.000320578	0.000320578	0.587182	0.400917	0.209688	-0.191229	7	37835892		IGR	opensea	IGR-opensea		0.508336	0.260764	0.369913	0.234974	0.398628	0.206169	0.391819	0.227654	0.335889	0.11888
37166	cg22778135	-0.190038	0.24682	-5.17676	0.000476033	0.000476033	0.190653	0.341839	0.151801	-0.190038	17	46271818	SKAP1	Body	opensea	Body-opensea		0.36857	0.109551	0.331933	0.118968	0.321346	0.11923	0.295416	0.116308	0.39193	0.294947
33537	cg20138429	-0.189631	0.747197	-4.94459	0.000661999	0.000661999	-0.140755	0.842012	0.652381	-0.189631	6	134862402	LOC101928304	TSS1500	opensea	TSS1500-opensea		0.924977	0.587322	0.843534	0.6737	0.896834	0.595231	0.769867	0.733432	0.774851	0.672222
22012	cg12893351	-0.189331	0.526066	-3.79899	0.00377004	0.00377004	-1.89101	0.620732	0.431401	-0.189331	5	43268644	NIM1K	Body	opensea	Body-opensea		0.656096	0.41902	0.63824	0.531944	0.721107	0.506348	0.5128	0.303635	0.575415	0.396056
25467	cg14871678	-0.188759	0.497899	-9.38389	3.87385e-06	3.87385e-06	4.87349	0.592278	0.403519	-0.188759	7	92241485	CDK6	3'UTR	opensea	3'UTR-opensea		0.585703	0.399943	0.62907	0.384983	0.625636	0.457804	0.574312	0.398577	0.54667	0.376289
23364	cg13698224	-0.187411	0.315585	-5.64344	0.0002511	0.0002511	0.831624	0.409291	0.22188	-0.187411	9	87309394	NTRK2	Body	opensea	Body-opensea		0.481686	0.218862	0.35849	0.227025	0.507544	0.200628	0.357762	0.220501	0.340974	0.242382
116	cg00059699	-0.187367	0.638883	-3.91733	0.00312389	0.00312389	-1.70222	0.732567	0.5452	-0.187367	12	10455788	KLRD1	TSS1500	opensea	TSS1500-opensea		0.633568	0.449111	0.736178	0.533282	0.863338	0.603199	0.635893	0.576755	0.793857	0.563652
19173	cg11164998	-0.187243	0.4397	-4.40258	0.00147347	0.00147347	-0.946147	0.533321	0.346079	-0.187243	1	25682428	TMEM50A	Body	opensea	Body-opensea		0.618086	0.369553	0.511736	0.367061	0.604112	0.359298	0.416143	0.23626	0.516529	0.39822
7844	cg04511424	-0.186527	0.794417	-5.03189	0.000584264	0.000584264	-0.0151672	0.887681	0.701154	-0.186527	2	113587022		IGR	opensea	IGR-opensea		0.932238	0.734664	0.869653	0.728094	0.901795	0.805694	0.901773	0.611115	0.832946	0.626201
19003	cg11047426	-0.186402	0.535032	-2.9652	0.014806	0.014806	-3.25353	0.628233	0.441831	-0.186402	10	5938657	FBXO18	5'UTR	opensea	5'UTR-opensea		0.855397	0.521613	0.575865	0.465838	0.59512	0.495763	0.586959	0.31586	0.527823	0.41008
7552	cg04332661	-0.186088	0.247672	-4.31234	0.0016903	0.0016903	-1.08438	0.340716	0.154628	-0.186088	6	90572377	CASP8AP2	Body	opensea	Body-opensea		0.4689	0.262975	0.357705	0.132949	0.317554	0.13635	0.26984	0.16582	0.289579	0.0750429
31917	cg19018985	-0.185509	0.329364	-3.60155	0.00517895	0.00517895	-2.20926	0.422119	0.23661	-0.185509	22	40353266	GRAP2	5'UTR	opensea	5'UTR-opensea		0.490886	0.264533	0.424744	0.350518	0.50948	0.194009	0.2733	0.124794	0.412185	0.249196
10898	cg06307459	-0.18548	0.363931	-4.8656	0.000741908	0.000741908	-0.255384	0.45667	0.271191	-0.18548	13	60709757	DIAPH3	Body	opensea	Body-opensea		0.323451	0.26899	0.480706	0.315105	0.425678	0.249952	0.542796	0.291626	0.510721	0.230281
6776	cg03873475	-0.185343	0.598246	-4.21502	0.00196254	0.00196254	-1.23471	0.690917	0.505574	-0.185343	1	231643670		IGR	opensea	IGR-opensea		0.720458	0.627443	0.67841	0.398253	0.685246	0.560188	0.678134	0.550481	0.692339	0.391504
30424	cg17951168	-0.184429	0.491973	-3.72245	0.00426147	0.00426147	-2.01392	0.584188	0.399759	-0.184429	10	31702428	ZEB1	Body	opensea	Body-opensea		0.688694	0.499158	0.548816	0.402971	0.658478	0.41202	0.559103	0.40988	0.465848	0.274764
38356	cg23591669	-0.184351	0.52837	-3.99141	0.00277957	0.00277957	-1.58485	0.620545	0.436194	-0.184351	15	50849431	TRPM7	3'UTR	opensea	3'UTR-opensea		0.526941	0.473477	0.646708	0.447984	0.648796	0.471206	0.683112	0.515387	0.59717	0.272917
36416	cg22240312	-0.184034	0.680241	-4.06717	0.00246851	0.00246851	-1.46551	0.772258	0.588223	-0.184034	21	36430147		IGR	opensea	IGR-opensea		0.892744	0.550774	0.754896	0.587719	0.85689	0.60716	0.63046	0.564611	0.726298	0.630854
13510	cg07758693	-0.183737	0.274171	-5.81476	0.00020007	0.00020007	1.05851	0.366039	0.182302	-0.183737	2	229027	SH3YL1	Body	opensea	Body-opensea		0.42771	0.168469	0.458966	0.189749	0.32857	0.194762	0.306503	0.211535	0.308446	0.146997
18438	cg10697286	-0.183719	0.557919	-4.27206	0.00179778	0.00179778	-1.14644	0.649779	0.46606	-0.183719	10	106209748	CCDC147	Body	opensea	Body-opensea		0.778072	0.438513	0.643831	0.420173	0.521818	0.459492	0.630073	0.463712	0.675098	0.548408
32846	cg19681897	-0.183469	0.662407	-6.54433	7.94458e-05	7.94458e-05	1.9753	0.754141	0.570672	-0.183469	1	234352112	SLC35F3	Body	shore	Body-shore	chr1:234349884-234350471	0.774794	0.6727	0.709721	0.534552	0.756949	0.572519	0.751461	0.513025	0.777781	0.560565
22146	cg12974891	-0.183393	0.52265	-3.64357	0.00483864	0.00483864	-2.1412	0.614347	0.430954	-0.183393	1	243416808	CEP170	5'UTR	shore	5'UTR-shore	chr1:243417741-243418775	0.553404	0.295528	0.634119	0.431952	0.661045	0.33866	0.629224	0.560029	0.593942	0.528601
39662	cg24495851	-0.183176	0.541815	-4.11109	0.00230521	0.00230521	-1.39666	0.633403	0.450227	-0.183176	18	60439311	PHLPP1	Body	opensea	Body-opensea		0.59788	0.55313	0.702935	0.438289	0.669316	0.505468	0.573269	0.452218	0.623617	0.302031
101	cg00052964	-0.182715	0.511329	-4.23438	0.0019049	0.0019049	-1.2047	0.602687	0.419972	-0.182715	2	85135823		IGR	shelf	IGR-shelf	chr2:85131950-85132234	0.698039	0.440221	0.627786	0.353886	0.584663	0.396018	0.487529	0.37538	0.615419	0.534353
12737	cg07324172	-0.182707	0.555387	-4.25875	0.00183487	0.00183487	-1.167	0.646741	0.464034	-0.182707	4	153303509	FBXW7	5'UTR	opensea	5'UTR-opensea		0.602264	0.466988	0.643685	0.361502	0.57386	0.555023	0.675599	0.531683	0.738295	0.404972
26121	cg15259746	-0.182436	0.703531	-4.6585	0.00100457	0.00100457	-0.56043	0.794749	0.612313	-0.182436	5	10607652	ANKRD33B	Body	opensea	Body-opensea		0.773991	0.549567	0.775622	0.529511	0.813296	0.604547	0.76534	0.755458	0.845497	0.622479
34787	cg21054703	-0.182406	0.51041	-4.18086	0.00206879	0.00206879	-1.28778	0.601613	0.419207	-0.182406	13	31309032	ALOX5AP	TSS1500	opensea	TSS1500-opensea		0.645962	0.50877	0.505393	0.404919	0.70161	0.445779	0.512934	0.364036	0.642167	0.372531
30848	cg18234520	-0.182384	0.330356	-4.75229	0.000875066	0.000875066	-0.421495	0.421548	0.239164	-0.182384	10	16807736	RSU1	Body	opensea	Body-opensea		0.513326	0.287192	0.451233	0.193221	0.420316	0.331308	0.342864	0.191107	0.380002	0.192993
41025	cg25407077	-0.181743	0.643789	-4.60456	0.0010882	0.0010882	-0.64094	0.73466	0.552917	-0.181743	18	56296544	ALPK2	TSS1500	opensea	TSS1500-opensea		0.828864	0.542321	0.665047	0.571696	0.753938	0.480456	0.729699	0.666289	0.695755	0.503824
28869	cg16942213	-0.181652	0.40488	-5.50443	0.000302829	0.000302829	0.644217	0.495706	0.314054	-0.181652	20	49104270		IGR	opensea	IGR-opensea		0.55434	0.302064	0.457563	0.28422	0.502634	0.252974	0.51759	0.426613	0.446401	0.304396
29391	cg17287013	-0.181533	0.30009	-4.47128	0.00132827	0.00132827	-0.841678	0.390856	0.209323	-0.181533	10	103139872	BTRC	Body	opensea	Body-opensea		0.426031	0.201282	0.516562	0.241147	0.353193	0.21881	0.310282	0.120972	0.348214	0.264405
30497	cg18001859	-0.181374	0.349342	-6.44386	8.98536e-05	8.98536e-05	1.85369	0.440029	0.258655	-0.181374	9	71409257	PIP5K1B	5'UTR	opensea	5'UTR-opensea		0.460497	0.280071	0.452689	0.259828	0.532047	0.235538	0.372966	0.272244	0.381945	0.245595
28203	cg16529140	-0.180585	0.541769	-4.42261	0.00142947	0.00142947	-0.915619	0.632061	0.451476	-0.180585	7	92452297	CDK6	Body	opensea	Body-opensea		0.600194	0.502711	0.661577	0.463639	0.752409	0.481204	0.534423	0.454504	0.611704	0.355324
31537	cg18720486	-0.180372	0.622961	-3.2977	0.0085138	0.0085138	-2.70544	0.713147	0.532775	-0.180372	3	72870838	SHQ1	Body	opensea	Body-opensea		0.70305	0.400267	0.751585	0.524156	0.675575	0.479483	0.602873	0.59718	0.83265	0.662787
39063	cg24096323	-0.179946	0.550191	-2.9308	0.0156849	0.0156849	-3.31031	0.640164	0.460218	-0.179946	14	70129013	KIAA0247	Body	opensea	Body-opensea		0.754864	0.588727	0.715295	0.457085	0.708316	0.499375	0.492107	0.394552	0.530238	0.361352
32838	cg19671311	-0.179823	0.560656	-3.10228	0.0117745	0.0117745	-3.02727	0.650568	0.470745	-0.179823	12	122596763	MLXIP	Body	opensea	Body-opensea		0.833099	0.535235	0.640585	0.463759	0.70215	0.464872	0.489825	0.380636	0.587179	0.509223
191	cg00102042	-0.179279	0.730913	-4.60804	0.00108259	0.00108259	-0.635734	0.820553	0.641274	-0.179279	8	129254685		IGR	opensea	IGR-opensea		0.805911	0.765595	0.803206	0.591799	0.778691	0.564258	0.847474	0.699442	0.867482	0.585276
16041	cg09257771	-0.179031	0.6602	-4.22273	0.00193937	0.00193937	-1.22276	0.749716	0.570685	-0.179031	6	12014486	HIVEP1	5'UTR	shore	5'UTR-shore	chr6:12012543-12013379	0.813941	0.674088	0.790991	0.534629	0.762111	0.627166	0.678493	0.564746	0.703044	0.452795
5312	cg03035849	-0.178792	0.720799	-2.5509	0.0297275	0.0297275	-3.93428	0.810195	0.631403	-0.178792	6	91003200	BACH2	5'UTR	shore	5'UTR-shore	chr6:91004795-91006944	0.801589	0.48251	0.776156	0.576886	0.750758	0.494056	0.812133	0.809123	0.910341	0.794443
18834	cg10946497	-0.178728	0.381827	-5.87631	0.00018457	0.00018457	1.13893	0.471191	0.292463	-0.178728	1	168206005	SFT2D2	ExonBnd	opensea	ExonBnd-opensea		0.531488	0.235449	0.441794	0.259109	0.440789	0.269201	0.430696	0.322581	0.51119	0.375974
44335	cg27658938	-0.178594	0.303296	-4.15927	0.00213908	0.00213908	-1.3214	0.392593	0.213999	-0.178594	10	116026384	VWA2	Body	opensea	Body-opensea		0.411253	0.256349	0.422765	0.244171	0.529305	0.201657	0.299924	0.212436	0.299719	0.155384
42182	cg26228218	-0.178151	0.503892	-3.46048	0.0065156	0.0065156	-2.4388	0.592968	0.414816	-0.178151	5	147766754	FBXO38	5'UTR	shelf	5'UTR-shelf	chr5:147763283-147763666	0.421294	0.499864	0.660094	0.429248	0.647339	0.377997	0.544801	0.422818	0.691309	0.344154
42936	cg26718050	-0.177883	0.565345	-3.87583	0.00333609	0.00333609	-1.76824	0.654287	0.476403	-0.177883	4	79613190		IGR	opensea	IGR-opensea		0.823555	0.490611	0.627806	0.490147	0.607595	0.501117	0.582014	0.379233	0.630464	0.52091
18895	cg10982500	-0.177603	0.653943	-4.19425	0.00202645	0.00202645	-1.26697	0.742745	0.565141	-0.177603	5	107252830	FBXL17	Body	opensea	Body-opensea		0.668675	0.433626	0.735538	0.682582	0.780515	0.541387	0.734292	0.592357	0.794703	0.575756
29364	cg17268710	-0.177574	0.735871	-5.97398	0.000162572	0.000162572	1.26536	0.824658	0.647084	-0.177574	7	36910789	ELMO1	Body	opensea	Body-opensea		0.802533	0.715683	0.799623	0.647844	0.850233	0.694691	0.7873	0.589242	0.883601	0.587958
21410	cg12535136	-0.176687	0.390814	-3.8408	0.00352703	0.00352703	-1.82413	0.479158	0.302471	-0.176687	2	128222266		IGR	opensea	IGR-opensea		0.540106	0.236884	0.490888	0.304707	0.553714	0.364758	0.336597	0.225409	0.474485	0.380595
10400	cg06016149	-0.17648	0.335925	-4.71542	0.000923713	0.000923713	-0.475954	0.424165	0.247685	-0.17648	22	37297546		IGR	opensea	IGR-opensea		0.400009	0.278598	0.396636	0.162977	0.393303	0.15897	0.465528	0.296728	0.46535	0.341152
32083	cg19130626	-0.176439	0.230417	-6.22593	0.000117873	0.000117873	1.58489	0.318636	0.142197	-0.176439	12	11708829	LINC01252	Body	opensea	Body-opensea		0.349462	0.167864	0.361763	0.139484	0.290455	0.0876266	0.226873	0.169052	0.364626	0.146961
40172	cg24822462	-0.17593	0.507678	-3.81595	0.00366942	0.00366942	-1.86386	0.595643	0.419713	-0.17593	6	15097408		IGR	opensea	IGR-opensea		0.759596	0.457434	0.590111	0.444184	0.467342	0.388808	0.618566	0.40796	0.542601	0.400178
27777	cg16270995	-0.175364	0.348767	-5.27964	0.000412333	0.000412333	0.334847	0.436449	0.261085	-0.175364	14	77425779		IGR	shelf	IGR-shelf	chr14:77422842-77423094	0.504269	0.31163	0.418359	0.26777	0.521713	0.237384	0.380846	0.230137	0.357056	0.258503
29790	cg17528251	-0.175342	0.201078	-5.05923	0.000561975	0.000561975	0.0239247	0.288748	0.113407	-0.175342	14	91476161	RPS6KA5	Body	opensea	Body-opensea		0.220677	0.0919757	0.283	0.122313	0.310804	0.07213	0.221624	0.123277	0.407637	0.157338
14611	cg08404225	-0.17523	0.524631	-2.62292	0.0263302	0.0263302	-3.81674	0.612246	0.437016	-0.17523	3	3151899	IL5RA	5'UTR	opensea	5'UTR-opensea		0.800369	0.600079	0.567927	0.340242	0.653008	0.398698	0.577565	0.369604	0.462361	0.476456
41944	cg26053175	-0.174815	0.307579	-4.61278	0.00107499	0.00107499	-0.628645	0.394986	0.220172	-0.174815	19	51858098	ETFB	TSS200	opensea	TSS200-opensea		0.521682	0.172009	0.345303	0.188733	0.429618	0.224516	0.335474	0.229898	0.342855	0.285703
11537	cg06659154	-0.174813	0.635138	-4.4864	0.00129839	0.00129839	-0.818767	0.722544	0.547732	-0.174813	5	133422726		IGR	opensea	IGR-opensea		0.757921	0.506957	0.723074	0.464689	0.701367	0.517336	0.651464	0.578159	0.778896	0.671517
548	cg00308440	-0.174371	0.546703	-2.86617	0.0174823	0.0174823	-3.41694	0.633889	0.459518	-0.174371	7	14874108	DGKB	Body	opensea	Body-opensea		0.666259	0.627913	0.697706	0.451008	0.609027	0.403122	0.650432	0.544254	0.546021	0.27129
31184	cg18460862	-0.174299	0.701196	-5.48828	0.000309546	0.000309546	0.622253	0.788345	0.614046	-0.174299	4	151748276	LRBA	Body	opensea	Body-opensea		0.747268	0.735122	0.808869	0.592925	0.824301	0.599491	0.760297	0.563028	0.800989	0.579665
9765	cg05630470	-0.173537	0.664658	-3.30179	0.0084564	0.0084564	-2.69871	0.751426	0.577889	-0.173537	12	48882904	C12orf54	Body	opensea	Body-opensea		0.854052	0.664558	0.675942	0.445036	0.722262	0.510825	0.767879	0.711427	0.736995	0.557601
28446	cg16669099	-0.17331	0.577558	-7.85629	1.776e-05	1.776e-05	3.43602	0.664213	0.490903	-0.17331	6	138125940		IGR	opensea	IGR-opensea		0.62674	0.522958	0.711231	0.497031	0.638973	0.498214	0.686373	0.512923	0.657747	0.423388
9962	cg05759347	-0.173158	0.386161	-4.87561	0.000731244	0.000731244	-0.240817	0.47274	0.299581	-0.173158	1	243416723	CEP170	5'UTR	shore	5'UTR-shore	chr1:243417741-243418775	0.368688	0.256546	0.540368	0.314894	0.426197	0.28812	0.485354	0.363013	0.543092	0.275334
41436	cg25697242	-0.173044	0.406341	-4.30469	0.00171017	0.00171017	-1.09615	0.492864	0.319819	-0.173044	3	17363960	TBC1D5	Body	opensea	Body-opensea		0.44043	0.303781	0.526201	0.406272	0.531831	0.28417	0.423449	0.213719	0.542406	0.391153
14659	cg08434621	-0.172996	0.513752	-4.71304	0.000926951	0.000926951	-0.479476	0.60025	0.427254	-0.172996	13	28860661	PAN3	Body	opensea	Body-opensea		0.646574	0.4877	0.502558	0.373527	0.658826	0.421499	0.527425	0.43818	0.66587	0.415366
9339	cg05381300	-0.172985	0.378136	-3.43384	0.0068059	0.0068059	-2.48232	0.464628	0.291643	-0.172985	14	69195735		IGR	opensea	IGR-opensea		0.570773	0.354791	0.495034	0.326165	0.516668	0.332897	0.348292	0.292529	0.392375	0.151833
35187	cg21336877	-0.172749	0.581718	-3.89724	0.00322478	0.00322478	-1.73415	0.668093	0.495343	-0.172749	22	26122408	ADRBK2	3'UTR	opensea	3'UTR-opensea		0.681927	0.536661	0.657159	0.534488	0.776698	0.506946	0.543326	0.375501	0.681353	0.52312
16057	cg09266516	-0.17246	0.186852	-3.72091	0.00427202	0.00427202	-2.0164	0.273082	0.100622	-0.17246	3	15727623	ANKRD28	ExonBnd	opensea	ExonBnd-opensea		0.286093	0.145144	0.393125	0.0883948	0.352525	0.126455	0.152398	0.0370914	0.181267	0.106024
39097	cg24123854	-0.172449	0.754415	-3.97682	0.00284406	0.00284406	-1.60791	0.84064	0.66819	-0.172449	3	187973091	LPP	5'UTR	opensea	5'UTR-opensea		0.824617	0.649757	0.787666	0.547182	0.876049	0.657494	0.823434	0.816655	0.891432	0.669863
18170	cg10530950	-0.17243	0.420276	-4.44137	0.00138952	0.00138952	-0.887076	0.506491	0.334061	-0.17243	16	11165898	CLEC16A	Body	opensea	Body-opensea		0.564041	0.309894	0.491471	0.344479	0.568589	0.34656	0.365379	0.280327	0.542973	0.389042
31623	cg18795022	-0.17207	0.39785	-2.54824	0.0298613	0.0298613	-3.93862	0.483885	0.311815	-0.17207	1	7587410	CAMTA1	Body	opensea	Body-opensea		0.73206	0.332079	0.459064	0.328399	0.455484	0.267211	0.487503	0.356643	0.285314	0.274744
2483	cg01366985	-0.171855	0.32698	-4.94118	0.000665249	0.000665249	-0.145679	0.412908	0.241053	-0.171855	6	25167695		IGR	opensea	IGR-opensea		0.470546	0.247241	0.371548	0.197638	0.31371	0.256867	0.414703	0.204819	0.494033	0.298698
30402	cg17939602	-0.171834	0.774513	-10.1645	1.92051e-06	1.92051e-06	5.51528	0.86043	0.688597	-0.171834	5	40674971		IGR	opensea	IGR-opensea		0.902245	0.726219	0.859141	0.662374	0.857808	0.654986	0.843157	0.690355	0.839801	0.709049
15524	cg08945443	-0.171653	0.454246	-4.49762	0.00127669	0.00127669	-0.801793	0.540072	0.368419	-0.171653	10	75193254	ZMYND17	5'UTR	opensea	5'UTR-opensea		0.562246	0.329262	0.55136	0.354375	0.581236	0.295784	0.447371	0.367997	0.558147	0.494679
15716	cg09058317	-0.171592	0.579882	-2.53945	0.0303069	0.0303069	-3.95293	0.665678	0.494085	-0.171592	11	85491089	SYTL2	5'UTR	opensea	5'UTR-opensea		0.661204	0.50378	0.764605	0.595406	0.721747	0.519232	0.443617	0.323478	0.737214	0.528531
17667	cg10230314	-0.171399	0.222846	-3.31622	0.00825744	0.00825744	-2.67502	0.308546	0.137146	-0.171399	22	30552801	HORMAD2	Body	opensea	Body-opensea		0.309134	0.170459	0.374458	0.0992809	0.469431	0.156316	0.236998	0.112082	0.152707	0.147592
10554	cg06105669	-0.171013	0.426602	-2.45941	0.0346799	0.0346799	-4.0828	0.512109	0.341096	-0.171013	6	45416386	RUNX2	Body	opensea	Body-opensea		0.763125	0.398498	0.488133	0.368305	0.504509	0.38713	0.478159	0.251038	0.326619	0.300508
27250	cg15949485	-0.169998	0.358939	-3.76973	0.00395051	0.00395051	-1.93793	0.443938	0.27394	-0.169998	2	99273454	MGAT4A	Body	opensea	Body-opensea		0.418567	0.175443	0.372608	0.280853	0.4348	0.217534	0.448248	0.411105	0.545469	0.284765
7137	cg04092414	-0.169992	0.515225	-3.22593	0.00958696	0.00958696	-2.82347	0.600221	0.430229	-0.169992	2	113586408		IGR	opensea	IGR-opensea		0.6045	0.575106	0.58477	0.465785	0.516067	0.408181	0.743687	0.363036	0.552083	0.339039
28741	cg16856920	-0.169704	0.597668	-3.28792	0.00865235	0.00865235	-2.72151	0.68252	0.512816	-0.169704	5	54289358		IGR	opensea	IGR-opensea		0.635873	0.559811	0.765725	0.628199	0.751059	0.551345	0.637677	0.469286	0.622265	0.355439
34808	cg21071466	-0.169689	0.461504	-6.22694	0.000117723	0.000117723	1.58615	0.546349	0.37666	-0.169689	2	74805822	M1AP	Body	opensea	Body-opensea		0.51285	0.413932	0.513729	0.371505	0.586805	0.31895	0.513562	0.3465	0.604797	0.432411
15754	cg09077317	-0.169395	0.286693	-3.21423	0.00977474	0.00977474	-2.84273	0.371391	0.201996	-0.169395	3	37948694	CTDSPL	Body	opensea	Body-opensea		0.193697	0.230498	0.374936	0.237683	0.411602	0.183918	0.356464	0.237077	0.520257	0.120803
36688	cg22432956	-0.169349	0.235104	-4.55455	0.00117236	0.00117236	-0.715947	0.319778	0.150429	-0.169349	2	43364319		IGR	opensea	IGR-opensea		0.323784	0.113023	0.306218	0.16463	0.34062	0.17904	0.193368	0.155038	0.4349	0.140415
6221	cg03546113	-0.169156	0.595858	-4.89526	0.000710756	0.000710756	-0.212231	0.680436	0.51128	-0.169156	9	97950945	FANCC	Body	opensea	Body-opensea		0.646547	0.459844	0.686794	0.580239	0.779767	0.536361	0.596806	0.50954	0.692266	0.470416
33955	cg20447485	-0.169004	0.626315	-4.19747	0.00201641	0.00201641	-1.26197	0.710817	0.541813	-0.169004	5	132040051	KIF3A	Body	opensea	Body-opensea		0.665146	0.570789	0.693124	0.590665	0.747434	0.556899	0.737787	0.609125	0.710596	0.381588
31454	cg18668685	-0.168833	0.191961	-4.09249	0.00237293	0.00237293	-1.42579	0.276377	0.107545	-0.168833	20	48411590		IGR	opensea	IGR-opensea		0.361517	0.117394	0.398048	0.126366	0.215925	0.129969	0.177962	0.0746344	0.228436	0.0893611
22723	cg13346178	-0.168653	0.417344	-2.34786	0.0418319	0.0418319	-4.26233	0.50167	0.333017	-0.168653	3	53879251	IL17RB	TSS1500	shore	TSS1500-shore	chr3:53879638-53880831	0.689575	0.412841	0.591149	0.449815	0.509644	0.302805	0.335904	0.211308	0.382079	0.288315
36167	cg22040466	-0.168299	0.324275	-3.15555	0.010775	0.010775	-2.9394	0.408425	0.240126	-0.168299	8	119640801	SAMD12-AS1	Body	opensea	Body-opensea		0.490831	0.344866	0.409718	0.157002	0.402369	0.243814	0.45512	0.33871	0.284086	0.116237
26267	cg15343463	-0.16791	0.205313	-5.09862	0.000531452	0.000531452	0.0800405	0.289268	0.121358	-0.16791	2	166634454	GALNT3	5'UTR	opensea	5'UTR-opensea		0.303782	0.156765	0.365219	0.145733	0.327989	0.16578	0.234565	0.0688399	0.214785	0.0696732
20615	cg12041209	-0.167816	0.518709	-4.23913	0.00189103	0.00189103	-1.19735	0.602617	0.434801	-0.167816	22	24603877		IGR	opensea	IGR-opensea		0.586324	0.520969	0.619483	0.404639	0.510923	0.369049	0.709163	0.481967	0.58719	0.397382
11407	cg06598794	-0.167549	0.495162	-4.15259	0.00216135	0.00216135	-1.33183	0.578937	0.411388	-0.167549	3	39371110	CCR8	TSS200	opensea	TSS200-opensea		0.700929	0.43801	0.519188	0.38615	0.50312	0.367736	0.538358	0.380734	0.63309	0.484308
41749	cg25915134	-0.167334	0.709487	-8.53825	8.76379e-06	8.76379e-06	4.10971	0.793154	0.62582	-0.167334	1	25773972	TMEM57	Body	opensea	Body-opensea		0.799145	0.660331	0.793467	0.637637	0.811364	0.582208	0.739069	0.647767	0.822727	0.601159
3908	cg02174791	-0.167088	0.2165	-6.34067	0.000102099	0.000102099	1.72728	0.300044	0.132956	-0.167088	11	22774556	GAS2	Body	opensea	Body-opensea		0.341209	0.163	0.23588	0.15265	0.241229	0.106804	0.350033	0.10008	0.331867	0.142244
27765	cg16263644	-0.166865	0.297321	-3.52891	0.00582729	0.00582729	-2.32725	0.380754	0.213889	-0.166865	3	33102258	GLB1	Body	opensea	Body-opensea		0.253129	0.273673	0.406184	0.180517	0.503986	0.288487	0.337215	0.20194	0.403254	0.124829
16793	cg09696385	-0.16666	0.719934	-3.02993	0.0132859	0.0132859	-3.14667	0.803264	0.636604	-0.16666	7	127528039	SND1	Body	opensea	Body-opensea		0.921829	0.677655	0.814254	0.642989	0.859528	0.650389	0.70957	0.47683	0.711138	0.735157
17668	cg10233311	-0.166548	0.688712	-3.14356	0.0109922	0.0109922	-2.95918	0.771986	0.605438	-0.166548	3	101656962		IGR	opensea	IGR-opensea		0.817569	0.740822	0.756521	0.562746	0.843808	0.544651	0.600042	0.578664	0.84199	0.600308
12992	cg07458761	-0.16649	0.257727	-3.22628	0.00958138	0.00958138	-2.82289	0.340972	0.174482	-0.16649	13	43061293		IGR	opensea	IGR-opensea		0.461519	0.224261	0.252404	0.217085	0.45911	0.205106	0.301924	0.106194	0.229902	0.119764
12749	cg07329259	-0.166388	0.318475	-7.71916	2.05858e-05	2.05858e-05	3.29384	0.401669	0.235281	-0.166388	1	112016581	C1orf162	1stExon	opensea	1stExon-opensea		0.414902	0.262835	0.463947	0.240077	0.33934	0.253037	0.393483	0.214457	0.396672	0.205999
6033	cg03439687	-0.165894	0.485686	-5.16892	0.000481306	0.000481306	0.179592	0.568633	0.402739	-0.165894	13	42894507	AKAP11	3'UTR	opensea	3'UTR-opensea		0.650087	0.421312	0.583159	0.462768	0.599726	0.401484	0.524296	0.378203	0.485899	0.349928
17531	cg10147151	-0.165482	0.749514	-5.36563	0.000366104	0.000366104	0.454111	0.832255	0.666773	-0.165482	21	36436280		IGR	opensea	IGR-opensea		0.901669	0.668181	0.781693	0.622515	0.902209	0.661298	0.807274	0.722164	0.768431	0.659706
24654	cg14408428	-0.165415	0.283014	-7.22851	3.54957e-05	3.54957e-05	2.76562	0.365722	0.200307	-0.165415	9	129593182	ZBTB43	5'UTR	shelf	5'UTR-shelf	chr9:129595357-129595584	0.393833	0.163538	0.403225	0.178788	0.361506	0.275796	0.340172	0.194813	0.329873	0.188601
36604	cg22370231	-0.165384	0.638246	-4.10083	0.00234229	0.00234229	-1.41271	0.720938	0.555553	-0.165384	14	88462612		IGR	shelf	IGR-shelf	chr14:88459118-88459689	0.739567	0.458014	0.73992	0.620545	0.723918	0.602499	0.665884	0.45283	0.7354	0.643878
19856	cg11591032	-0.165106	0.606079	-4.52317	0.00122869	0.00122869	-0.76321	0.688632	0.523526	-0.165106	4	182940206		IGR	opensea	IGR-opensea		0.739344	0.602658	0.718482	0.549696	0.743836	0.505726	0.638379	0.523176	0.603118	0.436373
35677	cg21690560	-0.165034	0.665882	-4.68827	0.000961382	0.000961382	-0.51619	0.748399	0.583365	-0.165034	2	122130675	CLASP1	Body	opensea	Body-opensea		0.73558	0.526868	0.736958	0.614713	0.854809	0.632379	0.684619	0.626602	0.730026	0.516263
11080	cg06412763	-0.164136	0.641362	-2.70593	0.0228929	0.0228929	-3.68069	0.72343	0.559294	-0.164136	10	54516318		IGR	opensea	IGR-opensea		0.715317	0.502098	0.706827	0.565786	0.903232	0.606116	0.528127	0.492366	0.763647	0.630104
21696	cg12707553	-0.163928	0.556457	-3.85329	0.00345768	0.00345768	-1.80419	0.638421	0.474493	-0.163928	9	123947702	RAB14	Body	opensea	Body-opensea		0.726658	0.496976	0.734711	0.45779	0.636019	0.45167	0.486319	0.476156	0.608398	0.489875
4568	cg02592133	-0.162987	0.492161	-6.98264	4.7113e-05	4.7113e-05	2.48903	0.573654	0.410667	-0.162987	2	99526035	C2orf55	5'UTR	opensea	5'UTR-opensea		0.556202	0.375377	0.622921	0.419518	0.54526	0.436249	0.516775	0.39198	0.627114	0.430213
4685	cg02666784	-0.162933	0.183931	-4.36192	0.00156727	0.00156727	-1.00829	0.265397	0.102464	-0.162933	2	46666217	LOC101805491	Body	opensea	Body-opensea		0.378335	0.111167	0.29787	0.134102	0.294959	0.112882	0.179317	0.0660179	0.176505	0.0881521
32283	cg19271615	-0.162028	0.721423	-4.66081	0.00100115	0.00100115	-0.556992	0.802437	0.640409	-0.162028	14	99868209	SETD3	Body	opensea	Body-opensea		0.811485	0.636124	0.790455	0.6848	0.884355	0.646822	0.690649	0.665206	0.835239	0.569092
11179	cg06468347	-0.162013	0.560366	-4.22576	0.00193035	0.00193035	-1.21807	0.641373	0.479359	-0.162013	17	3705875	ITGAE	TSS1500	opensea	TSS1500-opensea		0.704456	0.591105	0.654965	0.392879	0.660475	0.484847	0.614039	0.5091	0.572927	0.418864
28686	cg16806214	-0.161876	0.311442	-3.45694	0.00655344	0.00655344	-2.44458	0.39238	0.230504	-0.161876	20	47471779		IGR	opensea	IGR-opensea		0.497268	0.338884	0.408071	0.210792	0.401666	0.276727	0.392914	0.170447	0.261982	0.15567
21642	cg12676397	-0.161307	0.634565	-2.81309	0.0191142	0.0191142	-3.50444	0.715218	0.553911	-0.161307	17	12781949	ARHGAP44	Body	opensea	Body-opensea		0.860089	0.69262	0.765654	0.472853	0.672941	0.608343	0.635728	0.552441	0.641681	0.4433
33403	cg20046896	-0.160943	0.488745	-2.71515	0.0225402	0.0225402	-3.66556	0.569216	0.408274	-0.160943	1	235155000		IGR	opensea	IGR-opensea		0.659043	0.58468	0.494627	0.273288	0.463702	0.356718	0.630735	0.445217	0.597973	0.381465
30230	cg17810849	-0.160917	0.356972	-3.01123	0.0137079	0.0137079	-3.17753	0.43743	0.276513	-0.160917	11	128498673		IGR	opensea	IGR-opensea		0.294072	0.137295	0.477024	0.333394	0.482408	0.259957	0.410987	0.388458	0.522659	0.263462
14685	cg08448026	-0.160729	0.299425	-3.88452	0.00329044	0.00329044	-1.7544	0.37979	0.21906	-0.160729	5	64317608		IGR	opensea	IGR-opensea		0.499768	0.289158	0.402152	0.237923	0.377738	0.259231	0.297329	0.150136	0.32196	0.158854
12273	cg07066860	-0.160592	0.734393	-3.54935	0.00563669	0.00563669	-2.294	0.81469	0.654097	-0.160592	12	11932089	ETV6	Body	opensea	Body-opensea		0.914821	0.766705	0.822878	0.664213	0.741019	0.640748	0.814964	0.678929	0.779766	0.519892
44254	cg27606337	-0.160249	0.771657	-4.27671	0.00178502	0.00178502	-1.13927	0.851781	0.691532	-0.160249	17	29235812		IGR	shelf	IGR-shelf	chr17:29233259-29233538	0.910826	0.776798	0.833314	0.684502	0.897741	0.667252	0.886221	0.694524	0.730803	0.634587
7849	cg04514047	-0.160164	0.489275	-3.67223	0.00462006	0.00462006	-2.0949	0.569357	0.409193	-0.160164	5	10562456		IGR	shore	IGR-shore	chr5:10562816-10565680	0.628065	0.311767	0.612857	0.438042	0.428024	0.413478	0.533667	0.452827	0.644173	0.429852
11595	cg06689758	-0.160056	0.645826	-4.44617	0.00137948	0.00137948	-0.879772	0.725854	0.565798	-0.160056	2	207847420		IGR	opensea	IGR-opensea		0.763369	0.56654	0.711268	0.549369	0.846393	0.537408	0.623918	0.584768	0.684321	0.590905
28879	cg16950212	-0.160039	0.350419	-3.05299	0.0127838	0.0127838	-3.10861	0.430439	0.2704	-0.160039	4	147432669	SLC10A7	Body	opensea	Body-opensea		0.533885	0.303372	0.362909	0.281049	0.588225	0.304193	0.313087	0.228706	0.354088	0.23468
23350	cg13692437	-0.159995	0.665994	-2.95897	0.0149612	0.0149612	-3.2638	0.745991	0.585996	-0.159995	4	15767050		IGR	opensea	IGR-opensea		0.770645	0.450454	0.702551	0.583546	0.814164	0.557413	0.632969	0.590886	0.809627	0.747682
1006	cg00545677	-0.159785	0.680573	-3.05293	0.0127849	0.0127849	-3.10869	0.760466	0.60068	-0.159785	4	153247194	FBXW7	Body	opensea	Body-opensea		0.77404	0.722473	0.800065	0.588835	0.89346	0.624127	0.675907	0.491705	0.658856	0.576264
8007	cg04607357	-0.159666	0.686109	-3.29627	0.00853384	0.00853384	-2.70778	0.765942	0.606276	-0.159666	14	74529846	CCDC176	Body	opensea	Body-opensea		0.88691	0.678927	0.772893	0.617313	0.733471	0.583735	0.779664	0.675391	0.656774	0.476015
35850	cg21812830	-0.159638	0.512552	-2.63895	0.0256281	0.0256281	-3.79051	0.592371	0.432733	-0.159638	6	42584584	UBR2	Body	opensea	Body-opensea		0.556848	0.577504	0.633606	0.426346	0.647127	0.556357	0.61333	0.342442	0.510945	0.261017
8703	cg05022368	-0.159426	0.330347	-2.47262	0.0339173	0.0339173	-4.06142	0.41006	0.250634	-0.159426	8	38858552	ADAM9	Body	shelf	Body-shelf	chr8:38853700-38855116	0.519692	0.359582	0.52727	0.306884	0.376954	0.328191	0.278313	0.141721	0.348073	0.116795
2347	cg01299188	-0.158968	0.733149	-6.54539	7.93428e-05	7.93428e-05	1.97658	0.812633	0.653665	-0.158968	2	205272670		IGR	opensea	IGR-opensea		0.839438	0.669929	0.841308	0.640272	0.720529	0.667182	0.800015	0.640457	0.861876	0.650485
15014	cg08641990	-0.15884	0.602848	-3.4476	0.00665431	0.00665431	-2.45983	0.682268	0.523429	-0.15884	1	54822503	SSBP3	Body	shore	Body-shore	chr1:54821990-54822333	0.658724	0.591256	0.699874	0.430185	0.596751	0.504054	0.718711	0.652906	0.737281	0.438743
14541	cg08362162	-0.15876	0.210601	-3.29308	0.00857887	0.00857887	-2.71302	0.289981	0.131221	-0.15876	2	168898872	STK39	Body	opensea	Body-opensea		0.393237	0.163828	0.406808	0.12205	0.295039	0.146413	0.177118	0.151664	0.177702	0.072148
40442	cg25016219	-0.158559	0.42031	-3.35818	0.00770601	0.00770601	-2.60618	0.49959	0.341031	-0.158559	12	54116683	CALCOCO1	Body	opensea	Body-opensea		0.592969	0.463797	0.471962	0.322545	0.464646	0.382511	0.541518	0.328079	0.426852	0.208221
6151	cg03504731	-0.158402	0.733982	-4.36387	0.00156263	0.00156263	-1.00531	0.813183	0.654781	-0.158402	1	231410081	GNPAT	Body	opensea	Body-opensea		0.86503	0.642056	0.718848	0.663562	0.844452	0.573885	0.757045	0.686797	0.880539	0.707606
18401	cg10676104	-0.158358	0.515482	-6.54042	7.98259e-05	7.98259e-05	1.97059	0.594661	0.436303	-0.158358	14	75635487	TMED10	Body	opensea	Body-opensea		0.57667	0.476855	0.659486	0.452573	0.603545	0.419246	0.580936	0.372918	0.552668	0.459922
8791	cg05068263	-0.15814	0.406001	-3.10376	0.0117454	0.0117454	-3.02482	0.485072	0.326931	-0.15814	2	38779500		IGR	opensea	IGR-opensea		0.664987	0.374125	0.445438	0.316733	0.471514	0.356625	0.406527	0.211653	0.436892	0.37552
36855	cg22547206	-0.157763	0.542104	-3.68818	0.0045029	0.0045029	-2.06916	0.620986	0.463223	-0.157763	10	103296016	BTRC	Body	opensea	Body-opensea		0.712705	0.520127	0.64738	0.496894	0.617549	0.520104	0.612487	0.343807	0.514808	0.435183
95	cg00048381	-0.157377	0.589911	-3.94893	0.00297179	0.00297179	-1.65206	0.668599	0.511222	-0.157377	1	154587507	ADAR	5'UTR	opensea	5'UTR-opensea		0.711378	0.483736	0.577496	0.546151	0.737779	0.526616	0.610232	0.412817	0.706109	0.586791
25922	cg15133266	-0.157367	0.683327	-3.16707	0.0105707	0.0105707	-2.92041	0.76201	0.604643	-0.157367	11	118075678	AMICA1	Body	opensea	Body-opensea		0.708568	0.539965	0.805799	0.593681	0.832352	0.574258	0.598151	0.644045	0.865179	0.671268
33644	cg20230572	-0.157339	0.310206	-4.27857	0.00177994	0.00177994	-1.1364	0.388876	0.231536	-0.157339	13	31308809	ALOX5AP	TSS1500	opensea	TSS1500-opensea		0.305382	0.201135	0.40468	0.234248	0.370229	0.298887	0.361252	0.166369	0.502836	0.257045
5104	cg02916841	-0.157099	0.743156	-4.42785	0.00141817	0.00141817	-0.907629	0.821705	0.664606	-0.157099	16	27254392	NSMCE1	Body	opensea	Body-opensea		0.898135	0.626313	0.771873	0.626311	0.86447	0.637108	0.731011	0.744072	0.843036	0.689226
5770	cg03285884	-0.156962	0.572403	-4.10632	0.00232236	0.00232236	-1.40412	0.650884	0.493922	-0.156962	16	27284917	FLJ21408	Body	opensea	Body-opensea		0.698511	0.44476	0.596151	0.45239	0.757896	0.472961	0.610694	0.521654	0.591165	0.577843
11314	cg06545060	-0.156278	0.48972	-3.83622	0.00355283	0.00355283	-1.83144	0.567859	0.411581	-0.156278	7	116654897	ST7	Body	opensea	Body-opensea		0.524523	0.357309	0.62926	0.454171	0.582564	0.439051	0.442298	0.363903	0.660648	0.443471
42525	cg26451108	-0.15607	0.376314	-4.28075	0.00177398	0.00177398	-1.13303	0.454348	0.298279	-0.15607	11	123625600	OR6X1	TSS1500	opensea	TSS1500-opensea		0.533407	0.314346	0.441907	0.327597	0.422693	0.401536	0.448174	0.227803	0.425561	0.220111
33291	cg19969733	-0.155965	0.49822	-4.25633	0.00184169	0.00184169	-1.17074	0.576202	0.420237	-0.155965	2	102927898	IL1RL1	TSS200	opensea	TSS200-opensea		0.641055	0.411	0.557764	0.504414	0.605515	0.38744	0.620852	0.384514	0.455824	0.413819
18147	cg10517328	-0.155644	0.251588	-5.52564	0.000294246	0.000294246	0.673004	0.329411	0.173766	-0.155644	11	83165065		IGR	opensea	IGR-opensea		0.271149	0.250675	0.37067	0.152333	0.379412	0.160458	0.346933	0.166798	0.278889	0.138566
9966	cg05763918	-0.155633	0.326249	-2.84575	0.0180925	0.0180925	-3.4506	0.404065	0.248433	-0.155633	4	129382565	LOC100507487	Body	opensea	Body-opensea		0.521887	0.321623	0.492151	0.256925	0.296245	0.148622	0.41457	0.328959	0.295473	0.186035
11359	cg06569561	-0.155348	0.84821	-3.98325	0.00281543	0.00281543	-1.59774	0.925884	0.770536	-0.155348	2	136777134		IGR	opensea	IGR-opensea		0.954111	0.884631	0.919727	0.736566	0.952181	0.787929	0.879652	0.64169	0.923748	0.801865
4319	cg02435525	-0.155292	0.675251	-4.75992	0.000865339	0.000865339	-0.410246	0.752897	0.597605	-0.155292	20	62668469	LINC00176	Body	shore	Body-shore	chr20:62669304-62670730	0.734049	0.653235	0.789353	0.614894	0.838981	0.58966	0.666569	0.599545	0.735535	0.530692
9716	cg05598831	-0.155223	0.539624	-4.35308	0.0015885	0.0015885	-1.02183	0.617236	0.462012	-0.155223	3	31945731	OSBPL10	Body	opensea	Body-opensea		0.64101	0.420933	0.64899	0.513423	0.680872	0.456383	0.482084	0.484467	0.633221	0.434855
38972	cg24033228	-0.154744	0.79706	-4.443	0.0013861	0.0013861	-0.884595	0.874432	0.719688	-0.154744	12	123381156	VPS37B	TSS1500	shore	TSS1500-shore	chr12:123380333-123380894	0.945148	0.775321	0.868588	0.715973	0.925193	0.736667	0.834261	0.747118	0.798971	0.623363
1286	cg00705542	-0.154458	0.356071	-3.11647	0.0114994	0.0114994	-3.00386	0.4333	0.278842	-0.154458	6	128826083	PTPRK	5'UTR	opensea	5'UTR-opensea		0.514777	0.388149	0.459909	0.357581	0.466277	0.238567	0.302115	0.175772	0.423423	0.234141
19081	cg11106946	-0.154394	0.778932	-4.29446	0.00173714	0.00173714	-1.1119	0.856129	0.701735	-0.154394	1	246743272	CNST	5'UTR	opensea	5'UTR-opensea		0.869514	0.782307	0.834286	0.596458	0.911735	0.758036	0.790731	0.667914	0.874381	0.70396
17373	cg10054763	-0.153964	0.276359	-2.53956	0.0303011	0.0303011	-3.95275	0.353341	0.199377	-0.153964	2	69828510	AAK1	Body	opensea	Body-opensea		0.584738	0.249802	0.380872	0.175166	0.301375	0.229071	0.230572	0.207481	0.269147	0.135365
37747	cg23173157	-0.153872	0.71856	-4.74803	0.000880542	0.000880542	-0.427775	0.795496	0.641624	-0.153872	17	34258403	RDM1	TSS1500	shore	TSS1500-shore	chr17:34257646-34257848	0.9146	0.684226	0.763073	0.643768	0.749933	0.611365	0.73377	0.639866	0.816105	0.628894
29735	cg17489908	-0.153694	0.215036	-3.42256	0.00693282	0.00693282	-2.50075	0.291883	0.138189	-0.153694	10	8101566	GATA3	Body	shore	Body-shore	chr10:8100384-8100768	0.445868	0.139004	0.34	0.14593	0.22693	0.151061	0.168133	0.101007	0.278482	0.153942
31793	cg18930529	-0.153431	0.498499	-3.52846	0.00583159	0.00583159	-2.32799	0.575215	0.421783	-0.153431	2	43456487		IGR	shore	IGR-shore	chr2:43451445-43454951	0.620079	0.519698	0.545009	0.439409	0.652255	0.485543	0.521668	0.358247	0.537062	0.306019
18860	cg10958877	-0.153423	0.215698	-4.55361	0.00117402	0.00117402	-0.717371	0.292409	0.138986	-0.153423	2	198193440		IGR	opensea	IGR-opensea		0.196586	0.0951414	0.269863	0.122213	0.364455	0.126507	0.286465	0.219143	0.344678	0.131927
33262	cg19950499	-0.153359	0.276971	-3.31081	0.00833157	0.00833157	-2.68391	0.353651	0.200291	-0.153359	5	74353590		IGR	shelf	IGR-shelf	chr5:74348241-74349681	0.528038	0.253024	0.369638	0.223063	0.256464	0.151653	0.299739	0.179746	0.314374	0.193971
1003	cg00543524	-0.153345	0.720469	-3.81122	0.0036972	0.0036972	-1.87143	0.797141	0.643796	-0.153345	22	40606137	TNRC6B	Body	opensea	Body-opensea		0.821234	0.587324	0.852475	0.618447	0.812488	0.610766	0.692803	0.624752	0.806705	0.777692
7647	cg04395857	-0.153094	0.400783	-3.3838	0.00738813	0.00738813	-2.5642	0.47733	0.324236	-0.153094	2	192516214		IGR	opensea	IGR-opensea		0.46557	0.375635	0.443262	0.276847	0.626067	0.420302	0.431888	0.288538	0.419862	0.259856
28277	cg16571137	-0.153056	0.65463	-3.87876	0.00332061	0.00332061	-1.76357	0.731159	0.578102	-0.153056	6	90998241	BACH2	5'UTR	opensea	5'UTR-opensea		0.765566	0.562823	0.73285	0.490448	0.686859	0.529243	0.692119	0.591309	0.778398	0.716689
3253	cg01798062	-0.152122	0.296508	-5.32592	0.00038672	0.00038672	0.399176	0.372568	0.220447	-0.152122	5	125379942		IGR	opensea	IGR-opensea		0.48187	0.217784	0.341168	0.226407	0.315585	0.181545	0.356674	0.247854	0.367546	0.228644
35432	cg21512051	-0.151769	0.192555	-3.77388	0.00392439	0.00392439	-1.93127	0.26844	0.116671	-0.151769	14	68108821	ARG2	Body	opensea	Body-opensea		0.36312	0.154356	0.321705	0.135994	0.289933	0.16851	0.171432	0.0810504	0.19601	0.043445
41297	cg25591819	-0.151707	0.405617	-2.93704	0.0155215	0.0155215	-3.30001	0.481471	0.329764	-0.151707	20	36482513	CTNNBL1	Body	opensea	Body-opensea		0.513647	0.48658	0.548677	0.298787	0.559125	0.338341	0.417488	0.269182	0.368419	0.25593
643	cg00351675	-0.151688	0.257671	-3.49418	0.00616667	0.00616667	-2.38383	0.333515	0.181827	-0.151688	12	89573963		IGR	opensea	IGR-opensea		0.471169	0.233683	0.379164	0.213156	0.277532	0.200799	0.231926	0.126465	0.307784	0.135031
41010	cg25396818	-0.150897	0.337945	-7.23763	3.51292e-05	3.51292e-05	2.77573	0.413394	0.262496	-0.150897	3	4848353	ITPR1	Body	opensea	Body-opensea		0.433088	0.250081	0.474286	0.261469	0.396897	0.301937	0.365947	0.230043	0.396751	0.268951
7265	cg04159908	-0.150894	0.376563	-3.7218	0.00426596	0.00426596	-2.01497	0.45201	0.301116	-0.150894	6	97921981	LOC101927314	Body	opensea	Body-opensea		0.566742	0.358158	0.433553	0.368945	0.411296	0.312786	0.439124	0.278695	0.409334	0.186997
11664	cg06727980	-0.15067	0.45773	-3.28373	0.00871241	0.00871241	-2.72839	0.533065	0.382396	-0.15067	10	126417059	FAM53B	5'UTR	opensea	5'UTR-opensea		0.687686	0.322277	0.529044	0.392803	0.523015	0.411198	0.405019	0.439619	0.520562	0.346081
27871	cg16328007	-0.150593	0.633759	-3.08773	0.0120635	0.0120635	-3.05127	0.709055	0.558462	-0.150593	1	41119988	RIMS3	5'UTR	island	5'UTR-island	chr1:41119852-41120136	0.84445	0.601596	0.721729	0.54307	0.732935	0.624941	0.652308	0.581209	0.593853	0.441495
1024	cg00556627	-0.150521	0.155774	-3.39484	0.00725545	0.00725545	-2.54613	0.231035	0.0805141	-0.150521	2	201187003	SPATS2L	5'UTR	opensea	5'UTR-opensea		0.219696	0.0569478	0.408596	0.0784388	0.196043	0.135759	0.161689	0.0858639	0.169149	0.0455605
11336	cg06555256	-0.150506	0.375379	-4.73071	0.000903199	0.000903199	-0.453347	0.450632	0.300126	-0.150506	3	66405978	SLC25A26	Body	opensea	Body-opensea		0.485378	0.385931	0.435363	0.30903	0.495574	0.332065	0.425529	0.26343	0.411316	0.210174
35059	cg21241410	-0.150293	0.219122	-2.73949	0.0216346	0.0216346	-3.62555	0.294269	0.143976	-0.150293	2	43267816		IGR	opensea	IGR-opensea		0.450969	0.214548	0.338172	0.162176	0.295479	0.176434	0.263768	0.0619795	0.122957	0.104741
314	cg00172603	-0.150216	0.598961	-3.86389	0.00339992	0.00339992	-1.78727	0.674069	0.523853	-0.150216	1	54822031	SSBP3	Body	island	Body-island	chr1:54821990-54822333	0.640618	0.555083	0.686919	0.469101	0.612302	0.470363	0.706778	0.654718	0.723731	0.470001
10758	cg06230799	-0.150072	0.762365	-3.94259	0.00300169	0.00300169	-1.66213	0.837401	0.687329	-0.150072	1	234640908		IGR	opensea	IGR-opensea		0.918688	0.765518	0.816675	0.736539	0.867058	0.71309	0.776715	0.593448	0.807871	0.628052
17888	cg10369662	-0.150041	0.729421	-4.21233	0.00197069	0.00197069	-1.23888	0.804442	0.654401	-0.150041	11	93451736	CEP295	Body	opensea	Body-opensea		0.797389	0.666581	0.813	0.656466	0.890969	0.650587	0.679394	0.599974	0.841459	0.698396
22239	cg13040596	-0.149418	0.696543	-3.49641	0.0061442	0.0061442	-2.38018	0.771252	0.621833	-0.149418	3	52684753	PBRM1	Body	opensea	Body-opensea		0.873836	0.678109	0.725863	0.656363	0.836991	0.598321	0.72297	0.51385	0.696599	0.662523
25545	cg14922407	-0.149408	0.588	-4.30065	0.00172076	0.00172076	-1.10236	0.662704	0.513296	-0.149408	9	4926999		IGR	opensea	IGR-opensea		0.737765	0.539872	0.660242	0.572462	0.634339	0.517785	0.654629	0.545915	0.626544	0.390445
32742	cg19603594	-0.149301	0.61899	-2.52355	0.0311298	0.0311298	-3.9788	0.69364	0.544339	-0.149301	2	75903806	GCFC2	Body	opensea	Body-opensea		0.870647	0.66572	0.674383	0.548735	0.714186	0.571635	0.66132	0.494715	0.547665	0.440891
44304	cg27636058	-0.149056	0.336161	-2.79236	0.0197924	0.0197924	-3.53857	0.410689	0.261633	-0.149056	11	57443308	ZDHHC5	Body	opensea	Body-opensea		0.568559	0.357131	0.374457	0.219651	0.418679	0.319875	0.358667	0.283214	0.333083	0.128293
2511	cg01385679	-0.148724	0.225487	-2.84473	0.0181236	0.0181236	-3.45228	0.299849	0.151125	-0.148724	20	45033155	ELMO2	5'UTR	shore	5'UTR-shore	chr20:45034723-45035418	0.49079	0.194177	0.258849	0.164513	0.338456	0.185011	0.212133	0.103436	0.199015	0.108486
15460	cg08896015	-0.148667	0.595811	-3.42625	0.00689106	0.00689106	-2.49473	0.670145	0.521478	-0.148667	18	72979935	TSHZ1	5'UTR	opensea	5'UTR-opensea		0.715414	0.634779	0.700645	0.399806	0.706986	0.566935	0.625614	0.463945	0.602063	0.541922
764	cg00419381	-0.148561	0.75041	-3.95207	0.00295712	0.00295712	-1.64709	0.824691	0.67613	-0.148561	3	99802179	FILIP1L	5'UTR	opensea	5'UTR-opensea		0.822222	0.782591	0.844481	0.732885	0.855547	0.684712	0.81491	0.56982	0.786293	0.610642
22295	cg13077580	-0.148533	0.566786	-3.60203	0.00517488	0.00517488	-2.20847	0.641052	0.492519	-0.148533	3	38560683	EXOG	Body	opensea	Body-opensea		0.648744	0.540177	0.679699	0.496277	0.720044	0.576004	0.562013	0.372697	0.594761	0.477441
2520	cg01391427	-0.148256	0.222459	-6.59229	7.49453e-05	7.49453e-05	2.03283	0.296587	0.148331	-0.148256	8	141966217	PTK2	Body	opensea	Body-opensea		0.308383	0.196223	0.343305	0.183862	0.304866	0.143455	0.256508	0.112937	0.269875	0.105179
7974	cg04582576	-0.147504	0.526965	-2.97227	0.0146315	0.0146315	-3.24185	0.600717	0.453213	-0.147504	15	38902925		IGR	opensea	IGR-opensea		0.721671	0.412367	0.578945	0.515774	0.70984	0.469734	0.535245	0.433712	0.457884	0.43448
32755	cg19613085	-0.147355	0.642498	-4.19281	0.00203095	0.00203095	-1.2692	0.716175	0.56882	-0.147355	17	1987946	SMG6	Body	opensea	Body-opensea		0.821506	0.587945	0.672866	0.579972	0.748907	0.628448	0.645981	0.548548	0.691616	0.499188
9004	cg05203346	-0.147237	0.518768	-3.10974	0.0116289	0.0116289	-3.01495	0.592387	0.44515	-0.147237	5	143278195		IGR	opensea	IGR-opensea		0.440383	0.428354	0.652974	0.423813	0.678898	0.394838	0.537673	0.539385	0.652005	0.439358
30043	cg17693967	-0.147005	0.536683	-3.3422	0.00791141	0.00791141	-2.63239	0.610186	0.463181	-0.147005	6	64281643	PTP4A1	TSS1500	shore	TSS1500-shore	chr6:64282151-64283736	0.610777	0.415024	0.616392	0.438849	0.670411	0.510271	0.446909	0.493091	0.70644	0.458671
5179	cg02955940	-0.146983	0.410047	-2.87763	0.017149	0.017149	-3.39804	0.483538	0.336555	-0.146983	4	47841314	CORIN	TSS1500	shore	TSS1500-shore	chr4:47838604-47839946	0.579002	0.449442	0.449123	0.291607	0.522071	0.402701	0.390647	0.188265	0.476848	0.350763
19595	cg11414997	-0.146981	0.702265	-3.53574	0.00576286	0.00576286	-2.31614	0.775755	0.628774	-0.146981	18	2589497	NDC80	Body	opensea	Body-opensea		0.720498	0.564557	0.865043	0.648703	0.702152	0.570506	0.726565	0.699655	0.864518	0.66045
19557	cg11388414	-0.146892	0.214468	-3.72945	0.0042139	0.0042139	-2.00266	0.287914	0.141022	-0.146892	8	38665635	TACC1	5'UTR	opensea	5'UTR-opensea		0.377569	0.164097	0.300692	0.143287	0.377245	0.126962	0.197945	0.157902	0.186117	0.11286
3841	cg02133939	-0.146757	0.323459	-7.1031	4.0975e-05	4.0975e-05	2.62556	0.396837	0.25008	-0.146757	9	5947912	KIAA2026	Body	opensea	Body-opensea		0.452599	0.194274	0.396154	0.268068	0.348089	0.265919	0.389818	0.256151	0.397526	0.26599
5688	cg03237690	-0.146395	0.337735	-7.00798	4.57432e-05	4.57432e-05	2.51792	0.410933	0.264538	-0.146395	7	115875837	TES	Body	opensea	Body-opensea		0.420384	0.322423	0.382972	0.230408	0.424519	0.23838	0.42733	0.226473	0.399461	0.305005
30924	cg18282017	-0.146375	0.828834	-3.51944	0.00591783	0.00591783	-2.34266	0.902021	0.755646	-0.146375	2	208090753	LOC101927865	Body	opensea	Body-opensea		0.932307	0.691942	0.866582	0.707511	0.921711	0.659031	0.87783	0.854865	0.911674	0.864882
30846	cg18232989	-0.146251	0.243866	-4.16588	0.00211732	0.00211732	-1.31111	0.316992	0.170741	-0.146251	10	101036796		IGR	opensea	IGR-opensea		0.363237	0.2298	0.297887	0.0894361	0.314405	0.273334	0.31731	0.100294	0.292119	0.160842
43757	cg27272408	-0.145935	0.320344	-3.20935	0.00985408	0.00985408	-2.85076	0.393312	0.247377	-0.145935	9	5583050		IGR	opensea	IGR-opensea		0.390605	0.221616	0.413174	0.20374	0.525395	0.291742	0.23854	0.227193	0.398843	0.292593
3275	cg01811786	-0.145785	0.664247	-2.53542	0.0305133	0.0305133	-3.95949	0.73714	0.591355	-0.145785	1	235126823		IGR	opensea	IGR-opensea		0.744581	0.58836	0.892124	0.679155	0.753175	0.607792	0.558557	0.60838	0.73726	0.473087
8905	cg05142118	-0.145554	0.41672	-2.33946	0.042426	0.042426	-4.27577	0.489497	0.343943	-0.145554	7	135072788	CNOT4	3'UTR	opensea	3'UTR-opensea		0.493038	0.437368	0.646374	0.416413	0.438449	0.400268	0.347038	0.204938	0.522586	0.260729
774	cg00424064	-0.145338	0.478911	-2.62601	0.0261932	0.0261932	-3.81168	0.551579	0.406242	-0.145338	17	61476846	TANC2	Body	opensea	Body-opensea		0.628776	0.545112	0.461125	0.287394	0.607965	0.479397	0.461958	0.327636	0.598074	0.39167
28921	cg16977720	-0.1451	0.81074	-6.96684	4.79894e-05	4.79894e-05	2.47098	0.88329	0.73819	-0.1451	2	85105984	TRABD2A	Body	shore	Body-shore	chr2:85107731-85108430	0.876563	0.701103	0.888705	0.69783	0.910115	0.730125	0.840244	0.780897	0.900823	0.780994
8017	cg04610534	-0.145028	0.390115	-6.33782	0.000102462	0.000102462	1.72377	0.462629	0.317601	-0.145028	10	94003053	CPEB3	TSS200	shelf	TSS200-shelf	chr10:93999131-94000015	0.493556	0.34152	0.389596	0.303743	0.506564	0.344168	0.449576	0.27505	0.473853	0.323521
489	cg00275126	-0.144971	0.374375	-6.17511	0.000125686	0.000125686	1.5212	0.446861	0.30189	-0.144971	5	35902250		IGR	opensea	IGR-opensea		0.491247	0.357972	0.437055	0.25854	0.458788	0.302497	0.432664	0.339515	0.414549	0.250926
35027	cg21220750	-0.144943	0.671613	-3.05771	0.0126833	0.0126833	-3.10081	0.744085	0.599142	-0.144943	6	111895230	TRAF3IP2-AS1	Body	opensea	Body-opensea		0.820472	0.674619	0.839366	0.614981	0.797315	0.571508	0.641004	0.543162	0.622268	0.591439
21823	cg12789173	-0.144696	0.592081	-2.6668	0.0244529	0.0244529	-3.74488	0.664429	0.519733	-0.144696	11	118084192	AMICA1	Body	opensea	Body-opensea		0.605932	0.378191	0.814744	0.574915	0.654033	0.466172	0.669516	0.604544	0.577918	0.574841
29127	cg17118262	-0.144503	0.302879	-3.45713	0.00655135	0.00655135	-2.44426	0.37513	0.230627	-0.144503	17	32690569	CCL1	TSS1500	opensea	TSS1500-opensea		0.514592	0.244297	0.376241	0.174407	0.301852	0.29078	0.343216	0.280691	0.339752	0.162959
30148	cg17757514	-0.144408	0.432217	-2.9516	0.0151473	0.0151473	-3.27597	0.504421	0.360013	-0.144408	8	8881121	ERI1	Body	opensea	Body-opensea		0.574999	0.415332	0.552017	0.403197	0.470972	0.418301	0.352525	0.287385	0.571593	0.275851
20742	cg12114888	-0.143837	0.643913	-2.86525	0.0175095	0.0175095	-3.41846	0.715831	0.571994	-0.143837	8	107738435	OXR1	Body	opensea	Body-opensea		0.660657	0.458278	0.757168	0.560012	0.601666	0.516733	0.769344	0.684358	0.790321	0.640589
15387	cg08852456	-0.143655	0.641661	-3.0701	0.0124236	0.0124236	-3.08036	0.713488	0.569833	-0.143655	18	19294520		IGR	opensea	IGR-opensea		0.764889	0.633957	0.670413	0.548979	0.827979	0.6301	0.577011	0.488223	0.727148	0.547906
11275	cg06526153	-0.143606	0.61722	-3.11563	0.0115154	0.0115154	-3.00524	0.689023	0.545417	-0.143606	1	97559961	DPYD	Body	opensea	Body-opensea		0.786874	0.637915	0.785674	0.519037	0.681199	0.487148	0.588311	0.519207	0.603058	0.563779
32663	cg19552108	-0.1436	0.260018	-4.66123	0.00100053	0.00100053	-0.556368	0.331818	0.188218	-0.1436	11	78043590	GAB2	5'UTR	opensea	5'UTR-opensea		0.311516	0.236481	0.409855	0.240513	0.370071	0.167832	0.267797	0.159207	0.29985	0.137058
26306	cg15362619	-0.143518	0.276701	-4.92804	0.000677946	0.000677946	-0.164693	0.34846	0.204942	-0.143518	2	197036886	STK17B	TSS1500	shore	TSS1500-shore	chr2:197035589-197036383	0.374605	0.201139	0.267294	0.167428	0.379053	0.213403	0.305643	0.260167	0.415705	0.182572
15528	cg08946713	-0.14333	0.694629	-3.3765	0.00747728	0.00747728	-2.57615	0.766294	0.622964	-0.14333	2	191844998	STAT1	Body	opensea	Body-opensea		0.791658	0.564263	0.760392	0.637348	0.853238	0.583006	0.61852	0.634538	0.807663	0.695665
24460	cg14304791	-0.143163	0.648204	-3.94498	0.0029904	0.0029904	-1.65834	0.719785	0.576622	-0.143163	5	35744663	SPEF2	Body	opensea	Body-opensea		0.695991	0.66048	0.748973	0.543527	0.70609	0.55174	0.762574	0.656228	0.685298	0.471135
18992	cg11044868	-0.143152	0.84209	-5.42116	0.00033923	0.00033923	0.530525	0.913666	0.770514	-0.143152	8	102983259	NCALD	5'UTR	opensea	5'UTR-opensea		0.952369	0.813915	0.842947	0.800248	0.957227	0.781913	0.93019	0.722587	0.885595	0.733905
3229	cg01789004	-0.14301	0.250891	-3.2978	0.00851231	0.00851231	-2.70527	0.322396	0.179386	-0.14301	4	166223387	KLHL2	Body	opensea	Body-opensea		0.491693	0.226248	0.259566	0.173003	0.275563	0.21099	0.26627	0.159769	0.318888	0.126923
16830	cg09718063	-0.142989	0.640613	-3.08938	0.0120304	0.0120304	-3.04854	0.712107	0.569118	-0.142989	16	30463855		IGR	opensea	IGR-opensea		0.803224	0.469852	0.776413	0.678697	0.717106	0.60724	0.618698	0.530067	0.645094	0.559736
5218	cg02976588	-0.142979	0.815584	-2.80165	0.0194853	0.0194853	-3.52327	0.887074	0.744095	-0.142979	1	150135546		IGR	opensea	IGR-opensea		0.897255	0.581831	0.838411	0.72408	0.923293	0.747008	0.877438	0.747648	0.898973	0.919908
43054	cg26788180	-0.14274	0.549594	-3.20617	0.0099062	0.0099062	-2.856	0.620964	0.478224	-0.14274	6	32097420	ATF6B	TSS1500	shore	TSS1500-shore	chr6:32097820-32098086	0.679905	0.469387	0.667577	0.492925	0.617645	0.565517	0.527588	0.531799	0.612107	0.331494
32595	cg19507256	-0.142699	0.768615	-3.54214	0.00570319	0.00570319	-2.30573	0.839964	0.697265	-0.142699	7	149552478	ZNF862	Body	opensea	Body-opensea		0.941174	0.696679	0.82765	0.700636	0.836603	0.602822	0.796968	0.81716	0.797427	0.669029
5107	cg02919122	-0.14258	0.508254	-3.08711	0.0120759	0.0120759	-3.05228	0.579544	0.436964	-0.14258	3	112109797		IGR	opensea	IGR-opensea		0.668216	0.510316	0.597306	0.373783	0.530273	0.406137	0.540505	0.564327	0.561423	0.330259
15036	cg08651611	-0.142288	0.519909	-4.00473	0.00272203	0.00272203	-1.56382	0.591053	0.448765	-0.142288	7	76832226	CCDC146	Body	opensea	Body-opensea		0.518362	0.4257	0.721577	0.468621	0.592869	0.484793	0.544967	0.465029	0.577488	0.39968
16933	cg09778663	-0.141929	0.476313	-2.61187	0.0268251	0.0268251	-3.83481	0.547277	0.405348	-0.141929	22	23923259	IGLL1	TSS1500	opensea	TSS1500-opensea		0.770115	0.411152	0.533504	0.413936	0.465969	0.453643	0.47137	0.392886	0.495429	0.355125
42469	cg26417310	-0.141847	0.239173	-9.08358	5.14024e-06	5.14024e-06	4.61081	0.310097	0.16825	-0.141847	10	120492634	CACUL1	Body	opensea	Body-opensea		0.261922	0.167655	0.339534	0.157298	0.320651	0.187797	0.293182	0.178057	0.335195	0.150442
1697	cg00935068	-0.141712	0.378409	-5.66833	0.000242886	0.000242886	0.864866	0.449265	0.307553	-0.141712	2	136826503		IGR	opensea	IGR-opensea		0.50034	0.327402	0.508486	0.27106	0.394107	0.280527	0.412891	0.332429	0.4305	0.326348
41415	cg25676030	-0.141672	0.167767	-3.52225	0.00589085	0.00589085	-2.3381	0.238603	0.096931	-0.141672	3	4946693	BHLHE40-AS1	Body	opensea	Body-opensea		0.369652	0.114848	0.170948	0.0960572	0.309284	0.0892258	0.201757	0.0977701	0.141371	0.0867544
20168	cg11770323	-0.141284	0.360627	-3.6035	0.00516261	0.00516261	-2.2061	0.431269	0.289985	-0.141284	13	80066032	NDFIP2	Body	opensea	Body-opensea		0.398326	0.235183	0.506689	0.289899	0.433137	0.321056	0.300758	0.284191	0.517436	0.319597
28104	cg16472361	-0.141262	0.636217	-3.43614	0.00678039	0.00678039	-2.47857	0.706848	0.565586	-0.141262	10	30306612	KIAA1462	3'UTR	opensea	3'UTR-opensea		0.605226	0.506124	0.803927	0.615783	0.731674	0.550795	0.6325	0.530744	0.760914	0.624483
29296	cg17222682	-0.141056	0.67585	-3.33514	0.00800397	0.00800397	-2.64397	0.746378	0.605322	-0.141056	1	82147424		IGR	opensea	IGR-opensea		0.727853	0.673142	0.749684	0.575625	0.890763	0.629675	0.635099	0.563859	0.728491	0.58431
18076	cg10480179	-0.140904	0.458576	-3.12547	0.0113283	0.0113283	-2.98901	0.529028	0.388124	-0.140904	14	59865360		IGR	opensea	IGR-opensea		0.702867	0.368939	0.487202	0.380143	0.507863	0.329304	0.451571	0.410428	0.495634	0.451805
38573	cg23738760	-0.140864	0.309351	-5.24543	0.000432432	0.000432432	0.287089	0.379783	0.238919	-0.140864	12	11918643	ETV6	Body	opensea	Body-opensea		0.43373	0.296271	0.439077	0.226154	0.315197	0.223123	0.353629	0.206343	0.357283	0.242703
37631	cg23094236	-0.140816	0.650485	-5.3541	0.000371962	0.000371962	0.438193	0.720893	0.580077	-0.140816	2	192531493		IGR	opensea	IGR-opensea		0.687118	0.502544	0.721264	0.628094	0.744574	0.559878	0.690105	0.576579	0.761404	0.633288
23318	cg13678096	-0.140613	0.763057	-5.29097	0.000405897	0.000405897	0.35063	0.833364	0.692751	-0.140613	1	234987477		IGR	opensea	IGR-opensea		0.855703	0.693532	0.838019	0.629783	0.90001	0.691479	0.776528	0.706038	0.796559	0.742922
17402	cg10077670	-0.140567	0.61204	-3.87189	0.00335703	0.00335703	-1.77452	0.682323	0.541756	-0.140567	15	52849310	ARPP19	ExonBnd	opensea	ExonBnd-opensea		0.589755	0.520352	0.733639	0.5423	0.676263	0.587492	0.679535	0.613717	0.732422	0.444921
7188	cg04117944	-0.140564	0.328761	-3.24668	0.00926308	0.00926308	-2.78932	0.399043	0.258479	-0.140564	12	68091439		IGR	opensea	IGR-opensea		0.509042	0.252194	0.439027	0.21453	0.374366	0.238931	0.271788	0.226665	0.40099	0.360073
19874	cg11598949	-0.140529	0.737048	-3.33379	0.0080217	0.0080217	-2.64618	0.807312	0.666783	-0.140529	2	137140899		IGR	opensea	IGR-opensea		0.907125	0.73688	0.824691	0.70174	0.830814	0.712644	0.719202	0.570327	0.754727	0.612325
19849	cg11587451	-0.140507	0.403628	-4.10848	0.00231457	0.00231457	-1.40074	0.473881	0.333374	-0.140507	1	234749176		IGR	shelf	IGR-shelf	chr1:234744276-234747024	0.444352	0.265854	0.469374	0.339856	0.467529	0.273537	0.423593	0.402058	0.564558	0.385566
15593	cg08982537	-0.140345	0.40031	-3.23381	0.00946257	0.00946257	-2.8105	0.470482	0.330137	-0.140345	3	189025832	TPRG1	Body	opensea	Body-opensea		0.465153	0.307667	0.435465	0.228427	0.480805	0.270761	0.540523	0.473485	0.430466	0.370345
14603	cg08399626	-0.140219	0.637206	-4.36706	0.00155506	0.00155506	-1.00042	0.707315	0.567096	-0.140219	16	87808617	LOC102724467	Body	opensea	Body-opensea		0.754936	0.635724	0.69489	0.60381	0.674468	0.550644	0.646339	0.483601	0.765944	0.561702
40407	cg24991619	-0.139792	0.554486	-3.66556	0.00467001	0.00467001	-2.10567	0.624382	0.48459	-0.139792	4	77908855	2023-09-11	5'UTR	opensea	5'UTR-opensea		0.670613	0.486865	0.617714	0.520739	0.701639	0.573463	0.562493	0.451099	0.569451	0.390784
41965	cg26068436	-0.139713	0.826709	-4.84687	0.00076234	0.00076234	-0.282717	0.896566	0.756853	-0.139713	16	20895909	DCUN1D3	5'UTR	opensea	5'UTR-opensea		0.916701	0.787109	0.899335	0.775983	0.887897	0.782843	0.901158	0.80142	0.877736	0.636909
8409	cg04852330	-0.139593	0.288252	-5.55118	0.000284253	0.000284253	0.707582	0.358048	0.218455	-0.139593	10	97723252	ENTPD1-AS1	Body	opensea	Body-opensea		0.398591	0.216314	0.404149	0.232671	0.391414	0.204221	0.275851	0.19766	0.320237	0.241411
11400	cg06595292	-0.139578	0.285303	-5.04383	0.000574416	0.000574416	0.00191902	0.355092	0.215514	-0.139578	22	30555328	HORMAD2	Body	opensea	Body-opensea		0.425121	0.264777	0.330533	0.250078	0.331422	0.233345	0.327908	0.135601	0.360476	0.193771
39088	cg24116965	-0.139534	0.348261	-3.1956	0.0100815	0.0100815	-2.87341	0.418028	0.278494	-0.139534	4	148654701	ARHGAP10	Body	shore	Body-shore	chr4:148652848-148653918	0.314451	0.358778	0.510781	0.297864	0.396014	0.235588	0.487829	0.315829	0.381065	0.184409
20625	cg12046729	-0.139511	0.507076	-4.36035	0.00157101	0.00157101	-1.01069	0.576832	0.437321	-0.139511	17	11993376	MAP2K4	Body	opensea	Body-opensea		0.685539	0.438155	0.549593	0.423737	0.512647	0.419887	0.616375	0.478828	0.520005	0.425997
1645	cg00907675	-0.13944	0.616239	-3.98651	0.00280104	0.00280104	-1.59259	0.68596	0.546519	-0.13944	2	234294525	DGKD	Body	opensea	Body-opensea		0.722649	0.499736	0.736392	0.542604	0.653488	0.49279	0.587368	0.571729	0.729902	0.625739
24428	cg14286456	-0.139309	0.538534	-3.40836	0.0070962	0.0070962	-2.52399	0.608189	0.468879	-0.139309	1	8570225	RERE	Body	opensea	Body-opensea		0.502115	0.432722	0.659958	0.419373	0.642813	0.504026	0.531147	0.530317	0.70491	0.457957
30347	cg17894779	-0.139254	0.283649	-3.04182	0.0130245	0.0130245	-3.12704	0.353276	0.214022	-0.139254	3	60066405	FHIT	Body	opensea	Body-opensea		0.247394	0.126594	0.315294	0.211677	0.440604	0.166733	0.319426	0.264937	0.443663	0.300169
8027	cg04616529	-0.139236	0.763148	-5.7779	0.00021002	0.00021002	1.01008	0.832766	0.69353	-0.139236	16	11181986	CLEC16A	Body	opensea	Body-opensea		0.877274	0.699054	0.866342	0.70839	0.863491	0.67778	0.741543	0.693056	0.81518	0.689371
12587	cg07241613	-0.139195	0.847332	-7.41731	2.86928e-05	2.86928e-05	2.97256	0.916929	0.777734	-0.139195	12	93690962	LOC643339	Body	opensea	Body-opensea		0.94343	0.781464	0.933286	0.754476	0.93652	0.753809	0.85149	0.797345	0.919921	0.801578
27297	cg15979932	-0.139058	0.543934	-3.09957	0.0118278	0.0118278	-3.03174	0.613463	0.474405	-0.139058	17	55980107	CUEDC1	5'UTR	opensea	5'UTR-opensea		0.725188	0.524422	0.607209	0.440845	0.537796	0.517202	0.556098	0.349929	0.641023	0.539626
13615	cg07810967	-0.138953	0.374958	-4.35908	0.00157406	0.00157406	-1.01264	0.444435	0.305481	-0.138953	5	131993925	IL13	1stExon	shore	1stExon-shore	chr5:131991554-131992304	0.570669	0.318506	0.418705	0.326348	0.426309	0.262467	0.409524	0.329227	0.396966	0.290859
4826	cg02757061	-0.138647	0.571622	-3.25916	0.00907368	0.00907368	-2.76879	0.640946	0.502298	-0.138647	6	137214623	PEX7	Body	opensea	Body-opensea		0.775782	0.569741	0.589914	0.450316	0.643651	0.527018	0.572412	0.546084	0.622972	0.418333
20779	cg12144776	-0.138604	0.222943	-5.15301	0.000492191	0.000492191	0.157133	0.292245	0.153641	-0.138604	6	25166749		IGR	opensea	IGR-opensea		0.359027	0.146087	0.305084	0.127524	0.275286	0.11635	0.213594	0.171535	0.308234	0.20671
283	cg00154322	-0.138416	0.778783	-5.37753	0.000360156	0.000360156	0.470531	0.847991	0.709575	-0.138416	4	146829190	ZNF827	Body	opensea	Body-opensea		0.890526	0.703253	0.825404	0.766824	0.881427	0.706175	0.836444	0.737678	0.806152	0.633943
13369	cg07680530	-0.138381	0.605424	-3.96172	0.0029125	0.0029125	-1.63181	0.674614	0.536233	-0.138381	1	182270516	LINC01344	Body	opensea	Body-opensea		0.698536	0.615006	0.758357	0.506226	0.635266	0.583024	0.605359	0.507495	0.675552	0.469416
44033	cg27449556	-0.138354	0.502245	-3.35458	0.00775176	0.00775176	-2.61208	0.571423	0.433068	-0.138354	18	10122231		IGR	opensea	IGR-opensea		0.690889	0.469447	0.510798	0.387603	0.585085	0.343854	0.568952	0.502358	0.501389	0.462079
2029	cg01117213	-0.138207	0.37454	-3.2673	0.00895227	0.00895227	-2.7554	0.443643	0.305436	-0.138207	5	153433058	MFAP3	Body	opensea	Body-opensea		0.521112	0.408913	0.338275	0.249483	0.527484	0.301598	0.409929	0.311711	0.421416	0.255474
13614	cg07810861	-0.138194	0.253255	-3.53671	0.00575377	0.00575377	-2.31456	0.322352	0.184158	-0.138194	11	125954215		IGR	opensea	IGR-opensea		0.390694	0.236293	0.22872	0.158038	0.393819	0.102653	0.285809	0.165493	0.312717	0.258312
1440	cg00794883	-0.138099	0.386814	-3.86265	0.00340665	0.00340665	-1.78926	0.455864	0.317765	-0.138099	21	36346334	RUNX1	Body	opensea	Body-opensea		0.571312	0.353066	0.388239	0.267465	0.430132	0.334027	0.387579	0.333069	0.502057	0.301198
38353	cg23590103	-0.13786	0.712422	-2.53553	0.0305074	0.0305074	-3.9593	0.781352	0.643492	-0.13786	7	116657290	ST7	Body	opensea	Body-opensea		0.762708	0.68108	0.852647	0.711994	0.785943	0.729118	0.673086	0.643849	0.832374	0.451418
37675	cg23118377	-0.137737	0.813887	-4.30345	0.00171343	0.00171343	-1.09806	0.882755	0.745019	-0.137737	3	99126391		IGR	opensea	IGR-opensea		0.912338	0.807686	0.901329	0.786654	0.921181	0.704189	0.786765	0.748545	0.892166	0.678019
38358	cg23594345	-0.137686	0.826963	-4.11266	0.00229959	0.00229959	-1.3942	0.895806	0.75812	-0.137686	14	106329607		IGR	shelf	IGR-shelf	chr14:106333492-106333920	0.91651	0.763665	0.912026	0.814416	0.882161	0.644778	0.83744	0.824184	0.930894	0.743557
39608	cg24453118	-0.137682	0.542086	-3.48085	0.0063023	0.0063023	-2.40556	0.610927	0.473244	-0.137682	13	47229927	LRCH1	Body	opensea	Body-opensea		0.495811	0.470293	0.646171	0.466952	0.67133	0.400967	0.55067	0.509347	0.690652	0.518663
21049	cg12313629	-0.137677	0.423212	-2.25019	0.0492693	0.0492693	-4.41781	0.49205	0.354373	-0.137677	11	77142846	PAK1	5'UTR	opensea	5'UTR-opensea		0.560009	0.548966	0.558142	0.314253	0.405148	0.222772	0.44707	0.424622	0.489883	0.261255
24477	cg14312439	-0.137219	0.659077	-2.87413	0.0172502	0.0172502	-3.40381	0.727686	0.590467	-0.137219	3	46283902	CCR3	1stExon	opensea	1stExon-opensea		0.851999	0.703565	0.727447	0.61068	0.740022	0.581126	0.718642	0.505988	0.600322	0.550977
12389	cg07132557	-0.137139	0.661471	-2.47282	0.0339058	0.0339058	-4.0611	0.73004	0.592902	-0.137139	8	80967149	TPD52	Body	opensea	Body-opensea		0.640812	0.517297	0.761991	0.520659	0.664229	0.576186	0.697925	0.60526	0.885245	0.745106
688	cg00375132	-0.136734	0.705059	-3.17657	0.0104053	0.0104053	-2.90477	0.773426	0.636693	-0.136734	10	22768370		IGR	shore	IGR-shore	chr10:22764708-22767050	0.840378	0.738556	0.809029	0.610418	0.83977	0.66783	0.66302	0.592822	0.714934	0.573836
8010	cg04608253	-0.136671	0.729372	-2.6757	0.0240891	0.0240891	-3.7303	0.797707	0.661037	-0.136671	1	12538512	VPS13D	Body	opensea	Body-opensea		0.877228	0.559948	0.822332	0.649291	0.693671	0.560237	0.801812	0.786066	0.793493	0.749641
38886	cg23973532	-0.136523	0.54144	-3.45284	0.00659753	0.00659753	-2.45128	0.609701	0.473178	-0.136523	8	67054592	TRIM55	Body	opensea	Body-opensea		0.646584	0.422908	0.502063	0.516442	0.67052	0.470871	0.527839	0.461733	0.701498	0.493937
44331	cg27657608	-0.136484	0.477383	-2.25636	0.0487637	0.0487637	-4.40805	0.545625	0.409141	-0.136484	8	19353966	CSGALNACT1	Body	opensea	Body-opensea		0.746053	0.41763	0.493609	0.430473	0.462151	0.33182	0.416712	0.366751	0.609599	0.49903
28220	cg16540981	-0.136038	0.208875	-3.02354	0.0134285	0.0134285	-3.15721	0.276894	0.140856	-0.136038	1	112016558	C1orf162	1stExon	opensea	1stExon-opensea		0.202604	0.1417	0.425516	0.127796	0.306785	0.163108	0.181674	0.0672176	0.267892	0.204459
8439	cg04868886	-0.135903	0.137767	-5.11937	0.000516088	0.000516088	0.109512	0.205719	0.0698154	-0.135903	15	38963972		IGR	opensea	IGR-opensea		0.309308	0.0680031	0.167794	0.0503016	0.207375	0.0667243	0.1609	0.0621181	0.183216	0.10193
1444	cg00796697	-0.135745	0.615735	-4.49489	0.00128194	0.00128194	-0.805928	0.683607	0.547862	-0.135745	6	81237672		IGR	opensea	IGR-opensea		0.807826	0.561285	0.651544	0.519966	0.671121	0.560048	0.652078	0.556138	0.635468	0.541875
36602	cg22368524	-0.135659	0.37634	-3.20819	0.0098731	0.0098731	-2.85267	0.44417	0.308511	-0.135659	11	94283990		IGR	opensea	IGR-opensea		0.527204	0.31362	0.47497	0.306406	0.514889	0.354141	0.350533	0.351083	0.353253	0.217305
43587	cg27143027	-0.135559	0.286331	-7.61019	2.31812e-05	2.31812e-05	3.17919	0.354111	0.218552	-0.135559	12	89637744		IGR	opensea	IGR-opensea		0.355113	0.265647	0.390798	0.181119	0.342199	0.243035	0.350418	0.208479	0.332026	0.194478
19032	cg11071202	-0.135199	0.474274	-2.54205	0.0301745	0.0301745	-3.9487	0.541873	0.406675	-0.135199	14	88462554		IGR	shelf	IGR-shelf	chr14:88459118-88459689	0.496902	0.27743	0.589269	0.479189	0.633947	0.501667	0.453376	0.301759	0.535872	0.473327
702	cg00384205	-0.135098	0.533541	-3.34437	0.0078832	0.0078832	-2.62883	0.601091	0.465992	-0.135098	3	128713392	KIAA1257	TSS1500	shore	TSS1500-shore	chr3:128712404-128713058	0.747065	0.46503	0.586963	0.485118	0.515936	0.455319	0.550203	0.519275	0.605285	0.40522
21210	cg12417525	-0.134927	0.503341	-3.74502	0.00410999	0.00410999	-1.97762	0.570805	0.435878	-0.134927	7	99808659	STAG3	Body	opensea	Body-opensea		0.528305	0.347324	0.644493	0.515105	0.597581	0.444423	0.513699	0.486154	0.569947	0.386384
1805	cg00996847	-0.134781	0.453021	-3.73565	0.00417217	0.00417217	-1.99268	0.520412	0.38563	-0.134781	1	59902528	FGGY	Body	opensea	Body-opensea		0.629037	0.463394	0.496606	0.371742	0.528665	0.32506	0.453679	0.345396	0.494072	0.422559
1779	cg00978517	-0.134745	0.792885	-3.18091	0.0103304	0.0103304	-2.89761	0.860258	0.725512	-0.134745	14	55850801	ATG14	Body	opensea	Body-opensea		0.934956	0.708907	0.861057	0.723394	0.898307	0.701692	0.821457	0.631889	0.785511	0.861679
1164	cg00634483	-0.134674	0.515188	-2.47447	0.0338118	0.0338118	-4.05843	0.582525	0.447851	-0.134674	8	49470964		IGR	shelf	IGR-shelf	chr8:49468683-49468959	0.624871	0.44952	0.590566	0.507408	0.719849	0.550513	0.455306	0.398837	0.522031	0.332978
14288	cg08215583	-0.134619	0.325533	-2.8434	0.0181642	0.0181642	-3.45448	0.392842	0.258223	-0.134619	6	25166934		IGR	opensea	IGR-opensea		0.396562	0.223861	0.443539	0.225943	0.217688	0.231226	0.471319	0.257921	0.435102	0.352166
17711	cg10258214	-0.134269	0.716656	-2.80255	0.0194561	0.0194561	-3.5218	0.783791	0.649522	-0.134269	14	106330534		IGR	shelf	IGR-shelf	chr14:106333492-106333920	0.846288	0.619208	0.737854	0.636802	0.882328	0.601348	0.652572	0.61294	0.799912	0.777313
3081	cg01711061	-0.133982	0.354335	-4.43062	0.00141226	0.00141226	-0.903424	0.421326	0.287344	-0.133982	6	108951696	FOXO3	Body	opensea	Body-opensea		0.331611	0.245588	0.492385	0.314199	0.430782	0.318797	0.3931	0.312377	0.458751	0.245757
9421	cg05419509	-0.133866	0.656561	-3.81623	0.00366779	0.00366779	-1.86341	0.723494	0.589628	-0.133866	9	36101864	RECK	Body	opensea	Body-opensea		0.664117	0.688438	0.704654	0.596455	0.817508	0.587383	0.735101	0.538069	0.696088	0.537794
16177	cg09324669	-0.133841	0.298535	-3.42293	0.00692865	0.00692865	-2.50015	0.365456	0.231615	-0.133841	1	234749105		IGR	shelf	IGR-shelf	chr1:234744276-234747024	0.339826	0.181323	0.374177	0.203666	0.408702	0.162485	0.270334	0.288217	0.43424	0.322382
26796	cg15689796	-0.13382	0.738446	-2.60913	0.026949	0.026949	-3.83928	0.805356	0.671536	-0.13382	14	93116574	RIN3	Body	opensea	Body-opensea		0.877086	0.588206	0.693514	0.701961	0.938104	0.643746	0.692941	0.679452	0.825135	0.744314
28093	cg16465403	-0.133708	0.424197	-2.7677	0.0206311	0.0206311	-3.57916	0.491051	0.357343	-0.133708	22	30549748	HORMAD2	Body	opensea	Body-opensea		0.569709	0.41937	0.545181	0.336439	0.540327	0.428135	0.413873	0.376007	0.386166	0.226765
35346	cg21452194	-0.133685	0.265423	-2.67531	0.0241049	0.0241049	-3.73093	0.332265	0.19858	-0.133685	15	38983690		IGR	opensea	IGR-opensea		0.448234	0.215926	0.435719	0.237967	0.307672	0.268683	0.219953	0.142778	0.249749	0.127547
19070	cg11098662	-0.13351	0.760565	-2.47634	0.0337057	0.0337057	-4.0554	0.827319	0.69381	-0.13351	1	12065959	MFN2	Body	opensea	Body-opensea		0.895665	0.766387	0.855383	0.755715	0.897461	0.757345	0.759883	0.670397	0.728206	0.519206
11078	cg06410620	-0.13349	0.648657	-2.25241	0.0490865	0.0490865	-4.41429	0.715402	0.581913	-0.13349	11	59554522	STX3	ExonBnd	opensea	ExonBnd-opensea		0.854771	0.600952	0.693607	0.635355	0.796382	0.671099	0.638754	0.578524	0.593497	0.423633
11405	cg06598197	-0.133489	0.43222	-3.02042	0.0134988	0.0134988	-3.16236	0.498965	0.365476	-0.133489	17	49761771	CA10	Body	opensea	Body-opensea		0.632961	0.396486	0.402584	0.367393	0.441957	0.355216	0.425166	0.362101	0.592157	0.346183
9910	cg05723839	-0.133433	0.707419	-2.25424	0.0489368	0.0489368	-4.4114	0.774135	0.640702	-0.133433	11	76596947	ACER3	5'UTR	opensea	5'UTR-opensea		0.927937	0.725545	0.707134	0.635274	0.899185	0.626435	0.728802	0.61531	0.607618	0.600948
21112	cg12358432	-0.133336	0.668235	-3.13384	0.0111714	0.0111714	-2.9752	0.734903	0.601567	-0.133336	6	29796593	HLA-G	Body	island	Body-island	chr6:29795553-29796594	0.673011	0.595001	0.69147	0.601287	0.896348	0.667023	0.734132	0.60195	0.679552	0.542573
22466	cg13173254	-0.133308	0.252624	-3.32067	0.00819718	0.00819718	-2.66772	0.319278	0.18597	-0.133308	12	48276423	VDR	Body	opensea	Body-opensea		0.293747	0.10664	0.254739	0.141663	0.338614	0.131103	0.317989	0.262613	0.391301	0.287828
18625	cg10805254	-0.133187	0.444105	-3.2875	0.00865841	0.00865841	-2.7222	0.510698	0.377511	-0.133187	3	72433837	RYBP	Body	opensea	Body-opensea		0.644636	0.459001	0.493263	0.335908	0.512131	0.369291	0.43082	0.319297	0.47264	0.404059
18694	cg10850454	-0.133176	0.758032	-3.30679	0.00838696	0.00838696	-2.69051	0.82462	0.691444	-0.133176	15	74681975		IGR	opensea	IGR-opensea		0.916637	0.78977	0.817691	0.713718	0.880055	0.65734	0.731149	0.664572	0.777569	0.631819
15959	cg09203857	-0.133104	0.705421	-3.36633	0.00760343	0.00760343	-2.59283	0.771973	0.638869	-0.133104	4	127715813		IGR	opensea	IGR-opensea		0.841242	0.699804	0.804791	0.60369	0.804813	0.682293	0.733063	0.67437	0.675958	0.534191
5052	cg02885454	-0.133075	0.661451	-4.26415	0.00181974	0.00181974	-1.15867	0.727989	0.594914	-0.133075	18	13513359	LDLRAD4	Body	opensea	Body-opensea		0.842344	0.620406	0.657455	0.604292	0.714928	0.598119	0.682486	0.59371	0.742731	0.558042
44135	cg27514322	-0.133025	0.631074	-2.66457	0.0245451	0.0245451	-3.74854	0.697586	0.564561	-0.133025	12	122971098	ZCCHC8	Body	opensea	Body-opensea		0.665354	0.603543	0.734478	0.665163	0.803281	0.560908	0.690598	0.579655	0.59422	0.413537
16722	cg09649104	-0.132995	0.257475	-3.94439	0.00299315	0.00299315	-1.65926	0.323972	0.190977	-0.132995	20	13411588	TASP1	Body	opensea	Body-opensea		0.351486	0.186033	0.2926	0.19408	0.262085	0.144119	0.408467	0.286196	0.305221	0.144456
12662	cg07285386	-0.132909	0.610364	-5.26763	0.00041927	0.00041927	0.318106	0.676819	0.54391	-0.132909	3	118953950	B4GALT4	5'UTR	opensea	5'UTR-opensea		0.711714	0.560856	0.631787	0.531952	0.713948	0.474173	0.689006	0.5968	0.637638	0.555767
28195	cg16525035	-0.132802	0.636771	-4.48032	0.00131032	0.00131032	-0.827978	0.703172	0.57037	-0.132802	3	172302423		IGR	opensea	IGR-opensea		0.745298	0.554322	0.733568	0.550111	0.649475	0.62784	0.760112	0.587872	0.627409	0.531705
43980	cg27413385	-0.132503	0.501276	-3.49676	0.00614073	0.00614073	-2.37961	0.567528	0.435025	-0.132503	17	7515425	FXR2	Body	shelf	Body-shelf	chr17:7517690-7518748	0.651919	0.524902	0.564852	0.459656	0.61263	0.407632	0.468522	0.372528	0.539715	0.410407
33888	cg20400639	-0.132501	0.546009	-3.83022	0.00358693	0.00358693	-1.84103	0.61226	0.479759	-0.132501	1	26022691	MAN1C1	Body	opensea	Body-opensea		0.633589	0.45354	0.631203	0.468178	0.714451	0.447262	0.508044	0.518615	0.574012	0.511199
33765	cg20316300	-0.132462	0.588099	-2.70132	0.0230714	0.0230714	-3.68826	0.65433	0.521868	-0.132462	10	31274217	ZNF438	Body	opensea	Body-opensea		0.676999	0.681014	0.707703	0.536532	0.655312	0.554145	0.646435	0.398025	0.585199	0.439624
31561	cg18749651	-0.131993	0.413796	-3.62464	0.00498896	0.00498896	-2.17184	0.479792	0.347799	-0.131993	6	90983935	BACH2	5'UTR	opensea	5'UTR-opensea		0.486715	0.268247	0.496362	0.28844	0.497622	0.328248	0.404752	0.406319	0.513509	0.447741
33809	cg20350272	-0.131755	0.660295	-2.95235	0.0151282	0.0151282	-3.27473	0.726173	0.594417	-0.131755	5	142504382	ARHGAP26	Body	opensea	Body-opensea		0.819265	0.60817	0.698028	0.589277	0.843018	0.646483	0.654432	0.533571	0.616121	0.594585
43810	cg27307829	-0.131632	0.365665	-4.17251	0.00209568	0.00209568	-1.30077	0.431481	0.299849	-0.131632	7	83866946		IGR	opensea	IGR-opensea		0.419085	0.285245	0.40085	0.278429	0.534443	0.270326	0.355055	0.361192	0.447974	0.304052
40817	cg25274263	-0.131627	0.625667	-2.64036	0.0255673	0.0255673	-3.7882	0.69148	0.559853	-0.131627	1	214613732	PTPN14	Body	opensea	Body-opensea		0.673607	0.528484	0.724649	0.685845	0.795751	0.579523	0.543517	0.507958	0.719877	0.497455
14791	cg08507462	-0.131567	0.764741	-3.54164	0.00570784	0.00570784	-2.30654	0.830525	0.698958	-0.131567	1	24745979	NIPAL3	5'UTR	shelf	5'UTR-shelf	chr1:24742671-24743039	0.888663	0.597516	0.822101	0.786394	0.868451	0.704831	0.768995	0.752963	0.804416	0.653085
6333	cg03608515	-0.131389	0.435088	-2.4657	0.0343147	0.0343147	-4.07262	0.500782	0.369393	-0.131389	13	98112404	RAP2A	Body	opensea	Body-opensea		0.70052	0.475306	0.45907	0.304712	0.454372	0.381536	0.455547	0.349577	0.434402	0.335836
5970	cg03396047	-0.13104	0.256659	-5.1583	0.000488542	0.000488542	0.164606	0.322179	0.191139	-0.13104	3	188118309	LPP	5'UTR	opensea	5'UTR-opensea		0.346112	0.171862	0.279949	0.16905	0.30744	0.253162	0.327812	0.237699	0.349583	0.123922
32436	cg19384289	-0.130871	0.304789	-3.58054	0.00535838	0.00535838	-2.24334	0.370224	0.239353	-0.130871	2	176994365	HOXD8	TSS200	island	TSS200-island	chr2:176993479-176995557	0.387167	0.176018	0.43604	0.296105	0.267949	0.276373	0.324475	0.244072	0.435489	0.204199
1570	cg00870849	-0.130778	0.397691	-4.25973	0.00183211	0.00183211	-1.16549	0.46308	0.332302	-0.130778	10	94003008	CPEB3	5'UTR	shelf	5'UTR-shelf	chr10:93999131-94000015	0.439297	0.308114	0.38626	0.329632	0.458954	0.282598	0.484134	0.33939	0.546753	0.401776
2414	cg01331923	-0.130619	0.585331	-4.04439	0.00255798	0.00255798	-1.50132	0.65064	0.520021	-0.130619	17	38604680	IGFBP4	Body	opensea	Body-opensea		0.763588	0.522796	0.668157	0.531135	0.64904	0.522282	0.557246	0.533873	0.61517	0.490018
7887	cg04542760	-0.130454	0.356445	-4.36216	0.00156669	0.00156669	-1.00792	0.421672	0.291218	-0.130454	1	168415129		IGR	opensea	IGR-opensea		0.474733	0.311602	0.463685	0.260091	0.425574	0.257531	0.329129	0.268679	0.415242	0.358189
42069	cg26133301	-0.130435	0.196087	-2.38666	0.0391933	0.0391933	-4.2001	0.261304	0.130869	-0.130435	3	27521365		IGR	shelf	IGR-shelf	chr3:27524934-27526180	0.413723	0.135506	0.257343	0.1904	0.346074	0.114035	0.086606	0.0798981	0.202774	0.134507
30937	cg18288193	-0.130396	0.694913	-2.5193	0.0313532	0.0313532	-3.98569	0.760111	0.629715	-0.130396	5	180233833	MGAT1	5'UTR	shelf	5'UTR-shelf	chr5:180236992-180238209	0.907009	0.674039	0.632787	0.583436	0.758661	0.58936	0.738456	0.747205	0.763641	0.554534
17120	cg09895166	-0.130279	0.642073	-2.88081	0.0170577	0.0170577	-3.3928	0.707212	0.576933	-0.130279	4	151615431	LRBA	Body	opensea	Body-opensea		0.757619	0.654052	0.638747	0.650078	0.71137	0.647353	0.717949	0.478894	0.710376	0.45429
7927	cg04562970	-0.13023	0.455928	-2.67151	0.0242598	0.0242598	-3.73717	0.521043	0.390813	-0.13023	16	30459538		IGR	shelf	IGR-shelf	chr16:30456730-30457071	0.595465	0.420183	0.480432	0.419128	0.663642	0.414795	0.405647	0.294848	0.460027	0.405112
17207	cg09957895	-0.130165	0.170067	-6.03048	0.000151152	0.000151152	1.33785	0.23515	0.104985	-0.130165	3	99689333	FILIP1L	5'UTR	opensea	5'UTR-opensea		0.228672	0.079372	0.29384	0.105887	0.18063	0.141175	0.220742	0.126367	0.251865	0.0721241
14199	cg08167085	-0.130061	0.378691	-4.18233	0.0020641	0.0020641	-1.28549	0.443721	0.31366	-0.130061	12	123211133		IGR	opensea	IGR-opensea		0.553251	0.299807	0.381068	0.32764	0.441424	0.318172	0.46611	0.287645	0.376753	0.335039
39405	cg24322661	-0.130039	0.621757	-2.93506	0.0155731	0.0155731	-3.30327	0.686777	0.556737	-0.130039	2	171197664	LOC101929753	Body	opensea	Body-opensea		0.799151	0.656433	0.664469	0.469813	0.605963	0.480342	0.663482	0.605299	0.700818	0.571799
6700	cg03822267	-0.130023	0.707305	-2.81695	0.0189903	0.0189903	-3.49807	0.772316	0.642293	-0.130023	6	44234126	NFKBIE	TSS1500	shore	TSS1500-shore	chr6:44232880-44233447	0.871591	0.74161	0.660761	0.576182	0.855421	0.580966	0.726512	0.654835	0.747296	0.657872
1897	cg01046213	-0.12983	0.684863	-4.46621	0.00133843	0.00133843	-0.849355	0.749778	0.619948	-0.12983	8	125656265	MTSS1	Body	opensea	Body-opensea		0.825578	0.557978	0.771734	0.66136	0.75144	0.601134	0.674007	0.627048	0.726133	0.652221
31059	cg18369597	-0.129645	0.178565	-4.1615	0.00213171	0.00213171	-1.31793	0.243388	0.113743	-0.129645	6	53155555	ELOVL5	Body	opensea	Body-opensea		0.160429	0.139067	0.34231	0.161075	0.240343	0.0948516	0.213907	0.0909888	0.259951	0.0827308
24957	cg14571444	-0.129593	0.543291	-4.58327	0.00112321	0.00112321	-0.672825	0.608087	0.478494	-0.129593	10	29937599	SVIL	5'UTR	opensea	5'UTR-opensea		0.590665	0.443689	0.620268	0.533899	0.602846	0.565669	0.614586	0.43498	0.612071	0.414233
21798	cg12768945	-0.129369	0.66148	-2.90148	0.0164757	0.0164757	-3.35869	0.726165	0.596796	-0.129369	14	52397230	GNG2	5'UTR	opensea	5'UTR-opensea		0.873474	0.67406	0.683801	0.576206	0.65399	0.564231	0.670983	0.525934	0.748578	0.643549
24215	cg14160635	-0.129261	0.632792	-7.07888	4.21352e-05	4.21352e-05	2.59827	0.697422	0.568161	-0.129261	7	74069877		IGR	shore	IGR-shore	chr7:74071547-74073035	0.733547	0.557913	0.729915	0.588017	0.698034	0.566239	0.648503	0.536238	0.677111	0.592399
6446	cg03670333	-0.129218	0.673653	-4.51826	0.00123777	0.00123777	-0.77062	0.738262	0.609044	-0.129218	14	55849389	ATG14	Body	opensea	Body-opensea		0.784335	0.571795	0.742121	0.589709	0.705729	0.580613	0.680367	0.60406	0.778757	0.699043
27632	cg16185457	-0.129182	0.315771	-2.84265	0.0181872	0.0181872	-3.45572	0.380362	0.25118	-0.129182	2	28200724	BRE	Body	opensea	Body-opensea		0.466264	0.378367	0.388321	0.238025	0.362907	0.202914	0.400721	0.29039	0.283599	0.146206
16692	cg09632271	-0.129124	0.381375	-2.55116	0.0297148	0.0297148	-3.93387	0.445937	0.316813	-0.129124	4	68441222	STAP1	Body	opensea	Body-opensea		0.372542	0.2634	0.403878	0.302433	0.440835	0.220033	0.415802	0.354996	0.59663	0.443204
6603	cg03758467	-0.129032	0.522505	-3.3446	0.00788016	0.00788016	-2.62845	0.587021	0.457989	-0.129032	5	140207636	PCDHA2	Body	shore	Body-shore	chr5:140207725-140208078	0.729941	0.507413	0.589224	0.460226	0.538745	0.490286	0.529237	0.428281	0.547957	0.40374
6840	cg03906910	-0.129009	0.603451	-3.87008	0.00336666	0.00336666	-1.7774	0.667956	0.538947	-0.129009	5	142814388	NR3C1	1stExon	opensea	1stExon-opensea		0.6192	0.50842	0.679358	0.587919	0.789885	0.545668	0.642053	0.545454	0.609282	0.507272
37679	cg23120101	-0.129004	0.186748	-3.57965	0.00536612	0.00536612	-2.24479	0.25125	0.122246	-0.129004	5	112617123	MCC	Body	opensea	Body-opensea		0.343709	0.153125	0.275747	0.134892	0.309203	0.107162	0.163408	0.0873948	0.164184	0.128658
11790	cg06791501	-0.128997	0.392651	-3.01018	0.0137319	0.0137319	-3.17926	0.45715	0.328152	-0.128997	3	140962210	PXYLP1	5'UTR	opensea	5'UTR-opensea		0.377766	0.259304	0.466009	0.359514	0.584624	0.322471	0.354867	0.376633	0.502482	0.322841
8603	cg04960169	-0.128993	0.770153	-2.91491	0.0161085	0.0161085	-3.33652	0.83465	0.705657	-0.128993	17	2839005	RAP1GAP2	Body	opensea	Body-opensea		0.941561	0.650509	0.751412	0.771347	0.89179	0.683574	0.748579	0.643492	0.839906	0.779362
8365	cg04831656	-0.128772	0.651153	-3.25875	0.00907989	0.00907989	-2.76947	0.71554	0.586767	-0.128772	3	42054195		IGR	shore	IGR-shore	chr3:42054781-42055929	0.686411	0.537968	0.683547	0.611455	0.83403	0.616601	0.748601	0.645613	0.625109	0.522199
40092	cg24765859	-0.12872	0.285315	-3.87403	0.00334567	0.00334567	-1.77112	0.349675	0.220955	-0.12872	6	20589603	CDKAL1	Body	opensea	Body-opensea		0.409149	0.145589	0.315051	0.282697	0.313901	0.263752	0.314469	0.158393	0.395803	0.254342
10455	cg06046037	-0.128573	0.557727	-3.46956	0.00641956	0.00641956	-2.42397	0.622013	0.49344	-0.128573	20	36701705	RPRD1B	Body	opensea	Body-opensea		0.733537	0.527297	0.58361	0.494528	0.583945	0.527027	0.564954	0.524213	0.644021	0.394135
28456	cg16675872	-0.128162	0.215701	-3.5768	0.00539093	0.00539093	-2.2494	0.279782	0.15162	-0.128162	8	130253618		IGR	opensea	IGR-opensea		0.208865	0.165676	0.219356	0.166257	0.352404	0.147901	0.23255	0.169927	0.385732	0.10834
33859	cg20383780	-0.128144	0.61119	-3.37457	0.00750101	0.00750101	-2.57931	0.675262	0.547118	-0.128144	14	50990849	MAP4K5	Body	opensea	Body-opensea		0.65329	0.53793	0.620645	0.535087	0.811793	0.548202	0.617578	0.620273	0.673007	0.494101
3937	cg02193425	-0.128075	0.181209	-2.74856	0.0213069	0.0213069	-3.61065	0.245247	0.117171	-0.128075	6	3848280	FAM50B	TSS1500	shore	TSS1500-shore	chr6:3849271-3851048	0.306087	0.109451	0.313361	0.172821	0.348557	0.123055	0.112768	0.0987036	0.145461	0.0818251
36251	cg22100869	-0.128047	0.648112	-2.66403	0.0245675	0.0245675	-3.74943	0.712135	0.584088	-0.128047	7	11371890		IGR	opensea	IGR-opensea		0.588685	0.698348	0.776212	0.578127	0.817689	0.560449	0.712962	0.590241	0.665128	0.493276
24269	cg14199707	-0.128024	0.817655	-3.58083	0.00535584	0.00535584	-2.24287	0.881667	0.753643	-0.128024	6	90983735	BACH2	5'UTR	opensea	5'UTR-opensea		0.917893	0.720826	0.88123	0.646516	0.823869	0.747533	0.863329	0.830901	0.922013	0.82244
2348	cg01299932	-0.127811	0.445817	-2.57412	0.0285872	0.0285872	-3.89645	0.509722	0.381911	-0.127811	6	16512493	ATXN1	5'UTR	opensea	5'UTR-opensea		0.557475	0.391252	0.537989	0.436489	0.648256	0.434223	0.397262	0.338768	0.407628	0.308824
32186	cg19198546	-0.127746	0.207717	-2.3796	0.0396608	0.0396608	-4.21144	0.27159	0.143844	-0.127746	2	201172754	SPATS2L	TSS1500	shore	TSS1500-shore	chr2:201171200-201172492	0.144787	0.170207	0.295549	0.143456	0.456886	0.148279	0.153899	0.151756	0.306827	0.10552
20092	cg11726661	-0.127733	0.505259	-2.84874	0.0180021	0.0180021	-3.44569	0.569126	0.441393	-0.127733	2	174092184	ZAK	Body	opensea	Body-opensea		0.692353	0.496573	0.597718	0.463598	0.578417	0.355547	0.537741	0.481716	0.439401	0.409531
35248	cg21386573	-0.127675	0.657938	-2.74702	0.021362	0.021362	-3.61317	0.721775	0.594101	-0.127675	1	94219800		IGR	opensea	IGR-opensea		0.78791	0.576862	0.733891	0.512804	0.800405	0.571159	0.575448	0.610124	0.711223	0.699555
4171	cg02347043	-0.127644	0.16014	-6.02169	0.000152871	0.000152871	1.3266	0.223962	0.0963179	-0.127644	16	11277202		IGR	opensea	IGR-opensea		0.21203	0.124551	0.231765	0.124936	0.260749	0.130225	0.225486	0.065789	0.189779	0.0360885
21301	cg12470768	-0.127626	0.741025	-2.79079	0.0198448	0.0198448	-3.54116	0.804838	0.677212	-0.127626	5	17225041	BASP1	5'UTR	opensea	5'UTR-opensea		0.911101	0.681584	0.818439	0.711484	0.840347	0.669954	0.768936	0.759876	0.685366	0.56316
13737	cg07881541	-0.127571	0.310223	-2.55113	0.0297162	0.0297162	-3.93392	0.374009	0.246438	-0.127571	3	53784508	CACNA1D	Body	opensea	Body-opensea		0.488212	0.383295	0.386199	0.284783	0.40044	0.219651	0.300567	0.143295	0.294626	0.201165
14800	cg08511957	-0.127563	0.192918	-3.38714	0.00734774	0.00734774	-2.55873	0.256699	0.129136	-0.127563	8	125616914	MTSS1	Body	opensea	Body-opensea		0.37361	0.17158	0.276875	0.0959172	0.133754	0.110947	0.265233	0.143915	0.234024	0.123322
6500	cg03708045	-0.127323	0.443689	-3.31213	0.00831336	0.00831336	-2.68173	0.507351	0.380028	-0.127323	8	48595620	KIAA0146	Body	opensea	Body-opensea		0.536655	0.410191	0.492198	0.409193	0.618921	0.425934	0.4055	0.307361	0.483479	0.34746
2478	cg01363860	-0.127321	0.764837	-3.73233	0.00419449	0.00419449	-1.99803	0.828498	0.701177	-0.127321	2	39722009	LOC728730	Body	opensea	Body-opensea		0.87668	0.650206	0.795783	0.759277	0.877838	0.677553	0.725514	0.673307	0.866675	0.74554
18993	cg11045198	-0.127219	0.246616	-4.14882	0.00217401	0.00217401	-1.3377	0.310225	0.183007	-0.127219	6	106330882		IGR	opensea	IGR-opensea		0.326815	0.190908	0.364175	0.161322	0.388309	0.178072	0.241556	0.173789	0.230271	0.210941
4404	cg02492115	-0.127198	0.43152	-2.63058	0.0259921	0.0259921	-3.8042	0.495119	0.367921	-0.127198	2	66672319	MEIS1	Body	shore	Body-shore	chr2:66672431-66673636	0.540005	0.297574	0.402494	0.420851	0.501603	0.431084	0.417081	0.421057	0.614413	0.269039
43228	cg26902985	-0.127118	0.712005	-5.03313	0.000583233	0.000583233	-0.0133926	0.775564	0.648446	-0.127118	13	32823109	FRY	Body	opensea	Body-opensea		0.837738	0.69476	0.737569	0.630529	0.814259	0.605424	0.73284	0.632224	0.755412	0.679292
28954	cg17002621	-0.126999	0.27902	-2.75055	0.0212355	0.0212355	-3.60737	0.34252	0.215521	-0.126999	13	99384434	SLC15A1	Body	opensea	Body-opensea		0.388668	0.346447	0.309659	0.156394	0.432047	0.187272	0.290538	0.118034	0.291689	0.269455
24251	cg14186187	-0.12699	0.472226	-2.36558	0.0406058	0.0406058	-4.23394	0.535721	0.408731	-0.12699	4	206282	ZNF876P	TSS200	shore	TSS200-shore	chr4:206377-206892	0.748679	0.41977	0.513732	0.382056	0.540428	0.433426	0.418933	0.427864	0.456834	0.380541
368	cg00204748	-0.126929	0.589575	-2.58961	0.0278504	0.0278504	-3.87117	0.65304	0.526111	-0.126929	12	29376779	FAR2	1stExon	opensea	1stExon-opensea		0.825371	0.618208	0.570909	0.511731	0.642891	0.45932	0.626874	0.562456	0.599155	0.478839
9913	cg05727422	-0.1268	0.697141	-2.31154	0.0444598	0.0444598	-4.32036	0.760542	0.633741	-0.1268	14	88462582		IGR	shelf	IGR-shelf	chr14:88459118-88459689	0.739823	0.487282	0.769254	0.73092	0.79512	0.663448	0.698696	0.516372	0.799814	0.770683
38138	cg23417875	-0.126706	0.832204	-3.69441	0.00445795	0.00445795	-2.0591	0.895557	0.768851	-0.126706	2	102313069	MAP4K4	TSS1500	shore	TSS1500-shore	chr2:102313549-102314478	0.961907	0.737875	0.890604	0.695362	0.922443	0.805714	0.833896	0.740195	0.868934	0.86511
9346	cg05384053	-0.1267	0.545708	-3.7504	0.00407466	0.00407466	-1.96896	0.609059	0.482358	-0.1267	17	61476730	TANC2	Body	opensea	Body-opensea		0.643729	0.464612	0.531572	0.471544	0.627883	0.549643	0.547941	0.428495	0.694168	0.497497
12315	cg07091220	-0.126623	0.718798	-4.41914	0.00143698	0.00143698	-0.920892	0.78211	0.655487	-0.126623	4	146752115	ZNF827	Body	opensea	Body-opensea		0.747493	0.649567	0.869535	0.698305	0.822031	0.669879	0.727567	0.611173	0.743923	0.64851
7318	cg04193820	-0.126514	0.6768	-2.90003	0.016516	0.016516	-3.36109	0.740057	0.613543	-0.126514	17	29297414	RNF135	TSS1500	shore	TSS1500-shore	chr17:29298046-29298606	0.890414	0.535702	0.694208	0.651844	0.644134	0.597329	0.740059	0.613567	0.731469	0.669273
10538	cg06096336	-0.126449	0.126018	-5.81462	0.000200108	0.000200108	1.05832	0.189242	0.0627936	-0.126449	2	231989800	PSMD1	Body	opensea	Body-opensea		0.234269	0.0717729	0.247692	0.0631526	0.165181	0.0734751	0.128979	0.0427501	0.170089	0.0628175
32566	cg19481605	-0.126356	0.396473	-3.25031	0.00920759	0.00920759	-2.78335	0.459651	0.333296	-0.126356	11	61596812	FADS2	Body	shore	Body-shore	chr11:61594996-61596710	0.346293	0.308453	0.487749	0.376822	0.564734	0.350037	0.391493	0.301292	0.507987	0.329873
16704	cg09638286	-0.126327	0.138276	-4.72456	0.00091139	0.00091139	-0.462434	0.20144	0.0751129	-0.126327	14	67637569	GPHN	Body	opensea	Body-opensea		0.287617	0.051109	0.224382	0.0709738	0.156028	0.0863037	0.131037	0.0672067	0.208136	0.0999715
16731	cg09655719	-0.126322	0.808739	-4.38865	0.00150492	0.00150492	-0.967413	0.8719	0.745578	-0.126322	1	12513560	VPS13D	Body	opensea	Body-opensea		0.927681	0.672627	0.839713	0.756833	0.821211	0.727207	0.879465	0.824272	0.891429	0.74695
10397	cg06015579	-0.126165	0.374354	-2.80049	0.0195234	0.0195234	-3.52518	0.437437	0.311272	-0.126165	6	2232775	GMDS	Body	opensea	Body-opensea		0.622273	0.333821	0.38734	0.291801	0.370518	0.312899	0.437989	0.284627	0.369064	0.33321
26359	cg15405672	-0.125965	0.685052	-3.63574	0.0049003	0.0049003	-2.15389	0.748034	0.62207	-0.125965	5	10589122	ANKRD33B	Body	opensea	Body-opensea		0.85051	0.710368	0.764969	0.589091	0.726884	0.580512	0.685526	0.636603	0.712283	0.593773
40353	cg24948067	-0.125902	0.590225	-3.5331	0.00578767	0.00578767	-2.32043	0.653176	0.527274	-0.125902	17	30468874	RHOT1	TSS1500	shore	TSS1500-shore	chr17:30469332-30469942	0.703566	0.511226	0.556109	0.513368	0.724994	0.538833	0.650011	0.611782	0.631201	0.461162
42324	cg26324453	-0.125822	0.570334	-3.7326	0.00419266	0.00419266	-1.9976	0.633245	0.507423	-0.125822	20	31579246	SUN5	Body	opensea	Body-opensea		0.737007	0.462621	0.665554	0.56674	0.613546	0.485507	0.569611	0.538022	0.580509	0.484227
26107	cg15249315	-0.125765	0.725807	-2.76253	0.0208114	0.0208114	-3.58766	0.788689	0.662924	-0.125765	14	55850710	ATG14	Body	opensea	Body-opensea		0.819366	0.598515	0.779525	0.723202	0.847003	0.674064	0.827704	0.557106	0.669848	0.761733
3477	cg01920129	-0.125754	0.19098	-3.08746	0.0120689	0.0120689	-3.05171	0.253857	0.128103	-0.125754	9	111808842	C9orf5	Body	opensea	Body-opensea		0.202444	0.217502	0.26481	0.10703	0.394754	0.130875	0.195324	0.103988	0.211953	0.0811187
10533	cg06094436	-0.125754	0.607855	-3.18411	0.0102757	0.0102757	-2.89234	0.670731	0.544978	-0.125754	11	43157899		IGR	opensea	IGR-opensea		0.801351	0.563207	0.587766	0.502484	0.691823	0.510833	0.656576	0.529047	0.616141	0.619318
19993	cg11670533	-0.125714	0.584055	-2.60505	0.0271348	0.0271348	-3.84594	0.646912	0.521198	-0.125714	3	71421949	FOXP1	5'UTR	opensea	5'UTR-opensea		0.535844	0.533813	0.636435	0.564662	0.65231	0.401739	0.630034	0.608982	0.779939	0.496796
27073	cg15839043	-0.125316	0.199423	-3.0201	0.0135061	0.0135061	-3.1629	0.262081	0.136765	-0.125316	11	81585908		IGR	opensea	IGR-opensea		0.174435	0.0838506	0.268561	0.131674	0.235252	0.139004	0.245137	0.0878116	0.387019	0.241485
37863	cg23243991	-0.125268	0.339805	-2.55479	0.0295333	0.0295333	-3.92795	0.402439	0.277171	-0.125268	12	10827394	STYK1	TSS1500	shore	TSS1500-shore	chr12:10826531-10826786	0.475299	0.405355	0.407566	0.304758	0.421766	0.343991	0.355643	0.165219	0.351921	0.166533
16803	cg09702434	-0.125124	0.673025	-3.5377	0.00574457	0.00574457	-2.31296	0.735587	0.610463	-0.125124	21	32622078	TIAM1	Body	shelf	Body-shelf	chr21:32624144-32624382	0.796054	0.615394	0.672011	0.614405	0.787343	0.692538	0.654806	0.550688	0.767722	0.579292
8719	cg05030030	-0.124944	0.617802	-4.19441	0.00202593	0.00202593	-1.26671	0.680274	0.55533	-0.124944	14	98662262		IGR	opensea	IGR-opensea		0.61135	0.560568	0.660655	0.542343	0.639414	0.512204	0.722964	0.557873	0.766989	0.603663
41895	cg26020603	-0.124841	0.232625	-3.31898	0.00821999	0.00821999	-2.67049	0.295045	0.170204	-0.124841	15	75361983		IGR	opensea	IGR-opensea		0.257711	0.133686	0.32067	0.289012	0.317046	0.204945	0.231051	0.120746	0.348747	0.102632
4003	cg02235959	-0.124716	0.46713	-2.8188	0.0189315	0.0189315	-3.49503	0.529488	0.404772	-0.124716	16	34213955		IGR	opensea	IGR-opensea		0.65991	0.409138	0.452678	0.36528	0.620304	0.441285	0.48071	0.421182	0.433838	0.386975
27756	cg16258767	-0.124708	0.742824	-2.71971	0.0223677	0.0223677	-3.65807	0.805178	0.68047	-0.124708	12	121324635	SPPL3	Body	opensea	Body-opensea		0.775125	0.573061	0.726699	0.617657	0.890568	0.6583	0.80679	0.789992	0.826706	0.763339
39834	cg24606374	-0.124675	0.579532	-3.11667	0.0114955	0.0114955	-3.00352	0.641869	0.517194	-0.124675	6	126129465	NCOA7	5'UTR	opensea	5'UTR-opensea		0.790007	0.536141	0.616866	0.535033	0.647713	0.450081	0.598268	0.522684	0.556493	0.542031
34063	cg20536432	-0.12456	0.51336	-2.44081	0.0357823	0.0357823	-4.11286	0.57564	0.45108	-0.12456	5	82500668	XRCC4	Body	opensea	Body-opensea		0.54242	0.591211	0.63028	0.517349	0.602754	0.489236	0.549672	0.31698	0.553073	0.340624
43416	cg27029507	-0.12429	0.668596	-3.95146	0.00295999	0.00295999	-1.64807	0.730741	0.606451	-0.12429	1	24745924	NIPAL3	5'UTR	shelf	5'UTR-shelf	chr1:24742671-24743039	0.713878	0.528878	0.769503	0.655837	0.783984	0.651782	0.659052	0.562115	0.727286	0.633642
18636	cg10808534	-0.124227	0.237929	-2.97579	0.0145458	0.0145458	-3.23605	0.300042	0.175815	-0.124227	16	69502772		IGR	opensea	IGR-opensea		0.372387	0.29391	0.308938	0.213652	0.29363	0.18686	0.226353	0.112455	0.298902	0.0721987
5181	cg02956973	-0.124209	0.4036	-3.94558	0.00298754	0.00298754	-1.65738	0.465704	0.341495	-0.124209	14	55044411	SAMD4A	Body	opensea	Body-opensea		0.433064	0.363234	0.433678	0.304488	0.477544	0.314425	0.574145	0.397839	0.410091	0.32749
37945	cg23304747	-0.124025	0.678273	-2.76071	0.0208754	0.0208754	-3.59066	0.740286	0.616261	-0.124025	12	123605490		IGR	opensea	IGR-opensea		0.673269	0.595103	0.682656	0.517178	0.842587	0.584673	0.704314	0.661554	0.798603	0.722797
25597	cg14947715	-0.124003	0.385726	-3.26379	0.00900446	0.00900446	-2.76118	0.447727	0.323725	-0.124003	2	111984793		IGR	shelf	IGR-shelf	chr2:111980804-111981163	0.3571	0.398635	0.418084	0.281018	0.552966	0.372279	0.465114	0.296377	0.445373	0.270314
37176	cg22788141	-0.123906	0.492895	-2.39502	0.0386465	0.0386465	-4.18666	0.554848	0.430941	-0.123906	5	56033159		IGR	opensea	IGR-opensea		0.42522	0.409799	0.528715	0.404664	0.636756	0.43976	0.563588	0.321918	0.61996	0.578566
18778	cg10905867	-0.123887	0.562552	-3.62389	0.00499502	0.00499502	-2.17306	0.624495	0.500609	-0.123887	10	8180659		IGR	opensea	IGR-opensea		0.70342	0.593764	0.592838	0.437443	0.672385	0.477648	0.579148	0.498404	0.574687	0.495784
8627	cg04975811	-0.123756	0.713598	-2.78386	0.0200777	0.0200777	-3.55257	0.775475	0.65172	-0.123756	10	73491805	C10orf105	5'UTR	opensea	5'UTR-opensea		0.921604	0.64698	0.766259	0.641731	0.790559	0.736528	0.668137	0.645647	0.730818	0.587712
26695	cg15619703	-0.123725	0.655081	-4.91989	0.000685953	0.000685953	-0.176503	0.716944	0.593219	-0.123725	16	24162819	PRKCB	Body	opensea	Body-opensea		0.765345	0.611487	0.679456	0.560816	0.773802	0.55579	0.669971	0.600231	0.696145	0.637771
21918	cg12839362	-0.123663	0.239928	-2.9329	0.0156297	0.0156297	-3.30684	0.301759	0.178097	-0.123663	16	11193843	CLEC16A	Body	opensea	Body-opensea		0.174424	0.206734	0.273123	0.180295	0.410028	0.179372	0.252816	0.166629	0.398406	0.157454
42408	cg26381312	-0.123648	0.205933	-3.0041	0.0138725	0.0138725	-3.18931	0.267757	0.144109	-0.123648	1	93042953	EVI5	Body	opensea	Body-opensea		0.282596	0.180801	0.152756	0.102924	0.26041	0.137844	0.353538	0.237244	0.289483	0.0617295
1236	cg00679039	-0.123577	0.382906	-2.68969	0.0235277	0.0235277	-3.70734	0.444695	0.321118	-0.123577	16	68027768	DPEP2	5'UTR	shore	5'UTR-shore	chr16:68027074-68027396	0.480079	0.260511	0.348515	0.347998	0.574527	0.306697	0.366134	0.272828	0.45422	0.417552
39882	cg24632562	-0.12353	0.442776	-3.5581	0.00555716	0.00555716	-2.27979	0.504541	0.381012	-0.12353	7	135718334		IGR	opensea	IGR-opensea		0.52252	0.486631	0.510454	0.30268	0.540417	0.438898	0.465608	0.350641	0.483709	0.326207
29298	cg17224181	-0.123516	0.39976	-2.59406	0.0276424	0.0276424	-3.8639	0.461518	0.338002	-0.123516	3	42064950		IGR	opensea	IGR-opensea		0.556925	0.373533	0.460852	0.282052	0.47238	0.206131	0.357947	0.402557	0.459486	0.425739
3921	cg02185248	-0.123474	0.438364	-2.41163	0.0375825	0.0375825	-4.15993	0.5001	0.376627	-0.123474	17	78748494	RPTOR	Body	opensea	Body-opensea		0.52036	0.384006	0.431433	0.385387	0.584995	0.292745	0.350286	0.360485	0.613427	0.46051
37588	cg23068939	-0.123457	0.225153	-4.66608	0.000993377	0.000993377	-0.549148	0.286882	0.163424	-0.123457	1	112016586	C1orf162	TSS200	opensea	TSS200-opensea		0.258907	0.165672	0.379683	0.185577	0.303593	0.177037	0.222038	0.128642	0.270187	0.160194
28756	cg16866564	-0.123447	0.271859	-3.92369	0.00309262	0.00309262	-1.69211	0.333583	0.210136	-0.123447	14	22852277		IGR	opensea	IGR-opensea		0.234788	0.205876	0.368265	0.228967	0.4225	0.20374	0.307275	0.167381	0.335086	0.244714
38156	cg23435671	-0.123373	0.631358	-2.78887	0.0199089	0.0199089	-3.54431	0.693045	0.569672	-0.123373	8	29211078		IGR	shore	IGR-shore	chr8:29205664-29209847	0.549915	0.534311	0.707762	0.625	0.824957	0.581824	0.656036	0.536323	0.726554	0.570901
33237	cg19932420	-0.123356	0.259929	-2.74944	0.0212753	0.0212753	-3.6092	0.321607	0.198251	-0.123356	1	221786038		IGR	opensea	IGR-opensea		0.168085	0.184092	0.447677	0.218223	0.335236	0.258591	0.308925	0.148303	0.348111	0.182046
36910	cg22581896	-0.123336	0.594506	-3.32103	0.0081922	0.0081922	-2.66712	0.656174	0.532837	-0.123336	7	4779225	FOXK1	Body	opensea	Body-opensea		0.629567	0.566267	0.667101	0.485228	0.768953	0.535086	0.597452	0.610917	0.617796	0.466689
41635	cg25828656	-0.123309	0.69932	-5.09386	0.000535047	0.000535047	0.0732669	0.760974	0.637666	-0.123309	14	69585508	DCAF5	Body	opensea	Body-opensea		0.785077	0.690942	0.762928	0.578212	0.787823	0.620549	0.719969	0.68969	0.749076	0.608936
37948	cg23306542	-0.123203	0.298245	-3.13323	0.0111828	0.0111828	-2.97621	0.359846	0.236644	-0.123203	8	67340541	RRS1	TSS1500	shore	TSS1500-shore	chr8:67340796-67342111	0.477037	0.189132	0.367995	0.222592	0.301469	0.288379	0.275886	0.184104	0.376844	0.299011
7053	cg04042861	-0.123101	0.174323	-3.84034	0.00352963	0.00352963	-1.82487	0.235873	0.112772	-0.123101	2	231989824	HTR2B	TSS200	opensea	TSS200-opensea		0.267387	0.143831	0.310486	0.165019	0.269027	0.0888837	0.153917	0.0933256	0.178549	0.072802
14132	cg08129017	-0.123096	0.655016	-3.015	0.0136217	0.0136217	-3.17131	0.716564	0.593468	-0.123096	17	17728660	SREBF1	Body	shore	Body-shore	chr17:17726855-17727282	0.797597	0.58258	0.678568	0.540149	0.629645	0.596483	0.657789	0.574973	0.819222	0.673155
21771	cg12755155	-0.122952	0.561159	-2.47861	0.0335769	0.0335769	-4.05172	0.622636	0.499683	-0.122952	6	110975694	CDK19	Body	opensea	Body-opensea		0.712864	0.574167	0.562637	0.466266	0.568976	0.54032	0.7522	0.503048	0.516501	0.414615
32349	cg19317715	-0.122897	0.683217	-2.62751	0.0261272	0.0261272	-3.80923	0.744665	0.621769	-0.122897	17	40996578	AOC2	TSS200	opensea	TSS200-opensea		0.841805	0.674803	0.673829	0.596417	0.854289	0.60889	0.600176	0.630867	0.753229	0.597866
31094	cg18398019	-0.122864	0.709422	-2.5153	0.0315653	0.0315653	-3.9922	0.770854	0.64799	-0.122864	2	123621225		IGR	opensea	IGR-opensea		0.921407	0.638366	0.788318	0.673578	0.783848	0.740497	0.655612	0.609757	0.705085	0.577754
14982	cg08619378	-0.12274	0.815848	-4.1039	0.00233114	0.00233114	-1.40791	0.877217	0.754478	-0.12274	7	45616358	ADCY1	Body	shore	Body-shore	chr7:45613386-45615504	0.934094	0.784254	0.851548	0.775451	0.896785	0.820074	0.836511	0.662511	0.867149	0.730098
13076	cg07504598	-0.122707	0.714813	-2.30058	0.0452837	0.0452837	-4.33781	0.776166	0.653459	-0.122707	7	24797786	DFNA5	TSS1500	shore	TSS1500-shore	chr7:24796541-24797487	0.919403	0.778205	0.621063	0.614876	0.770288	0.658065	0.776537	0.63394	0.793541	0.582209
27137	cg15890754	-0.122704	0.612051	-3.71565	0.00430831	0.00430831	-2.02488	0.673403	0.550699	-0.122704	2	173294093	ITGA6	Body	shore	Body-shore	chr2:173292099-173293183	0.641028	0.486951	0.635879	0.58811	0.778402	0.51886	0.616217	0.578143	0.695491	0.581432
9872	cg05701192	-0.122703	0.293116	-3.97069	0.00287163	0.00287163	-1.61761	0.354467	0.231764	-0.122703	10	21388541	NEBL	Body	opensea	Body-opensea		0.356002	0.196388	0.402764	0.2196	0.313001	0.177673	0.350872	0.217063	0.349697	0.348097
14309	cg08230697	-0.122671	0.45982	-2.62018	0.026452	0.026452	-3.82122	0.521156	0.398485	-0.122671	12	104074804	STAB2	Body	opensea	Body-opensea		0.656737	0.41477	0.493473	0.368592	0.586513	0.439725	0.476802	0.327428	0.392255	0.441908
24993	cg14584716	-0.122469	0.821148	-5.46748	0.000318433	0.000318433	0.593906	0.882383	0.759914	-0.122469	4	185235245		IGR	opensea	IGR-opensea		0.84549	0.799714	0.870341	0.798483	0.926668	0.767884	0.86861	0.701753	0.900807	0.731735
7746	cg04453628	-0.122423	0.219899	-2.63704	0.0257109	0.0257109	-3.79364	0.281111	0.158688	-0.122423	8	41402728	LOC102723729	Body	opensea	Body-opensea		0.171193	0.13693	0.276544	0.182355	0.420959	0.164716	0.174019	0.152694	0.362839	0.156744
25843	cg15084964	-0.122406	0.690349	-2.45631	0.0348615	0.0348615	-4.08782	0.751552	0.629146	-0.122406	11	78271068	NARS2	Body	opensea	Body-opensea		0.644181	0.657483	0.757874	0.741089	0.856767	0.62926	0.712344	0.487587	0.786596	0.630312
37377	cg22913471	-0.122194	0.477295	-6.61836	7.26157e-05	7.26157e-05	2.06396	0.538392	0.416198	-0.122194	10	6635326		IGR	opensea	IGR-opensea		0.532351	0.366918	0.570656	0.430908	0.499489	0.408841	0.538909	0.413312	0.550554	0.461011
41977	cg26076683	-0.122151	0.445348	-3.51115	0.00599831	0.00599831	-2.35617	0.506424	0.384273	-0.122151	6	143500582	AIG1	Body	opensea	Body-opensea		0.525008	0.467662	0.537267	0.302114	0.461764	0.404228	0.569484	0.405985	0.438596	0.341374
4124	cg02319683	-0.122148	0.683477	-4.81425	0.000799359	0.000799359	-0.330428	0.744551	0.622403	-0.122148	10	73892774	ASCC1	Body	opensea	Body-opensea		0.764317	0.654391	0.709572	0.664213	0.812363	0.632572	0.71208	0.598272	0.72442	0.562564
41670	cg25853622	-0.122137	0.82702	-3.08692	0.0120798	0.0120798	-3.0526	0.888089	0.765952	-0.122137	3	188425256	LPP	Body	opensea	Body-opensea		0.98105	0.79379	0.91287	0.791884	0.940235	0.724747	0.746084	0.741675	0.860205	0.777665
33269	cg19956872	-0.122063	0.188938	-3.53352	0.00578373	0.00578373	-2.31975	0.249969	0.127906	-0.122063	3	147088456		IGR	opensea	IGR-opensea		0.284427	0.135818	0.165965	0.154268	0.340085	0.133874	0.167717	0.134283	0.291655	0.0812896
38060	cg23377893	-0.122042	0.142878	-3.28544	0.00868794	0.00868794	-2.72559	0.2039	0.0818574	-0.122042	5	35908566	CAPSL	Body	opensea	Body-opensea		0.145303	0.0948469	0.223669	0.0698928	0.3476	0.087675	0.119917	0.076114	0.183009	0.0807583
2189	cg01208318	-0.12202	0.647188	-3.91965	0.00311243	0.00311243	-1.69853	0.708198	0.586178	-0.12202	14	106329652		IGR	shelf	IGR-shelf	chr14:106333492-106333920	0.696781	0.54612	0.772942	0.595918	0.703351	0.539874	0.635365	0.676842	0.732549	0.572134
34909	cg21144797	-0.121948	0.170537	-5.42825	0.000335953	0.000335953	0.54025	0.231511	0.109563	-0.121948	17	31098630	MYO1D	Body	opensea	Body-opensea		0.203848	0.178244	0.227788	0.0862329	0.278493	0.10905	0.192292	0.0909857	0.255133	0.0832999
17645	cg10215401	-0.121849	0.702522	-2.85675	0.0177611	0.0177611	-3.43247	0.763447	0.641597	-0.121849	8	131058332		IGR	opensea	IGR-opensea		0.790126	0.560405	0.772538	0.613809	0.810546	0.574457	0.655543	0.739817	0.78848	0.719498
30650	cg18099556	-0.12184	0.779366	-3.34178	0.00791681	0.00791681	-2.63307	0.840286	0.718446	-0.12184	21	36689434		IGR	opensea	IGR-opensea		0.840191	0.75335	0.840683	0.76989	0.898853	0.782669	0.753731	0.650874	0.867974	0.635447
2527	cg01396655	-0.121827	0.659091	-2.39221	0.0388295	0.0388295	-4.19118	0.720004	0.598178	-0.121827	1	33437190		IGR	shore	IGR-shore	chr1:33438458-33438979	0.848871	0.558029	0.716535	0.571759	0.726841	0.566477	0.692809	0.758748	0.614966	0.535876
14059	cg08074805	-0.121825	0.315581	-2.72665	0.0221076	0.0221076	-3.64666	0.376494	0.254669	-0.121825	6	15077721		IGR	opensea	IGR-opensea		0.519292	0.257325	0.39714	0.226537	0.321275	0.271556	0.364952	0.338466	0.27981	0.179462
19190	cg11173560	-0.121815	0.644717	-2.56066	0.0292427	0.0292427	-3.91838	0.705624	0.58381	-0.121815	2	151562532		IGR	opensea	IGR-opensea		0.80882	0.611272	0.661412	0.498713	0.68512	0.525354	0.746525	0.726564	0.626245	0.557144
16795	cg09696599	-0.121802	0.300263	-2.99281	0.014137	0.014137	-3.20795	0.361164	0.239362	-0.121802	14	63945568	PPP2R5E	Body	opensea	Body-opensea		0.497876	0.304973	0.375552	0.27279	0.35404	0.22603	0.277641	0.204113	0.300711	0.188903
14924	cg08576768	-0.121596	0.238214	-3.53537	0.00576633	0.00576633	-2.31674	0.299012	0.177416	-0.121596	9	102578889	LOC101928438	Body	shelf	Body-shelf	chr9:102581791-102587561	0.346789	0.186636	0.276851	0.179534	0.182734	0.161593	0.287518	0.165244	0.401165	0.194071
5621	cg03203220	-0.12152	0.322591	-3.68341	0.00453759	0.00453759	-2.07685	0.383351	0.261831	-0.12152	4	55181512		IGR	opensea	IGR-opensea		0.363108	0.363591	0.369359	0.248299	0.33236	0.282651	0.433342	0.234681	0.418583	0.179932
13550	cg07784959	-0.121463	0.834712	-3.19236	0.0101358	0.0101358	-2.87874	0.895444	0.77398	-0.121463	2	136873409	CXCR4	Body	shore	Body-shore	chr2:136874086-136875780	0.912996	0.688053	0.903449	0.812908	0.926442	0.765634	0.810096	0.885383	0.924236	0.717923
17459	cg10105917	-0.121446	0.593329	-2.70365	0.0229811	0.0229811	-3.68444	0.654052	0.532606	-0.121446	4	152752443		IGR	opensea	IGR-opensea		0.701493	0.678476	0.686041	0.560546	0.700384	0.486208	0.591172	0.500259	0.591168	0.43754
25037	cg14611723	-0.121408	0.439936	-4.24502	0.00187399	0.00187399	-1.18824	0.50064	0.379232	-0.121408	6	168408302		IGR	opensea	IGR-opensea		0.521625	0.353427	0.510879	0.32367	0.566085	0.400803	0.481609	0.43793	0.422999	0.380328
9925	cg05733154	-0.12134	0.629935	-2.77402	0.0204127	0.0204127	-3.56876	0.690605	0.569265	-0.12134	2	171198719	LOC101929753	Body	opensea	Body-opensea		0.655586	0.64288	0.631919	0.480511	0.627527	0.495186	0.769735	0.640501	0.76826	0.587248
14067	cg08079760	-0.121246	0.575536	-3.03578	0.0131565	0.0131565	-3.13701	0.636159	0.514913	-0.121246	7	130148702	COPG2	Body	opensea	Body-opensea		0.649937	0.593371	0.743953	0.547317	0.588809	0.548268	0.596236	0.474123	0.601863	0.411485
10647	cg06168539	-0.121162	0.474892	-3.85335	0.00345734	0.00345734	-1.80409	0.535473	0.414311	-0.121162	12	53650032		IGR	shelf	IGR-shelf	chr12:53645719-53646071	0.547946	0.439838	0.537354	0.391926	0.642386	0.371202	0.477398	0.444491	0.472282	0.424099
1242	cg00681981	-0.121092	0.582457	-2.86496	0.0175178	0.0175178	-3.41893	0.643003	0.521911	-0.121092	1	234904616		IGR	opensea	IGR-opensea		0.515797	0.440011	0.706316	0.52798	0.72303	0.530914	0.578989	0.550778	0.690884	0.559871
5018	cg02870855	-0.12107	0.691556	-4.37637	0.00153321	0.00153321	-0.986167	0.752091	0.631021	-0.12107	5	116040655		IGR	opensea	IGR-opensea		0.790755	0.63606	0.748974	0.636957	0.826104	0.652341	0.703417	0.656866	0.691204	0.572881
6813	cg03892838	-0.121013	0.699473	-3.35164	0.00778937	0.00778937	-2.6169	0.75998	0.638967	-0.121013	2	238599734	LRRFIP1	TSS1500	shore	TSS1500-shore	chr2:238599857-238601430	0.868275	0.61722	0.740851	0.660323	0.66167	0.580542	0.748068	0.700792	0.781034	0.635956
38586	cg23754710	-0.120963	0.52918	-4.78133	0.000838661	0.000838661	-0.378729	0.589661	0.468698	-0.120963	15	94850338	MCTP2	Body	opensea	Body-opensea		0.628309	0.407347	0.553562	0.496017	0.647114	0.505984	0.557199	0.48714	0.562121	0.447005
12500	cg07194102	-0.120841	0.782772	-3.53555	0.00576466	0.00576466	-2.31645	0.843193	0.722352	-0.120841	21	36386792	RUNX1	Body	opensea	Body-opensea		0.878742	0.728382	0.914168	0.779645	0.881641	0.666145	0.751591	0.748385	0.789824	0.689202
38151	cg23429235	-0.120823	0.34503	-3.32968	0.00807629	0.00807629	-2.65293	0.405441	0.284619	-0.120823	13	22103469	MICU2	Body	opensea	Body-opensea		0.524958	0.363215	0.35945	0.285545	0.368258	0.250481	0.342904	0.268185	0.431636	0.255667
12271	cg07065759	-0.12075	0.71573	-3.9826	0.00281832	0.00281832	-1.59877	0.776105	0.655355	-0.12075	2	198017462	ANKRD44	Body	opensea	Body-opensea		0.750737	0.747142	0.823306	0.565622	0.748744	0.636335	0.763461	0.653412	0.794279	0.674264
4736	cg02700491	-0.120694	0.273135	-3.04416	0.0129737	0.0129737	-3.12318	0.333482	0.212788	-0.120694	15	94841112	MCTP2	TSS1500	opensea	TSS1500-opensea		0.20496	0.200621	0.384276	0.221902	0.361078	0.19654	0.278984	0.187171	0.438111	0.257704
4468	cg02527961	-0.12062	0.456846	-4.13317	0.00222743	0.00222743	-1.36213	0.517156	0.396536	-0.12062	3	187681648		IGR	opensea	IGR-opensea		0.498146	0.38175	0.49364	0.399956	0.612373	0.423058	0.431746	0.376787	0.549874	0.40113
10062	cg05816956	-0.120496	0.357465	-5.56212	0.000280086	0.000280086	0.722359	0.417713	0.297217	-0.120496	2	235397535		IGR	opensea	IGR-opensea		0.42635	0.354953	0.385402	0.260964	0.46775	0.26724	0.387948	0.286815	0.421115	0.316113
41453	cg25710298	-0.120443	0.619339	-3.00451	0.0138629	0.0138629	-3.18863	0.67956	0.559117	-0.120443	2	286830	FAM150B	Body	shore	Body-shore	chr2:287353-290099	0.716037	0.537988	0.671623	0.555195	0.81191	0.567267	0.619301	0.520419	0.578929	0.614718
29538	cg17378621	-0.120437	0.552416	-3.11953	0.0114408	0.0114408	-2.9988	0.612634	0.492198	-0.120437	17	65474401	PITPNC1	Body	opensea	Body-opensea		0.568851	0.43402	0.560491	0.479228	0.566769	0.431858	0.660419	0.583401	0.706641	0.532483
4902	cg02798631	-0.120294	0.778823	-4.40219	0.00147432	0.00147432	-0.946729	0.83897	0.718676	-0.120294	12	27625778	SMCO2	Body	opensea	Body-opensea		0.872045	0.728241	0.790686	0.681411	0.880036	0.656996	0.835754	0.797001	0.816328	0.729733
8810	cg05081182	-0.120258	0.851998	-3.45414	0.00658346	0.00658346	-2.44915	0.912127	0.791869	-0.120258	1	204071401	SOX13	5'UTR	opensea	5'UTR-opensea		0.930219	0.747223	0.886952	0.780974	0.87047	0.723184	0.919757	0.78566	0.953238	0.922303
35550	cg21592857	-0.120241	0.235881	-3.23639	0.00942223	0.00942223	-2.80625	0.296002	0.17576	-0.120241	10	30799883		IGR	opensea	IGR-opensea		0.330271	0.156649	0.383065	0.259888	0.303033	0.191142	0.186742	0.122562	0.276898	0.148561
26537	cg15530112	-0.120217	0.311574	-3.31184	0.00831734	0.00831734	-2.68221	0.371682	0.251466	-0.120217	14	53929908		IGR	opensea	IGR-opensea		0.333477	0.245717	0.404685	0.209842	0.429906	0.364963	0.377411	0.266341	0.312933	0.170464
12885	cg07401103	-0.12021	0.208676	-2.81183	0.0191545	0.0191545	-3.5065	0.268781	0.148571	-0.12021	8	103134983	NCALD	5'UTR	shore	5'UTR-shore	chr8:103135914-103136775	0.405961	0.253323	0.276411	0.167048	0.221306	0.124809	0.211201	0.109309	0.229025	0.0883644
12526	cg07209818	-0.120203	0.760838	-2.436	0.0360735	0.0360735	-4.12064	0.820939	0.700737	-0.120203	2	179188101	OSBPL6	Body	opensea	Body-opensea		0.727371	0.727656	0.865303	0.675738	0.848412	0.819194	0.7543	0.715586	0.909311	0.565509
39800	cg24580593	-0.120199	0.546371	-6.83441	5.60734e-05	5.60734e-05	2.3183	0.60647	0.486271	-0.120199	5	131994061	IL13	Body	shore	Body-shore	chr5:131991554-131992304	0.599543	0.526317	0.657384	0.459034	0.606724	0.501503	0.590236	0.476703	0.578462	0.467799
19023	cg11062672	-0.120156	0.368957	-3.19686	0.0100604	0.0100604	-2.87133	0.429035	0.308879	-0.120156	11	111809961	DIXDC1	Body	shore	Body-shore	chr11:111807607-111808203	0.441523	0.375223	0.415845	0.247315	0.348142	0.315102	0.416584	0.370332	0.52308	0.236424
15835	cg09127495	-0.120093	0.540549	-2.60322	0.027219	0.027219	-3.84895	0.600596	0.480503	-0.120093	4	141045103	MAML3	Body	opensea	Body-opensea		0.569475	0.433036	0.552237	0.51894	0.745327	0.490514	0.486717	0.421476	0.649224	0.538547
977	cg00528502	-0.120052	0.663154	-3.49724	0.00613593	0.00613593	-2.37883	0.72318	0.603128	-0.120052	8	67624233	SGK3	TSS1500	shore	TSS1500-shore	chr8:67624608-67625424	0.713901	0.654686	0.719503	0.603097	0.843203	0.628154	0.692114	0.55955	0.647178	0.570152
6140	cg03497846	-0.119976	0.51124	-2.43742	0.0359873	0.0359873	-4.11834	0.571228	0.451252	-0.119976	6	6916301		IGR	opensea	IGR-opensea		0.504322	0.342809	0.525185	0.491267	0.751704	0.450146	0.530342	0.486243	0.544586	0.485794
25778	cg15055553	-0.119904	0.509238	-3.34908	0.00782232	0.00782232	-2.62111	0.56919	0.449286	-0.119904	12	1697406	FBXL14	Body	opensea	Body-opensea		0.604706	0.546078	0.564903	0.451373	0.483455	0.404035	0.600743	0.481562	0.592145	0.363382
17389	cg10065049	-0.119901	0.441323	-4.17447	0.00208934	0.00208934	-1.29772	0.501273	0.381372	-0.119901	7	86856126		IGR	opensea	IGR-opensea		0.505608	0.414501	0.400962	0.347573	0.565585	0.364041	0.497663	0.36946	0.536549	0.411287
3587	cg01981354	-0.119853	0.347493	-3.194	0.0101083	0.0101083	-2.87604	0.407419	0.287566	-0.119853	8	42748651	RNF170	5'UTR	shelf	5'UTR-shelf	chr8:42751212-42753132	0.463939	0.343382	0.502786	0.276798	0.281064	0.291206	0.394454	0.265316	0.394851	0.261129
19065	cg11095416	-0.119686	0.658654	-2.51132	0.0317777	0.0317777	-3.99867	0.718497	0.59881	-0.119686	11	78171624	NARS2	Body	opensea	Body-opensea		0.70693	0.688508	0.717911	0.592531	0.835825	0.67822	0.652037	0.57324	0.679781	0.461553
33649	cg20231576	-0.119666	0.429933	-2.74587	0.0214036	0.0214036	-3.61507	0.489766	0.3701	-0.119666	14	68110618	ARG2	Body	opensea	Body-opensea		0.53799	0.409484	0.560713	0.370924	0.408613	0.408678	0.392968	0.253662	0.548548	0.407754
3799	cg02109003	-0.119665	0.610892	-2.38788	0.0391131	0.0391131	-4.19814	0.670724	0.551059	-0.119665	16	83735008	CDH13	Body	opensea	Body-opensea		0.801305	0.610604	0.612264	0.592653	0.568962	0.416214	0.666083	0.60915	0.705009	0.526675
28072	cg16455113	-0.119564	0.509518	-2.59268	0.0277065	0.0277065	-3.86615	0.5693	0.449736	-0.119564	1	231409985	GNPAT	Body	opensea	Body-opensea		0.564961	0.437493	0.571205	0.362573	0.483294	0.375923	0.573001	0.475425	0.654038	0.597265
32997	cg19775958	-0.119393	0.211567	-2.39465	0.0386708	0.0386708	-4.18727	0.271264	0.151871	-0.119393	3	53782994	CACNA1D	Body	opensea	Body-opensea		0.396164	0.0994346	0.386068	0.150646	0.190549	0.176327	0.245785	0.141044	0.137754	0.191903
43882	cg27348627	-0.119389	0.413704	-2.35888	0.0410653	0.0410653	-4.24468	0.473399	0.35401	-0.119389	14	61714559		IGR	opensea	IGR-opensea		0.44612	0.403078	0.44058	0.273305	0.342693	0.357752	0.631448	0.424402	0.506154	0.311511
11802	cg06799792	-0.119382	0.648348	-2.82724	0.0186647	0.0186647	-3.48112	0.708039	0.588657	-0.119382	21	43759722		IGR	opensea	IGR-opensea		0.773638	0.690858	0.772179	0.581422	0.694203	0.622134	0.677063	0.576173	0.623112	0.472697
40813	cg25271243	-0.119328	0.238515	-4.34806	0.00160067	0.00160067	-1.02952	0.298179	0.178851	-0.119328	6	154540345	OPRM1	Body	opensea	Body-opensea		0.302851	0.150195	0.317424	0.181355	0.375779	0.156748	0.219435	0.173672	0.275405	0.232286
17521	cg10142566	-0.11914	0.782531	-3.35012	0.00780886	0.00780886	-2.61939	0.842102	0.722961	-0.11914	2	175645413		IGR	opensea	IGR-opensea		0.862767	0.743006	0.818767	0.790943	0.907548	0.752632	0.80337	0.595473	0.818056	0.732752
13873	cg07964975	-0.118985	0.344798	-2.60266	0.0272445	0.0272445	-3.84985	0.40429	0.285305	-0.118985	7	11292672		IGR	opensea	IGR-opensea		0.426294	0.36831	0.32055	0.322202	0.554561	0.281438	0.353358	0.238945	0.366688	0.21563
28813	cg16905966	-0.118907	0.687328	-2.78133	0.0201634	0.0201634	-3.55674	0.746782	0.627874	-0.118907	9	80548129	GNAQ	Body	opensea	Body-opensea		0.864614	0.656052	0.692647	0.619793	0.842054	0.647762	0.696324	0.587806	0.63827	0.627959
33233	cg19930116	-0.118895	0.68849	-2.58413	0.0281089	0.0281089	-3.88012	0.747938	0.629043	-0.118895	14	50809588	CDKL1	Body	opensea	Body-opensea		0.606219	0.568791	0.76866	0.696085	0.872715	0.582205	0.711585	0.663454	0.78051	0.634678
11570	cg06674479	-0.11888	0.792672	-3.06682	0.0124919	0.0124919	-3.08578	0.852112	0.733232	-0.11888	6	6818553		IGR	opensea	IGR-opensea		0.949938	0.830596	0.847362	0.776478	0.824836	0.735201	0.827673	0.685622	0.81075	0.638262
42830	cg26654573	-0.118739	0.291908	-4.84942	0.000759525	0.000759525	-0.278995	0.351278	0.232539	-0.118739	16	11035049	DEXI	3'UTR	shore	3'UTR-shore	chr16:11035496-11036696	0.357531	0.212358	0.306401	0.277562	0.434839	0.20007	0.333919	0.23214	0.323698	0.240565
7369	cg04223924	-0.11864	0.202666	-2.78373	0.0200821	0.0200821	-3.55279	0.261986	0.143346	-0.11864	2	98552472	TMEM131	Body	opensea	Body-opensea		0.316118	0.107735	0.298125	0.190879	0.304977	0.18593	0.0958834	0.0913776	0.294824	0.140808
23811	cg13928613	-0.118616	0.3577	-2.6951	0.0233145	0.0233145	-3.69848	0.417008	0.298392	-0.118616	12	27614991		IGR	opensea	IGR-opensea		0.574863	0.338394	0.382696	0.318777	0.4444	0.29319	0.341699	0.226702	0.341381	0.314897
738	cg00408068	-0.118518	0.203859	-2.38802	0.0391042	0.0391042	-4.19793	0.263118	0.1446	-0.118518	9	114720562		IGR	opensea	IGR-opensea		0.263403	0.100819	0.150254	0.112347	0.242551	0.0751026	0.242068	0.18175	0.417314	0.252982
23179	cg13597629	-0.118517	0.828726	-4.23619	0.00189959	0.00189959	-1.20189	0.887985	0.769468	-0.118517	6	149777806	ZC3H12D	Body	island	Body-island	chr6:149777792-149778189	0.9435	0.829746	0.863305	0.745776	0.919706	0.711022	0.897648	0.789974	0.815765	0.770821
21653	cg12682972	-0.118259	0.517149	-3.17518	0.0104292	0.0104292	-2.90705	0.576279	0.45802	-0.118259	2	102444908	MAP4K4	Body	opensea	Body-opensea		0.50998	0.4748	0.525441	0.433429	0.639896	0.403042	0.529212	0.448925	0.676867	0.529903
30022	cg17678047	-0.118225	0.28491	-2.28411	0.0465508	0.0465508	-4.36402	0.344023	0.225798	-0.118225	1	162848004		IGR	opensea	IGR-opensea		0.246166	0.131415	0.302011	0.219915	0.520249	0.281924	0.279283	0.209095	0.372405	0.286641
30784	cg18187548	-0.118095	0.802827	-2.41424	0.0374177	0.0374177	-4.15572	0.861875	0.74378	-0.118095	12	44578727	TMEM117	Body	opensea	Body-opensea		0.960111	0.872949	0.792582	0.623016	0.817863	0.678943	0.844927	0.802351	0.893892	0.74164
35332	cg21444731	-0.118065	0.514673	-3.70674	0.00437041	0.00437041	-2.03922	0.573705	0.45564	-0.118065	22	24034126	RGL4	5'UTR	opensea	5'UTR-opensea		0.587599	0.466191	0.540199	0.486107	0.684286	0.453608	0.506509	0.475922	0.549933	0.396372
9342	cg05382022	-0.11803	0.727286	-2.95387	0.0150896	0.0150896	-3.27222	0.786301	0.668271	-0.11803	1	95698917	RWDD3	TSS1500	shore	TSS1500-shore	chr1:95699725-95700142	0.892942	0.589977	0.679008	0.662491	0.816612	0.665637	0.810876	0.700252	0.732065	0.722996
25184	cg14694536	-0.117811	0.688179	-3.52477	0.00586666	0.00586666	-2.33398	0.747084	0.629273	-0.117811	12	11925622	ETV6	Body	opensea	Body-opensea		0.816569	0.726679	0.747307	0.591104	0.735797	0.675597	0.714608	0.595264	0.72114	0.557721
38851	cg23954887	-0.117766	0.780519	-3.05693	0.0126999	0.0126999	-3.1021	0.839402	0.721636	-0.117766	12	11957337	ETV6	Body	opensea	Body-opensea		0.915454	0.730175	0.740283	0.630102	0.867457	0.734401	0.88172	0.797597	0.792094	0.715902
38813	cg23934604	-0.1177	0.788143	-3.26531	0.0089818	0.0089818	-2.75867	0.846993	0.729293	-0.1177	1	227315632	CDC42BPA	Body	opensea	Body-opensea		0.916568	0.843182	0.811428	0.693365	0.889628	0.723184	0.799429	0.657996	0.817913	0.72874
10909	cg06311863	-0.117698	0.793682	-4.76506	0.000858859	0.000858859	-0.40268	0.852531	0.734833	-0.117698	3	55508686	WNT5A	Body	island	Body-island	chr3:55508336-55508708	0.897568	0.691417	0.879471	0.703679	0.859102	0.80065	0.81408	0.719278	0.812432	0.759141
37234	cg22827496	-0.117621	0.689677	-4.25609	0.00184239	0.00184239	-1.17112	0.748488	0.630867	-0.117621	6	12014450	HIVEP1	5'UTR	shore	5'UTR-shore	chr6:12012543-12013379	0.803418	0.71869	0.725146	0.608625	0.70083	0.643832	0.764885	0.594887	0.748159	0.5883
15569	cg08972831	-0.117618	0.180108	-4.35729	0.00157834	0.00157834	-1.01538	0.238917	0.121299	-0.117618	12	68091432		IGR	opensea	IGR-opensea		0.229908	0.116715	0.289465	0.134639	0.174192	0.107794	0.183485	0.112021	0.317538	0.135327
18733	cg10873032	-0.117598	0.776095	-4.05964	0.00249773	0.00249773	-1.47735	0.834894	0.717297	-0.117598	8	30278708	RBPMS	Body	opensea	Body-opensea		0.884613	0.776329	0.801363	0.672243	0.885024	0.726369	0.832767	0.66519	0.770705	0.746351
25536	cg14914174	-0.117594	0.223663	-4.05483	0.00251658	0.00251658	-1.48491	0.28246	0.164866	-0.117594	3	31045929		IGR	opensea	IGR-opensea		0.20159	0.170611	0.309025	0.157926	0.381386	0.194247	0.257167	0.155757	0.263133	0.145789
3554	cg01963224	-0.117486	0.158272	-4.27216	0.00179751	0.00179751	-1.14629	0.217015	0.0995286	-0.117486	14	71791671		IGR	shelf	IGR-shelf	chr14:71786855-71788225	0.143509	0.0935298	0.229423	0.0561081	0.213343	0.0810471	0.204437	0.109752	0.294363	0.157206
18789	cg10915554	-0.11746	0.753091	-2.42508	0.0367422	0.0367422	-4.13826	0.811822	0.694361	-0.11746	9	73021673	KLF9	Body	opensea	Body-opensea		0.795942	0.770101	0.810023	0.640069	0.876404	0.596857	0.849682	0.835734	0.727056	0.629046
36665	cg22415303	-0.117448	0.843452	-6.65034	6.98639e-05	6.98639e-05	2.10203	0.902176	0.784728	-0.117448	12	50642439	LIMA1	Body	opensea	Body-opensea		0.93964	0.792945	0.876714	0.798266	0.915041	0.780048	0.897983	0.819084	0.881504	0.733298
32565	cg19479214	-0.117359	0.348645	-3.07021	0.0124213	0.0124213	-3.08018	0.407324	0.289965	-0.117359	22	25458553	KIAA1671	Body	opensea	Body-opensea		0.301441	0.361383	0.442122	0.285533	0.454661	0.247163	0.393872	0.351423	0.444525	0.204325
4371	cg02472818	-0.117329	0.730654	-3.70913	0.00435365	0.00435365	-2.03537	0.789318	0.671989	-0.117329	7	130148654	COPG2	Body	opensea	Body-opensea		0.789763	0.63839	0.853027	0.720987	0.856725	0.675488	0.691475	0.673164	0.755602	0.651917
39600	cg24449055	-0.117202	0.457883	-2.69329	0.0233857	0.0233857	-3.70144	0.516484	0.399282	-0.117202	22	27548436		IGR	opensea	IGR-opensea		0.583756	0.527439	0.481712	0.362723	0.424397	0.327538	0.4986	0.366871	0.593954	0.411837
41928	cg26046718	-0.116998	0.434175	-2.36771	0.0404612	0.0404612	-4.23053	0.492674	0.375676	-0.116998	4	26901670	STIM2	Body	opensea	Body-opensea		0.634102	0.377216	0.446544	0.276299	0.42604	0.348576	0.440873	0.36895	0.51581	0.507338
27069	cg15836427	-0.116962	0.541351	-2.33493	0.0427496	0.0427496	-4.28302	0.599832	0.48287	-0.116962	7	155640618		IGR	opensea	IGR-opensea		0.728874	0.358617	0.549479	0.518791	0.604521	0.514161	0.47887	0.46235	0.637414	0.560429
5189	cg02962508	-0.116929	0.404077	-4.11544	0.00228967	0.00228967	-1.38986	0.462541	0.345612	-0.116929	8	61821442		IGR	shore	IGR-shore	chr8:61822358-61823028	0.448296	0.306444	0.41497	0.336857	0.475254	0.341215	0.419386	0.408013	0.5548	0.33553
32815	cg19653221	-0.116857	0.767943	-4.0132	0.00268606	0.00268606	-1.55045	0.826371	0.709514	-0.116857	11	82708588	RAB30	5'UTR	opensea	5'UTR-opensea		0.922912	0.735048	0.781635	0.708063	0.870357	0.686773	0.775368	0.725637	0.781583	0.69205
37125	cg22744767	-0.11684	0.345735	-3.04045	0.0130544	0.0130544	-3.1293	0.404155	0.287315	-0.11684	3	193341261	OPA1-AS1	Body	opensea	Body-opensea		0.457102	0.35276	0.499378	0.313635	0.368478	0.251052	0.407821	0.249978	0.287996	0.26915
23128	cg13576175	-0.116742	0.855463	-3.05687	0.0127011	0.0127011	-3.10219	0.913834	0.797092	-0.116742	17	504991	VPS53	Body	opensea	Body-opensea		0.97301	0.912516	0.904353	0.749255	0.909722	0.755336	0.894766	0.861194	0.887317	0.707156
9144	cg05276829	-0.116661	0.78204	-3.32189	0.00818067	0.00818067	-2.66572	0.840371	0.72371	-0.116661	2	54861832	SPTBN1	Body	opensea	Body-opensea		0.795295	0.743501	0.891593	0.724004	0.875805	0.751086	0.784408	0.793028	0.854752	0.606928
38992	cg24050135	-0.116188	0.403113	-3.18623	0.0102396	0.0102396	-2.88885	0.461206	0.345019	-0.116188	1	234659547		IGR	opensea	IGR-opensea		0.515235	0.342891	0.49417	0.359265	0.355804	0.277537	0.411054	0.408181	0.52977	0.33722
13412	cg07705994	-0.115829	0.692449	-2.72149	0.0223007	0.0223007	-3.65514	0.750364	0.634535	-0.115829	16	12782949	CPPED1	Body	opensea	Body-opensea		0.751264	0.63163	0.748825	0.621152	0.892732	0.719386	0.714861	0.608268	0.644138	0.592238
42780	cg26618437	-0.115816	0.55255	-2.92149	0.0159318	0.0159318	-3.32568	0.610458	0.494641	-0.115816	8	42994955	HGSNAT	TSS1500	shore	TSS1500-shore	chr8:42995665-42996591	0.642991	0.417459	0.548291	0.459062	0.731342	0.532524	0.58283	0.508339	0.546833	0.555822
16846	cg09731313	-0.115733	0.235636	-4.21035	0.00197672	0.00197672	-1.24196	0.293503	0.17777	-0.115733	2	213833577		IGR	opensea	IGR-opensea		0.380931	0.119786	0.291935	0.174924	0.301959	0.201371	0.229409	0.192541	0.263279	0.200228
891	cg00489394	-0.115702	0.102406	-5.16072	0.000486881	0.000486881	0.168026	0.160257	0.0445548	-0.115702	11	63259326	HRASLS5	TSS1500	shore	TSS1500-shore	chr11:63258378-63258804	0.0920248	0.0542134	0.187348	0.0550332	0.224475	0.0398589	0.126613	0.0475211	0.170823	0.0261473
43213	cg26894278	-0.115608	0.408173	-3.72539	0.00424145	0.00424145	-2.0092	0.465977	0.350369	-0.115608	13	21016241	CRYL1	Body	opensea	Body-opensea		0.47406	0.41325	0.479948	0.310554	0.427129	0.432701	0.444724	0.317885	0.504025	0.277457
5852	cg03330377	-0.115505	0.710826	-2.59287	0.0276978	0.0276978	-3.86584	0.768578	0.653074	-0.115505	7	92242243	CDK6	3'UTR	opensea	3'UTR-opensea		0.684935	0.765004	0.798995	0.664112	0.769469	0.697005	0.760219	0.627256	0.829274	0.511991
24871	cg14523284	-0.1155	0.48489	-6.24544	0.000115014	0.000115014	1.60924	0.54264	0.42714	-0.1155	5	131993614	IL13	TSS1500	shore	TSS1500-shore	chr5:131991554-131992304	0.587711	0.44276	0.563355	0.391568	0.500617	0.406029	0.535303	0.455841	0.526215	0.439505
32897	cg19712663	-0.115397	0.369602	-2.82313	0.0187941	0.0187941	-3.4879	0.427301	0.311904	-0.115397	6	3371264	SLC22A23	Body	opensea	Body-opensea		0.472898	0.397599	0.378947	0.220668	0.494486	0.356693	0.363105	0.229757	0.42707	0.354801
6173	cg03516335	-0.115315	0.799547	-3.03928	0.0130799	0.0130799	-3.13123	0.857205	0.74189	-0.115315	11	72122809	CLPB	Body	opensea	Body-opensea		0.832341	0.737539	0.879137	0.800099	0.937038	0.741775	0.761216	0.792063	0.876293	0.637973
38445	cg23646614	-0.115288	0.121445	-5.179	0.000474539	0.000474539	0.19381	0.179089	0.0638014	-0.115288	11	48083100	PTPRJ	Body	opensea	Body-opensea		0.200018	0.0564314	0.150398	0.0886592	0.23066	0.0618659	0.104855	0.0543681	0.209516	0.0576824
33343	cg20002051	-0.115192	0.805812	-2.58246	0.0281881	0.0281881	-3.88284	0.863408	0.748216	-0.115192	10	28963427		IGR	shelf	IGR-shelf	chr10:28965704-28967266	0.899933	0.84081	0.82388	0.795649	0.832536	0.773384	0.78843	0.649341	0.97226	0.681893
10557	cg06108882	-0.115178	0.451655	-4.31874	0.00167384	0.00167384	-1.07453	0.509244	0.394066	-0.115178	6	32835220		IGR	opensea	IGR-opensea		0.478859	0.389032	0.51127	0.381051	0.52096	0.392243	0.539014	0.487094	0.496118	0.320911
37153	cg22770911	-0.115127	0.291064	-4.46367	0.00134357	0.00134357	-0.853213	0.348628	0.233501	-0.115127	10	8101307	GATA3	Body	shore	Body-shore	chr10:8100384-8100768	0.424108	0.196108	0.364489	0.232727	0.358542	0.230436	0.26928	0.245653	0.326721	0.262581
7884	cg04541281	-0.115068	0.293217	-5.30415	0.000398546	0.000398546	0.368964	0.350751	0.235683	-0.115068	8	19472336	CSGALNACT1	Body	opensea	Body-opensea		0.383595	0.269621	0.308303	0.198346	0.32166	0.217911	0.335384	0.263465	0.404813	0.229074
12268	cg07062743	-0.114986	0.789976	-3.53842	0.00573781	0.00573781	-2.31178	0.847469	0.732483	-0.114986	7	22720132		IGR	opensea	IGR-opensea		0.849966	0.716451	0.882931	0.679708	0.836109	0.756326	0.743841	0.72415	0.924501	0.785781
23293	cg13662121	-0.114897	0.668754	-3.65222	0.00477159	0.00477159	-2.12723	0.726203	0.611306	-0.114897	6	36644997	CDKN1A	TSS1500	shore	TSS1500-shore	chr6:36646244-36648465	0.808862	0.603972	0.73676	0.607699	0.7764	0.582234	0.650368	0.658729	0.658624	0.603895
39819	cg24598761	-0.11489	0.440111	-2.49166	0.0328472	0.0328472	-4.03057	0.497556	0.382666	-0.11489	10	106014256	GSTO1	TSS1500	shore	TSS1500-shore	chr10:106014667-106015087	0.504197	0.3941	0.467551	0.400951	0.60598	0.277259	0.427912	0.325665	0.48214	0.515358
16514	cg09529437	-0.114801	0.627495	-4.36968	0.00154889	0.00154889	-0.996411	0.684896	0.570095	-0.114801	16	24136792	PRKCB	Body	opensea	Body-opensea		0.710572	0.594715	0.763063	0.573876	0.676598	0.578662	0.617572	0.585369	0.656674	0.517854
22494	cg13189271	-0.114799	0.617479	-3.38324	0.00739497	0.00739497	-2.56512	0.674878	0.560079	-0.114799	6	15365693	JARID2	Body	opensea	Body-opensea		0.628996	0.4783	0.637721	0.559414	0.686728	0.537714	0.65003	0.631482	0.770918	0.593486
24075	cg14081147	-0.114758	0.688015	-2.30229	0.0451546	0.0451546	-4.3351	0.745394	0.630636	-0.114758	3	123278354	HACD2	Body	opensea	Body-opensea		0.726587	0.771365	0.74852	0.650032	0.834728	0.630498	0.692759	0.466167	0.724376	0.635117
36846	cg22538991	-0.114737	0.553377	-3.98296	0.00281671	0.00281671	-1.5982	0.610746	0.496009	-0.114737	14	61883606	PRKCH	Body	opensea	Body-opensea		0.610767	0.529249	0.620847	0.486965	0.624366	0.521169	0.604519	0.559357	0.59323	0.383305
1839	cg01017257	-0.114455	0.720783	-3.93654	0.00303046	0.00303046	-1.67171	0.77801	0.663555	-0.114455	1	15059738	KIAA1026	Body	opensea	Body-opensea		0.797089	0.75102	0.740964	0.611766	0.732038	0.617118	0.788665	0.67869	0.831297	0.659183
11740	cg06763443	-0.114444	0.749522	-3.05941	0.0126473	0.0126473	-3.098	0.806743	0.6923	-0.114444	5	137675015	FAM53C	5'UTR	shore	5'UTR-shore	chr5:137673380-137674328	0.825053	0.66485	0.755099	0.641468	0.897893	0.736935	0.716315	0.652723	0.839357	0.765523
30515	cg18013517	-0.114315	0.488083	-3.98456	0.00280967	0.00280967	-1.59568	0.545241	0.430926	-0.114315	9	129624658	ZBTB34	5'UTR	shore	5'UTR-shore	chr9:129622611-129623574	0.560232	0.396524	0.51271	0.39138	0.631141	0.43616	0.47328	0.462353	0.548841	0.468213
33289	cg19968849	-0.11431	0.183414	-3.91427	0.00313901	0.00313901	-1.70707	0.240569	0.126259	-0.11431	6	21180642	CDKAL1	Body	opensea	Body-opensea		0.216664	0.135352	0.224536	0.140589	0.320589	0.184957	0.267791	0.0777677	0.173263	0.0926287
34744	cg21015639	-0.114245	0.722584	-2.35816	0.0411149	0.0411149	-4.24584	0.779707	0.665462	-0.114245	1	97560282	DPYD-AS1	TSS1500	opensea	TSS1500-opensea		0.929932	0.737195	0.804404	0.575693	0.760711	0.672761	0.714184	0.615181	0.689301	0.726479
19736	cg11513904	-0.114193	0.295539	-3.34491	0.00787617	0.00787617	-2.62794	0.352635	0.238443	-0.114193	8	74208354	RDH10	Body	shore	Body-shore	chr8:74206223-74208179	0.401549	0.226808	0.412581	0.259347	0.237648	0.250396	0.349203	0.28681	0.362194	0.168853
16249	cg09366265	-0.114122	0.41693	-2.93889	0.0154736	0.0154736	-3.29696	0.473991	0.359869	-0.114122	17	40858947	EZH1	Body	opensea	Body-opensea		0.418858	0.256106	0.523923	0.462007	0.535792	0.393399	0.433959	0.317939	0.457423	0.369893
26959	cg15782465	-0.114111	0.669159	-4.24206	0.00188253	0.00188253	-1.19282	0.726215	0.612104	-0.114111	1	25774461	TMEM57	Body	opensea	Body-opensea		0.716867	0.581519	0.737872	0.58498	0.780451	0.629818	0.645761	0.674699	0.750123	0.589502
8576	cg04946003	-0.113962	0.645846	-2.28278	0.0466546	0.0466546	-4.36614	0.702827	0.588865	-0.113962	18	54364452	WDR7	Body	opensea	Body-opensea		0.688111	0.639704	0.840285	0.603872	0.639734	0.634261	0.729658	0.44202	0.616349	0.624469
31779	cg18919209	-0.113842	0.81532	-4.1025	0.00233622	0.00233622	-1.4101	0.872242	0.758399	-0.113842	11	96012039	MAML2	Body	opensea	Body-opensea		0.894333	0.72789	0.861904	0.779367	0.929969	0.703948	0.788527	0.800749	0.886474	0.780042
25109	cg14646311	-0.113832	0.785581	-2.71646	0.0224904	0.0224904	-3.6634	0.842497	0.728665	-0.113832	20	45980981	ZMYND8	5'UTR	opensea	5'UTR-opensea		0.857442	0.728529	0.79069	0.616282	0.839966	0.678779	0.853305	0.877691	0.871082	0.742044
11321	cg06547017	-0.113816	0.549044	-2.80479	0.0193827	0.0193827	-3.5181	0.605952	0.492136	-0.113816	7	105514694	ATXN7L1	Body	shelf	Body-shelf	chr7:105516844-105517963	0.632704	0.590398	0.633329	0.441589	0.656164	0.505724	0.467141	0.458467	0.640421	0.464501
26246	cg15329179	-0.11379	0.123221	-7.52995	2.53199e-05	2.53199e-05	3.09381	0.180116	0.0663261	-0.11379	5	131993728	IL13	TSS200	shore	TSS200-shore	chr5:131991554-131992304	0.199725	0.0879753	0.180456	0.0858668	0.211266	0.0537879	0.139342	0.0624213	0.169793	0.0415794
32744	cg19605623	-0.113679	0.308952	-3.32905	0.00808461	0.00808461	-2.65396	0.365792	0.252112	-0.113679	3	159579349	SCHIP1	Body	opensea	Body-opensea		0.393671	0.188797	0.382194	0.322766	0.425945	0.292403	0.364038	0.239541	0.263111	0.217055
35363	cg21465673	-0.113591	0.35778	-2.97857	0.0144782	0.0144782	-3.23146	0.414575	0.300985	-0.113591	5	96298581	LNPEP	5'UTR	opensea	5'UTR-opensea		0.291409	0.246454	0.464879	0.296826	0.38044	0.274847	0.436605	0.355359	0.499543	0.331438
27306	cg15982002	-0.113546	0.48074	-2.5305	0.030767	0.030767	-3.96748	0.537513	0.423966	-0.113546	8	11666492	FDFT1	TSS200	shore	TSS200-shore	chr8:11665773-11666045	0.436096	0.398594	0.600598	0.43335	0.676833	0.466292	0.435602	0.427956	0.538436	0.39364
21019	cg12298529	-0.113534	0.598978	-2.90608	0.016349	0.016349	-3.3511	0.655745	0.542211	-0.113534	12	122019964	KDM2B	TSS1500	shore	TSS1500-shore	chr12:122018170-122018457	0.731524	0.516881	0.669749	0.474126	0.588276	0.550134	0.566245	0.54113	0.722934	0.628786
22111	cg12953755	-0.113521	0.852348	-4.63991	0.00103259	0.00103259	-0.588127	0.909108	0.795587	-0.113521	7	36912022	ELMO1	Body	opensea	Body-opensea		0.90175	0.762912	0.916418	0.836347	0.912898	0.821988	0.899698	0.709915	0.914775	0.846774
17707	cg10256933	-0.113449	0.828851	-2.68918	0.0235482	0.0235482	-3.70819	0.885576	0.772127	-0.113449	1	70685979	SRSF11	5'UTR	shore	5'UTR-shore	chr1:70687300-70687560	0.923288	0.795928	0.907092	0.798094	0.872847	0.83756	0.84359	0.600651	0.881062	0.828402
27295	cg15977864	-0.11317	0.389837	-2.6977	0.0232125	0.0232125	-3.6942	0.446422	0.333252	-0.11317	12	25084721	BCAT1	Body	opensea	Body-opensea		0.40386	0.3261	0.442868	0.273117	0.373929	0.263834	0.480177	0.465626	0.531276	0.337582
24073	cg14080048	-0.113159	0.587992	-3.36745	0.00758939	0.00758939	-2.59099	0.644572	0.531412	-0.113159	7	67319485		IGR	opensea	IGR-opensea		0.716114	0.448119	0.585439	0.548427	0.693801	0.573945	0.611185	0.498173	0.616318	0.588396
43517	cg27098804	-0.113133	0.738515	-2.79501	0.0197043	0.0197043	-3.53421	0.795081	0.681948	-0.113133	11	60776124	CD6	Body	island	Body-island	chr11:60775036-60776307	0.870365	0.646099	0.691533	0.670808	0.881783	0.628763	0.74689	0.770422	0.784836	0.69365
41334	cg25617952	-0.112982	0.537841	-2.61787	0.026555	0.026555	-3.825	0.594332	0.48135	-0.112982	2	173421844	PDK1	Body	shore	Body-shore	chr2:173420200-173421443	0.687404	0.470227	0.554253	0.437406	0.529625	0.390023	0.566125	0.499996	0.634255	0.6091
1412	cg00777737	-0.11297	0.685341	-3.11108	0.0116029	0.0116029	-3.01274	0.741826	0.628855	-0.11297	1	8762366	RERE	5'UTR	shore	5'UTR-shore	chr1:8763005-8763549	0.704249	0.583726	0.717817	0.718248	0.730774	0.543337	0.71946	0.672367	0.836829	0.626599
31124	cg18424125	-0.112959	0.823449	-2.9477	0.0152466	0.0152466	-3.28241	0.879928	0.766969	-0.112959	8	97294568	PTDSS1	Body	opensea	Body-opensea		0.873113	0.740001	0.900866	0.824721	0.883161	0.827837	0.864808	0.825477	0.877694	0.61681
42895	cg26695291	-0.112934	0.577749	-4.52309	0.00122885	0.00122885	-0.76334	0.634216	0.521282	-0.112934	11	8832726	ST5	TSS1500	opensea	TSS1500-opensea		0.683167	0.519415	0.550028	0.534727	0.646437	0.545677	0.61305	0.483759	0.678399	0.522831
23761	cg13904562	-0.112898	0.72963	-2.31932	0.0438841	0.0438841	-4.30796	0.786079	0.673181	-0.112898	12	48690974		IGR	opensea	IGR-opensea		0.701672	0.70841	0.738037	0.718725	0.921696	0.689533	0.747104	0.717155	0.821887	0.532085
5209	cg02971209	-0.11286	0.290527	-3.48016	0.00630939	0.00630939	-2.40668	0.346957	0.234097	-0.11286	8	8932770		IGR	opensea	IGR-opensea		0.405105	0.286183	0.384962	0.222516	0.394683	0.206426	0.255529	0.19181	0.294507	0.263551
16537	cg09545443	-0.112853	0.447535	-2.528	0.0308968	0.0308968	-3.97155	0.503961	0.391108	-0.112853	3	106960066	LOC344595	Body	shore	Body-shore	chr3:106959409-106959925	0.487785	0.372922	0.436384	0.425784	0.689935	0.395171	0.457592	0.36375	0.448113	0.397914
19908	cg11615282	-0.112807	0.575735	-4.06129	0.00249127	0.00249127	-1.47474	0.632139	0.519331	-0.112807	6	157473439	ARID1B	Body	opensea	Body-opensea		0.655967	0.536338	0.616144	0.514228	0.698649	0.45923	0.643282	0.54455	0.546652	0.542309
4552	cg02577773	-0.112796	0.534848	-3.33049	0.00806546	0.00806546	-2.6516	0.591247	0.47845	-0.112796	2	208027870	KLF7	Body	shelf	Body-shelf	chr2:208030852-208031477	0.704936	0.448679	0.557812	0.499331	0.611038	0.472514	0.48774	0.477548	0.594707	0.494178
15662	cg09027133	-0.11262	0.486565	-2.94285	0.0153712	0.0153712	-3.29042	0.542875	0.430255	-0.11262	1	25945042	MAN1C1	Body	shore	Body-shore	chr1:25942661-25943191	0.46777	0.427198	0.526896	0.467883	0.619937	0.348368	0.483519	0.500709	0.616253	0.407113
23746	cg13899534	-0.112435	0.642336	-4.36312	0.00156442	0.00156442	-1.00646	0.698554	0.586119	-0.112435	14	77425830		IGR	shelf	IGR-shelf	chr14:77422842-77423094	0.783629	0.630394	0.685439	0.568893	0.670648	0.550464	0.694578	0.620592	0.658473	0.56025
2237	cg01240169	-0.11241	0.455031	-3.43562	0.00678615	0.00678615	-2.47942	0.511237	0.398826	-0.11241	2	61034722		IGR	opensea	IGR-opensea		0.537126	0.447162	0.519594	0.381671	0.583022	0.463846	0.480867	0.329417	0.435574	0.372035
34100	cg20557183	-0.112391	0.52072	-3.19113	0.0101567	0.0101567	-2.88078	0.576915	0.464524	-0.112391	11	45119653	PRDM11	Body	opensea	Body-opensea		0.640809	0.468033	0.538213	0.460777	0.6663	0.48042	0.454562	0.455834	0.584691	0.457557
35123	cg21288889	-0.112357	0.452153	-2.55229	0.0296584	0.0296584	-3.93203	0.508331	0.395975	-0.112357	6	89792677	PNRC1	Body	shore	Body-shore	chr6:89790137-89791781	0.423621	0.466073	0.517833	0.396309	0.621637	0.366403	0.399112	0.343937	0.579453	0.407152
19657	cg11457118	-0.112316	0.584137	-2.86335	0.0175653	0.0175653	-3.42159	0.640295	0.527979	-0.112316	3	107317754	BBX	5'UTR	opensea	5'UTR-opensea		0.770665	0.487757	0.60375	0.504723	0.609913	0.490968	0.560396	0.607038	0.656752	0.549407
21809	cg12778550	-0.112306	0.258671	-3.29012	0.00862095	0.00862095	-2.71789	0.314824	0.202518	-0.112306	4	26259683		IGR	opensea	IGR-opensea		0.283961	0.239808	0.341936	0.138283	0.279785	0.236072	0.377369	0.280284	0.291069	0.118145
26957	cg15781627	-0.112264	0.57812	-5.30995	0.000395357	0.000395357	0.377023	0.634251	0.521988	-0.112264	18	56296419	ALPK2	TSS1500	opensea	TSS1500-opensea		0.650307	0.538442	0.619656	0.487572	0.629349	0.525242	0.645409	0.591566	0.626536	0.467116
24326	cg14223231	-0.112121	0.789659	-4.15353	0.00215819	0.00215819	-1.33035	0.845719	0.733599	-0.112121	7	22752714		IGR	opensea	IGR-opensea		0.875156	0.806971	0.815077	0.70596	0.883612	0.689601	0.790571	0.700822	0.864182	0.76464
26970	cg15787128	-0.112054	0.694584	-3.63738	0.00488731	0.00488731	-2.15123	0.750611	0.638557	-0.112054	9	117381841	C9orf91	Body	opensea	Body-opensea		0.767079	0.572258	0.652596	0.615897	0.790238	0.636184	0.758189	0.695454	0.784955	0.672993
12734	cg07322997	-0.111783	0.735438	-3.16488	0.0106093	0.0106093	-2.92403	0.79133	0.679547	-0.111783	8	129013023	PVT1	Body	opensea	Body-opensea		0.881674	0.685961	0.775831	0.690878	0.829912	0.752224	0.754394	0.669884	0.714838	0.598787
17129	cg09898122	-0.111761	0.328082	-2.99604	0.0140607	0.0140607	-3.20261	0.383963	0.272202	-0.111761	18	60825051	BCL2	Body	opensea	Body-opensea		0.286693	0.3352	0.386692	0.219942	0.460186	0.309821	0.414195	0.3072	0.372048	0.188848
24810	cg14488466	-0.111752	0.547103	-2.92705	0.0157838	0.0157838	-3.31649	0.602979	0.491227	-0.111752	9	93823465		IGR	opensea	IGR-opensea		0.580064	0.497899	0.720165	0.551144	0.598272	0.439823	0.558597	0.552641	0.557796	0.414627
8960	cg05172999	-0.111591	0.62886	-2.47104	0.0340077	0.0340077	-4.06398	0.684655	0.573064	-0.111591	1	93342890	FAM69A	TSS200	opensea	TSS200-opensea		0.639853	0.566302	0.631701	0.594952	0.870508	0.562251	0.594736	0.575907	0.686476	0.56591
31973	cg19066816	-0.111577	0.186887	-3.93211	0.00305174	0.00305174	-1.67874	0.242676	0.131099	-0.111577	3	3233719		IGR	opensea	IGR-opensea		0.297496	0.203216	0.215344	0.0834464	0.184716	0.111696	0.244857	0.0911528	0.270967	0.165982
3543	cg01957768	-0.111522	0.733163	-2.24141	0.0499972	0.0499972	-4.43169	0.788924	0.677402	-0.111522	17	65516088	PITPNC1	Body	opensea	Body-opensea		0.888444	0.77994	0.675856	0.640478	0.909571	0.677154	0.710092	0.657389	0.760658	0.632051
33221	cg19919673	-0.111409	0.272646	-2.54614	0.0299672	0.0299672	-3.94204	0.32835	0.216941	-0.111409	5	133949980	SAR1B	Body	opensea	Body-opensea		0.377302	0.3204	0.372174	0.127939	0.381558	0.273971	0.280998	0.152892	0.229718	0.209505
4682	cg02666129	-0.111399	0.743916	-3.36324	0.00764213	0.00764213	-2.59789	0.799616	0.688216	-0.111399	5	136550239	SPOCK1	Body	opensea	Body-opensea		0.820512	0.621402	0.752511	0.723095	0.898521	0.71705	0.774077	0.646525	0.752458	0.73301
19729	cg11507517	-0.111339	0.536994	-3.01414	0.0136413	0.0136413	-3.17273	0.592663	0.481324	-0.111339	1	246743403	CNST	5'UTR	opensea	5'UTR-opensea		0.545692	0.606367	0.611456	0.430534	0.588256	0.501382	0.563875	0.404707	0.654038	0.463632
19534	cg11374463	-0.111316	0.23912	-4.31397	0.0016861	0.0016861	-1.08188	0.294777	0.183462	-0.111316	6	137745654		IGR	opensea	IGR-opensea		0.215834	0.200215	0.35721	0.201346	0.32266	0.186264	0.275969	0.200889	0.302214	0.128595
15228	cg08765764	-0.111289	0.399337	-2.65288	0.0250335	0.0250335	-3.7677	0.454982	0.343692	-0.111289	3	32041731		IGR	opensea	IGR-opensea		0.555348	0.385128	0.37798	0.352456	0.379788	0.269359	0.502243	0.426203	0.459548	0.285317
43528	cg27106936	-0.11115	0.821511	-2.30172	0.0451973	0.0451973	-4.336	0.877086	0.765936	-0.11115	3	188038551	LPP	5'UTR	opensea	5'UTR-opensea		0.914542	0.738707	0.910673	0.657919	0.737651	0.813347	0.925912	0.886976	0.896652	0.732733
31353	cg18582408	-0.111078	0.229968	-2.85109	0.017931	0.017931	-3.44181	0.285507	0.174428	-0.111078	3	27434634	SLC4A7	Body	opensea	Body-opensea		0.369674	0.227655	0.284318	0.173784	0.164415	0.190794	0.357324	0.172584	0.251804	0.107324
3014	cg01667909	-0.111076	0.573275	-3.16069	0.0106835	0.0106835	-2.93094	0.628813	0.517737	-0.111076	3	182689613	DCUN1D1	Body	opensea	Body-opensea		0.735238	0.562632	0.639846	0.469497	0.595063	0.592691	0.597365	0.486521	0.576551	0.477343
4740	cg02701505	-0.110999	0.206838	-3.97946	0.0028323	0.0028323	-1.60375	0.262338	0.151339	-0.110999	12	11709051	LINC01252	Body	opensea	Body-opensea		0.31663	0.230057	0.25124	0.116132	0.281848	0.138344	0.228374	0.183117	0.233594	0.0890436
26025	cg15202169	-0.11099	0.655602	-3.20433	0.00993651	0.00993651	-2.85903	0.711097	0.600107	-0.11099	6	135482465		IGR	opensea	IGR-opensea		0.707731	0.601226	0.687086	0.599242	0.835062	0.625715	0.632362	0.539407	0.693244	0.634948
12184	cg07020049	-0.110891	0.785701	-3.31249	0.00830839	0.00830839	-2.68114	0.841147	0.730256	-0.110891	2	127774104		IGR	opensea	IGR-opensea		0.929635	0.715324	0.782886	0.709815	0.9126	0.78117	0.772499	0.740481	0.808114	0.70449
9616	cg05530351	-0.110875	0.736421	-2.58333	0.0281465	0.0281465	-3.88141	0.791859	0.680983	-0.110875	14	50809487	CDKL1	Body	opensea	Body-opensea		0.90255	0.582603	0.726501	0.695762	0.8322	0.648679	0.736785	0.696292	0.761257	0.781582
37845	cg23232873	-0.110823	0.62191	-3.38251	0.00740383	0.00740383	-2.56631	0.677322	0.566498	-0.110823	1	113819171		IGR	opensea	IGR-opensea		0.731841	0.455645	0.655	0.584282	0.659337	0.59303	0.675368	0.547169	0.665063	0.652367
5926	cg03371609	-0.110757	0.750463	-3.41484	0.00702116	0.00702116	-2.51339	0.805841	0.695084	-0.110757	8	52322171	PXDNL	Body	island	Body-island	chr8:52321162-52322221	0.899426	0.665017	0.784062	0.680297	0.822638	0.703301	0.695553	0.697921	0.827527	0.728885
36804	cg22511970	-0.110745	0.598324	-2.88886	0.0168287	0.0168287	-3.37952	0.653697	0.542952	-0.110745	2	207847521		IGR	opensea	IGR-opensea		0.676746	0.62986	0.752279	0.530677	0.677122	0.475112	0.56083	0.542539	0.601507	0.536572
39527	cg24405417	-0.11072	0.573059	-4.22545	0.00193126	0.00193126	-1.21854	0.628419	0.517699	-0.11072	6	138059484	LOC100507406	Body	opensea	Body-opensea		0.684222	0.475183	0.636526	0.584701	0.661161	0.508914	0.591468	0.515247	0.568719	0.50445
29423	cg17311916	-0.110704	0.467817	-2.9327	0.0156349	0.0156349	-3.30717	0.523169	0.412465	-0.110704	2	30661265		IGR	opensea	IGR-opensea		0.675447	0.442464	0.484528	0.395471	0.523681	0.402071	0.482274	0.396979	0.449913	0.425339
3912	cg02181180	-0.110624	0.849992	-5.7472	0.000218717	0.000218717	0.969572	0.905303	0.79468	-0.110624	14	21140550		IGR	opensea	IGR-opensea		0.948764	0.80463	0.909079	0.821488	0.933683	0.78236	0.847918	0.765694	0.887073	0.799225
27424	cg16050349	-0.110562	0.703557	-2.2735	0.0473849	0.0473849	-4.38087	0.758838	0.648276	-0.110562	3	138478129	PIK3CB	1stExon	opensea	1stExon-opensea		0.818804	0.628706	0.808237	0.702086	0.888565	0.652543	0.641037	0.64401	0.637546	0.614034
37491	cg23012855	-0.110557	0.73835	-2.4947	0.0326798	0.0326798	-4.02564	0.793628	0.683071	-0.110557	1	235111328		IGR	opensea	IGR-opensea		0.92978	0.659466	0.724857	0.696122	0.790652	0.626515	0.714752	0.644336	0.8081	0.788917
22154	cg12981272	-0.110506	0.523815	-2.63813	0.0256636	0.0256636	-3.79185	0.579068	0.468562	-0.110506	3	37281848		IGR	shelf	IGR-shelf	chr3:37284558-37285281	0.724644	0.542135	0.558691	0.485364	0.571595	0.467528	0.535731	0.45966	0.504681	0.388121
34928	cg21160099	-0.110479	0.641494	-3.06114	0.0126108	0.0126108	-3.09514	0.696734	0.586255	-0.110479	6	100060917	PRDM13	Body	shore	Body-shore	chr6:100060979-100062657	0.6362	0.537679	0.700719	0.589145	0.81995	0.568474	0.615103	0.622664	0.711698	0.613312
14723	cg08468422	-0.110312	0.580284	-3.36182	0.00765997	0.00765997	-2.60021	0.635439	0.525128	-0.110312	1	112016803	C1orf162	5'UTR	opensea	5'UTR-opensea		0.616791	0.484827	0.624302	0.50457	0.713824	0.469748	0.595832	0.533515	0.626449	0.632979
43082	cg26809630	-0.11028	0.364616	-3.18657	0.0102338	0.0102338	-2.88829	0.419756	0.309476	-0.11028	3	151844215		IGR	opensea	IGR-opensea		0.496734	0.346088	0.394876	0.397899	0.409884	0.329495	0.391305	0.225583	0.405978	0.248315
42705	cg26571928	-0.110239	0.762787	-2.83063	0.0185584	0.0185584	-3.47553	0.817907	0.707668	-0.110239	20	62032422		IGR	island	IGR-island	chr20:62031417-62032423	0.827464	0.720199	0.799077	0.733039	0.922124	0.793237	0.746138	0.683893	0.79473	0.607973
5102	cg02913714	-0.110203	0.555869	-3.13706	0.0111118	0.0111118	-2.9699	0.61097	0.500767	-0.110203	8	41862894	KAT6A	Body	opensea	Body-opensea		0.594986	0.465408	0.572284	0.588349	0.639087	0.506323	0.53736	0.482754	0.711135	0.461002
14971	cg08611640	-0.110191	0.658479	-3.53309	0.0057878	0.0057878	-2.32045	0.713574	0.603383	-0.110191	1	12508973	VPS13D	Body	opensea	Body-opensea		0.75516	0.563892	0.661022	0.663514	0.788559	0.590348	0.651878	0.559018	0.711253	0.640144
37827	cg23223616	-0.110078	0.636495	-3.91925	0.00311441	0.00311441	-1.69917	0.691534	0.581456	-0.110078	7	12836413		IGR	opensea	IGR-opensea		0.764963	0.667374	0.693206	0.55026	0.666761	0.580044	0.68623	0.567928	0.646511	0.541675
30173	cg17775490	-0.11001	0.635268	-4.52433	0.00122656	0.00122656	-0.761459	0.690273	0.580263	-0.11001	20	45179354	C20orf123	TSS200	opensea	TSS200-opensea		0.685423	0.542735	0.683445	0.556785	0.736427	0.593562	0.614811	0.586757	0.731258	0.621478
647	cg00354690	-0.109881	0.675707	-2.61181	0.0268278	0.0268278	-3.83491	0.730647	0.620766	-0.109881	10	22626242		IGR	shore	IGR-shore	chr10:22623350-22625875	0.75454	0.693208	0.787006	0.67903	0.805657	0.626991	0.626212	0.571914	0.679822	0.532689
3739	cg02075820	-0.109836	0.698273	-2.41388	0.0374406	0.0374406	-4.15631	0.753191	0.643355	-0.109836	11	17300909	NUCB2	5'UTR	shelf	5'UTR-shelf	chr11:17297779-17298694	0.666592	0.594202	0.687865	0.652468	0.773239	0.547023	0.805204	0.768797	0.833053	0.654283
25200	cg14701959	-0.109811	0.724736	-3.46379	0.00648038	0.00648038	-2.43339	0.779641	0.66983	-0.109811	6	15268104	JARID2	Body	opensea	Body-opensea		0.761037	0.710111	0.771181	0.683524	0.851936	0.705292	0.821364	0.651107	0.692686	0.599116
15495	cg08917944	-0.10978	0.876994	-3.37768	0.00746276	0.00746276	-2.57421	0.931884	0.822104	-0.10978	16	69430710		IGR	opensea	IGR-opensea		0.948113	0.827742	0.961889	0.859546	0.909304	0.842125	0.908881	0.694206	0.931235	0.886901
33531	cg20131654	-0.109628	0.154822	-3.41345	0.00703721	0.00703721	-2.51566	0.209636	0.100008	-0.109628	22	40347682	GRAP2	5'UTR	opensea	5'UTR-opensea		0.218785	0.0701017	0.270797	0.155262	0.19315	0.0833448	0.105086	0.0629911	0.260362	0.12834
6909	cg03948781	-0.109457	0.794147	-2.29928	0.0453827	0.0453827	-4.33989	0.848876	0.739419	-0.109457	1	205179583	DSTYK	Body	shore	Body-shore	chr1:205179963-205180910	0.842244	0.612985	0.878823	0.728967	0.882916	0.699218	0.733977	0.856019	0.90642	0.799904
23795	cg13921918	-0.109452	0.221076	-2.74422	0.0214629	0.0214629	-3.61778	0.275802	0.16635	-0.109452	13	95854612	ABCC4	Body	opensea	Body-opensea		0.405349	0.19141	0.330034	0.201865	0.239379	0.159593	0.229017	0.157593	0.175228	0.121288
10089	cg05835496	-0.109442	0.211929	-4.22506	0.00193241	0.00193241	-1.21914	0.26665	0.157209	-0.109442	10	30303477	KIAA1462	3'UTR	opensea	3'UTR-opensea		0.266192	0.188858	0.283363	0.133844	0.313322	0.233023	0.240149	0.110501	0.230225	0.119816
24216	cg14160787	-0.109442	0.607176	-2.59672	0.0275187	0.0275187	-3.85956	0.661897	0.552456	-0.109442	21	43818241	TMPRSS3	TSS1500	opensea	TSS1500-opensea		0.786777	0.571421	0.610189	0.575731	0.604867	0.452362	0.607191	0.541097	0.700462	0.621668
3062	cg01700248	-0.109376	0.581614	-4.29095	0.00174651	0.00174651	-1.11731	0.636302	0.526926	-0.109376	9	92074357	SEMA4D	5'UTR	opensea	5'UTR-opensea		0.680132	0.541945	0.621139	0.504972	0.688781	0.483148	0.626393	0.573084	0.565064	0.531481
14485	cg08328727	-0.109358	0.33308	-2.99672	0.0140447	0.0140447	-3.20148	0.387759	0.278401	-0.109358	2	75704065		IGR	opensea	IGR-opensea		0.396942	0.365907	0.327411	0.222814	0.500306	0.239859	0.348437	0.265748	0.365699	0.297678
43800	cg27298324	-0.109304	0.544649	-2.44979	0.0352457	0.0352457	-4.09835	0.599301	0.489997	-0.109304	1	182587340		IGR	shelf	IGR-shelf	chr1:182584177-182584545	0.679373	0.42461	0.482731	0.439203	0.673965	0.456007	0.553982	0.562782	0.606454	0.567386
44233	cg27589951	-0.109251	0.462305	-2.43872	0.0359083	0.0359083	-4.11623	0.51693	0.407679	-0.109251	10	8403493		IGR	opensea	IGR-opensea		0.617557	0.501889	0.494439	0.410128	0.569504	0.445945	0.487238	0.381656	0.415912	0.298778
9984	cg05773454	-0.109244	0.32933	-2.54771	0.0298878	0.0298878	-3.93948	0.383952	0.274708	-0.109244	11	78003665	GAB2	5'UTR	opensea	5'UTR-opensea		0.34819	0.304493	0.389033	0.346929	0.468976	0.273072	0.253074	0.206209	0.460484	0.242835
14387	cg08268679	-0.10923	0.726485	-3.89928	0.00321437	0.00321437	-1.73091	0.7811	0.67187	-0.10923	1	235154287		IGR	opensea	IGR-opensea		0.824409	0.762494	0.753527	0.610749	0.766929	0.622806	0.78835	0.698579	0.772286	0.66472
10954	cg06337717	-0.109215	0.618133	-2.55128	0.0297089	0.0297089	-3.93368	0.67274	0.563525	-0.109215	13	20985407	CRYL1	Body	shelf	Body-shelf	chr13:20989007-20989836	0.71181	0.660283	0.644512	0.516256	0.572782	0.640914	0.73584	0.51711	0.698756	0.483062
18863	cg10960357	-0.109133	0.392403	-3.00958	0.0137458	0.0137458	-3.18026	0.44697	0.337837	-0.109133	7	23637876	CCDC126	5'UTR	shore	5'UTR-shore	chr7:23636735-23637557	0.448358	0.288952	0.446982	0.433345	0.423695	0.305866	0.41593	0.413698	0.499884	0.247325
15945	cg09195780	-0.109078	0.767528	-2.27141	0.0475512	0.0475512	-4.38419	0.822067	0.712989	-0.109078	7	7811979	UMAD1	5'UTR	opensea	5'UTR-opensea		0.778318	0.620648	0.881297	0.817199	0.909964	0.750901	0.688784	0.706316	0.851972	0.66988
36450	cg22263310	-0.109054	0.604194	-2.45494	0.034942	0.034942	-4.09004	0.658721	0.549667	-0.109054	16	47694459	PHKB	ExonBnd	opensea	ExonBnd-opensea		0.608719	0.603338	0.724792	0.56352	0.803915	0.5409	0.559316	0.524202	0.596861	0.516374
26576	cg15548624	-0.109026	0.730312	-4.68395	0.000967522	0.000967522	-0.522599	0.784825	0.675799	-0.109026	22	24755907	SPECC1L	5'UTR	opensea	5'UTR-opensea		0.825608	0.72922	0.773038	0.668306	0.802235	0.707694	0.74348	0.664018	0.779765	0.609756
3317	cg01837497	-0.108998	0.725146	-3.1134	0.0115582	0.0115582	-3.00892	0.779645	0.670647	-0.108998	6	36006394	MAPK14	Body	opensea	Body-opensea		0.837306	0.588152	0.729565	0.739884	0.834775	0.664488	0.699741	0.655135	0.796836	0.705574
2479	cg01364581	-0.108958	0.645701	-4.37676	0.00153231	0.00153231	-0.985574	0.70018	0.591222	-0.108958	7	150175800	GIMAP8	3'UTR	opensea	3'UTR-opensea		0.732006	0.580305	0.656189	0.593011	0.719285	0.579724	0.633601	0.635922	0.75982	0.567146
5625	cg03206044	-0.108822	0.223794	-3.27321	0.00886531	0.00886531	-2.74569	0.278205	0.169383	-0.108822	4	148657866	ARHGAP10	Body	shelf	Body-shelf	chr4:148652848-148653918	0.210712	0.220368	0.344646	0.173984	0.312137	0.127868	0.194499	0.190747	0.329029	0.133947
34822	cg21080629	-0.10876	0.367848	-4.53653	0.00120436	0.00120436	-0.743068	0.422228	0.313468	-0.10876	8	66790715		IGR	opensea	IGR-opensea		0.353015	0.313462	0.466744	0.264739	0.463213	0.338753	0.40023	0.345198	0.427937	0.305188
31641	cg18808929	-0.10876	0.619716	-2.90713	0.0163204	0.0163204	-3.34937	0.674096	0.565337	-0.10876	8	61825469		IGR	shelf	IGR-shelf	chr8:61822358-61823028	0.651506	0.524321	0.725241	0.551502	0.638738	0.52511	0.576495	0.614055	0.778501	0.611695
26789	cg15686782	-0.108758	0.782583	-4.38937	0.00150327	0.00150327	-0.966311	0.836962	0.728204	-0.108758	7	2143886	MAD1L1	Body	opensea	Body-opensea		0.801714	0.669298	0.821858	0.771555	0.892727	0.784014	0.826308	0.707634	0.842204	0.708519
1717	cg00945666	-0.108746	0.449208	-2.87954	0.017094	0.017094	-3.39488	0.503582	0.394835	-0.108746	1	160990265	F11R	Body	shore	Body-shore	chr1:160990718-160991225	0.485243	0.412781	0.447075	0.444029	0.607273	0.366545	0.452669	0.452212	0.525646	0.29861
42537	cg26458306	-0.108689	0.855643	-4.24882	0.00186306	0.00186306	-1.18235	0.909987	0.801298	-0.108689	11	34361072	ABTB2	Body	opensea	Body-opensea		0.955651	0.871041	0.884094	0.826566	0.942426	0.752031	0.866476	0.788725	0.90129	0.768126
18478	cg10716666	-0.108604	0.864545	-2.90535	0.0163692	0.0163692	-3.35231	0.918847	0.810243	-0.108604	5	142275963	ARHGAP26	Body	opensea	Body-opensea		0.968165	0.84213	0.90996	0.86426	0.923483	0.746345	0.887909	0.697227	0.90472	0.901253
4677	cg02662474	-0.108545	0.421815	-2.76567	0.0207018	0.0207018	-3.5825	0.476088	0.367543	-0.108545	12	133346891	GOLGA3	3'UTR	shelf	3'UTR-shelf	chr12:133349663-133349998	0.434205	0.436644	0.398838	0.293951	0.594301	0.412599	0.449638	0.346982	0.503457	0.34754
18549	cg10759972	-0.108505	0.810474	-3.61509	0.00506668	0.00506668	-2.18732	0.864726	0.756222	-0.108505	8	1971471		IGR	shore	IGR-shore	chr8:1971909-1972406	0.889683	0.70418	0.883169	0.765597	0.866125	0.75783	0.849663	0.86379	0.834991	0.689712
22524	cg13211109	-0.108462	0.439183	-3.60674	0.0051356	0.0051356	-2.20085	0.493414	0.384951	-0.108462	12	76546163		IGR	opensea	IGR-opensea		0.558314	0.39182	0.471131	0.393202	0.458969	0.33073	0.417059	0.423984	0.561596	0.385021
11039	cg06382040	-0.108424	0.756513	-5.57987	0.000273466	0.000273466	0.746292	0.810725	0.7023	-0.108424	1	33458850		IGR	opensea	IGR-opensea		0.851266	0.720596	0.797356	0.722203	0.805928	0.717284	0.756996	0.686872	0.842077	0.664547
28992	cg17026484	-0.108338	0.186285	-4.46471	0.00134146	0.00134146	-0.851631	0.240454	0.132116	-0.108338	8	129325240		IGR	opensea	IGR-opensea		0.172536	0.161278	0.237419	0.128371	0.207884	0.151009	0.300088	0.113528	0.284345	0.106393
42975	cg26740905	-0.108311	0.675008	-3.04007	0.0130627	0.0130627	-3.12993	0.729163	0.620853	-0.108311	21	32848911	TIAM1	5'UTR	opensea	5'UTR-opensea		0.78534	0.663134	0.633798	0.646134	0.771799	0.677352	0.693622	0.555655	0.761259	0.561989
5905	cg03359463	-0.108211	0.635903	-2.35424	0.0413868	0.0413868	-4.25213	0.690009	0.581798	-0.108211	12	88456491	CEP290	Body	opensea	Body-opensea		0.79442	0.642135	0.652603	0.56355	0.785591	0.620918	0.665039	0.534131	0.552392	0.548252
8042	cg04625250	-0.10819	0.66529	-2.71287	0.0226268	0.0226268	-3.6693	0.719385	0.611195	-0.10819	12	7041743	ATN1	5'UTR	shelf	5'UTR-shelf	chr12:7036955-7037924	0.787285	0.538093	0.648954	0.658558	0.797347	0.572257	0.62946	0.610009	0.733881	0.677059
36453	cg22265452	-0.108154	0.77649	-2.70807	0.0228107	0.0228107	-3.67719	0.830567	0.722413	-0.108154	2	213697031		IGR	island	IGR-island	chr2:213696349-213698050	0.933828	0.728965	0.779145	0.76623	0.875622	0.800059	0.802897	0.643954	0.761343	0.672858
26715	cg15634474	-0.108151	0.209034	-2.56367	0.0290951	0.0290951	-3.91349	0.263109	0.154959	-0.108151	8	74211842	RDH10	Body	shelf	Body-shelf	chr8:74206223-74208179	0.259864	0.261975	0.292961	0.177348	0.340554	0.182827	0.255613	0.0928179	0.166553	0.0598253
30165	cg17767949	-0.108148	0.421502	-5.57456	0.000275429	0.000275429	0.739137	0.475576	0.367428	-0.108148	16	17265537	XYLT1	Body	opensea	Body-opensea		0.498014	0.383684	0.432684	0.36544	0.529359	0.387526	0.435139	0.358015	0.482683	0.342473
36826	cg22525688	-0.108131	0.61146	-4.16022	0.00213594	0.00213594	-1.31992	0.665525	0.557394	-0.108131	7	74001908	GTF2IRD1	Body	opensea	Body-opensea		0.679095	0.64368	0.668565	0.557104	0.701906	0.560093	0.660417	0.501854	0.617643	0.52424
34127	cg20580475	-0.10803	0.634655	-2.42386	0.0368175	0.0368175	-4.14022	0.68867	0.58064	-0.10803	20	59458205		IGR	opensea	IGR-opensea		0.784037	0.647082	0.628627	0.569859	0.799998	0.620553	0.602424	0.533977	0.628265	0.53173
25781	cg15057585	-0.108015	0.711224	-2.79538	0.0196921	0.0196921	-3.5336	0.765231	0.657216	-0.108015	20	47271001	PREX1	Body	opensea	Body-opensea		0.788408	0.714172	0.724406	0.677697	0.815926	0.752598	0.737469	0.600721	0.759948	0.540894
22588	cg13263397	-0.108004	0.758394	-2.47388	0.0338453	0.0338453	-4.05938	0.812396	0.704392	-0.108004	1	169078711	ATP1B1	Body	shelf	Body-shelf	chr1:169074766-169076411	0.869353	0.579555	0.853623	0.732141	0.790235	0.657036	0.716776	0.754742	0.831996	0.798486
16769	cg09679862	-0.107915	0.258171	-3.31106	0.00832803	0.00832803	-2.68349	0.312129	0.204214	-0.107915	12	109072293	CORO1C	Body	opensea	Body-opensea		0.383607	0.249072	0.304325	0.253826	0.354446	0.224097	0.27832	0.149728	0.239948	0.144346
31042	cg18360961	-0.107875	0.602539	-3.096	0.0118984	0.0118984	-3.03763	0.656476	0.548601	-0.107875	10	79369549	KCNMA1	Body	opensea	Body-opensea		0.598743	0.555992	0.583544	0.603734	0.659097	0.530327	0.7216	0.586081	0.719397	0.46687
18983	cg11039729	-0.107865	0.598995	-2.26535	0.0480354	0.0480354	-4.39379	0.652927	0.545062	-0.107865	10	35668325	CCNY	Body	opensea	Body-opensea		0.67211	0.441435	0.695262	0.521279	0.634277	0.49079	0.546714	0.585678	0.716275	0.686127
34835	cg21090750	-0.107864	0.771927	-2.60455	0.027158	0.027158	-3.84677	0.825858	0.717995	-0.107864	16	66621968	CMTM2	Body	opensea	Body-opensea		0.91479	0.734888	0.787737	0.663126	0.93834	0.745949	0.726349	0.734452	0.762076	0.711559
3233	cg01791392	-0.107811	0.8775	-3.72149	0.00426807	0.00426807	-2.01547	0.931405	0.823594	-0.107811	1	116198151	VANGL1	Body	opensea	Body-opensea		0.987814	0.789797	0.899064	0.853695	0.968825	0.868336	0.880682	0.747465	0.920643	0.858679
42978	cg26744134	-0.107595	0.712391	-2.62304	0.0263245	0.0263245	-3.81653	0.766188	0.658594	-0.107595	13	109933547		IGR	opensea	IGR-opensea		0.899541	0.696767	0.720011	0.718441	0.791967	0.649308	0.711554	0.656459	0.707868	0.571994
12621	cg07263052	-0.107451	0.748511	-3.14341	0.010995	0.010995	-2.95943	0.802236	0.694785	-0.107451	16	87808673	LOC102724467	Body	opensea	Body-opensea		0.793402	0.743915	0.807134	0.709354	0.802513	0.661422	0.715263	0.619617	0.89287	0.739617
3583	cg01978213	-0.107409	0.653602	-3.02204	0.0134623	0.0134623	-3.15969	0.707306	0.599897	-0.107409	4	41866309		IGR	shore	IGR-shore	chr4:41867385-41867586	0.766974	0.665361	0.642581	0.60037	0.802377	0.619463	0.662495	0.543242	0.662104	0.57105
19283	cg11231143	-0.107396	0.673322	-4.86388	0.000743767	0.000743767	-0.257902	0.727021	0.619624	-0.107396	17	26554245	PYY2	Body	island	Body-island	chr17:26554244-26555018	0.78176	0.626706	0.699093	0.60026	0.685901	0.648977	0.699814	0.58276	0.768534	0.639417
27961	cg16380016	-0.107294	0.145959	-2.97957	0.0144537	0.0144537	-3.22979	0.199606	0.0923125	-0.107294	14	68950837	RAD51B	Body	opensea	Body-opensea		0.335956	0.100377	0.219676	0.0627716	0.11106	0.0967726	0.158458	0.0988917	0.172881	0.10275
9507	cg05474605	-0.107261	0.266203	-3.26614	0.00896946	0.00896946	-2.7573	0.319833	0.212573	-0.107261	5	42812244	SEPP1	TSS1500	opensea	TSS1500-opensea		0.422728	0.28519	0.294294	0.178154	0.310329	0.217711	0.272458	0.233957	0.299358	0.14785
11385	cg06584121	-0.107196	0.13487	-6.64384	7.04141e-05	7.04141e-05	2.0943	0.188468	0.0812722	-0.107196	5	131993818	IL13	TSS200	shore	TSS200-shore	chr5:131991554-131992304	0.233326	0.10826	0.16245	0.095038	0.18084	0.0824864	0.171565	0.0784494	0.194157	0.0421275
33612	cg20203405	-0.107029	0.446533	-2.57412	0.0285872	0.0285872	-3.89645	0.500048	0.393019	-0.107029	18	10122235		IGR	opensea	IGR-opensea		0.601591	0.42307	0.508548	0.40798	0.442177	0.353267	0.490535	0.496075	0.457387	0.284703
14944	cg08592368	-0.107016	0.853861	-4.50457	0.00126344	0.00126344	-0.791293	0.907369	0.800353	-0.107016	9	112178195	PTPN3	Body	opensea	Body-opensea		0.935435	0.820652	0.925221	0.762154	0.950639	0.850372	0.882345	0.774322	0.843207	0.794267
34965	cg21185353	-0.107003	0.487102	-3.30176	0.00845683	0.00845683	-2.69876	0.540604	0.433601	-0.107003	1	222011253	LOC101929771	Body	opensea	Body-opensea		0.465104	0.426974	0.557995	0.417352	0.544205	0.384271	0.491759	0.472608	0.643957	0.4668
29150	cg17136649	-0.107001	0.429795	-3.6997	0.0044202	0.0044202	-2.05058	0.483295	0.376294	-0.107001	19	6588896	CD70	Body	shore	Body-shore	chr19:6590340-6591072	0.529969	0.297584	0.493491	0.367891	0.450954	0.37377	0.424096	0.443498	0.517966	0.398726
27450	cg16071713	-0.106973	0.138868	-3.05259	0.0127923	0.0127923	-3.10926	0.192354	0.0853813	-0.106973	21	36412456	C21orf96	TSS1500	opensea	TSS1500-opensea		0.111929	0.088878	0.224674	0.117002	0.280857	0.083953	0.0981222	0.0675609	0.246189	0.0695126
35893	cg21842609	-0.106911	0.408279	-3.01785	0.0135569	0.0135569	-3.1666	0.461735	0.354824	-0.106911	1	93491390		IGR	opensea	IGR-opensea		0.592535	0.405118	0.441253	0.314614	0.460125	0.37628	0.413739	0.358142	0.401023	0.319965
20425	cg11936868	-0.106895	0.403947	-2.37972	0.039653	0.039653	-4.21126	0.457395	0.3505	-0.106895	2	208192232		IGR	opensea	IGR-opensea		0.461961	0.447154	0.518087	0.400207	0.334515	0.356705	0.505384	0.235909	0.467027	0.312525
36434	cg22253547	-0.106815	0.81809	-3.68309	0.00453992	0.00453992	-2.07736	0.871498	0.764683	-0.106815	21	40591928	BRWD1	Body	opensea	Body-opensea		0.84692	0.74752	0.894224	0.838399	0.937777	0.734442	0.801311	0.7201	0.877258	0.782952
2235	cg01238343	-0.106593	0.740245	-2.24692	0.0495395	0.0495395	-4.42299	0.793542	0.686949	-0.106593	14	23938207	NGDN	TSS1500	opensea	TSS1500-opensea		0.910411	0.696402	0.715949	0.745304	0.890011	0.744974	0.733995	0.630541	0.717343	0.617525
25341	cg14789828	-0.106481	0.521214	-4.5701	0.00114547	0.00114547	-0.692586	0.574455	0.467973	-0.106481	11	62201168	AHNAK	3'UTR	opensea	3'UTR-opensea		0.578053	0.456562	0.581455	0.466353	0.643661	0.480407	0.490442	0.462001	0.578662	0.474542
7352	cg04212842	-0.106466	0.547109	-2.97838	0.0144827	0.0144827	-3.23177	0.600342	0.493876	-0.106466	14	50549167	LINC01599	Body	opensea	Body-opensea		0.584839	0.483491	0.585983	0.568427	0.71097	0.514374	0.5748	0.495372	0.545118	0.407715
14766	cg08493590	-0.10645	0.324822	-4.08394	0.00240474	0.00240474	-1.43918	0.378047	0.271597	-0.10645	6	44796705	SUPT3H	3'UTR	opensea	3'UTR-opensea		0.359556	0.346322	0.4361	0.266458	0.335425	0.267255	0.365727	0.269715	0.393429	0.208236
18712	cg10861596	-0.106436	0.576401	-2.50687	0.0320166	0.0320166	-4.00589	0.629619	0.523183	-0.106436	1	112017031	C1orf162	5'UTR	opensea	5'UTR-opensea		0.576244	0.436357	0.66712	0.574026	0.713501	0.521613	0.53435	0.469397	0.65688	0.61452
32181	cg19195069	-0.106387	0.307894	-2.41301	0.0374952	0.0374952	-4.1577	0.361088	0.254701	-0.106387	3	187607568		IGR	opensea	IGR-opensea		0.507718	0.309293	0.339723	0.225065	0.385707	0.314068	0.295137	0.23443	0.277155	0.190648
780	cg00428511	-0.106309	0.775745	-2.70196	0.0230466	0.0230466	-3.68722	0.8289	0.722591	-0.106309	10	73597913	PSAP	Body	opensea	Body-opensea		0.905409	0.705563	0.733805	0.672864	0.916905	0.6923	0.797628	0.732977	0.790752	0.80925
33901	cg20407747	-0.106306	0.423378	-2.50317	0.0322165	0.0322165	-4.01189	0.476531	0.370225	-0.106306	8	59941881	TOX	Body	opensea	Body-opensea		0.464081	0.43701	0.383482	0.32893	0.621621	0.35108	0.409569	0.387603	0.503904	0.346501
9734	cg05610420	-0.106303	0.538342	-2.58197	0.0282111	0.0282111	-3.88363	0.591493	0.48519	-0.106303	8	61602387	CHD7	5'UTR	opensea	5'UTR-opensea		0.646104	0.561032	0.658352	0.536991	0.588604	0.43942	0.514698	0.3704	0.549706	0.518107
26683	cg15613077	-0.106297	0.268488	-3.47087	0.0064059	0.0064059	-2.42185	0.321636	0.215339	-0.106297	5	95059438		IGR	opensea	IGR-opensea		0.418819	0.239636	0.340141	0.244216	0.278828	0.196103	0.254558	0.158157	0.315834	0.238585
7495	cg04294207	-0.106286	0.460687	-3.751	0.00407074	0.00407074	-1.968	0.51383	0.407544	-0.106286	3	5099498		IGR	opensea	IGR-opensea		0.522574	0.493731	0.463983	0.341786	0.568368	0.377065	0.509321	0.421375	0.504907	0.403764
18340	cg10633911	-0.106285	0.286018	-4.35064	0.00159441	0.00159441	-1.02557	0.339161	0.232876	-0.106285	5	131992830	TH2LCRR	TSS1500	shore	TSS1500-shore	chr5:131991554-131992304	0.2652	0.216875	0.36406	0.255247	0.344818	0.230545	0.329904	0.274643	0.391823	0.187069
16392	cg09449561	-0.106252	0.411768	-3.38188	0.00741152	0.00741152	-2.56735	0.464894	0.358642	-0.106252	5	97976135		IGR	opensea	IGR-opensea		0.489263	0.356157	0.509833	0.335611	0.472361	0.447886	0.474081	0.293158	0.378933	0.360396
33582	cg20177502	-0.106206	0.547992	-2.59858	0.0274325	0.0274325	-3.85652	0.601095	0.494889	-0.106206	10	46054057	2023-03-08	5'UTR	opensea	5'UTR-opensea		0.717019	0.461244	0.58697	0.504332	0.637524	0.42715	0.487916	0.520042	0.576046	0.561676
20831	cg12183150	-0.106185	0.225618	-2.24715	0.0495198	0.0495198	-4.42261	0.27871	0.172525	-0.106185	2	235363392		IGR	opensea	IGR-opensea		0.21952	0.179549	0.312661	0.149882	0.232146	0.135105	0.189432	0.13322	0.439793	0.264871
2515	cg01387036	-0.106176	0.599985	-2.69351	0.0233771	0.0233771	-3.70109	0.653073	0.546897	-0.106176	17	32690255	CCL1	TSS200	opensea	TSS200-opensea		0.783822	0.52327	0.607603	0.558373	0.695777	0.538839	0.573343	0.611233	0.604822	0.502772
37968	cg23323973	-0.10617	0.669138	-2.30623	0.0448573	0.0448573	-4.32882	0.722223	0.616054	-0.10617	5	158832666		IGR	opensea	IGR-opensea		0.779423	0.603456	0.644599	0.555445	0.677401	0.534039	0.686302	0.645599	0.823392	0.741729
31329	cg18567924	-0.106063	0.348153	-3.09019	0.0120141	0.0120141	-3.04721	0.401184	0.295121	-0.106063	15	95870450		IGR	shore	IGR-shore	chr15:95869955-95870322	0.483051	0.355094	0.357009	0.340363	0.362969	0.32067	0.388484	0.263006	0.414407	0.196475
14245	cg08191899	-0.106051	0.215973	-2.47979	0.0335103	0.0335103	-4.04981	0.268998	0.162948	-0.106051	21	35501530	MRPS6	Body	opensea	Body-opensea		0.166039	0.105011	0.297939	0.187835	0.263307	0.100708	0.225536	0.177577	0.392171	0.243609
28585	cg16750433	-0.105928	0.796613	-3.87668	0.00333162	0.00333162	-1.76689	0.849578	0.743649	-0.105928	22	24442645	CABIN1	Body	opensea	Body-opensea		0.890213	0.793923	0.832547	0.767889	0.90291	0.75107	0.83039	0.735538	0.791828	0.669826
4970	cg02845661	-0.105856	0.661507	-2.77912	0.0202383	0.0202383	-3.56036	0.714435	0.608579	-0.105856	3	192617487	MB21D2	Body	opensea	Body-opensea		0.737837	0.617257	0.634703	0.5866	0.828911	0.668644	0.654062	0.635817	0.71666	0.534577
37946	cg23305798	-0.105823	0.267184	-3.93394	0.00304293	0.00304293	-1.67584	0.320096	0.214272	-0.105823	1	159988869		IGR	opensea	IGR-opensea		0.249301	0.254009	0.386179	0.23822	0.333462	0.216459	0.287493	0.204815	0.344043	0.157858
7656	cg04400298	-0.105741	0.673483	-9.63541	3.07412e-06	3.07412e-06	5.08658	0.726354	0.620612	-0.105741	3	4931867		IGR	opensea	IGR-opensea		0.743167	0.636629	0.725161	0.613466	0.718004	0.6208	0.697475	0.606848	0.747961	0.625318
28543	cg16723678	-0.105672	0.580132	-5.18035	0.000473639	0.000473639	0.195716	0.632968	0.527296	-0.105672	3	130710116	ATP2C1	Body	opensea	Body-opensea		0.619204	0.531282	0.638882	0.465788	0.666339	0.523359	0.634158	0.585419	0.606259	0.530633
21637	cg12672949	-0.105624	0.844203	-2.88366	0.0169762	0.0169762	-3.38809	0.897015	0.791391	-0.105624	7	129014861	AHCYL2	TSS1500	opensea	TSS1500-opensea		0.956112	0.764564	0.922827	0.845229	0.87369	0.765545	0.844619	0.691791	0.887827	0.889825
21026	cg12303813	-0.105568	0.748344	-2.48459	0.0332406	0.0332406	-4.04203	0.801128	0.69556	-0.105568	1	205283250	NUAK2	Body	opensea	Body-opensea		0.811955	0.769304	0.820877	0.589095	0.690933	0.62697	0.848029	0.744411	0.833847	0.748019
28089	cg16462745	-0.105374	0.377921	-2.45976	0.0346593	0.0346593	-4.08223	0.430608	0.325234	-0.105374	14	59744940	DAAM1	Body	opensea	Body-opensea		0.520981	0.404394	0.486535	0.373351	0.439092	0.340484	0.354479	0.232387	0.351955	0.275554
38878	cg23967480	-0.105332	0.809471	-5.27823	0.00041314	0.00041314	0.332886	0.862138	0.756805	-0.105332	16	11118704	CLEC16A	Body	opensea	Body-opensea		0.908358	0.748855	0.828882	0.764281	0.838861	0.709755	0.879617	0.805324	0.854969	0.75581
5999	cg03415089	-0.10529	0.174564	-2.30283	0.0451136	0.0451136	-4.33424	0.227209	0.121919	-0.10529	13	31309497	ALOX5AP	TSS200	opensea	TSS200-opensea		0.114004	0.0672139	0.322902	0.114226	0.234947	0.103379	0.137464	0.125601	0.326727	0.199173
29712	cg17474216	-0.105199	0.635814	-2.74435	0.0214584	0.0214584	-3.61757	0.688413	0.583214	-0.105199	12	88427963	C12orf29	TSS1500	shore	TSS1500-shore	chr12:88429105-88429606	0.686658	0.595172	0.630621	0.535308	0.765694	0.545237	0.603275	0.678355	0.755818	0.561998
10899	cg06307913	-0.105059	0.552906	-3.27385	0.00885591	0.00885591	-2.74464	0.605436	0.500376	-0.105059	4	81118794	PRDM8	5'UTR	shore	5'UTR-shore	chr4:81119095-81119391	0.547363	0.407855	0.664662	0.504436	0.631978	0.496114	0.568455	0.578565	0.614719	0.514912
2131	cg01176728	-0.105012	0.773089	-2.92772	0.0157662	0.0157662	-3.3154	0.825595	0.720583	-0.105012	11	82671917		IGR	opensea	IGR-opensea		0.932162	0.766331	0.783577	0.717305	0.872857	0.72273	0.718625	0.688712	0.820757	0.707838
38217	cg23486701	-0.104972	0.593769	-2.54896	0.0298251	0.0298251	-3.93745	0.646255	0.541283	-0.104972	2	54789491	SPTBN1	Body	shelf	Body-shelf	chr2:54785026-54785969	0.645437	0.520841	0.660997	0.532576	0.652567	0.469357	0.542879	0.5167	0.729394	0.666938
32859	cg19686759	-0.104968	0.726213	-3.1377	0.0110999	0.0110999	-2.96884	0.778696	0.673729	-0.104968	8	76035448		IGR	opensea	IGR-opensea		0.778957	0.717683	0.870283	0.702435	0.787099	0.704458	0.689849	0.605143	0.767294	0.638925
32847	cg19682001	-0.104948	0.660609	-2.49898	0.0324451	0.0324451	-4.0187	0.713084	0.608135	-0.104948	2	227727409	RHBDD1	5'UTR	opensea	5'UTR-opensea		0.820314	0.571889	0.617165	0.660545	0.807026	0.615718	0.628569	0.591658	0.692345	0.600865
44271	cg27614890	-0.104902	0.532735	-3.51759	0.00593571	0.00593571	-2.34568	0.585186	0.480284	-0.104902	1	28470746		IGR	opensea	IGR-opensea		0.662153	0.507587	0.534613	0.471379	0.650994	0.475663	0.528822	0.438904	0.549349	0.507886
14942	cg08590069	-0.104806	0.570691	-5.36723	0.000365296	0.000365296	0.456326	0.623094	0.518288	-0.104806	8	101118899	RGS22	TSS1500	shore	TSS1500-shore	chr8:101117922-101118693	0.634561	0.486696	0.624808	0.507132	0.633758	0.577356	0.610453	0.470472	0.611889	0.549782
25662	cg14981395	-0.104789	0.233961	-3.04615	0.0129305	0.0129305	-3.11989	0.286356	0.181566	-0.104789	8	120885360	DEPTOR	TSS1500	shore	TSS1500-shore	chr8:120885814-120886610	0.351449	0.224101	0.214704	0.209204	0.254285	0.239729	0.290107	0.147537	0.321234	0.0872603
39127	cg24147838	-0.104763	0.685265	-2.77496	0.0203807	0.0203807	-3.56722	0.737647	0.632883	-0.104763	19	54876664	LAIR1	5'UTR	opensea	5'UTR-opensea		0.769333	0.580937	0.689265	0.626095	0.761745	0.666359	0.730838	0.757932	0.737053	0.533094
16409	cg09463948	-0.10472	0.721778	-3.33409	0.00801774	0.00801774	-2.64569	0.774138	0.669418	-0.10472	9	132604101	USP20	5'UTR	opensea	5'UTR-opensea		0.825357	0.610965	0.736897	0.655083	0.819201	0.668819	0.700103	0.656821	0.789131	0.755401
32649	cg19543660	-0.104699	0.549554	-2.32808	0.0432436	0.0432436	-4.29396	0.601903	0.497204	-0.104699	14	72530482	RGS6	5'UTR	opensea	5'UTR-opensea		0.624884	0.525589	0.63332	0.530255	0.742861	0.484483	0.494851	0.428972	0.513601	0.516724
43677	cg27210813	-0.104653	0.573592	-2.7101	0.0227328	0.0227328	-3.67385	0.625919	0.521266	-0.104653	13	47242835	LRCH1	Body	opensea	Body-opensea		0.680795	0.410717	0.597034	0.580726	0.666934	0.5016	0.532097	0.531007	0.652734	0.582282
23482	cg13760664	-0.104555	0.849484	-6.053	0.000146846	0.000146846	1.3666	0.901762	0.797207	-0.104555	6	10851135		IGR	opensea	IGR-opensea		0.92796	0.813407	0.863579	0.75679	0.915108	0.830468	0.916463	0.809957	0.885699	0.775412
8488	cg04892765	-0.104471	0.655872	-3.25829	0.0090868	0.0090868	-2.77023	0.708107	0.603637	-0.104471	1	28782834	PHACTR4	Body	opensea	Body-opensea		0.755697	0.697608	0.727193	0.57438	0.639135	0.570243	0.66202	0.568327	0.756493	0.607627
5585	cg03181042	-0.104406	0.771503	-2.59584	0.0275595	0.0275595	-3.861	0.823706	0.7193	-0.104406	6	90817474	BACH2	5'UTR	opensea	5'UTR-opensea		0.791288	0.609334	0.849177	0.707367	0.895599	0.728091	0.727716	0.809661	0.854749	0.742048
33087	cg19831360	-0.104315	0.660672	-2.62204	0.0263692	0.0263692	-3.81818	0.71283	0.608515	-0.104315	3	15380690	SH3BP5	5'UTR	opensea	5'UTR-opensea		0.772574	0.67409	0.732267	0.509151	0.660386	0.618849	0.652571	0.695065	0.746351	0.545418
38640	cg23808930	-0.1043	0.623738	-4.48962	0.00129213	0.00129213	-0.813899	0.675888	0.571588	-0.1043	13	40782934	LINC00548	Body	opensea	Body-opensea		0.728532	0.618672	0.623596	0.565638	0.683985	0.557903	0.646577	0.593468	0.696748	0.52226
35646	cg21667061	-0.104264	0.20525	-3.57425	0.00541333	0.00541333	-2.25355	0.257382	0.153118	-0.104264	15	60772094	NARG2	TSS1500	shore	TSS1500-shore	chr15:60771068-60771558	0.301445	0.149152	0.311001	0.153337	0.17637	0.130653	0.193102	0.143514	0.304991	0.188932
29655	cg17439584	-0.104177	0.347486	-4.41543	0.00144507	0.00144507	-0.926551	0.399574	0.295398	-0.104177	8	74208341	RDH10	Body	shore	Body-shore	chr8:74206223-74208179	0.435325	0.302469	0.458088	0.326255	0.372013	0.281	0.393877	0.314631	0.338568	0.252633
41696	cg25869078	-0.104149	0.473086	-3.05959	0.0126435	0.0126435	-3.0977	0.52516	0.421011	-0.104149	14	66085979	FUT8	5'UTR	opensea	5'UTR-opensea		0.557355	0.512874	0.45362	0.386981	0.474777	0.404521	0.61002	0.386103	0.530028	0.414579
20801	cg12161935	-0.104047	0.825221	-2.37937	0.0396764	0.0396764	-4.21182	0.877245	0.773198	-0.104047	2	214148		IGR	island	IGR-island	chr2:214011-214245	0.907773	0.920655	0.839628	0.770739	0.959325	0.76651	0.831208	0.733153	0.848289	0.67493
20694	cg12085846	-0.103972	0.793813	-4.22684	0.00192715	0.00192715	-1.21639	0.8458	0.741827	-0.103972	8	141367899	TRAPPC9	Body	opensea	Body-opensea		0.876994	0.729408	0.808845	0.763278	0.905121	0.763484	0.791485	0.767841	0.846552	0.685126
42436	cg26396322	-0.103953	0.80003	-3.04325	0.0129934	0.0129934	-3.12468	0.852007	0.748054	-0.103953	3	33112660	GLB1	Body	opensea	Body-opensea		0.847363	0.688024	0.852584	0.784484	0.928093	0.787605	0.813774	0.661963	0.818221	0.818192
17169	cg09929187	-0.103917	0.818336	-2.83211	0.0185124	0.0185124	-3.47309	0.870294	0.766377	-0.103917	12	92501570		IGR	opensea	IGR-opensea		0.891422	0.770214	0.826953	0.710194	0.92133	0.77808	0.90081	0.881632	0.810955	0.691765
35766	cg21754534	-0.103833	0.355775	-3.48091	0.00630165	0.00630165	-2.40546	0.407692	0.303859	-0.103833	2	234294601	DGKD	Body	opensea	Body-opensea		0.477775	0.238835	0.4382	0.314608	0.383539	0.361846	0.345857	0.267156	0.393089	0.336848
11891	cg06847429	-0.103811	0.737397	-2.6548	0.0249525	0.0249525	-3.76455	0.789302	0.685491	-0.103811	13	112881733		IGR	opensea	IGR-opensea		0.737544	0.745006	0.787503	0.626734	0.749233	0.800545	0.825609	0.63424	0.846622	0.620932
105	cg00055876	-0.103767	0.517668	-2.75727	0.0209967	0.0209967	-3.59633	0.569551	0.465784	-0.103767	2	106497031	NCK2	Body	shore	Body-shore	chr2:106497787-106498577	0.629194	0.471537	0.568779	0.475428	0.633917	0.550743	0.517582	0.467361	0.498284	0.363852
8505	cg04905719	-0.103746	0.67375	-4.16709	0.00211334	0.00211334	-1.30922	0.725622	0.621877	-0.103746	6	134617250	SGK1	Body	opensea	Body-opensea		0.783662	0.578974	0.722166	0.696742	0.697093	0.641565	0.704966	0.583405	0.720225	0.608699
33302	cg19978477	-0.103683	0.709805	-2.32975	0.0431232	0.0431232	-4.29131	0.761647	0.657964	-0.103683	2	171226229	MYO3B	Body	opensea	Body-opensea		0.670775	0.568248	0.789951	0.62276	0.686823	0.632068	0.809398	0.748048	0.851286	0.718694
16347	cg09427812	-0.103655	0.563106	-3.16757	0.0105619	0.0105619	-2.91959	0.614934	0.511279	-0.103655	6	134861241	LOC101928304	TSS200	opensea	TSS200-opensea		0.682773	0.488694	0.553309	0.514829	0.599228	0.446069	0.583029	0.502216	0.656329	0.604587
38642	cg23809813	-0.103511	0.792557	-2.38222	0.0394868	0.0394868	-4.20724	0.844312	0.740801	-0.103511	10	90217672	RNLS	Body	opensea	Body-opensea		0.843319	0.694693	0.824031	0.718492	0.929709	0.740253	0.748179	0.671498	0.876323	0.879071
36019	cg21931728	-0.103375	0.34356	-4.37264	0.00154195	0.00154195	-0.991887	0.395247	0.291872	-0.103375	15	63536216	RAB8B	Body	opensea	Body-opensea		0.420163	0.259421	0.40255	0.31099	0.40053	0.328666	0.330663	0.235288	0.422331	0.324995
3673	cg02038402	-0.103314	0.805314	-3.39437	0.007261	0.007261	-2.54689	0.856971	0.753657	-0.103314	14	69585491	DCAF5	Body	opensea	Body-opensea		0.778411	0.781468	0.898684	0.780712	0.892086	0.781591	0.810498	0.744963	0.905176	0.679549
9528	cg05485039	-0.103271	0.232027	-3.52333	0.00588044	0.00588044	-2.33633	0.283663	0.180392	-0.103271	6	111888658	TRAF3IP2	TSS200	opensea	TSS200-opensea		0.261701	0.184828	0.309552	0.19929	0.208356	0.177999	0.273664	0.116436	0.365042	0.223405
23088	cg13554231	-0.103255	0.806486	-3.12644	0.0113098	0.0113098	-2.9874	0.858113	0.754859	-0.103255	20	47421944	PREX1	Body	opensea	Body-opensea		0.905236	0.759757	0.842036	0.792188	0.935253	0.775877	0.762466	0.679513	0.845576	0.766958
42122	cg26177616	-0.103113	0.689311	-4.44612	0.0013796	0.0013796	-0.879861	0.740867	0.637754	-0.103113	4	154350480		IGR	opensea	IGR-opensea		0.756088	0.650204	0.782194	0.618263	0.718739	0.587139	0.719733	0.619881	0.727583	0.713284
9813	cg05660300	-0.102842	0.778721	-4.99221	0.000618311	0.000618311	-0.0721042	0.830142	0.7273	-0.102842	2	158757966		IGR	opensea	IGR-opensea		0.894943	0.716338	0.781365	0.757646	0.841733	0.742398	0.806797	0.697497	0.825873	0.72262
21248	cg12436873	-0.102725	0.718433	-2.56167	0.0291931	0.0291931	-3.91674	0.769795	0.66707	-0.102725	19	47121034		IGR	opensea	IGR-opensea		0.854153	0.782197	0.783101	0.659216	0.766016	0.573697	0.707167	0.701792	0.738539	0.61845
24673	cg14419424	-0.102716	0.795731	-2.30445	0.0449912	0.0449912	-4.33165	0.847089	0.744373	-0.102716	10	65388604		IGR	shore	IGR-shore	chr10:65389875-65390835	0.785925	0.576045	0.828109	0.793954	0.888634	0.748531	0.853178	0.837621	0.879602	0.765715
22874	cg13431910	-0.102702	0.832282	-2.6839	0.0237584	0.0237584	-3.71684	0.883633	0.780932	-0.102702	2	127834822	BIN1	Body	opensea	Body-opensea		0.927391	0.884749	0.885342	0.784059	0.903355	0.829488	0.806696	0.722753	0.895382	0.68361
38261	cg23521214	-0.102663	0.588687	-3.56515	0.0054939	0.0054939	-2.26833	0.640018	0.537355	-0.102663	7	16931066		IGR	opensea	IGR-opensea		0.639833	0.512815	0.610372	0.448605	0.67536	0.541489	0.609093	0.61395	0.665432	0.569918
38204	cg23478349	-0.102657	0.691746	-2.93068	0.015688	0.015688	-3.31051	0.743074	0.640418	-0.102657	15	75492982	C15orf39	TSS1500	shore	TSS1500-shore	chr15:75493982-75495331	0.788269	0.648441	0.697435	0.623635	0.859673	0.658434	0.694718	0.676486	0.675277	0.595092
29920	cg17614731	-0.102591	0.224725	-3.13006	0.0112419	0.0112419	-2.98143	0.276021	0.17343	-0.102591	22	25464836	KIAA1671	Body	opensea	Body-opensea		0.184813	0.232245	0.276408	0.150021	0.338221	0.157137	0.285481	0.226816	0.29518	0.100929
27586	cg16155320	-0.102512	0.449274	-2.80016	0.0195343	0.0195343	-3.52572	0.50053	0.398019	-0.102512	12	95594986	FGD6	Body	opensea	Body-opensea		0.507985	0.52561	0.46779	0.321089	0.541804	0.336587	0.491194	0.368743	0.493877	0.438063
34289	cg20690125	-0.102432	0.519573	-3.32931	0.00808125	0.00808125	-2.65354	0.570789	0.468357	-0.102432	17	74476978	RHBDF2	Body	shore	Body-shore	chr17:74475239-74475452	0.619851	0.460758	0.523002	0.448103	0.618338	0.447735	0.491904	0.438659	0.60085	0.546532
17703	cg10256089	-0.102424	0.615586	-2.30337	0.0450725	0.0450725	-4.33337	0.666798	0.564374	-0.102424	1	16177866	SPEN	Body	shore	Body-shore	chr1:16175829-16176117	0.638418	0.476851	0.529648	0.584281	0.706706	0.539732	0.731105	0.562376	0.728115	0.658633
3798	cg02108675	-0.102403	0.371353	-2.44355	0.0356179	0.0356179	-4.10844	0.422554	0.320151	-0.102403	10	64752288		IGR	opensea	IGR-opensea		0.274149	0.30582	0.486784	0.312076	0.4358	0.341142	0.490883	0.390312	0.425154	0.251406
33763	cg20315607	-0.102332	0.41202	-4.02474	0.00263791	0.00263791	-1.53226	0.463186	0.360854	-0.102332	1	93343483	FAM69A	TSS1500	opensea	TSS1500-opensea		0.418578	0.357038	0.442995	0.361569	0.545203	0.403053	0.423811	0.364213	0.485343	0.318397
33174	cg19886655	-0.102298	0.744801	-2.91456	0.016118	0.016118	-3.33711	0.795949	0.693652	-0.102298	6	2958852	SERPINB6	Body	opensea	Body-opensea		0.889585	0.661069	0.778553	0.771654	0.781112	0.621814	0.777131	0.65845	0.753367	0.755269
30889	cg18261431	-0.102233	0.297517	-2.79513	0.0197005	0.0197005	-3.53402	0.348633	0.2464	-0.102233	6	130165025	TMEM244	Body	opensea	Body-opensea		0.399594	0.345942	0.372132	0.184172	0.396379	0.219252	0.257685	0.209003	0.317376	0.273633
35989	cg21913632	-0.102178	0.222158	-3.5771	0.00538832	0.00538832	-2.24892	0.273248	0.171069	-0.102178	21	46505130	ADARB1	5'UTR	opensea	5'UTR-opensea		0.270785	0.203369	0.308336	0.228464	0.284006	0.158508	0.185629	0.118754	0.317482	0.14625
24878	cg14527110	-0.102131	0.58094	-4.31524	0.00168282	0.00168282	-1.07991	0.632005	0.529874	-0.102131	5	131561292	P4HA2	5'UTR	shore	5'UTR-shore	chr5:131563094-131563954	0.640606	0.546323	0.591178	0.510563	0.721509	0.516922	0.598948	0.524738	0.607786	0.550824
16045	cg09259753	-0.102071	0.715298	-2.43518	0.0361231	0.0361231	-4.12196	0.766334	0.664262	-0.102071	14	93775921	BTBD7	5'UTR	opensea	5'UTR-opensea		0.910159	0.725257	0.727791	0.669321	0.796372	0.679459	0.682961	0.64986	0.714387	0.597415
869	cg00476955	-0.102069	0.555365	-3.99862	0.00274825	0.00274825	-1.57346	0.606399	0.50433	-0.102069	11	3648013	TRPC2	Body	opensea	Body-opensea		0.619716	0.53215	0.609628	0.499668	0.593583	0.464106	0.527164	0.511002	0.681905	0.514726
27882	cg16334290	-0.101848	0.780104	-2.84505	0.018114	0.018114	-3.45177	0.831029	0.72918	-0.101848	5	179249388	SQSTM1	5'UTR	shore	5'UTR-shore	chr5:179247784-179248711	0.885248	0.728885	0.800069	0.754634	0.874046	0.78112	0.800707	0.779259	0.795074	0.602004
32372	cg19334801	-0.101796	0.681088	-2.56084	0.0292337	0.0292337	-3.91809	0.731986	0.63019	-0.101796	7	17082895		IGR	opensea	IGR-opensea		0.756093	0.592804	0.679324	0.67147	0.782618	0.661978	0.622961	0.553068	0.818933	0.67163
32465	cg19406053	-0.101605	0.370176	-3.26447	0.00899434	0.00899434	-2.76006	0.420979	0.319373	-0.101605	6	42204675	TRERF1	Body	opensea	Body-opensea		0.431429	0.338815	0.519075	0.323235	0.394344	0.348826	0.325716	0.284371	0.434329	0.30162
216	cg00114703	-0.101529	0.461411	-3.52547	0.00586007	0.00586007	-2.33286	0.512175	0.410646	-0.101529	3	140980767	PXYLP1	5'UTR	opensea	5'UTR-opensea		0.534311	0.370316	0.423337	0.434325	0.586406	0.457111	0.494682	0.389891	0.52214	0.401587
11458	cg06625872	-0.101514	0.391417	-2.86081	0.0176405	0.0176405	-3.42578	0.442174	0.34066	-0.101514	11	34272866	ABTB2	Body	opensea	Body-opensea		0.361284	0.397829	0.472807	0.343065	0.50126	0.325	0.3633	0.356573	0.51222	0.280833
33899	cg20406267	-0.101497	0.159304	-3.81	0.00370438	0.00370438	-1.87338	0.210052	0.108555	-0.101497	11	34377921	ABTB2	Body	shore	Body-shore	chr11:34378229-34379993	0.261913	0.166338	0.187957	0.145586	0.152246	0.0953661	0.203146	0.0796912	0.244999	0.0557929
26002	cg15188939	-0.101484	0.702	-2.45342	0.0350315	0.0350315	-4.0925	0.752742	0.651258	-0.101484	15	72809154	ARIH1	Body	opensea	Body-opensea		0.867123	0.541387	0.712209	0.679883	0.731348	0.683059	0.663053	0.692374	0.789977	0.659589
13109	cg07526040	-0.101458	0.739399	-2.71963	0.0223706	0.0223706	-3.65819	0.790128	0.68867	-0.101458	8	94744456	RBM12B	3'UTR	opensea	3'UTR-opensea		0.80411	0.617637	0.794798	0.79137	0.746108	0.728885	0.790465	0.581834	0.81516	0.723626
21081	cg12340343	-0.101419	0.799945	-3.0995	0.0118292	0.0118292	-3.03185	0.850654	0.749235	-0.101419	7	155897383		IGR	shore	IGR-shore	chr7:155898140-155898386	0.914882	0.822819	0.850253	0.747419	0.895299	0.740086	0.776888	0.766458	0.815948	0.669394
27412	cg16043757	-0.101327	0.277961	-2.99765	0.014023	0.014023	-3.19996	0.328624	0.227298	-0.101327	11	73126347	FAM168A	Body	opensea	Body-opensea		0.405936	0.294884	0.339246	0.196519	0.231606	0.165426	0.358564	0.23065	0.307769	0.249009
25148	cg14675881	-0.101236	0.702829	-2.31152	0.0444616	0.0444616	-4.3204	0.753447	0.652211	-0.101236	2	43396331		IGR	shore	IGR-shore	chr2:43398040-43398276	0.633352	0.592782	0.738418	0.687519	0.812673	0.701754	0.759337	0.72491	0.823455	0.55409
23029	cg13520904	-0.101226	0.248682	-3.31321	0.00829857	0.00829857	-2.67996	0.299295	0.198069	-0.101226	18	33039043		IGR	opensea	IGR-opensea		0.233402	0.217742	0.266065	0.201666	0.36954	0.254524	0.319609	0.203028	0.307858	0.113383
3083	cg01711721	-0.101176	0.66935	-2.62593	0.0261969	0.0261969	-3.81182	0.719938	0.618762	-0.101176	9	116110382	BSPRY	TSS1500	shore	TSS1500-shore	chr9:116111663-116112189	0.786971	0.562317	0.748439	0.568923	0.590623	0.615842	0.732617	0.656399	0.74104	0.69033
1194	cg00655094	-0.10115	0.907812	-2.78471	0.0200489	0.0200489	-3.55117	0.958387	0.857237	-0.10115	16	89104756		IGR	opensea	IGR-opensea		0.981316	0.943538	0.969223	0.906325	0.951616	0.894439	0.935815	0.813023	0.953965	0.728859
4750	cg02707142	-0.101128	0.342531	-3.23116	0.00950423	0.00950423	-2.81486	0.393095	0.291967	-0.101128	10	8670485		IGR	opensea	IGR-opensea		0.472281	0.3432	0.409863	0.290808	0.345404	0.295103	0.334089	0.209329	0.403838	0.321396
42193	cg26234543	-0.101082	0.78702	-2.96277	0.0148664	0.0148664	-3.25754	0.837561	0.736479	-0.101082	2	62732450	TMEM17	Body	shore	Body-shore	chr2:62732758-62733497	0.923047	0.707032	0.811846	0.752499	0.893969	0.692206	0.778209	0.717784	0.780732	0.812873
24660	cg14413904	-0.101073	0.477794	-2.89279	0.0167178	0.0167178	-3.37302	0.528331	0.427257	-0.101073	10	62423377		IGR	opensea	IGR-opensea		0.555289	0.509102	0.415891	0.404173	0.542021	0.366046	0.586379	0.443258	0.542073	0.413708
11134	cg06442180	-0.101055	0.869281	-4.91079	0.000695007	0.000695007	-0.189691	0.919809	0.818753	-0.101055	4	151201478	LRBA	Body	opensea	Body-opensea		0.959162	0.813796	0.885202	0.807641	0.947646	0.815081	0.920076	0.875932	0.886957	0.781316
7285	cg04173396	-0.101002	0.758997	-2.85611	0.0177802	0.0177802	-3.43352	0.809498	0.708496	-0.101002	8	61821400		IGR	shore	IGR-shore	chr8:61822358-61823028	0.793838	0.651277	0.755951	0.664688	0.881157	0.669006	0.777315	0.74372	0.839229	0.813788
29248	cg17200257	-0.100966	0.666041	-2.2724	0.0474719	0.0474719	-4.38261	0.716524	0.615559	-0.100966	1	6021963	NPHP4	Body	opensea	Body-opensea		0.834585	0.599773	0.702575	0.598502	0.756892	0.71555	0.687391	0.537992	0.601177	0.625976
32142	cg19171660	-0.100935	0.409937	-4.74009	0.00089085	0.00089085	-0.439489	0.460404	0.35947	-0.100935	10	103649718	C10orf76	Body	opensea	Body-opensea		0.423488	0.374212	0.51349	0.349656	0.488955	0.388694	0.465906	0.321763	0.410181	0.363024
39880	cg24631428	-0.100931	0.244784	-2.52055	0.0312873	0.0312873	-3.98366	0.295249	0.194318	-0.100931	6	64281604	PTP4A1	TSS1500	shore	TSS1500-shore	chr6:64282151-64283736	0.437525	0.111953	0.254642	0.197274	0.274229	0.191442	0.233814	0.258237	0.276037	0.212685
19679	cg11471559	-0.100884	0.830065	-3.64828	0.00480203	0.00480203	-2.1336	0.880507	0.779623	-0.100884	20	37529715	PPP1R16B	Body	opensea	Body-opensea		0.949387	0.794038	0.884884	0.757405	0.92321	0.799391	0.786038	0.788963	0.859017	0.758317
8618	cg04964883	-0.10084	0.754292	-2.29807	0.0454751	0.0454751	-4.34182	0.804712	0.703872	-0.10084	6	1410436		IGR	opensea	IGR-opensea		0.893125	0.681209	0.71848	0.690114	0.713853	0.760037	0.906422	0.754576	0.79168	0.633424
25747	cg15040252	-0.100714	0.344196	-3.24498	0.00928915	0.00928915	-2.79212	0.394553	0.293838	-0.100714	14	39566447	SEC23A	5'UTR	opensea	5'UTR-opensea		0.332869	0.316318	0.417434	0.272477	0.412348	0.22462	0.342656	0.299252	0.467456	0.356525
23569	cg13801569	-0.100709	0.440814	-2.52755	0.0309205	0.0309205	-3.97229	0.491168	0.390459	-0.100709	20	42588202	TOX2	Body	opensea	Body-opensea		0.60625	0.465213	0.447236	0.332372	0.457712	0.377503	0.418388	0.440381	0.526254	0.336828
28864	cg16939506	-0.100675	0.644295	-2.45174	0.0351307	0.0351307	-4.09521	0.694633	0.593958	-0.100675	2	211452796	CPS1	ExonBnd	opensea	ExonBnd-opensea		0.716598	0.643771	0.758253	0.623729	0.723096	0.565473	0.622752	0.673077	0.652464	0.463738
24521	cg14336566	-0.100597	0.703581	-3.6562	0.00474102	0.00474102	-2.12079	0.753879	0.653283	-0.100597	14	104395165	TDRD9	Body	island	Body-island	chr14:104394529-104395234	0.715121	0.599545	0.712298	0.629678	0.802593	0.692145	0.744406	0.719133	0.794978	0.625913
27289	cg15975205	-0.100571	0.717688	-3.10582	0.0117052	0.0117052	-3.02143	0.767973	0.667402	-0.100571	2	162480479	SLC4A10	TSS1500	opensea	TSS1500-opensea		0.794036	0.563618	0.752208	0.69449	0.726485	0.68852	0.841721	0.672686	0.725415	0.717698
19410	cg11302936	-0.100539	0.740039	-2.4866	0.0331285	0.0331285	-4.03878	0.790309	0.68977	-0.100539	11	130778731	SNX19	Body	opensea	Body-opensea		0.772495	0.791465	0.77292	0.639197	0.920072	0.694941	0.711758	0.666857	0.774299	0.65639
28777	cg16883357	-0.100513	0.579075	-2.76819	0.0206142	0.0206142	-3.57836	0.629332	0.528818	-0.100513	6	126279149	HINT3	Body	shore	Body-shore	chr6:126277792-126278501	0.711523	0.478062	0.574751	0.480145	0.588788	0.490558	0.595243	0.586878	0.676354	0.608448
16383	cg09445979	-0.100469	0.660925	-2.8017	0.0194838	0.0194838	-3.52319	0.711159	0.61069	-0.100469	11	108724600	DDX10	Body	opensea	Body-opensea		0.696459	0.565912	0.735461	0.558265	0.755307	0.549989	0.634773	0.696193	0.733796	0.683092
36810	cg22515458	-0.100434	0.698974	-4.06394	0.00248099	0.00248099	-1.47058	0.749191	0.648757	-0.100434	3	5050513		IGR	opensea	IGR-opensea		0.714716	0.627745	0.725336	0.601933	0.750844	0.618329	0.758228	0.671238	0.796832	0.724539
41996	cg26086339	-0.100374	0.2353	-3.09916	0.0118358	0.0118358	-3.03241	0.285487	0.185113	-0.100374	12	4083590		IGR	opensea	IGR-opensea		0.217847	0.158658	0.314322	0.139317	0.246577	0.199521	0.255093	0.224208	0.393596	0.203862
1276	cg00700728	-0.10035	0.424264	-2.30913	0.04464	0.04464	-4.3242	0.474439	0.374089	-0.10035	4	76480681	C4orf26	TSS1500	opensea	TSS1500-opensea		0.485909	0.5133	0.445127	0.283922	0.435385	0.294551	0.456591	0.419406	0.549184	0.359267
5237	cg02987249	-0.10033	0.826407	-2.65096	0.0251147	0.0251147	-3.77084	0.876572	0.776242	-0.10033	19	6750327	TRIP10	Body	shelf	Body-shelf	chr19:6752515-6753657	0.922706	0.83858	0.892657	0.747311	0.871245	0.842401	0.857284	0.63887	0.838967	0.814046
13677	cg07840608	-0.100329	0.713799	-3.16969	0.0105248	0.0105248	-2.9161	0.763963	0.663634	-0.100329	5	131450980		IGR	opensea	IGR-opensea		0.787783	0.727387	0.719173	0.656944	0.695749	0.690082	0.78993	0.661226	0.827181	0.582533
4828	cg02758410	-0.100216	0.536499	-2.69922	0.0231533	0.0231533	-3.69171	0.586607	0.486391	-0.100216	1	186266933	PRG4	Body	opensea	Body-opensea		0.620429	0.582476	0.653812	0.43311	0.621374	0.449004	0.493998	0.456147	0.543423	0.51122
40702	cg25201165	-0.100152	0.56048	-2.28916	0.0461588	0.0461588	-4.356	0.610556	0.510404	-0.100152	18	60458895	PHLPP1	Body	opensea	Body-opensea		0.524456	0.491535	0.671195	0.509072	0.601869	0.529563	0.500227	0.500814	0.755033	0.521038
19931	cg11631557	-0.100119	0.538144	-3.18493	0.0102617	0.0102617	-2.89099	0.588204	0.488085	-0.100119	20	17806413		IGR	opensea	IGR-opensea		0.579158	0.551012	0.575096	0.415952	0.651885	0.469807	0.508344	0.480255	0.626537	0.523397
30349	cg17896808	-0.100077	0.244882	-2.50634	0.0320452	0.0320452	-4.00675	0.29492	0.194843	-0.100077	15	22992842	CYFIP1	Body	opensea	Body-opensea		0.354663	0.178347	0.247663	0.149388	0.395123	0.170288	0.177772	0.262727	0.29938	0.213466
17091	cg09878888	-0.100076	0.83084	-2.62422	0.0262723	0.0262723	-3.81461	0.880878	0.780802	-0.100076	11	57529614	CTNND1	5'UTR	opensea	5'UTR-opensea		0.922245	0.649352	0.854619	0.819636	0.925351	0.806341	0.815348	0.771149	0.886826	0.857529
43245	cg26917579	0.100001	0.729283	2.31798	0.0439823	0.0439823	-4.31008	0.679282	0.779284	0.100001	5	129083658	KIAA1024L	TSS1500	opensea	TSS1500-opensea		0.727375	0.835686	0.769452	0.830125	0.582248	0.836137	0.64053	0.701979	0.676807	0.69249
38387	cg23608868	0.100001	0.714366	3.52539	0.00586081	0.00586081	-2.33298	0.664365	0.764366	0.100001	6	91648624		IGR	opensea	IGR-opensea		0.676752	0.786249	0.674891	0.724012	0.557046	0.771556	0.687128	0.781005	0.726007	0.759009
16414	cg09466928	0.100011	0.620231	2.72636	0.0221184	0.0221184	-3.64714	0.570225	0.670236	0.100011	13	92994170	GPC5-AS2	Body	opensea	Body-opensea		0.468171	0.694586	0.583154	0.623079	0.634436	0.709988	0.569136	0.737924	0.59623	0.585603
36382	cg22209355	0.100017	0.599167	6.67182	6.80795e-05	6.80795e-05	2.12752	0.549159	0.649176	0.100017	11	133208307	OPCML	Body	opensea	Body-opensea		0.590677	0.660179	0.531398	0.662695	0.519075	0.647735	0.564136	0.616939	0.540508	0.658331
13811	cg07920820	0.100021	0.393428	2.53847	0.0303571	0.0303571	-3.95453	0.343417	0.443438	0.100021	11	130048365	ST14	Body	opensea	Body-opensea		0.410374	0.485823	0.279021	0.501599	0.346998	0.442145	0.409507	0.329992	0.271185	0.457632
5115	cg02920954	0.100024	0.176456	2.42728	0.0366062	0.0366062	-4.1347	0.126444	0.226468	0.100024	7	106496406		IGR	opensea	IGR-opensea		0.190258	0.248077	0.109819	0.23151	0.104563	0.35138	0.1425	0.203554	0.0850789	0.0978169
17964	cg10417127	0.100024	0.302127	2.77385	0.0204186	0.0204186	-3.56904	0.252115	0.352139	0.100024	8	116845933		IGR	opensea	IGR-opensea		0.232433	0.437134	0.211847	0.336939	0.367782	0.381506	0.233288	0.295465	0.215224	0.309651
27183	cg15913157	0.100026	0.632857	2.66653	0.0244644	0.0244644	-3.74534	0.582844	0.68287	0.100026	2	206223286	PARD3B	Body	opensea	Body-opensea		0.634382	0.738967	0.548688	0.65063	0.661688	0.723587	0.602247	0.625259	0.467217	0.675908
42591	cg26498411	0.10003	0.825718	4.04875	0.00254059	0.00254059	-1.49446	0.775703	0.875733	0.10003	1	183153877	LAMC2	TSS1500	opensea	TSS1500-opensea		0.830598	0.895862	0.813387	0.880353	0.750543	0.854712	0.764091	0.825289	0.719894	0.922449
6274	cg03572664	0.100032	0.857296	2.77694	0.0203127	0.0203127	-3.56395	0.80728	0.907313	0.100032	14	61544141		IGR	opensea	IGR-opensea		0.690872	0.850992	0.830688	0.926851	0.82899	0.922853	0.8004	0.970965	0.885452	0.864902
20234	cg11811217	0.100033	0.207296	2.45106	0.0351709	0.0351709	-4.09631	0.15728	0.257313	0.100033	5	178650853	ADAMTS2	Body	shore	Body-shore	chr5:178651051-178651328	0.160422	0.277968	0.0944249	0.255368	0.162773	0.38315	0.210664	0.131952	0.158114	0.238127
11048	cg06391251	0.100037	0.428304	3.90089	0.00320619	0.00320619	-1.72835	0.378285	0.478322	0.100037	20	44657171	SLC12A5	TSS1500	shore	TSS1500-shore	chr20:44657463-44659243	0.408992	0.520264	0.411899	0.474764	0.28966	0.490483	0.389616	0.481531	0.391259	0.424569
36018	cg21931628	0.100042	0.533099	2.97114	0.0146593	0.0146593	-3.24372	0.483078	0.58312	0.100042	11	76353533		IGR	opensea	IGR-opensea		0.575244	0.627368	0.484006	0.570725	0.392881	0.63739	0.491683	0.56063	0.471576	0.519491
1854	cg01020999	0.100044	0.522279	3.86562	0.0033906	0.0033906	-1.78452	0.472257	0.572301	0.100044	10	105817029	COL17A1	Body	opensea	Body-opensea		0.467431	0.634378	0.440769	0.540226	0.445047	0.570385	0.534519	0.511246	0.47352	0.605272
25735	cg15030712	0.100052	0.274534	2.32125	0.043742	0.043742	-4.30487	0.224508	0.324559	0.100052	7	29304984	CHN2	Body	opensea	Body-opensea		0.275343	0.399381	0.229375	0.396197	0.158651	0.358752	0.294855	0.228771	0.164316	0.239695
43240	cg26916090	0.100053	0.43597	2.93769	0.0155048	0.0155048	-3.29894	0.385943	0.485996	0.100053	11	133529637		IGR	opensea	IGR-opensea		0.438058	0.492694	0.390514	0.510599	0.39154	0.591109	0.379742	0.410005	0.329862	0.425572
24821	cg14495524	0.10006	0.716104	4.13575	0.00221853	0.00221853	-1.3581	0.666074	0.766134	0.10006	1	178352000	RASAL2	Body	opensea	Body-opensea		0.691707	0.812353	0.630723	0.781561	0.634661	0.788261	0.655845	0.749763	0.717436	0.698733
15535	cg08950352	0.10006	0.515513	2.69956	0.0231398	0.0231398	-3.69115	0.465483	0.565543	0.10006	8	96745755	C8orf37-AS1	Body	opensea	Body-opensea		0.575999	0.581832	0.443934	0.514122	0.407874	0.590629	0.457858	0.493131	0.44175	0.648
34101	cg20557202	0.100061	0.20944	3.30958	0.00834849	0.00834849	-2.68593	0.15941	0.259471	0.100061	19	17982930	SLC5A5	5'UTR	island	5'UTR-island	chr19:17982670-17983821	0.0962645	0.248364	0.14106	0.230808	0.117043	0.248277	0.221587	0.234815	0.221093	0.335089
19464	cg11334956	0.100063	0.729711	2.74676	0.0213716	0.0213716	-3.61361	0.67968	0.779742	0.100063	2	225171288		IGR	opensea	IGR-opensea		0.811125	0.818897	0.671194	0.760715	0.608268	0.81949	0.682085	0.73487	0.625727	0.764739
7575	cg04353564	0.100077	0.504927	2.2858	0.0464194	0.0464194	-4.36134	0.454888	0.554965	0.100077	20	10395815	MKKS	Body	opensea	Body-opensea		0.586652	0.576343	0.452327	0.541428	0.408878	0.589663	0.511551	0.523604	0.315032	0.543787
43539	cg27113868	0.100081	0.427676	3.81996	0.00364606	0.00364606	-1.85745	0.377636	0.477717	0.100081	11	10921952		IGR	opensea	IGR-opensea		0.447764	0.48923	0.440282	0.477467	0.341054	0.468477	0.32524	0.494981	0.333837	0.458431
2108	cg01162378	0.100082	0.582108	4.35813	0.00157632	0.00157632	-1.01409	0.532067	0.632149	0.100082	16	65063803	CDH11	5'UTR	opensea	5'UTR-opensea		0.533037	0.66981	0.481637	0.673253	0.590137	0.627559	0.530081	0.588808	0.525445	0.601317
16894	cg09756121	0.100083	0.739479	2.61333	0.0267592	0.0267592	-3.83242	0.689437	0.78952	0.100083	2	19319437		IGR	opensea	IGR-opensea		0.711327	0.849739	0.613255	0.687257	0.689935	0.842402	0.677558	0.72602	0.755112	0.84218
19822	cg11568374	0.100085	0.636246	3.35112	0.00779605	0.00779605	-2.61776	0.586204	0.686289	0.100085	2	64015338		IGR	opensea	IGR-opensea		0.641372	0.709377	0.554492	0.692981	0.492668	0.702686	0.659167	0.645687	0.583322	0.680712
25850	cg15088574	0.100088	0.283942	2.49518	0.0326531	0.0326531	-4.02486	0.233898	0.333985	0.100088	1	4848991		IGR	opensea	IGR-opensea		0.317002	0.424338	0.227221	0.345648	0.193223	0.338727	0.251524	0.202996	0.180518	0.358217
25711	cg15015132	0.100092	0.527205	2.5605	0.0292505	0.0292505	-3.91864	0.477159	0.577251	0.100092	14	32186949	NUBPL	Body	opensea	Body-opensea		0.523704	0.614175	0.372092	0.572496	0.429783	0.642181	0.576729	0.51937	0.483486	0.53803
36062	cg21967368	0.100093	0.492085	2.9101	0.016239	0.016239	-3.34446	0.442038	0.542131	0.100093	2	211422328	CPS1	Body	opensea	Body-opensea		0.490173	0.624099	0.478463	0.522263	0.424158	0.588273	0.458353	0.514562	0.359044	0.461459
35337	cg21449177	0.100097	0.760556	3.82452	0.00361964	0.00361964	-1.85015	0.710508	0.810604	0.100097	14	30103876	MIR548AI	Body	opensea	Body-opensea		0.66154	0.845592	0.756848	0.734555	0.726825	0.848687	0.72771	0.787865	0.679616	0.836322
38407	cg23620710	0.100101	0.762548	3.22567	0.00959108	0.00959108	-2.8239	0.712497	0.812598	0.100101	7	22036558		IGR	opensea	IGR-opensea		0.689962	0.723499	0.736764	0.776627	0.734955	0.884886	0.690228	0.88593	0.710576	0.792049
38893	cg23976981	0.100103	0.669473	2.40159	0.038222	0.038222	-4.17609	0.619421	0.719525	0.100103	13	22560659		IGR	opensea	IGR-opensea		0.623514	0.813398	0.619293	0.673828	0.62548	0.799483	0.57532	0.577208	0.653499	0.733706
37791	cg23205886	0.10011	0.175382	2.98409	0.0143448	0.0143448	-3.22234	0.125327	0.225437	0.10011	5	138611766	SNHG4	Body	shore	Body-shore	chr5:138609320-138609851	0.115454	0.293223	0.122772	0.29453	0.137935	0.248153	0.162141	0.163574	0.0883328	0.127706
6564	cg03740323	0.100115	0.324969	2.42286	0.0368794	0.0368794	-4.14183	0.274912	0.375027	0.100115	7	151548248	PRKAG2	Body	opensea	Body-opensea		0.221749	0.339236	0.289656	0.437181	0.264217	0.442362	0.236254	0.245213	0.362684	0.41114
12668	cg07289744	0.100117	0.53303	3.7906	0.00382089	0.00382089	-1.90445	0.482972	0.583089	0.100117	22	33731978	LARGE	Body	opensea	Body-opensea		0.506715	0.653213	0.49661	0.583984	0.518619	0.601427	0.466576	0.513346	0.426339	0.563475
15441	cg08884324	0.10012	0.578228	2.35673	0.0412139	0.0412139	-4.24813	0.528168	0.628288	0.10012	18	9354514	TWSG1	Body	opensea	Body-opensea		0.58062	0.672489	0.469275	0.671446	0.54219	0.725995	0.52422	0.482887	0.524536	0.588623
4660	cg02653521	0.100125	0.725184	3.01788	0.0135563	0.0135563	-3.16656	0.675122	0.775246	0.100125	2	241373820	GPC1	TSS1500	shore	TSS1500-shore	chr2:241374410-241376320	0.756711	0.823615	0.642304	0.747186	0.655147	0.7911	0.663796	0.676361	0.65765	0.837969
26052	cg15221210	0.100127	0.283074	2.41136	0.0375994	0.0375994	-4.16037	0.233011	0.333137	0.100127	18	8948993		IGR	opensea	IGR-opensea		0.333307	0.376377	0.23343	0.324919	0.139329	0.366545	0.303341	0.246821	0.155646	0.351023
7595	cg04363281	0.100131	0.326889	4.01065	0.00269684	0.00269684	-1.55448	0.276824	0.376955	0.100131	2	121224648	LOC84931	TSS1500	opensea	TSS1500-opensea		0.328685	0.440024	0.299223	0.401149	0.280067	0.33991	0.258248	0.350285	0.217896	0.353406
4853	cg02772590	0.100137	0.665794	3.84828	0.00348534	0.00348534	-1.81219	0.615725	0.715862	0.100137	11	78668776	TENM4	Body	opensea	Body-opensea		0.645416	0.74325	0.642067	0.668037	0.611639	0.756506	0.623382	0.653738	0.556122	0.757779
11008	cg06367354	0.10014	0.436024	3.23036	0.00951675	0.00951675	-2.81617	0.385954	0.486094	0.10014	3	8363442		IGR	opensea	IGR-opensea		0.468906	0.524665	0.324398	0.472181	0.352593	0.52545	0.385713	0.4036	0.398162	0.504574
3831	cg02125316	0.100141	0.199581	3.00716	0.0138014	0.0138014	-3.18425	0.149511	0.249652	0.100141	5	170878209	FGF18	Body	island	Body-island	chr5:170877798-170878210	0.0412227	0.2024	0.199781	0.262024	0.142285	0.265082	0.211708	0.308658	0.152558	0.210094
24534	cg14341139	0.100141	0.426711	3.42179	0.00694166	0.00694166	-2.50203	0.376641	0.476782	0.100141	5	180111381		IGR	opensea	IGR-opensea		0.388166	0.554863	0.380039	0.494447	0.362046	0.517547	0.344402	0.407262	0.40855	0.40979
16953	cg09790539	0.100146	0.610805	4.65492	0.0010099	0.0010099	-0.565758	0.560732	0.660878	0.100146	7	100067529	TSC22D4	Body	opensea	Body-opensea		0.592266	0.685846	0.550904	0.650168	0.561225	0.707545	0.593359	0.645298	0.505905	0.615532
30425	cg17952824	0.100157	0.601405	2.38266	0.0394579	0.0394579	-4.20654	0.551326	0.651483	0.100157	10	44287023	HNRNPA3P1	TSS1500	opensea	TSS1500-opensea		0.632079	0.686042	0.528414	0.709408	0.558145	0.743953	0.534006	0.588848	0.503988	0.529166
19147	cg11146034	0.100164	0.380416	3.74466	0.00411231	0.00411231	-1.97819	0.330334	0.430498	0.100164	12	96590670	ELK3	5'UTR	shore	5'UTR-shore	chr12:96588665-96589145	0.326794	0.47526	0.326704	0.467457	0.31365	0.460954	0.387258	0.398918	0.297262	0.349901
23173	cg13594992	0.100171	0.724141	2.43915	0.0358827	0.0358827	-4.11555	0.674055	0.774226	0.100171	8	135861318	LOC101927845	TSS1500	opensea	TSS1500-opensea		0.749743	0.819131	0.696893	0.800129	0.635013	0.804814	0.662405	0.621721	0.626223	0.825337
29232	cg17185904	0.100178	0.697171	3.17893	0.0103644	0.0103644	-2.90087	0.647082	0.74726	0.100178	19	37379024	ZNF345	Body	opensea	Body-opensea		0.549062	0.795017	0.690328	0.692196	0.642039	0.701507	0.68927	0.755479	0.664709	0.792101
22038	cg12907283	0.10018	0.736707	2.95415	0.0150827	0.0150827	-3.27177	0.686617	0.786797	0.10018	2	40543050	SLC8A1	Body	opensea	Body-opensea		0.747398	0.839114	0.684904	0.858343	0.641357	0.76356	0.741094	0.73768	0.618332	0.735289
17168	cg09928046	0.100188	0.260481	2.74339	0.021493	0.021493	-3.61914	0.210386	0.310575	0.100188	1	103548461	COL11A1	Body	opensea	Body-opensea		0.308435	0.388882	0.19442	0.313086	0.25299	0.280103	0.144049	0.244078	0.152039	0.326724
14653	cg08428868	0.100189	0.667297	3.08865	0.0120451	0.0120451	-3.04975	0.617203	0.717391	0.100189	11	123323626		IGR	opensea	IGR-opensea		0.645504	0.735535	0.608255	0.74632	0.530348	0.754454	0.683456	0.728238	0.61845	0.622409
23113	cg13568192	0.100191	0.431804	7.13168	3.96496e-05	3.96496e-05	2.65767	0.381708	0.4819	0.100191	12	54416721	HOXC6	5'UTR	shelf	5'UTR-shelf	chr12:54412990-54413346	0.407117	0.484241	0.367049	0.478427	0.353303	0.48538	0.375977	0.451252	0.405094	0.510198
9	cg00005461	0.100191	0.591368	2.32311	0.0436056	0.0436056	-4.3019	0.541272	0.641463	0.100191	3	46131480		IGR	opensea	IGR-opensea		0.531498	0.712047	0.554588	0.647502	0.671388	0.6612	0.510828	0.543218	0.438059	0.64335
34164	cg20606682	0.100217	0.757019	2.27471	0.0472891	0.0472891	-4.37895	0.70691	0.807128	0.100217	17	68177480		IGR	opensea	IGR-opensea		0.755321	0.845568	0.72325	0.836965	0.615784	0.904803	0.762429	0.775445	0.677767	0.672857
34853	cg21104506	0.100224	0.562912	2.66844	0.0243856	0.0243856	-3.7422	0.5128	0.613024	0.100224	15	33187353	FMN1	Body	opensea	Body-opensea		0.48211	0.728832	0.538742	0.606069	0.468049	0.647638	0.577816	0.546175	0.497284	0.536407
30616	cg18073890	0.100228	0.306077	2.36262	0.0408088	0.0408088	-4.2387	0.255963	0.356191	0.100228	20	53250114	DOK5	Body	opensea	Body-opensea		0.34479	0.468549	0.189252	0.307244	0.251306	0.336263	0.328724	0.345437	0.165742	0.323461
35235	cg21371454	0.100229	0.696913	3.39642	0.00723665	0.00723665	-2.54354	0.646798	0.747027	0.100229	1	96402821		IGR	opensea	IGR-opensea		0.585114	0.764842	0.680184	0.783712	0.612872	0.797906	0.645726	0.705909	0.710096	0.682766
33095	cg19835595	0.100231	0.671046	2.82522	0.0187281	0.0187281	-3.48445	0.62093	0.721162	0.100231	18	40848608	SYT4	3'UTR	opensea	3'UTR-opensea		0.653569	0.820925	0.692037	0.694956	0.546392	0.696081	0.648024	0.723527	0.56463	0.67032
14996	cg08631940	0.100232	0.803102	3.42953	0.00685409	0.00685409	-2.48936	0.752986	0.853218	0.100232	7	102499623	FBXL13	Body	opensea	Body-opensea		0.841922	0.89568	0.732793	0.823832	0.745453	0.805979	0.765635	0.858467	0.679128	0.882132
24883	cg14529347	0.100235	0.343992	3.95026	0.00296559	0.00296559	-1.64997	0.293875	0.39411	0.100235	4	10013804	SLC2A9	Body	opensea	Body-opensea		0.308587	0.355015	0.317784	0.387869	0.264057	0.490786	0.309009	0.367458	0.269936	0.369423
15125	cg08704582	0.100243	0.748503	3.03569	0.0131586	0.0131586	-3.13716	0.698382	0.798625	0.100243	6	153050167		IGR	opensea	IGR-opensea		0.648371	0.839644	0.74111	0.772979	0.676373	0.850818	0.792936	0.769955	0.633118	0.759728
25502	cg14889387	0.100245	0.289605	3.14069	0.0110448	0.0110448	-2.96391	0.239482	0.339727	0.100245	2	198024604	ANKRD44	Body	opensea	Body-opensea		0.332598	0.381908	0.198795	0.396955	0.222106	0.355135	0.228278	0.266687	0.215632	0.297952
28139	cg16495873	0.100248	0.818756	3.15887	0.0107158	0.0107158	-2.93394	0.768633	0.86888	0.100248	8	77616126	ZFHX4	5'UTR	opensea	5'UTR-opensea		0.808737	0.894243	0.845342	0.904517	0.74386	0.895794	0.764533	0.847904	0.680691	0.801944
23775	cg13911576	0.10025	0.409742	2.28466	0.0465078	0.0465078	-4.36314	0.359617	0.459867	0.10025	9	84174038		IGR	opensea	IGR-opensea		0.439019	0.514958	0.470092	0.477355	0.243508	0.495474	0.321926	0.394847	0.323539	0.416699
26156	cg15284457	0.100277	0.743078	4.07007	0.00245735	0.00245735	-1.46095	0.692939	0.793216	0.100277	15	100258174		IGR	opensea	IGR-opensea		0.650765	0.817995	0.657651	0.808493	0.702545	0.784334	0.784998	0.78861	0.668737	0.766649
42134	cg26188658	0.100279	0.680154	2.39958	0.0383516	0.0383516	-4.17933	0.630014	0.730294	0.100279	1	176657626	PAPPA2	Body	opensea	Body-opensea		0.730938	0.702415	0.520588	0.755121	0.587803	0.752525	0.577074	0.69273	0.733669	0.748678
37756	cg23182003	0.100281	0.152359	3.64021	0.00486496	0.00486496	-2.14664	0.102218	0.202499	0.100281	6	117003752	KPNA5	Body	shore	Body-shore	chr6:117002067-117002797	0.102406	0.209905	0.103773	0.264398	0.049391	0.232566	0.146744	0.191038	0.108776	0.114589
29006	cg17036418	0.100282	0.299287	3.92472	0.00308759	0.00308759	-1.69048	0.249146	0.349428	0.100282	17	33417113	RFFL	TSS1500	shore	TSS1500-shore	chr17:33416129-33416578	0.193755	0.367765	0.246685	0.364801	0.244329	0.347936	0.249324	0.27487	0.311635	0.391767
1457	cg00804423	0.100286	0.733508	3.61541	0.00506406	0.00506406	-2.1868	0.683365	0.783651	0.100286	4	46895497	COX7B2	5'UTR	opensea	5'UTR-opensea		0.588969	0.79208	0.707119	0.814686	0.697015	0.79421	0.733298	0.798131	0.690422	0.719145
8220	cg04735598	0.100294	0.718005	3.54031	0.0057202	0.0057202	-2.30871	0.667858	0.768152	0.100294	2	76905622		IGR	opensea	IGR-opensea		0.66396	0.735494	0.684789	0.768831	0.579164	0.835636	0.701197	0.725989	0.710178	0.774807
37178	cg22790839	0.100295	0.356706	2.95418	0.015082	0.015082	-3.27172	0.306559	0.406854	0.100295	5	157883933		IGR	opensea	IGR-opensea		0.375847	0.429388	0.294492	0.418653	0.331698	0.493056	0.296396	0.328372	0.234359	0.364799
9699	cg05590130	0.100297	0.408797	3.90021	0.00320963	0.00320963	-1.72942	0.358648	0.458945	0.100297	21	16571797		IGR	opensea	IGR-opensea		0.333638	0.56145	0.37784	0.445542	0.37885	0.42174	0.34133	0.434077	0.361583	0.431918
14040	cg08061452	0.100304	0.413479	3.60459	0.00515347	0.00515347	-2.20432	0.363327	0.463631	0.100304	15	40211157	GPR176	Body	shore	Body-shore	chr15:40211961-40213444	0.369024	0.435383	0.346822	0.452738	0.276768	0.506417	0.447692	0.462202	0.376328	0.461415
5008	cg02865769	0.100304	0.784889	3.20713	0.00989049	0.00989049	-2.85442	0.734737	0.835042	0.100304	2	5895155		IGR	opensea	IGR-opensea		0.832264	0.851493	0.757851	0.854011	0.699094	0.88246	0.700398	0.767648	0.68408	0.819597
42037	cg26111867	0.100307	0.281164	3.06708	0.0124863	0.0124863	-3.08534	0.23101	0.331318	0.100307	4	16838205	LDB2	Body	opensea	Body-opensea		0.245697	0.361496	0.213739	0.341721	0.238948	0.424856	0.272233	0.235077	0.184435	0.293439
28344	cg16612083	0.100308	0.687026	3.6288	0.00495556	0.00495556	-2.16512	0.636872	0.73718	0.100308	1	102297028	OLFM3	Body	opensea	Body-opensea		0.694053	0.729672	0.660072	0.802464	0.556126	0.736111	0.653492	0.688858	0.620617	0.728796
22334	cg13096521	0.100312	0.710268	3.02723	0.0133459	0.0133459	-3.15112	0.660111	0.760424	0.100312	12	77948733		IGR	opensea	IGR-opensea		0.649899	0.752126	0.723537	0.799778	0.652326	0.809141	0.706543	0.763185	0.568252	0.677888
10633	cg06154200	0.100314	0.700364	2.4793	0.0335381	0.0335381	-4.05061	0.650206	0.750521	0.100314	9	733521	KANK1	Body	opensea	Body-opensea		0.785289	0.80093	0.584463	0.686509	0.676768	0.710003	0.602205	0.798643	0.602307	0.756519
19520	cg11367948	0.100324	0.502978	2.37376	0.0400518	0.0400518	-4.22082	0.452816	0.55314	0.100324	9	90254311	DAPK1	Body	opensea	Body-opensea		0.621288	0.59258	0.410312	0.490239	0.413126	0.55351	0.389591	0.566361	0.429764	0.563008
9961	cg05759148	0.100329	0.432344	2.28398	0.0465606	0.0465606	-4.36422	0.382179	0.482508	0.100329	6	27783336	HIST1H2AJ	TSS1500	shore	TSS1500-shore	chr6:27782247-27782485	0.43767	0.580362	0.374485	0.48817	0.3534	0.543702	0.450659	0.433949	0.294681	0.366358
3669	cg02035366	0.100331	0.831955	4.54186	0.00119481	0.00119481	-0.735048	0.781789	0.88212	0.100331	7	79085293		IGR	shore	IGR-shore	chr7:79082948-79083850	0.798409	0.920993	0.744344	0.851633	0.807744	0.868816	0.734589	0.916196	0.82386	0.852964
40853	cg25302257	0.100335	0.393561	5.22475	0.000445093	0.000445093	0.258125	0.343394	0.443728	0.100335	10	115345867	HABP2	Body	opensea	Body-opensea		0.294754	0.466073	0.354627	0.429836	0.313003	0.462606	0.376103	0.407878	0.378482	0.452249
18168	cg10529845	0.100341	0.223831	3.96319	0.00290575	0.00290575	-1.62948	0.17366	0.274001	0.100341	16	49522337		IGR	shelf	IGR-shelf	chr16:49526248-49526664	0.168264	0.339621	0.131962	0.279008	0.206044	0.264705	0.232823	0.238162	0.129209	0.248509
2921	cg01612330	0.100341	0.847619	2.52117	0.0312548	0.0312548	-3.98266	0.797448	0.89779	0.100341	16	55560652	LPCAT2	Body	opensea	Body-opensea		0.687876	0.922057	0.829676	0.867	0.720402	0.94552	0.872686	0.906022	0.876602	0.848349
30106	cg17732589	0.100344	0.688614	5.44177	0.000329802	0.000329802	0.558764	0.638442	0.738786	0.100344	1	100137707	PALMD	Body	opensea	Body-opensea		0.666167	0.760744	0.643269	0.744089	0.587329	0.717878	0.617042	0.713168	0.678402	0.758049
31356	cg18584011	0.100345	0.562009	2.27151	0.0475432	0.0475432	-4.38403	0.511836	0.612181	0.100345	11	4776889		IGR	opensea	IGR-opensea		0.494302	0.575553	0.540672	0.696586	0.44343	0.69222	0.628374	0.553962	0.452404	0.542583
12911	cg07415863	0.100349	0.738894	2.69634	0.0232658	0.0232658	-3.69644	0.68872	0.789069	0.100349	8	117670184	EIF3H	Body	opensea	Body-opensea		0.718344	0.800635	0.668522	0.815954	0.749252	0.858542	0.713153	0.79214	0.594329	0.678073
38654	cg23819286	0.100354	0.662293	2.30625	0.0448561	0.0448561	-4.3288	0.612116	0.71247	0.100354	1	185984412	HMCN1	Body	opensea	Body-opensea		0.684342	0.827507	0.580672	0.685509	0.56207	0.754124	0.693367	0.652276	0.54013	0.642934
25172	cg14688879	0.100364	0.315301	2.51529	0.0315658	0.0315658	-3.99222	0.265119	0.365483	0.100364	2	201033019		IGR	opensea	IGR-opensea		0.269425	0.382655	0.189397	0.358739	0.329892	0.475846	0.317766	0.267824	0.219113	0.34235
21215	cg12419864	0.100365	0.238578	3.00622	0.0138232	0.0138232	-3.1858	0.188395	0.28876	0.100365	5	31800978	PDZD2	Body	opensea	Body-opensea		0.218882	0.363318	0.197012	0.301363	0.197284	0.342627	0.179154	0.169479	0.149643	0.267016
10526	cg06087564	0.100392	0.721596	2.99083	0.0141838	0.0141838	-3.21121	0.6714	0.771792	0.100392	3	30288316		IGR	opensea	IGR-opensea		0.719835	0.735985	0.653493	0.81595	0.693864	0.820405	0.685055	0.668268	0.604754	0.818351
23868	cg13959753	0.100397	0.617509	2.98185	0.0143988	0.0143988	-3.22604	0.56731	0.667707	0.100397	2	207474961	ADAM23	Body	opensea	Body-opensea		0.663063	0.736536	0.486126	0.660417	0.568036	0.670569	0.565431	0.592906	0.553893	0.678107
39106	cg24130284	0.100397	0.76207	3.85278	0.0034605	0.0034605	-1.80501	0.711872	0.812269	0.100397	12	3019650	TULP3	Body	opensea	Body-opensea		0.67082	0.769463	0.757169	0.832041	0.6369	0.831625	0.769712	0.820492	0.724758	0.807725
10976	cg06350766	0.100406	0.652699	2.26507	0.0480581	0.0480581	-4.39424	0.602496	0.702902	0.100406	14	93391850	CHGA	Body	shore	Body-shore	chr14:93389245-93389899	0.726925	0.794806	0.607211	0.694264	0.479306	0.638472	0.597353	0.656047	0.601686	0.730921
1360	cg00753137	0.100407	0.438894	2.54144	0.0302051	0.0302051	-3.94968	0.38869	0.489097	0.100407	3	177994118		IGR	opensea	IGR-opensea		0.432707	0.534233	0.405211	0.446734	0.372395	0.573982	0.429857	0.373382	0.30328	0.517155
16992	cg09814321	0.100423	0.604035	2.39735	0.0384957	0.0384957	-4.18292	0.553823	0.654247	0.100423	14	81740696	STON2	Body	opensea	Body-opensea		0.646821	0.734403	0.488219	0.683182	0.600455	0.706682	0.502695	0.574203	0.530927	0.572763
32771	cg19625237	0.100427	0.547521	2.47896	0.0335573	0.0335573	-4.05116	0.497307	0.597734	0.100427	3	85005177		IGR	shelf	IGR-shelf	chr3:85008284-85008837	0.500037	0.635337	0.48634	0.678483	0.425065	0.652074	0.56539	0.547931	0.509703	0.474847
33850	cg20378525	0.100437	0.598678	3.68014	0.00456156	0.00456156	-2.08213	0.54846	0.648897	0.100437	4	75544059		IGR	opensea	IGR-opensea		0.507967	0.673507	0.579148	0.643509	0.583609	0.720606	0.506211	0.577616	0.565364	0.629245
1560	cg00866241	0.100449	0.670452	3.53308	0.0057879	0.0057879	-2.32047	0.620228	0.720677	0.100449	17	31861418	AA06	TSS1500	opensea	TSS1500-opensea		0.619369	0.791576	0.63303	0.696221	0.60382	0.743689	0.691786	0.689834	0.553132	0.682066
29617	cg17420110	0.100451	0.519191	3.62879	0.00495561	0.00495561	-2.16513	0.468965	0.569416	0.100451	7	3995993	SDK1	Body	opensea	Body-opensea		0.461312	0.616806	0.450017	0.533868	0.484129	0.584615	0.538103	0.506996	0.411266	0.604798
1847	cg01019262	0.10046	0.458074	2.79666	0.0196496	0.0196496	-3.53149	0.407844	0.508303	0.10046	1	155095195		IGR	shelf	IGR-shelf	chr1:155098434-155100451	0.45803	0.548317	0.405204	0.55634	0.319275	0.497432	0.501766	0.445175	0.354944	0.494253
21510	cg12595444	0.100462	0.327925	3.16559	0.0105967	0.0105967	-2.92285	0.277694	0.378156	0.100462	20	47356166	PREX1	Body	opensea	Body-opensea		0.305008	0.41426	0.300845	0.372006	0.281971	0.45507	0.247874	0.386515	0.252773	0.262927
31550	cg18729345	0.100471	0.729273	4.49605	0.0012797	0.0012797	-0.804169	0.679037	0.779508	0.100471	6	15764340		IGR	opensea	IGR-opensea		0.653234	0.774641	0.708261	0.836114	0.656826	0.816767	0.702427	0.741855	0.674438	0.728165
16098	cg09284394	0.100471	0.297755	3.17909	0.0103618	0.0103618	-2.90062	0.247519	0.347991	0.100471	5	178971674		IGR	opensea	IGR-opensea		0.23747	0.284401	0.289641	0.427489	0.240177	0.42428	0.251098	0.297503	0.219212	0.306282
41837	cg25982791	0.100472	0.33049	3.25934	0.00907092	0.00907092	-2.76849	0.280254	0.380725	0.100472	2	180307975	ZNF385B	3'UTR	opensea	3'UTR-opensea		0.265588	0.298494	0.31276	0.388027	0.335995	0.454788	0.24381	0.344658	0.243118	0.417661
36714	cg22454020	0.100472	0.60167	2.90669	0.0163323	0.0163323	-3.35009	0.551434	0.651906	0.100472	21	40928379		IGR	opensea	IGR-opensea		0.547337	0.768945	0.519921	0.640188	0.618654	0.638663	0.554589	0.567698	0.516668	0.644036
15196	cg08747653	0.100483	0.368329	2.59151	0.0277612	0.0277612	-3.86806	0.318087	0.41857	0.100483	15	79021160		IGR	opensea	IGR-opensea		0.300272	0.330246	0.303725	0.563294	0.332752	0.45507	0.329877	0.372011	0.323808	0.37223
19837	cg11577845	0.100484	0.450365	3.02297	0.0134414	0.0134414	-3.15816	0.400123	0.500606	0.100484	14	31225838		IGR	opensea	IGR-opensea		0.495238	0.536482	0.386483	0.522636	0.317679	0.508824	0.45319	0.476786	0.348023	0.458304
43535	cg27109947	0.100491	0.483414	2.30204	0.045173	0.045173	-4.33549	0.433168	0.533659	0.100491	4	126354776	FAT4	Body	opensea	Body-opensea		0.531757	0.535311	0.378283	0.494274	0.487818	0.639946	0.394196	0.566364	0.373788	0.4324
25707	cg15012233	0.100494	0.672359	2.34638	0.0419366	0.0419366	-4.26471	0.622112	0.722607	0.100494	6	43652318	MRPS18A	Body	shelf	Body-shelf	chr6:43655271-43655618	0.741724	0.785615	0.585341	0.746108	0.520304	0.70218	0.674338	0.633658	0.588854	0.745472
40607	cg25123887	0.100499	0.386115	3.14426	0.0109795	0.0109795	-2.95803	0.335866	0.436365	0.100499	4	183669954	TENM3	Body	opensea	Body-opensea		0.422658	0.489814	0.281152	0.447106	0.345067	0.472801	0.320424	0.348091	0.310029	0.424012
41518	cg25755791	0.100501	0.500832	2.38143	0.0395391	0.0395391	-4.2085	0.450582	0.551083	0.100501	5	14290361	TRIO	Body	opensea	Body-opensea		0.571568	0.647777	0.449439	0.564482	0.406262	0.58858	0.410368	0.495445	0.415271	0.45913
14702	cg08456802	0.100515	0.581637	3.54143	0.00570982	0.00570982	-2.30689	0.53138	0.631894	0.100515	1	232269170		IGR	opensea	IGR-opensea		0.611343	0.591904	0.533989	0.677986	0.502836	0.645295	0.467396	0.582872	0.541334	0.661414
23424	cg13726818	0.10052	0.793984	2.94847	0.015227	0.015227	-3.28114	0.743724	0.844244	0.10052	1	37044901		IGR	opensea	IGR-opensea		0.85135	0.886222	0.691872	0.783436	0.687355	0.823271	0.764305	0.831225	0.723736	0.897066
16055	cg09265658	0.100522	0.59888	3.54989	0.00563175	0.00563175	-2.29312	0.548619	0.649141	0.100522	3	47569838		IGR	opensea	IGR-opensea		0.566749	0.715368	0.60463	0.662244	0.47048	0.649089	0.529689	0.622573	0.571545	0.596431
24142	cg14119706	0.100525	0.469578	2.42507	0.0367429	0.0367429	-4.13828	0.419316	0.51984	0.100525	14	60180222	RTN1	Body	opensea	Body-opensea		0.483236	0.644572	0.380419	0.497159	0.413272	0.56898	0.457309	0.454502	0.362343	0.433989
19609	cg11421620	0.100527	0.732355	3.07894	0.0122417	0.0122417	-3.06577	0.682092	0.782619	0.100527	1	71413846	PTGER3	3'UTR	opensea	3'UTR-opensea		0.745492	0.844861	0.663562	0.791495	0.686823	0.819976	0.702186	0.772805	0.612396	0.683956
42155	cg26197924	0.100528	0.654036	4.15075	0.00216751	0.00216751	-1.33469	0.603772	0.704299	0.100528	10	105466801	SH3PXD2A	Body	opensea	Body-opensea		0.624136	0.760614	0.560459	0.713543	0.602605	0.74129	0.636048	0.658343	0.59561	0.647706
17233	cg09971811	0.100528	0.494151	3.0755	0.0123122	0.0123122	-3.07145	0.443886	0.544415	0.100528	20	24930099	CST7	1stExon	opensea	1stExon-opensea		0.479566	0.46986	0.44742	0.60938	0.436986	0.557897	0.48062	0.603563	0.37484	0.481373
25286	cg14758812	0.100536	0.781729	3.80305	0.00374572	0.00374572	-1.88451	0.731461	0.831997	0.100536	10	103090818		IGR	opensea	IGR-opensea		0.734767	0.891527	0.779533	0.798048	0.714078	0.82629	0.748686	0.769338	0.68024	0.874782
6732	cg03842984	0.100538	0.605606	4.11237	0.00230061	0.00230061	-1.39465	0.555337	0.655875	0.100538	6	15817131		IGR	opensea	IGR-opensea		0.605296	0.663998	0.50202	0.640573	0.599462	0.680116	0.560354	0.607554	0.509552	0.687133
40620	cg25133716	0.100538	0.568575	3.57283	0.0054258	0.0054258	-2.25586	0.518306	0.618844	0.100538	4	168921073		IGR	opensea	IGR-opensea		0.490837	0.696447	0.468611	0.619211	0.530918	0.640227	0.569467	0.550965	0.531696	0.58737
33625	cg20209715	0.100547	0.380314	4.00926	0.00270272	0.00270272	-1.55666	0.33004	0.430588	0.100547	10	79065737	KCNMA1	Body	opensea	Body-opensea		0.365771	0.419257	0.372141	0.437991	0.240515	0.476826	0.336303	0.407617	0.335471	0.411247
13637	cg07822788	0.100549	0.578779	2.82166	0.0188405	0.0188405	-3.49031	0.528505	0.629054	0.100549	6	32192350	NOTCH4	TSS1500	opensea	TSS1500-opensea		0.62509	0.567816	0.488415	0.665476	0.42838	0.675529	0.558015	0.608078	0.542624	0.628369
41542	cg25768944	0.100551	0.517852	2.36877	0.0403894	0.0403894	-4.22884	0.467577	0.568127	0.100551	7	121215202		IGR	opensea	IGR-opensea		0.453046	0.661628	0.502857	0.576029	0.363222	0.49793	0.572243	0.599904	0.446515	0.505145
39010	cg24064884	0.100551	0.667842	2.86251	0.01759	0.01759	-3.42297	0.617567	0.718118	0.100551	6	33868381		IGR	opensea	IGR-opensea		0.673697	0.716784	0.607423	0.770444	0.564826	0.728994	0.614363	0.592498	0.627526	0.781869
26558	cg15540094	0.100552	0.587724	2.44685	0.0354208	0.0354208	-4.10311	0.537448	0.638	0.100552	2	201502838	AOX1	Body	opensea	Body-opensea		0.632693	0.64778	0.574123	0.649149	0.403992	0.68286	0.576142	0.55905	0.500291	0.65116
12215	cg07037963	0.100563	0.254964	3.06927	0.0124409	0.0124409	-3.08174	0.204682	0.305245	0.100563	6	43265846	SLC22A7	TSS200	opensea	TSS200-opensea		0.178335	0.381147	0.198389	0.357379	0.217875	0.309737	0.270042	0.224206	0.158769	0.253757
11331	cg06550354	0.100579	0.510389	4.3665	0.00155639	0.00155639	-1.00128	0.4601	0.560679	0.100579	10	49396173	FRMPD2	Body	opensea	Body-opensea		0.528422	0.595847	0.470295	0.53996	0.402578	0.574159	0.463247	0.523392	0.435958	0.570037
8995	cg05196858	0.100582	0.292239	2.26519	0.0480482	0.0480482	-4.39405	0.241948	0.342529	0.100582	15	57833021	CGNL1	Body	opensea	Body-opensea		0.222721	0.45632	0.261065	0.357545	0.266316	0.416023	0.282956	0.251676	0.17668	0.231083
23012	cg13513652	0.100595	0.351754	4.15874	0.00214086	0.00214086	-1.32224	0.301456	0.402051	0.100595	1	48671325		IGR	opensea	IGR-opensea		0.356432	0.454415	0.278459	0.401735	0.2803	0.44293	0.311936	0.358025	0.280154	0.353151
15055	cg08664695	0.100597	0.377396	2.45985	0.034654	0.034654	-4.08209	0.327098	0.427694	0.100597	17	44911085		IGR	opensea	IGR-opensea		0.304551	0.513212	0.300646	0.455405	0.367795	0.476698	0.411258	0.344482	0.251239	0.348676
28492	cg16696202	0.100598	0.191363	3.69927	0.00442325	0.00442325	-2.05127	0.141064	0.241662	0.100598	3	93945049		IGR	opensea	IGR-opensea		0.114939	0.306073	0.20702	0.258027	0.14177	0.262309	0.143334	0.182384	0.0982558	0.199515
34976	cg21193415	0.100607	0.198532	2.97987	0.0144466	0.0144466	-3.22931	0.148229	0.248835	0.100607	11	122989423	CLMP	Body	opensea	Body-opensea		0.0937013	0.313121	0.232417	0.270453	0.138412	0.293387	0.142862	0.207117	0.133751	0.160098
41119	cg25472590	0.100611	0.46794	2.29165	0.0459663	0.0459663	-4.35203	0.417635	0.518246	0.100611	7	40962047		IGR	opensea	IGR-opensea		0.525906	0.580316	0.389095	0.530414	0.281682	0.540945	0.462561	0.430523	0.42893	0.50903
29866	cg17572196	0.100613	0.14767	2.77435	0.0204015	0.0204015	-3.56822	0.0973636	0.197976	0.100613	1	153189305	PRR9	TSS1500	opensea	TSS1500-opensea		0.136514	0.265484	0.0834529	0.192631	0.0831276	0.294578	0.124429	0.12763	0.0592942	0.10956
37590	cg23071007	0.100633	0.700784	3.06659	0.0124966	0.0124966	-3.08615	0.650468	0.751101	0.100633	20	46363039	SULF2	Body	opensea	Body-opensea		0.622545	0.811175	0.712345	0.731405	0.640367	0.833073	0.66646	0.702797	0.610621	0.677055
8051	cg04630490	0.100635	0.714723	3.33469	0.00800991	0.00800991	-2.64471	0.664405	0.765041	0.100635	15	70272395		IGR	opensea	IGR-opensea		0.587055	0.794992	0.665253	0.76345	0.72488	0.717139	0.693517	0.715392	0.651323	0.83423
751	cg00413510	0.100636	0.317513	2.38531	0.0392825	0.0392825	-4.20228	0.267195	0.367831	0.100636	18	56133659		IGR	opensea	IGR-opensea		0.196577	0.409329	0.32428	0.371673	0.268066	0.380626	0.38535	0.388777	0.161702	0.288749
38866	cg23963071	0.100639	0.493865	2.52406	0.0311028	0.0311028	-3.97796	0.443546	0.544184	0.100639	6	2901712	SERPINB9	5'UTR	shore	5'UTR-shore	chr6:2903175-2903906	0.386107	0.432274	0.42849	0.556627	0.391916	0.550795	0.523405	0.64451	0.487811	0.536716
10779	cg06244016	0.100642	0.236466	4.25232	0.00185309	0.00185309	-1.17695	0.186145	0.286787	0.100642	6	151186511	MTHFD1L	TSS200	shore	TSS200-shore	chr6:151186747-151188112	0.24942	0.274735	0.146774	0.323806	0.132425	0.255664	0.21403	0.267691	0.188075	0.312038
6216	cg03542031	0.100642	0.486413	4.42885	0.00141604	0.00141604	-0.90611	0.436092	0.536734	0.100642	1	28906210	SNHG12	Body	shore	Body-shore	chr1:28908069-28908799	0.472757	0.55758	0.392953	0.542081	0.449884	0.589281	0.460531	0.484451	0.404334	0.510277
32926	cg19733747	0.100643	0.351479	2.24776	0.0494695	0.0494695	-4.42165	0.301157	0.401801	0.100643	20	14425151	MACROD2	Body	opensea	Body-opensea		0.440046	0.497466	0.278166	0.421916	0.210076	0.403442	0.299538	0.376302	0.277959	0.309877
143	cg00078334	0.100645	0.357477	5.51209	0.0002997	0.0002997	0.654616	0.307154	0.407799	0.100645	16	55513961	MMP2	Body	shore	Body-shore	chr16:55513220-55513526	0.319789	0.409927	0.292638	0.378282	0.262992	0.440426	0.321349	0.375307	0.339003	0.435054
23707	cg13874879	0.100649	0.769534	2.64859	0.0252152	0.0252152	-3.77473	0.719209	0.819858	0.100649	9	102113855		IGR	opensea	IGR-opensea		0.685726	0.825649	0.653431	0.781101	0.836513	0.899962	0.736891	0.751446	0.683484	0.841134
35433	cg21512179	0.100649	0.263295	2.53071	0.0307564	0.0307564	-3.96715	0.21297	0.313619	0.100649	2	85971548		IGR	opensea	IGR-opensea		0.181191	0.415265	0.252721	0.338819	0.216235	0.380168	0.193173	0.219921	0.22153	0.213923
1942	cg01067813	0.100656	0.528836	2.64433	0.0253967	0.0253967	-3.78169	0.478508	0.579164	0.100656	7	147829363	CNTNAP2	Body	opensea	Body-opensea		0.41506	0.640456	0.47934	0.60326	0.541268	0.625692	0.537368	0.469135	0.419505	0.557279
41536	cg25766274	0.100656	0.540173	2.44627	0.0354553	0.0354553	-4.10405	0.489844	0.590501	0.100656	8	128352772	CASC21	Body	opensea	Body-opensea		0.579999	0.675126	0.487228	0.573283	0.357052	0.612236	0.494386	0.530167	0.530557	0.561692
33566	cg20168080	0.10066	0.547119	3.99727	0.00275411	0.00275411	-1.5756	0.496789	0.597449	0.10066	17	73390964	GRB2	5'UTR	opensea	5'UTR-opensea		0.498745	0.575348	0.50904	0.566834	0.520862	0.581447	0.443917	0.57395	0.511381	0.689667
6924	cg03960440	0.100661	0.745756	2.67469	0.0241302	0.0241302	-3.73196	0.695426	0.796087	0.100661	4	169653264	PALLD	Body	opensea	Body-opensea		0.616301	0.853469	0.676733	0.748931	0.770353	0.793168	0.767183	0.729562	0.64656	0.855303
27878	cg16331225	0.100662	0.797133	2.71641	0.0224921	0.0224921	-3.66348	0.746803	0.847464	0.100662	3	150006019	LINC01214	Body	opensea	Body-opensea		0.772299	0.884848	0.777261	0.894473	0.605153	0.817824	0.773779	0.833903	0.805521	0.806273
35121	cg21288307	0.100668	0.315845	3.57796	0.00538084	0.00538084	-2.24753	0.265511	0.366179	0.100668	21	30554264		IGR	opensea	IGR-opensea		0.290547	0.460775	0.220817	0.347798	0.264097	0.35436	0.318278	0.346976	0.233816	0.320988
14205	cg08169489	0.100675	0.264885	2.80586	0.0193478	0.0193478	-3.51633	0.214548	0.315223	0.100675	3	189628934		IGR	opensea	IGR-opensea		0.288965	0.39993	0.209797	0.31494	0.19929	0.363269	0.235239	0.246817	0.139449	0.251159
6589	cg03752425	0.100675	0.811952	2.8699	0.0173731	0.0173731	-3.41079	0.761615	0.86229	0.100675	16	72840504	ZFHX3	Body	opensea	Body-opensea		0.848599	0.94558	0.736756	0.830778	0.705379	0.880189	0.813776	0.809394	0.703562	0.845506
10906	cg06311026	0.10068	0.45583	3.36907	0.00756915	0.00756915	-2.58832	0.40549	0.50617	0.10068	9	13124026	MPDZ	Body	opensea	Body-opensea		0.359931	0.561408	0.442045	0.455254	0.388705	0.511236	0.417538	0.427515	0.419233	0.575438
10628	cg06150293	0.10068	0.739986	2.65405	0.0249841	0.0249841	-3.76578	0.689646	0.790326	0.10068	1	204111216	ETNK2	Body	opensea	Body-opensea		0.74073	0.834801	0.707012	0.793302	0.598776	0.888607	0.706206	0.720586	0.695505	0.714335
6124	cg03485273	0.100681	0.694768	2.91523	0.0161	0.0161	-3.33601	0.644427	0.745108	0.100681	16	47131156	NETO2	Body	opensea	Body-opensea		0.660406	0.739925	0.598446	0.700627	0.620343	0.728764	0.768928	0.777062	0.574014	0.779164
1867	cg01029568	0.100684	0.467567	3.11023	0.0116194	0.0116194	-3.01414	0.417225	0.517909	0.100684	5	83860878		IGR	opensea	IGR-opensea		0.454055	0.5848	0.41756	0.510125	0.447203	0.577584	0.430327	0.472221	0.336978	0.444815
284	cg00154367	0.100691	0.491978	2.32078	0.0437764	0.0437764	-4.30562	0.441633	0.542324	0.100691	8	32558905	NRG1	Body	opensea	Body-opensea		0.391394	0.613802	0.456262	0.608962	0.540108	0.540121	0.481794	0.49592	0.338606	0.452815
1489	cg00820288	0.100696	0.647055	2.71972	0.0223672	0.0223672	-3.65804	0.596707	0.697403	0.100696	5	42022161		IGR	opensea	IGR-opensea		0.72832	0.707862	0.560883	0.678888	0.531697	0.723913	0.612568	0.74082	0.550068	0.635531
15618	cg09001989	0.100699	0.641254	2.70347	0.0229879	0.0229879	-3.68473	0.590905	0.691604	0.100699	12	28052085		IGR	opensea	IGR-opensea		0.670356	0.7098	0.534709	0.688047	0.549165	0.740246	0.681329	0.700266	0.518964	0.61966
9854	cg05684528	0.100708	0.532339	2.69999	0.023123	0.023123	-3.69044	0.481985	0.582693	0.100708	5	76473917		IGR	shelf	IGR-shelf	chr5:76476045-76476692	0.542726	0.64659	0.463819	0.6045	0.412033	0.654084	0.499162	0.529741	0.492183	0.478549
3248	cg01795810	0.100712	0.160173	3.17512	0.0104303	0.0104303	-2.90715	0.109817	0.210529	0.100712	5	151327739		IGR	opensea	IGR-opensea		0.113808	0.311012	0.115824	0.248537	0.132578	0.15477	0.112957	0.21069	0.0739171	0.127636
33067	cg19818308	0.100714	0.367481	4.56979	0.001146	0.001146	-0.693049	0.317124	0.417837	0.100714	14	75946745		IGR	opensea	IGR-opensea		0.388523	0.425437	0.291158	0.412208	0.294945	0.469122	0.312388	0.400077	0.298605	0.382342
35370	cg21467684	0.100714	0.539916	3.61817	0.00504144	0.00504144	-2.18232	0.489559	0.590273	0.100714	10	120995079	GRK5	Body	opensea	Body-opensea		0.529375	0.616013	0.461667	0.555634	0.554354	0.607501	0.497744	0.555951	0.404657	0.616267
21595	cg12646276	0.100726	0.554538	2.9571	0.0150084	0.0150084	-3.2669	0.504175	0.604901	0.100726	15	98104162	LOC101927310	TSS1500	opensea	TSS1500-opensea		0.594076	0.697103	0.531453	0.589636	0.45545	0.620373	0.459346	0.552706	0.480551	0.564688
39190	cg24186179	0.100726	0.71389	2.82371	0.0187756	0.0187756	-3.48693	0.663527	0.764253	0.100726	4	130691462	LOC101927282	Body	opensea	Body-opensea		0.540213	0.719543	0.721201	0.785778	0.637372	0.737019	0.678962	0.787236	0.739888	0.791691
20003	cg11677299	0.100736	0.456132	2.41112	0.0376147	0.0376147	-4.16075	0.405764	0.5065	0.100736	8	104448157	DCAF13	Body	opensea	Body-opensea		0.439997	0.602027	0.450963	0.553883	0.395632	0.561577	0.374504	0.381436	0.367723	0.433578
40258	cg24875899	0.10074	0.508296	2.98173	0.0144016	0.0144016	-3.22623	0.457926	0.558666	0.10074	7	29649488		IGR	opensea	IGR-opensea		0.568915	0.564726	0.409426	0.556343	0.420985	0.591062	0.451557	0.475619	0.438751	0.60558
42824	cg26652702	0.100744	0.654538	2.41009	0.0376798	0.0376798	-4.16241	0.604166	0.704911	0.100744	10	124639985	FAM24B	TSS1500	shore	TSS1500-shore	chr10:124638743-124639793	0.688601	0.792507	0.617024	0.732035	0.493932	0.705453	0.633718	0.594843	0.587557	0.699715
11713	cg06751809	0.100745	0.78741	2.7817	0.0201507	0.0201507	-3.55612	0.737037	0.837782	0.100745	3	105047227		IGR	opensea	IGR-opensea		0.833968	0.900942	0.708838	0.858699	0.632558	0.81774	0.729243	0.786156	0.780578	0.825375
35923	cg21866577	0.100747	0.769321	2.38288	0.0394432	0.0394432	-4.20618	0.718948	0.819694	0.100747	12	93115231		IGR	opensea	IGR-opensea		0.848172	0.8576	0.707601	0.814257	0.603079	0.853772	0.762877	0.747853	0.673009	0.824989
27437	cg16059068	0.100748	0.387814	2.85142	0.0179211	0.0179211	-3.44126	0.33744	0.438188	0.100748	8	26420993	DPYSL2	Body	opensea	Body-opensea		0.355491	0.531253	0.338275	0.433742	0.402815	0.436366	0.359422	0.381145	0.231196	0.408435
6617	cg03766264	0.100748	0.223853	2.31352	0.0443127	0.0443127	-4.3172	0.173479	0.274227	0.100748	12	27396229	STK38L	TSS1500	shore	TSS1500-shore	chr12:27396982-27397646	0.249683	0.410186	0.190629	0.246374	0.120222	0.321835	0.179089	0.198449	0.12777	0.194291
13196	cg07573872	0.100751	0.608392	2.67073	0.0242918	0.0242918	-3.73845	0.558016	0.658767	0.100751	19	1126342	SBNO2	Body	shelf	Body-shelf	chr19:1122475-1123287	0.698169	0.657002	0.502297	0.688636	0.523349	0.665099	0.59042	0.634463	0.475845	0.648635
6884	cg03935786	0.10077	0.722257	2.52493	0.0310575	0.0310575	-3.97655	0.671872	0.772642	0.10077	4	53360094		IGR	opensea	IGR-opensea		0.779987	0.746228	0.603225	0.869432	0.641495	0.817649	0.692978	0.712177	0.641676	0.717723
13274	cg07614859	0.100773	0.637707	5.19054	0.00046692	0.00046692	0.210061	0.587321	0.688094	0.100773	1	116918716	ATP1A1	Body	shore	Body-shore	chr1:116915291-116916813	0.523768	0.711839	0.580351	0.687978	0.602795	0.680039	0.585483	0.681324	0.644207	0.679291
32152	cg19179025	0.100782	0.413919	3.64512	0.00482656	0.00482656	-2.1387	0.363527	0.46431	0.100782	3	47325421	KIF9	TSS1500	shore	TSS1500-shore	chr3:47323747-47324607	0.474648	0.479758	0.325589	0.449309	0.331698	0.487776	0.356855	0.441095	0.328846	0.46361
5136	cg02930866	0.100786	0.363228	2.63355	0.0258625	0.0258625	-3.79935	0.312836	0.413621	0.100786	3	15482580	EAF1	3'UTR	opensea	3'UTR-opensea		0.380104	0.341054	0.342886	0.453642	0.264305	0.409746	0.224	0.362736	0.352883	0.50093
30149	cg17757683	0.100787	0.729777	2.48332	0.0333115	0.0333115	-4.04408	0.679384	0.780171	0.100787	18	45506924		IGR	opensea	IGR-opensea		0.778322	0.879727	0.617848	0.761675	0.705088	0.822622	0.685492	0.718159	0.610166	0.718671
10751	cg06225131	0.100791	0.32398	2.5751	0.02854	0.02854	-3.89485	0.273585	0.374376	0.100791	19	4403593	CHAF1A	Body	shore	Body-shore	chr19:4402483-4403091	0.335147	0.428626	0.308451	0.424231	0.234017	0.408285	0.321584	0.308158	0.168726	0.30258
17651	cg10220587	0.100792	0.602093	4.1402	0.00220329	0.00220329	-1.35116	0.551696	0.652489	0.100792	17	59588878		IGR	opensea	IGR-opensea		0.581338	0.678143	0.582986	0.625244	0.553737	0.695072	0.527706	0.579668	0.512714	0.684317
20915	cg12231851	0.100797	0.635754	3.41732	0.00699269	0.00699269	-2.50933	0.585356	0.686152	0.100797	16	73233265		IGR	opensea	IGR-opensea		0.674321	0.6637	0.595441	0.686179	0.600609	0.725214	0.557419	0.70497	0.498987	0.650699
26214	cg15315093	0.100799	0.47479	2.81097	0.0191824	0.0191824	-3.50793	0.42439	0.525189	0.100799	12	564614		IGR	shore	IGR-shore	chr12:562221-563234	0.430774	0.580598	0.470921	0.45834	0.377471	0.565359	0.493828	0.563779	0.348958	0.45787
25975	cg15166900	0.100811	0.200846	2.45172	0.0351318	0.0351318	-4.09524	0.15044	0.251251	0.100811	3	69132709	ARL6IP5	TSS1500	shore	TSS1500-shore	chr3:69134086-69134479	0.151103	0.345788	0.126119	0.222776	0.105742	0.297907	0.260767	0.244844	0.108472	0.144941
32259	cg19250045	0.100812	0.602315	2.76633	0.0206789	0.0206789	-3.58142	0.551909	0.652721	0.100812	8	122543761		IGR	opensea	IGR-opensea		0.619515	0.671503	0.567048	0.735679	0.484714	0.614403	0.559585	0.548638	0.528681	0.69338
20599	cg12032603	0.100813	0.598524	2.65657	0.0248783	0.0248783	-3.76165	0.548118	0.648931	0.100813	12	111872336	SH2B3	TSS1500	opensea	TSS1500-opensea		0.642821	0.687769	0.512838	0.663092	0.505687	0.734536	0.572347	0.559088	0.506895	0.600168
21075	cg12334759	0.100816	0.583764	2.48505	0.0332151	0.0332151	-4.04129	0.533356	0.634172	0.100816	19	475154	ODF3L2	TSS200	opensea	TSS200-opensea		0.652028	0.700553	0.498191	0.690021	0.48917	0.662332	0.536501	0.560283	0.490889	0.557671
6240	cg03552503	0.100817	0.710766	2.33415	0.0428057	0.0428057	-4.28426	0.660358	0.761175	0.100817	3	179881095		IGR	opensea	IGR-opensea		0.761782	0.78012	0.557407	0.750446	0.714569	0.770421	0.649851	0.658761	0.618181	0.846125
36289	cg22129276	0.100818	0.238073	3.74175	0.00413153	0.00413153	-1.98287	0.187664	0.288482	0.100818	2	169926103	DHRS9	5'UTR	opensea	5'UTR-opensea		0.147998	0.342311	0.15247	0.260841	0.227997	0.332341	0.209602	0.295665	0.200254	0.211251
9023	cg05209715	0.100827	0.643852	3.05573	0.0127254	0.0127254	-3.10409	0.593439	0.694266	0.100827	10	15482692		IGR	opensea	IGR-opensea		0.589896	0.666072	0.608092	0.612376	0.638771	0.751356	0.579281	0.653922	0.551155	0.787603
24643	cg14403224	0.100835	0.256715	2.85654	0.0177674	0.0177674	-3.43281	0.206297	0.307133	0.100835	3	57164905	IL17RD	Body	opensea	Body-opensea		0.243735	0.390782	0.20279	0.246202	0.158272	0.365749	0.274343	0.2519	0.152347	0.281029
11588	cg06684288	0.100836	0.785563	3.13491	0.0111516	0.0111516	-2.97344	0.735145	0.835981	0.100836	5	157156134		IGR	shelf	IGR-shelf	chr5:157158378-157158856	0.633014	0.83726	0.750975	0.853871	0.73278	0.816084	0.744335	0.892327	0.81462	0.780362
81	cg00044372	0.100837	0.735527	4.08487	0.00240126	0.00240126	-1.43773	0.685108	0.785946	0.100837	16	85070825	KIAA0513	5'UTR	opensea	5'UTR-opensea		0.773283	0.767884	0.63188	0.774798	0.65051	0.821047	0.673678	0.791009	0.696191	0.774992
2406	cg01329284	0.100842	0.176278	2.39293	0.0387828	0.0387828	-4.19003	0.125857	0.226699	0.100842	5	31657134		IGR	opensea	IGR-opensea		0.20419	0.274466	0.103853	0.250501	0.118153	0.326545	0.145429	0.104873	0.0576587	0.17711
225	cg00121676	0.100846	0.502333	2.71871	0.0224054	0.0224054	-3.65971	0.45191	0.552757	0.100846	12	55154054		IGR	opensea	IGR-opensea		0.439821	0.635787	0.505153	0.59398	0.480917	0.552047	0.429116	0.422287	0.404545	0.559682
14316	cg08232500	0.10085	0.36834	8.22951	1.19984e-05	1.19984e-05	3.81144	0.317915	0.418765	0.10085	8	8143585		IGR	opensea	IGR-opensea		0.321362	0.437756	0.291246	0.423914	0.3205	0.397137	0.311232	0.401577	0.345233	0.43344
33374	cg20022118	0.100851	0.540807	2.29279	0.0458789	0.0458789	-4.35022	0.490381	0.591232	0.100851	7	8276021	ICA1	5'UTR	opensea	5'UTR-opensea		0.41477	0.619653	0.514145	0.67574	0.463997	0.64526	0.584578	0.556361	0.474415	0.459145
9093	cg05247898	0.100856	0.718331	3.32477	0.00814188	0.00814188	-2.66099	0.667903	0.768759	0.100856	2	238829537		IGR	opensea	IGR-opensea		0.759759	0.826766	0.633816	0.735977	0.652995	0.758557	0.688232	0.726261	0.604713	0.796235
40761	cg25236398	0.100856	0.633133	2.40878	0.0377631	0.0377631	-4.16452	0.582705	0.683561	0.100856	12	9928325		IGR	opensea	IGR-opensea		0.649945	0.654564	0.54889	0.752673	0.455287	0.729255	0.662773	0.667059	0.596631	0.614256
36552	cg22334846	0.100857	0.69912	2.58347	0.02814	0.02814	-3.88119	0.648692	0.749548	0.100857	7	141701468	MGAM	5'UTR	opensea	5'UTR-opensea		0.769613	0.832507	0.642355	0.776036	0.600793	0.760297	0.641975	0.701229	0.588722	0.677672
28390	cg16638429	0.100859	0.667344	2.53637	0.0304644	0.0304644	-3.95794	0.616914	0.717773	0.100859	1	61439341		IGR	opensea	IGR-opensea		0.765825	0.741377	0.519352	0.687536	0.609626	0.718903	0.610277	0.685237	0.579491	0.755814
17060	cg09862826	0.100863	0.467226	3.09752	0.0118681	0.0118681	-3.03511	0.416794	0.517657	0.100863	7	4912545	RADIL	Body	opensea	Body-opensea		0.399641	0.600775	0.464467	0.524376	0.399549	0.558374	0.458001	0.455896	0.362313	0.448864
13661	cg07831312	0.100863	0.73535	2.77611	0.020341	0.020341	-3.56532	0.684918	0.785782	0.100863	7	30855293	FAM188B	Body	opensea	Body-opensea		0.766748	0.865015	0.650294	0.710098	0.679393	0.794802	0.663622	0.708961	0.664536	0.850032
31635	cg18803039	0.100868	0.21931	4.79829	0.000818167	0.000818167	-0.353831	0.168876	0.269744	0.100868	6	25119579	CMAHP	Body	opensea	Body-opensea		0.191924	0.329385	0.149483	0.264038	0.169784	0.279983	0.203801	0.252395	0.129389	0.222921
10577	cg06118122	0.100869	0.672777	3.02064	0.0134939	0.0134939	-3.162	0.622342	0.723211	0.100869	1	236695160	LGALS8	Body	opensea	Body-opensea		0.620749	0.790159	0.594788	0.613919	0.586523	0.769796	0.65803	0.761217	0.651623	0.680966
9989	cg05777037	0.100877	0.678991	4.61791	0.00106683	0.00106683	-0.620974	0.628552	0.729429	0.100877	9	130448586	STXBP1	3'UTR	opensea	3'UTR-opensea		0.663806	0.764725	0.64433	0.672602	0.588624	0.756828	0.615724	0.693153	0.630277	0.759839
32438	cg19384905	0.100884	0.655018	3.61737	0.00504802	0.00504802	-2.18363	0.604576	0.70546	0.100884	6	153299788	FBXO5	5'UTR	shelf	5'UTR-shelf	chr6:153303408-153304973	0.647401	0.776098	0.579614	0.675919	0.656071	0.714561	0.577524	0.641084	0.56227	0.719638
40819	cg25274507	0.100885	0.807808	2.85086	0.017938	0.017938	-3.44219	0.757365	0.85825	0.100885	4	21930872	KCNIP4	5'UTR	opensea	5'UTR-opensea		0.700606	0.890034	0.816444	0.823193	0.653898	0.879468	0.81069	0.89338	0.805187	0.805177
22322	cg13092082	0.100889	0.496207	4.16142	0.00213199	0.00213199	-1.31806	0.445763	0.546652	0.100889	1	192602520		IGR	opensea	IGR-opensea		0.479437	0.609489	0.406512	0.542719	0.447314	0.584413	0.443292	0.51537	0.452261	0.481267
33663	cg20242797	0.100904	0.135796	3.80859	0.00371275	0.00371275	-1.87564	0.0853443	0.186248	0.100904	1	24645853	GRHL3	TSS200	shelf	TSS200-shelf	chr1:24648202-24648985	0.0726237	0.155214	0.0621294	0.205731	0.121959	0.190206	0.101749	0.112218	0.0682601	0.267872
26319	cg15374777	0.100906	0.482621	2.36941	0.0403457	0.0403457	-4.2278	0.432168	0.533074	0.100906	9	109212267		IGR	opensea	IGR-opensea		0.573281	0.582709	0.331593	0.552113	0.460593	0.564569	0.4162	0.482494	0.379175	0.483483
23606	cg13822335	0.100913	0.612192	2.77683	0.0203165	0.0203165	-3.56414	0.561736	0.662649	0.100913	3	40141689	MYRIP	1stExon	opensea	1stExon-opensea		0.665475	0.731446	0.583868	0.638905	0.481182	0.676896	0.580344	0.605661	0.497809	0.660338
32561	cg19477793	0.100914	0.726021	5.31576	0.000392189	0.000392189	0.385091	0.675564	0.776478	0.100914	17	52027331		IGR	opensea	IGR-opensea		0.649803	0.788132	0.694659	0.761755	0.613574	0.79217	0.707544	0.771687	0.712241	0.768645
43807	cg27305383	0.100919	0.16217	4.57556	0.00113618	0.00113618	-0.684389	0.11171	0.212629	0.100919	4	57522795	HOPX	5'UTR	shore	5'UTR-shore	chr4:57521621-57522703	0.086965	0.232123	0.0911263	0.2168	0.0721173	0.200682	0.187695	0.237402	0.120647	0.176139
32841	cg19675599	0.100931	0.750485	2.51004	0.0318463	0.0318463	-4.00075	0.70002	0.800951	0.100931	6	139047738		IGR	opensea	IGR-opensea		0.836135	0.840845	0.645643	0.808122	0.708097	0.845801	0.701483	0.743583	0.608741	0.766402
3931	cg02191078	0.100932	0.73248	3.39124	0.0072984	0.0072984	-2.55201	0.682014	0.782946	0.100932	6	3166121		IGR	shelf	IGR-shelf	chr6:3162832-3163523	0.726246	0.877803	0.639643	0.770526	0.628491	0.782067	0.706018	0.736149	0.709671	0.748185
38632	cg23804666	0.100933	0.804715	3.03477	0.0131788	0.0131788	-3.13868	0.754249	0.855182	0.100933	11	58710158	GLYATL1	TSS1500	opensea	TSS1500-opensea		0.854359	0.893065	0.73398	0.845441	0.686197	0.91565	0.743734	0.783503	0.752974	0.838251
38535	cg23706287	0.100934	0.787803	3.0951	0.0119163	0.0119163	-3.03911	0.737336	0.83827	0.100934	8	34748626		IGR	opensea	IGR-opensea		0.841961	0.824599	0.731438	0.772017	0.708203	0.850621	0.68902	0.911651	0.716058	0.832458
33620	cg20208296	0.100938	0.478437	2.63719	0.0257042	0.0257042	-3.79338	0.427968	0.528906	0.100938	18	9733384	RAB31	Body	opensea	Body-opensea		0.525435	0.608896	0.373048	0.475032	0.407285	0.560117	0.429221	0.433218	0.40485	0.567267
32819	cg19655993	0.100942	0.293482	2.58513	0.0280613	0.0280613	-3.87848	0.243011	0.343953	0.100942	2	206798844		IGR	opensea	IGR-opensea		0.360448	0.402331	0.259098	0.341769	0.19823	0.389552	0.219603	0.246861	0.177677	0.339252
10833	cg06272089	0.100949	0.670088	4.91086	0.000694931	0.000694931	-0.189582	0.619614	0.720563	0.100949	15	74165916	TBC1D21	TSS200	opensea	TSS200-opensea		0.629794	0.765336	0.603602	0.710377	0.66392	0.741691	0.610564	0.660816	0.590188	0.724596
26539	cg15531386	0.100951	0.230085	2.76086	0.0208701	0.0208701	-3.59042	0.17961	0.280561	0.100951	11	116334079		IGR	opensea	IGR-opensea		0.258404	0.36625	0.184862	0.261563	0.138889	0.299555	0.196141	0.175142	0.119754	0.300292
44156	cg27533140	0.100953	0.433707	2.51257	0.0317107	0.0317107	-3.99663	0.383231	0.484184	0.100953	12	123419286	ABCB9	Body	opensea	Body-opensea		0.388457	0.49988	0.325917	0.523284	0.378133	0.600625	0.419702	0.360687	0.403946	0.436444
2711	cg01497368	0.100959	0.47534	2.60499	0.0271379	0.0271379	-3.84605	0.42486	0.525819	0.100959	4	15931311		IGR	opensea	IGR-opensea		0.486422	0.593765	0.404756	0.553571	0.359448	0.576386	0.464464	0.396368	0.40921	0.509004
15990	cg09227636	0.100959	0.133765	3.72541	0.0042413	0.0042413	-2.00916	0.0832857	0.184245	0.100959	15	88514238	NTRK3	Body	opensea	Body-opensea		0.0870539	0.254042	0.102453	0.213483	0.0654373	0.204948	0.103282	0.0941349	0.0582018	0.154616
21647	cg12681623	0.10096	0.81503	3.472	0.00639402	0.00639402	-2.41999	0.76455	0.86551	0.10096	1	17907062	ARHGEF10L	ExonBnd	opensea	ExonBnd-opensea		0.817738	0.920172	0.805808	0.852149	0.744895	0.860811	0.763297	0.795445	0.691013	0.898973
35844	cg21809516	0.100961	0.203009	4.15964	0.00213787	0.00213787	-1.32083	0.152528	0.25349	0.100961	14	50988575	MAP4K5	Body	opensea	Body-opensea		0.159541	0.292477	0.157848	0.262724	0.149194	0.287236	0.197009	0.246936	0.0990508	0.178076
38678	cg23839599	0.100964	0.314657	2.31404	0.0442739	0.0442739	-4.31637	0.264175	0.365139	0.100964	1	161708999		IGR	opensea	IGR-opensea		0.287281	0.374264	0.207177	0.333776	0.135469	0.338263	0.296496	0.431719	0.394452	0.347673
2390	cg01321189	0.10097	0.277274	3.81819	0.00365636	0.00365636	-1.86028	0.226789	0.327759	0.10097	12	32259338	BICD1	TSS1500	island	TSS1500-island	chr12:32259249-32260165	0.160854	0.320191	0.228469	0.249221	0.253249	0.352592	0.242793	0.38615	0.248579	0.330642
31811	cg18940084	0.100976	0.427364	3.01254	0.013678	0.013678	-3.17538	0.376875	0.477852	0.100976	3	139516528		IGR	opensea	IGR-opensea		0.401786	0.513944	0.333171	0.469984	0.369953	0.534573	0.475904	0.424128	0.303563	0.446631
26355	cg15402009	0.100979	0.352514	2.86628	0.017479	0.017479	-3.41675	0.302024	0.403004	0.100979	6	139837719		IGR	opensea	IGR-opensea		0.374492	0.422562	0.3106	0.443266	0.212425	0.439162	0.274353	0.301757	0.338252	0.408271
39134	cg24151755	0.10098	0.559265	2.79189	0.0198079	0.0198079	-3.53934	0.508775	0.609755	0.10098	1	230238754	GALNT2	Body	opensea	Body-opensea		0.586253	0.695767	0.516695	0.618523	0.519426	0.64554	0.465504	0.509038	0.455998	0.579907
2322	cg01285974	0.100981	0.566225	2.45814	0.0347539	0.0347539	-4.08485	0.515734	0.616715	0.100981	3	167555695		IGR	opensea	IGR-opensea		0.48266	0.665232	0.409607	0.625513	0.570942	0.690823	0.59667	0.575413	0.518792	0.526595
1492	cg00822361	0.100985	0.803531	2.63829	0.0256567	0.0256567	-3.79159	0.753038	0.854023	0.100985	3	156271246	SSR3	Body	shore	Body-shore	chr3:156272636-156273099	0.873901	0.884208	0.68301	0.895175	0.716665	0.878232	0.785213	0.770291	0.706401	0.84221
408	cg00224202	0.100991	0.273743	3.03066	0.0132697	0.0132697	-3.14546	0.223247	0.324238	0.100991	6	138893614	NHSL1	1stExon	opensea	1stExon-opensea		0.15455	0.329445	0.282824	0.303703	0.145314	0.312961	0.290132	0.283982	0.243415	0.3911
28459	cg16677367	0.100994	0.395044	2.42214	0.036924	0.036924	-4.14299	0.344548	0.445541	0.100994	9	97374101	FBP1	Body	opensea	Body-opensea		0.345392	0.469548	0.251194	0.444577	0.284474	0.511135	0.383948	0.349062	0.45773	0.453386
36657	cg22404042	0.100999	0.277114	3.36639	0.00760265	0.00760265	-2.59273	0.226615	0.327613	0.100999	7	112635890	HRAT17	TSS200	opensea	TSS200-opensea		0.263929	0.392817	0.218613	0.345381	0.232673	0.347155	0.264093	0.241404	0.153765	0.311309
19952	cg11643132	0.101014	0.487007	2.66118	0.0246857	0.0246857	-3.75409	0.4365	0.537515	0.101014	1	166011291		IGR	opensea	IGR-opensea		0.490165	0.61265	0.471727	0.482643	0.30796	0.57726	0.468675	0.511635	0.443973	0.503385
15075	cg08678145	0.101023	0.842335	3.36172	0.0076613	0.0076613	-2.60038	0.791824	0.892847	0.101023	10	11116789	CELF2	Body	opensea	Body-opensea		0.799715	0.870152	0.724659	0.858775	0.730084	0.900255	0.885237	0.910448	0.819423	0.924604
5271	cg03010489	0.101031	0.61582	3.59674	0.00521946	0.00521946	-2.21706	0.565304	0.666335	0.101031	2	70571946		IGR	opensea	IGR-opensea		0.631672	0.726567	0.549866	0.685035	0.580154	0.670891	0.513145	0.586269	0.551685	0.662915
23749	cg13900227	0.101043	0.730662	2.24365	0.0498103	0.0498103	-4.42815	0.68014	0.781183	0.101043	13	67649779	PCDH9	Body	opensea	Body-opensea		0.580146	0.792807	0.720107	0.787628	0.643035	0.89674	0.706999	0.772608	0.750413	0.656132
40340	cg24933625	0.101044	0.585346	2.33561	0.0427008	0.0427008	-4.28193	0.534824	0.635867	0.101044	9	38024422	SHB	Body	opensea	Body-opensea		0.65821	0.748877	0.469365	0.567105	0.532893	0.636305	0.546945	0.639275	0.466705	0.587775
37640	cg23100433	0.101055	0.239477	2.6238	0.0262907	0.0262907	-3.81529	0.188949	0.290004	0.101055	13	27546780		IGR	opensea	IGR-opensea		0.173066	0.348577	0.286038	0.343146	0.144818	0.327153	0.179599	0.172988	0.161224	0.258158
19773	cg11537928	0.101061	0.797963	3.51084	0.00600135	0.00600135	-2.35667	0.747433	0.848494	0.101061	12	112860601	PTPN11	Body	shelf	Body-shelf	chr12:112856457-112857243	0.739717	0.882381	0.742493	0.897282	0.732918	0.871414	0.812516	0.837776	0.709522	0.753616
11431	cg06612660	0.101061	0.609326	2.91941	0.0159874	0.0159874	-3.3291	0.558795	0.659856	0.101061	8	82432341		IGR	shelf	IGR-shelf	chr8:82434436-82434665	0.631176	0.757433	0.529227	0.661343	0.570355	0.692092	0.548786	0.578434	0.514431	0.609979
17267	cg09994435	0.101082	0.478114	3.11422	0.0115424	0.0115424	-3.00756	0.427573	0.528655	0.101082	20	62404778	ZBTB46	Body	shore	Body-shore	chr20:62406463-62407179	0.490476	0.556013	0.399778	0.512434	0.359467	0.617867	0.437414	0.462356	0.450732	0.494603
24162	cg14133022	0.101085	0.737599	2.63346	0.0258665	0.0258665	-3.7995	0.687056	0.788142	0.101085	11	100580392	ARHGAP42	Body	opensea	Body-opensea		0.633296	0.82133	0.718047	0.80393	0.629332	0.871491	0.746654	0.778373	0.707953	0.665585
15844	cg09134620	0.101086	0.719628	3.35472	0.00775005	0.00775005	-2.61186	0.669085	0.77017	0.101086	4	152127280	SH3D19	5'UTR	opensea	5'UTR-opensea		0.597682	0.787095	0.748788	0.745717	0.711976	0.749382	0.59645	0.772168	0.690528	0.79649
32490	cg19419556	0.101089	0.629351	2.68623	0.0236654	0.0236654	-3.71302	0.578807	0.679896	0.101089	7	68504459		IGR	opensea	IGR-opensea		0.68859	0.641068	0.564643	0.653468	0.497836	0.700328	0.628994	0.747334	0.513972	0.657282
29013	cg17039220	0.101091	0.853113	4.03581	0.00259258	0.00259258	-1.51483	0.802568	0.903659	0.101091	22	31217665	OSBP2	TSS1500	shore	TSS1500-shore	chr22:31218226-31218893	0.841024	0.938687	0.752253	0.85608	0.774386	0.908529	0.873299	0.903914	0.771876	0.911085
40508	cg25056811	0.101096	0.634948	2.30828	0.0447031	0.0447031	-4.32555	0.5844	0.685496	0.101096	3	149104506		IGR	opensea	IGR-opensea		0.747161	0.706701	0.508232	0.701362	0.538734	0.665104	0.615532	0.635663	0.51234	0.71865
31269	cg18525212	0.101097	0.499718	3.00849	0.0137709	0.0137709	-3.18206	0.449169	0.550266	0.101097	12	24191664	SOX5	5'UTR	opensea	5'UTR-opensea		0.516226	0.553272	0.485144	0.568784	0.375235	0.621012	0.459698	0.547652	0.409544	0.460612
4313	cg02434051	0.101102	0.458747	3.81923	0.00365026	0.00365026	-1.8586	0.408196	0.509299	0.101102	19	54848878	LILRA4	Body	opensea	Body-opensea		0.410165	0.463383	0.326186	0.516661	0.389638	0.528363	0.473468	0.497656	0.441525	0.54043
9596	cg05516537	0.101106	0.231486	2.8004	0.0195263	0.0195263	-3.52533	0.180933	0.282039	0.101106	13	114239958	TFDP1	5'UTR	opensea	5'UTR-opensea		0.320818	0.335334	0.158037	0.260653	0.127537	0.304295	0.159778	0.249326	0.138497	0.260589
4314	cg02434059	0.101107	0.527399	3.22205	0.00964877	0.00964877	-2.82985	0.476846	0.577953	0.101107	17	29248604	ADAP2	TSS200	shore	TSS200-shore	chr17:29248847-29249926	0.475157	0.491896	0.457681	0.596596	0.407369	0.572002	0.549534	0.586303	0.494489	0.642967
7440	cg04257865	0.101108	0.562924	2.49275	0.0327873	0.0327873	-4.02881	0.51237	0.613478	0.101108	5	147257456	SCGB3A2	TSS1500	opensea	TSS1500-opensea		0.584071	0.731716	0.512518	0.641113	0.539489	0.598383	0.425632	0.519571	0.500139	0.576604
14767	cg08493817	0.101108	0.509105	3.50265	0.00608203	0.00608203	-2.37002	0.458551	0.559659	0.101108	9	134262007		IGR	opensea	IGR-opensea		0.522596	0.596729	0.490704	0.549291	0.372492	0.54722	0.493392	0.523091	0.41357	0.581965
38053	cg23374807	0.101112	0.397213	3.08391	0.0121407	0.0121407	-3.05757	0.346658	0.447769	0.101112	3	68931055	FAM19A4	Body	opensea	Body-opensea		0.407163	0.542759	0.297873	0.388375	0.360158	0.470851	0.376845	0.414521	0.291247	0.422339
22063	cg12921070	0.101115	0.481563	4.39283	0.00149539	0.00149539	-0.961016	0.431005	0.532121	0.101115	1	85396193	MCOLN2	Body	opensea	Body-opensea		0.486277	0.581734	0.460605	0.528463	0.411169	0.526055	0.39716	0.478775	0.399816	0.545577
41037	cg25417572	0.101117	0.474209	2.452	0.0351152	0.0351152	-4.09479	0.423651	0.524768	0.101117	19	9150385		IGR	opensea	IGR-opensea		0.481345	0.628092	0.363984	0.577302	0.412435	0.527298	0.458113	0.497472	0.402375	0.393673
38283	cg23532123	0.101119	0.526101	2.74087	0.0215845	0.0215845	-3.62329	0.475542	0.57666	0.101119	8	108299837	ANGPT1	Body	opensea	Body-opensea		0.569198	0.66073	0.419834	0.535397	0.443965	0.588166	0.527965	0.514579	0.416747	0.584429
4129	cg02320543	0.10114	0.240102	3.09083	0.0120013	0.0120013	-3.04615	0.189532	0.290672	0.10114	14	61109545		IGR	island	IGR-island	chr14:61108954-61109786	0.162975	0.311263	0.254054	0.339762	0.122512	0.335721	0.214841	0.191592	0.193279	0.275024
3924	cg02186707	0.101141	0.609113	3.19608	0.0100736	0.0100736	-2.87263	0.558543	0.659684	0.101141	7	3376241	SDK1	Body	opensea	Body-opensea		0.638357	0.647933	0.554146	0.725647	0.549426	0.712062	0.536842	0.579629	0.513942	0.63315
6208	cg03538663	0.101157	0.625281	2.47695	0.0336711	0.0336711	-4.05442	0.574702	0.675859	0.101157	12	88423137	C12orf50	5'UTR	opensea	5'UTR-opensea		0.549341	0.665485	0.608737	0.78906	0.563968	0.57815	0.652687	0.634586	0.498778	0.712015
25412	cg14834987	0.101157	0.497898	2.61075	0.0268758	0.0268758	-3.83664	0.44732	0.548477	0.101157	18	43218779	SLC14A2	Body	opensea	Body-opensea		0.571224	0.61985	0.370942	0.512614	0.452294	0.598584	0.414966	0.501597	0.427173	0.50974
41501	cg25741594	0.101157	0.686804	2.30496	0.0449529	0.0449529	-4.33085	0.636225	0.737383	0.101157	11	58990439		IGR	opensea	IGR-opensea		0.667149	0.806055	0.736486	0.681694	0.577522	0.712218	0.669809	0.814436	0.530161	0.67251
20337	cg11875887	0.101158	0.7316	2.32368	0.0435641	0.0435641	-4.30099	0.681022	0.782179	0.101158	1	168865900		IGR	opensea	IGR-opensea		0.717569	0.790993	0.705498	0.774266	0.696675	0.776349	0.58913	0.65494	0.696236	0.914347
27114	cg15872617	0.101162	0.675681	2.30041	0.0452971	0.0452971	-4.33809	0.6251	0.726262	0.101162	12	89290866		IGR	opensea	IGR-opensea		0.560601	0.76166	0.748876	0.754833	0.61742	0.797998	0.646376	0.702507	0.552226	0.614312
41748	cg25914662	0.101163	0.616728	2.30819	0.0447104	0.0447104	-4.3257	0.566147	0.66731	0.101163	12	59825434		IGR	opensea	IGR-opensea		0.672196	0.707346	0.486832	0.699271	0.483774	0.735302	0.613157	0.62605	0.574774	0.56858
30939	cg18289710	0.101164	0.514454	2.46074	0.0346027	0.0346027	-4.08066	0.463872	0.565037	0.101164	11	103811641	PDGFD	Body	opensea	Body-opensea		0.48324	0.603912	0.480276	0.541899	0.500881	0.613741	0.497987	0.436177	0.356977	0.629454
1211	cg00665827	0.101167	0.689405	3.39395	0.00726603	0.00726603	-2.54758	0.638822	0.739989	0.101167	1	7293835	CAMTA1	Body	opensea	Body-opensea		0.581932	0.782893	0.587531	0.729741	0.680666	0.755113	0.673139	0.655122	0.670843	0.777075
19273	cg11228469	0.101173	0.460175	3.53012	0.00581586	0.00581586	-2.32529	0.409589	0.510761	0.101173	5	102870051	LOC102467212	Body	opensea	Body-opensea		0.479396	0.586113	0.399341	0.517288	0.386338	0.51999	0.415325	0.436136	0.367545	0.49428
20186	cg11785108	0.101174	0.270776	2.84374	0.0181537	0.0181537	-3.45391	0.220189	0.321363	0.101174	11	14928975		IGR	shore	IGR-shore	chr11:14926471-14927770	0.137623	0.345775	0.176806	0.271692	0.283688	0.417022	0.258976	0.294026	0.243853	0.278302
8941	cg05157921	0.101188	0.310683	2.49574	0.0326226	0.0326226	-4.02396	0.260089	0.361277	0.101188	15	25468674	SNORD115-21	Body	opensea	Body-opensea		0.340476	0.389722	0.269463	0.341388	0.121365	0.368006	0.267114	0.283999	0.302029	0.42327
15860	cg09141093	0.101192	0.795717	2.98934	0.0142192	0.0142192	-3.21367	0.745121	0.846313	0.101192	17	46759520		IGR	shelf	IGR-shelf	chr17:46755565-46756006	0.848181	0.856319	0.810853	0.86658	0.670708	0.860436	0.705348	0.823876	0.690516	0.824353
33263	cg19950771	0.101193	0.672268	4.42679	0.00142046	0.00142046	-0.909251	0.621671	0.722864	0.101193	16	12251458	SNX29	Body	opensea	Body-opensea		0.652357	0.783874	0.605209	0.698929	0.642666	0.705565	0.612222	0.760986	0.595901	0.664966
39963	cg24681304	0.101193	0.268042	3.07163	0.012392	0.012392	-3.07784	0.217445	0.318638	0.101193	2	150992998		IGR	opensea	IGR-opensea		0.23315	0.440762	0.208219	0.254875	0.236505	0.337956	0.218045	0.252052	0.191305	0.307545
18702	cg10855055	0.101205	0.333652	2.92968	0.0157142	0.0157142	-3.31215	0.283049	0.384254	0.101205	10	25186542	PRTFDC1	Body	opensea	Body-opensea		0.284447	0.402318	0.235827	0.309198	0.243843	0.366559	0.395097	0.391932	0.256032	0.451264
9733	cg05609780	0.10121	0.781122	2.90103	0.0164883	0.0164883	-3.35944	0.730517	0.831726	0.10121	3	24001171	NR1D2	Body	opensea	Body-opensea		0.729383	0.914527	0.746755	0.807639	0.634254	0.852318	0.778028	0.744534	0.764165	0.839614
32018	cg19094879	0.10121	0.875303	2.84129	0.0182288	0.0182288	-3.45796	0.824698	0.925908	0.10121	2	177505007		IGR	shelf	IGR-shelf	chr2:177502240-177502910	0.702112	0.93952	0.798323	0.9228	0.810522	0.915187	0.904058	0.917816	0.908476	0.934217
35998	cg21919900	0.101211	0.455969	2.31007	0.0445699	0.0445699	-4.32271	0.405363	0.506574	0.101211	3	16103854		IGR	opensea	IGR-opensea		0.439096	0.604323	0.359386	0.564864	0.405011	0.572127	0.405975	0.401972	0.417347	0.389587
1842	cg01017862	0.101212	0.715642	2.72633	0.0221195	0.0221195	-3.64718	0.665036	0.766248	0.101212	1	237726185	RYR2	Body	opensea	Body-opensea		0.6561	0.78585	0.676727	0.791189	0.557278	0.80922	0.761602	0.675603	0.673473	0.769376
32687	cg19566828	0.101216	0.454967	2.28482	0.0464951	0.0464951	-4.36289	0.404359	0.505575	0.101216	4	88769929		IGR	opensea	IGR-opensea		0.460883	0.422329	0.463369	0.637612	0.320916	0.555497	0.388305	0.441783	0.388324	0.470655
2092	cg01153498	0.101219	0.436422	2.6696	0.0243382	0.0243382	-3.74031	0.385812	0.487031	0.101219	2	17936530	SMC6	TSS1500	shore	TSS1500-shore	chr2:17934555-17935902	0.506195	0.541322	0.37804	0.486212	0.341459	0.548541	0.379275	0.432011	0.324093	0.427067
26832	cg15708776	0.101222	0.635275	3.73348	0.00418671	0.00418671	-1.99617	0.584664	0.685886	0.101222	1	155270866	PKLR	TSS200	opensea	TSS200-opensea		0.653815	0.751882	0.558499	0.62128	0.53652	0.691972	0.591826	0.666923	0.582659	0.697373
15310	cg08815968	0.101225	0.528879	2.67548	0.0240981	0.0240981	-3.73066	0.478267	0.579492	0.101225	3	143550727	SLC9A9	Body	opensea	Body-opensea		0.467151	0.607829	0.393956	0.559759	0.585855	0.669162	0.487593	0.53935	0.456779	0.52136
4946	cg02828687	0.101225	0.31464	2.85452	0.0178279	0.0178279	-3.43615	0.264027	0.365252	0.101225	21	45926106	C21orf29	Body	shore	Body-shore	chr21:45926531-45926754	0.292656	0.382806	0.251803	0.37868	0.139547	0.417511	0.327686	0.312686	0.308442	0.334577
44325	cg27651526	0.101226	0.303973	2.78602	0.0200046	0.0200046	-3.54901	0.25336	0.354586	0.101226	1	53606129	SLC1A7	Body	opensea	Body-opensea		0.293848	0.454862	0.245888	0.303555	0.201635	0.417305	0.29178	0.268468	0.23365	0.328738
22137	cg12969545	0.101229	0.356275	3.61475	0.00506945	0.00506945	-2.18787	0.30566	0.406889	0.101229	2	35695553		IGR	opensea	IGR-opensea		0.34904	0.464175	0.318532	0.412095	0.337874	0.450742	0.271186	0.353224	0.251669	0.354209
39570	cg24432265	0.101235	0.454084	2.50367	0.0321895	0.0321895	-4.01108	0.403466	0.504702	0.101235	1	75045149	ERICH3-AS1	Body	opensea	Body-opensea		0.506681	0.609679	0.364915	0.461553	0.342863	0.518096	0.431633	0.417491	0.371241	0.516689
26731	cg15643264	0.101236	0.570904	2.27875	0.0469704	0.0469704	-4.37254	0.520286	0.621522	0.101236	16	75635960	ADAT1	Body	opensea	Body-opensea		0.605781	0.743213	0.526489	0.602729	0.434473	0.674125	0.506727	0.515522	0.52796	0.572023
38453	cg23652987	0.101244	0.660683	4.09466	0.00236491	0.00236491	-1.42238	0.610061	0.711305	0.101244	3	58508149	ACOX2	Body	opensea	Body-opensea		0.60935	0.768617	0.593321	0.730916	0.668844	0.721623	0.609026	0.645413	0.569764	0.689955
31640	cg18808702	0.101256	0.617702	5.37328	0.000362269	0.000362269	0.464666	0.567074	0.66833	0.101256	12	217321	IQSEC3	5'UTR	shelf	5'UTR-shelf	chr12:213763-214227	0.572581	0.639945	0.559941	0.654458	0.533914	0.712694	0.602265	0.632581	0.566671	0.701975
26876	cg15733321	0.101261	0.223339	2.3907	0.0389281	0.0389281	-4.19361	0.172709	0.27397	0.101261	3	152858331		IGR	opensea	IGR-opensea		0.0825423	0.286634	0.270566	0.353371	0.109403	0.317826	0.198817	0.179799	0.202216	0.232218
12358	cg07115924	0.101262	0.520954	2.31552	0.044164	0.044164	-4.31401	0.470323	0.571585	0.101262	7	30295722		IGR	opensea	IGR-opensea		0.587968	0.676202	0.43222	0.548001	0.443858	0.621366	0.487526	0.532055	0.40004	0.480299
42063	cg26129418	0.101266	0.270434	2.76816	0.0206152	0.0206152	-3.57841	0.219801	0.321067	0.101266	8	16015402	MSR1	Body	opensea	Body-opensea		0.323009	0.378209	0.16257	0.243253	0.224603	0.332142	0.238266	0.28863	0.150557	0.363102
39682	cg24508685	0.101269	0.13834	3.88063	0.0033108	0.0033108	-1.7606	0.0877055	0.188974	0.101269	10	81744674		IGR	shore	IGR-shore	chr10:81743127-81743547	0.0413603	0.279025	0.119385	0.169044	0.0744288	0.149878	0.104829	0.147498	0.0985244	0.199426
31384	cg18608964	0.101269	0.641481	2.80514	0.0193712	0.0193712	-3.51752	0.590847	0.692116	0.101269	19	32077979	THEG5	TSS1500	opensea	TSS1500-opensea		0.71854	0.728859	0.563266	0.706156	0.516145	0.727573	0.557122	0.640828	0.599161	0.657162
22495	cg13189652	0.101272	0.775208	3.43738	0.0067666	0.0067666	-2.47654	0.724572	0.825843	0.101272	2	242197278	HDLBP	Body	opensea	Body-opensea		0.652707	0.869026	0.736244	0.79538	0.807796	0.860622	0.697046	0.770895	0.729065	0.833295
21068	cg12329972	0.101274	0.827199	3.64267	0.00484572	0.00484572	-2.14267	0.776563	0.877836	0.101274	6	122074323		IGR	opensea	IGR-opensea		0.787416	0.894162	0.793016	0.922054	0.735961	0.889525	0.856213	0.836537	0.710206	0.846903
28512	cg16705462	0.101276	0.383411	3.30476	0.00841513	0.00841513	-2.69384	0.332773	0.434048	0.101276	20	34805660	EPB41L1	Body	opensea	Body-opensea		0.247087	0.431635	0.339314	0.444022	0.435736	0.45991	0.339246	0.389878	0.302482	0.444797
37701	cg23140284	0.101281	0.470601	3.16546	0.010599	0.010599	-2.92307	0.41996	0.521241	0.101281	8	109083758	RSPO2	Body	opensea	Body-opensea		0.436663	0.616632	0.409665	0.451132	0.375092	0.54342	0.455107	0.54513	0.423274	0.449892
42254	cg26275878	0.101284	0.358346	3.58722	0.00530061	0.00530061	-2.2325	0.307704	0.408988	0.101284	8	131034149		IGR	opensea	IGR-opensea		0.346263	0.454454	0.321572	0.373928	0.235551	0.408283	0.302033	0.342984	0.333105	0.465291
8015	cg04610422	0.101287	0.565024	5.4615	0.00032104	0.00032104	0.585739	0.51438	0.615668	0.101287	10	24068276	KIAA1217	5'UTR	opensea	5'UTR-opensea		0.483117	0.612091	0.503087	0.624696	0.520614	0.636132	0.550534	0.64869	0.51455	0.55673
12349	cg07110261	0.101289	0.401996	3.16043	0.010688	0.010688	-2.93136	0.351351	0.452641	0.101289	2	17657826		IGR	opensea	IGR-opensea		0.380717	0.541483	0.312195	0.486753	0.3336	0.437505	0.369826	0.345523	0.36042	0.45194
9422	cg05419625	0.101292	0.789116	2.68988	0.0235205	0.0235205	-3.70704	0.73847	0.839762	0.101292	4	75083248	MTHFD2L	Body	opensea	Body-opensea		0.590826	0.813947	0.774856	0.809485	0.760172	0.883417	0.807433	0.86741	0.759065	0.824553
760	cg00417304	0.1013	0.165239	2.55175	0.0296851	0.0296851	-3.9329	0.114588	0.215889	0.1013	11	45124456	PRDM11	Body	opensea	Body-opensea		0.177243	0.316165	0.0913203	0.241625	0.0795309	0.265797	0.138033	0.153832	0.0868149	0.102025
33865	cg20387182	0.101307	0.330164	2.39832	0.0384331	0.0384331	-4.18137	0.27951	0.380818	0.101307	12	131834465	LOC338797	Body	opensea	Body-opensea		0.262092	0.516614	0.304442	0.338401	0.237164	0.389621	0.341287	0.261778	0.252566	0.397674
9019	cg05209306	0.101308	0.296045	6.04933	0.000147537	0.000147537	1.36193	0.245392	0.346699	0.101308	19	39899376	ZFP36	3'UTR	shore	3'UTR-shore	chr19:39900139-39900888	0.237088	0.407015	0.246164	0.321644	0.222674	0.348041	0.261629	0.324917	0.259403	0.331878
38243	cg23511531	0.101308	0.5043	2.70438	0.0229526	0.0229526	-3.68323	0.453646	0.554954	0.101308	11	124662194	C11orf61	Body	opensea	Body-opensea		0.513908	0.628372	0.478443	0.539385	0.488523	0.588202	0.429902	0.567454	0.357455	0.451359
25864	cg15095917	0.101309	0.191244	3.7452	0.00410876	0.00410876	-1.97732	0.14059	0.241899	0.101309	17	7482694	CD68	TSS200	shelf	TSS200-shelf	chr17:7486285-7487431	0.144241	0.290599	0.176383	0.227257	0.0968117	0.309581	0.148097	0.166558	0.137416	0.2155
28808	cg16905092	0.101323	0.347899	3.14784	0.0109142	0.0109142	-2.95212	0.297237	0.39856	0.101323	8	112359255		IGR	opensea	IGR-opensea		0.261759	0.461075	0.296902	0.382093	0.219328	0.404837	0.319582	0.406628	0.388615	0.33817
32697	cg19574327	0.101323	0.182298	2.95065	0.0151714	0.0151714	-3.27754	0.131637	0.23296	0.101323	11	96466206		IGR	opensea	IGR-opensea		0.184541	0.34862	0.126981	0.216514	0.0699711	0.249767	0.143819	0.182123	0.132871	0.167775
30382	cg17926665	0.10133	0.482164	2.74512	0.0214305	0.0214305	-3.6163	0.431499	0.532829	0.10133	7	34106556	BMPER	Body	opensea	Body-opensea		0.548113	0.519637	0.39648	0.558962	0.372109	0.539223	0.416719	0.444999	0.424075	0.601322
28267	cg16568248	0.10133	0.425828	4.77813	0.000842597	0.000842597	-0.383442	0.375163	0.476492	0.10133	20	43024441	HNF4A	Body	opensea	Body-opensea		0.359604	0.488764	0.348336	0.500745	0.42178	0.512744	0.382498	0.472032	0.363596	0.408177
26841	cg15714546	0.101341	0.418034	2.45357	0.0350227	0.0350227	-4.09226	0.367364	0.468705	0.101341	4	148031965		IGR	opensea	IGR-opensea		0.429387	0.536375	0.342392	0.504853	0.345366	0.534709	0.432038	0.383808	0.287637	0.383779
36054	cg21961694	0.101346	0.384099	3.24657	0.00926478	0.00926478	-2.78951	0.333426	0.434772	0.101346	11	62947565	SLC22A25	Body	opensea	Body-opensea		0.417998	0.48911	0.327213	0.453013	0.245358	0.437792	0.352872	0.373946	0.323691	0.420001
34153	cg20598894	0.101351	0.168913	2.4923	0.0328119	0.0328119	-4.02953	0.118238	0.219589	0.101351	1	171756153	METTL13	Body	shelf	Body-shelf	chr1:171753416-171753629	0.219563	0.307388	0.051518	0.29929	0.103444	0.160507	0.107349	0.178405	0.109313	0.152353
26926	cg15760580	0.101352	0.504486	2.24674	0.049554	0.049554	-4.42327	0.45381	0.555162	0.101352	20	36876041	KIAA1755	Body	opensea	Body-opensea		0.607041	0.632071	0.394271	0.562262	0.365038	0.524834	0.488272	0.496169	0.414428	0.560472
21786	cg12762469	0.101357	0.763293	2.70017	0.0231163	0.0231163	-3.69016	0.712614	0.813971	0.101357	19	18774217	KLHL26	Body	shelf	Body-shelf	chr19:18771078-18771340	0.775206	0.838391	0.818333	0.791387	0.71191	0.80327	0.611371	0.786516	0.64625	0.850291
8520	cg04912993	0.101359	0.84991	4.42313	0.00142833	0.00142833	-0.914818	0.79923	0.900589	0.101359	3	105236259	ALCAM	Body	opensea	Body-opensea		0.768304	0.927924	0.775604	0.853544	0.793714	0.910691	0.779496	0.920505	0.879033	0.89028
13086	cg07508217	0.101362	0.256606	2.6702	0.0243133	0.0243133	-3.73931	0.205925	0.307287	0.101362	3	53461190		IGR	opensea	IGR-opensea		0.239821	0.329872	0.199423	0.246918	0.128938	0.335465	0.228468	0.210958	0.232978	0.413222
14995	cg08631650	0.101366	0.520747	4.54419	0.00119065	0.00119065	-0.731542	0.470064	0.57143	0.101366	5	149669813	CAMK2A	TSS1500	opensea	TSS1500-opensea		0.503015	0.586453	0.448733	0.567322	0.436655	0.505667	0.514107	0.603612	0.44781	0.594098
12283	cg07072405	0.101369	0.746093	4.93187	0.000674223	0.000674223	-0.159155	0.695408	0.796777	0.101369	12	105839243		IGR	opensea	IGR-opensea		0.690449	0.838266	0.729237	0.779378	0.712293	0.734144	0.666209	0.824371	0.678854	0.807726
10082	cg05830760	0.10137	0.15514	3.46941	0.0064212	0.0064212	-2.42423	0.104454	0.205825	0.10137	20	20528394	RALGAPA2	Body	opensea	Body-opensea		0.144354	0.212107	0.0912819	0.235545	0.119834	0.292912	0.0673188	0.13306	0.0994837	0.155501
27072	cg15837235	0.101375	0.146335	2.46337	0.0344495	0.0344495	-4.07639	0.095647	0.197022	0.101375	14	94199997	PRIMA1	Body	opensea	Body-opensea		0.107726	0.288543	0.0840103	0.141808	0.0778363	0.313316	0.138369	0.110724	0.0702939	0.130719
28272	cg16569828	0.101383	0.255948	3.41224	0.00705115	0.00705115	-2.51764	0.205257	0.30664	0.101383	1	20306195	PLA2G2A	5'UTR	opensea	5'UTR-opensea		0.254726	0.346773	0.251758	0.312586	0.126137	0.330226	0.245714	0.268922	0.147947	0.274694
267	cg00144745	0.101394	0.595034	2.48174	0.0334004	0.0334004	-4.04665	0.544337	0.645731	0.101394	17	76592789		IGR	opensea	IGR-opensea		0.635197	0.735114	0.501141	0.667226	0.527085	0.693313	0.550385	0.61244	0.507876	0.520564
31440	cg18653350	0.101396	0.367222	2.92122	0.0159389	0.0159389	-3.32611	0.316524	0.417921	0.101396	13	24007836	SACS	5'UTR	opensea	5'UTR-opensea		0.186653	0.403382	0.346422	0.403452	0.291947	0.446023	0.381519	0.398326	0.376081	0.43842
18666	cg10832076	0.101398	0.30614	2.27693	0.0471138	0.0471138	-4.37543	0.255441	0.356839	0.101398	12	21418929	SLCO1A2	3'UTR	opensea	3'UTR-opensea		0.380754	0.435324	0.220635	0.375767	0.203	0.345534	0.26644	0.229376	0.206375	0.398191
26574	cg15548427	0.101401	0.761813	2.47071	0.0340265	0.0340265	-4.06451	0.711113	0.812514	0.101401	3	158520857	MFSD1	Body	shore	Body-shore	chr3:158519509-158520329	0.644999	0.823387	0.770339	0.935766	0.651402	0.782957	0.783488	0.735002	0.705336	0.785456
25061	cg14623269	0.101402	0.475811	3.05378	0.0127668	0.0127668	-3.10729	0.42511	0.526512	0.101402	13	86374678	SLITRK6	TSS1500	opensea	TSS1500-opensea		0.373305	0.600866	0.431678	0.537038	0.440057	0.593901	0.453775	0.459154	0.426734	0.441602
30820	cg18217874	0.101403	0.40998	2.63616	0.0257488	0.0257488	-3.79507	0.359279	0.460682	0.101403	7	133531244	EXOC4	Body	opensea	Body-opensea		0.440458	0.489817	0.391288	0.39688	0.247951	0.515119	0.393716	0.405276	0.32298	0.496317
2442	cg01350394	0.101404	0.154881	5.57383	0.000275699	0.000275699	0.738155	0.104179	0.205583	0.101404	2	88939514		IGR	opensea	IGR-opensea		0.0879956	0.209927	0.0964065	0.229646	0.100314	0.235271	0.106847	0.137333	0.129334	0.215738
40775	cg25247582	0.101406	0.640553	2.51078	0.0318064	0.0318064	-3.99954	0.58985	0.691256	0.101406	2	22754866		IGR	opensea	IGR-opensea		0.552224	0.768125	0.597139	0.734816	0.576057	0.61189	0.534391	0.60453	0.689441	0.736919
215	cg00114297	0.101407	0.663285	2.80521	0.019369	0.019369	-3.51741	0.612581	0.713988	0.101407	13	72795951		IGR	opensea	IGR-opensea		0.64862	0.765228	0.545692	0.696142	0.718089	0.719682	0.629583	0.669369	0.520922	0.719518
39420	cg24328431	0.10141	0.801369	2.63406	0.0258401	0.0258401	-3.79851	0.750664	0.852074	0.10141	9	14438351		IGR	opensea	IGR-opensea		0.770399	0.911327	0.74189	0.883931	0.732821	0.84243	0.857221	0.860249	0.650989	0.762432
10376	cg06001734	0.10141	0.269575	2.59865	0.0274295	0.0274295	-3.85641	0.21887	0.32028	0.10141	2	54467214	ACYP2	Body	opensea	Body-opensea		0.288542	0.281779	0.164904	0.390735	0.200903	0.357618	0.279463	0.213642	0.160539	0.357627
31247	cg18510933	0.101411	0.777577	2.31935	0.0438818	0.0438818	-4.30791	0.726872	0.828283	0.101411	17	61548904		IGR	opensea	IGR-opensea		0.575969	0.8298	0.787706	0.840711	0.674019	0.880889	0.79531	0.779999	0.801355	0.810015
12891	cg07405330	0.101412	0.717378	2.74286	0.0215122	0.0215122	-3.62001	0.666672	0.768084	0.101412	3	39547215	MOBP	Body	shelf	Body-shelf	chr3:39543771-39544223	0.777084	0.716379	0.636542	0.791691	0.64643	0.781219	0.629844	0.69458	0.643461	0.856552
11699	cg06744119	0.10142	0.269492	2.71294	0.0226243	0.0226243	-3.66919	0.218782	0.320202	0.10142	10	88730599	C10orf116	3'UTR	island	3'UTR-island	chr10:88730554-88731632	0.141783	0.308853	0.24716	0.291586	0.135132	0.278987	0.319183	0.329181	0.250654	0.392403
9460	cg05443763	0.101421	0.308407	2.94945	0.0152021	0.0152021	-3.27953	0.257696	0.359117	0.101421	1	176501887	PAPPA2	5'UTR	opensea	5'UTR-opensea		0.326328	0.423475	0.272738	0.29354	0.286214	0.422835	0.179991	0.318333	0.223209	0.337402
3511	cg01938422	0.101425	0.529706	3.5929	0.00525204	0.00525204	-2.22329	0.478994	0.580418	0.101425	1	35659480	SFPQ	TSS1500	shore	TSS1500-shore	chr1:35657467-35658811	0.449959	0.587227	0.423159	0.596048	0.484975	0.639419	0.484433	0.570274	0.552443	0.509123
39427	cg24331475	0.10143	0.822741	3.17538	0.0104258	0.0104258	-2.90672	0.772026	0.873456	0.10143	18	21596915	TTC39C	Body	shore	Body-shore	chr18:21594013-21595464	0.747881	0.884058	0.740521	0.880912	0.886281	0.916396	0.766555	0.808487	0.718893	0.87743
14677	cg08444371	0.101431	0.673361	3.15914	0.010711	0.010711	-2.93349	0.622646	0.724076	0.101431	2	30656686		IGR	opensea	IGR-opensea		0.740397	0.745745	0.58454	0.755095	0.63028	0.732826	0.571938	0.667829	0.586073	0.718886
23633	cg13831222	0.101442	0.635804	3.03739	0.0131212	0.0131212	-3.13435	0.585083	0.686525	0.101442	6	80445245		IGR	opensea	IGR-opensea		0.703412	0.747719	0.558126	0.65563	0.528325	0.670082	0.586731	0.650652	0.54882	0.708539
16995	cg09819141	0.101443	0.311852	2.86841	0.0174166	0.0174166	-3.41324	0.26113	0.362573	0.101443	13	109754329	MYO16	Body	opensea	Body-opensea		0.235989	0.372766	0.261036	0.417654	0.300436	0.430553	0.295817	0.354494	0.212373	0.237399
36264	cg22112262	0.101448	0.475513	2.47092	0.0340147	0.0340147	-4.06418	0.424789	0.526237	0.101448	12	92840492		IGR	opensea	IGR-opensea		0.496942	0.55908	0.440704	0.523234	0.274532	0.573595	0.44654	0.527724	0.465228	0.44755
41370	cg25648622	0.101458	0.33119	5.52184	0.000295765	0.000295765	0.667848	0.280461	0.381919	0.101458	1	226054015	TMEM63A	Body	opensea	Body-opensea		0.255312	0.404817	0.263602	0.368033	0.306493	0.329509	0.269318	0.387541	0.307578	0.419693
37265	cg22843797	0.101469	0.187198	2.71076	0.0227075	0.0227075	-3.67277	0.136464	0.237932	0.101469	8	23082961	TNFRSF10A	TSS1500	island	TSS1500-island	chr8:23081956-23082975	0.15892	0.372752	0.146872	0.176747	0.0719864	0.197356	0.183967	0.194366	0.120573	0.248441
29647	cg17433455	0.101472	0.588641	2.60099	0.0273214	0.0273214	-3.85259	0.537905	0.639377	0.101472	8	22612640	PEBP4	Body	opensea	Body-opensea		0.595312	0.761952	0.495242	0.606357	0.485065	0.668608	0.542603	0.543381	0.571302	0.616588
22968	cg13490979	0.101473	0.561877	3.16623	0.0105856	0.0105856	-2.92181	0.51114	0.612614	0.101473	2	180428745	ZNF385B	TSS1500	opensea	TSS1500-opensea		0.524338	0.572941	0.544035	0.686025	0.425145	0.647175	0.538589	0.622302	0.523595	0.534624
7939	cg04568468	0.101478	0.275477	4.63702	0.00103702	0.00103702	-0.592436	0.224738	0.326216	0.101478	19	12947535	RTBDN	TSS1500	shore	TSS1500-shore	chr19:12949131-12949733	0.254451	0.306131	0.177484	0.291524	0.206243	0.342799	0.273114	0.378479	0.212398	0.312147
7337	cg04203138	0.101482	0.278238	2.70121	0.0230756	0.0230756	-3.68844	0.227498	0.328979	0.101482	13	100087080		IGR	opensea	IGR-opensea		0.220631	0.365036	0.239165	0.261194	0.105408	0.311105	0.328176	0.362566	0.244107	0.344995
21257	cg12441318	0.101489	0.610907	2.5164	0.031507	0.031507	-3.99042	0.560162	0.661651	0.101489	1	247876934	OR6F1	TSS1500	opensea	TSS1500-opensea		0.614885	0.725528	0.610116	0.661928	0.474204	0.723693	0.611018	0.566485	0.490587	0.630623
31672	cg18832388	0.10149	0.740424	2.6846	0.0237306	0.0237306	-3.7157	0.689678	0.791169	0.10149	12	73524285		IGR	opensea	IGR-opensea		0.614447	0.719403	0.77446	0.729881	0.710777	0.854326	0.629915	0.810697	0.718792	0.841537
21955	cg12861622	0.101491	0.552913	4.07324	0.00244524	0.00244524	-1.45598	0.502168	0.603659	0.101491	8	47761906	BEYLA	Body	opensea	Body-opensea		0.527571	0.608194	0.526756	0.655799	0.459531	0.63379	0.455863	0.557324	0.541119	0.563187
4656	cg02650170	0.101498	0.228918	2.6382	0.0256608	0.0256608	-3.79174	0.178168	0.279667	0.101498	5	167297984	TENM2	Body	opensea	Body-opensea		0.276458	0.346109	0.135925	0.284728	0.152391	0.326854	0.1789	0.157217	0.147169	0.283425
21523	cg12600901	0.101499	0.435498	4.77746	0.000843416	0.000843416	-0.384419	0.384748	0.486247	0.101499	1	154166440	MIR190B	TSS1500	opensea	TSS1500-opensea		0.385242	0.474863	0.413986	0.435179	0.348722	0.517675	0.349513	0.482064	0.426277	0.521455
22751	cg13360722	0.101514	0.656607	2.70762	0.022828	0.022828	-3.67793	0.60585	0.707364	0.101514	21	46046238	KRTAP10-9	TSS1500	opensea	TSS1500-opensea		0.617272	0.766496	0.604011	0.760882	0.657681	0.762055	0.622946	0.636568	0.527338	0.610818
44061	cg27470066	0.101521	0.400718	5.06023	0.000561181	0.000561181	0.0253465	0.349957	0.451479	0.101521	17	59485779	TBX2	Body	island	Body-island	chr17:59485573-59485780	0.325407	0.438908	0.340014	0.460115	0.304188	0.45994	0.382303	0.414017	0.397875	0.484413
22928	cg13461197	0.10153	0.247835	3.07906	0.0122393	0.0122393	-3.06557	0.19707	0.2986	0.10153	2	206761142		IGR	opensea	IGR-opensea		0.235605	0.383688	0.231397	0.32164	0.123891	0.321409	0.212244	0.231974	0.182215	0.234288
22408	cg13139394	0.101531	0.359927	2.62538	0.0262212	0.0262212	-3.81272	0.309162	0.410692	0.101531	8	86923858		IGR	opensea	IGR-opensea		0.366529	0.485253	0.352547	0.424293	0.238156	0.474028	0.333506	0.326255	0.25507	0.343632
15090	cg08683899	0.101532	0.318254	2.27996	0.046875	0.046875	-4.37061	0.267488	0.36902	0.101532	12	130732752		IGR	opensea	IGR-opensea		0.394766	0.457841	0.225131	0.37744	0.280632	0.415944	0.180309	0.310303	0.256603	0.283575
42597	cg26502057	0.101535	0.609357	2.62308	0.026323	0.026323	-3.81648	0.55859	0.660125	0.101535	5	14278582	TRIO	Body	opensea	Body-opensea		0.557475	0.583177	0.555894	0.674852	0.482283	0.757179	0.606465	0.572512	0.590831	0.712906
40896	cg25322672	0.101538	0.699632	2.68925	0.0235454	0.0235454	-3.70807	0.648863	0.750401	0.101538	9	97624250	C9orf3	Body	opensea	Body-opensea		0.605961	0.768098	0.703815	0.818715	0.659637	0.724734	0.582096	0.634746	0.692806	0.805711
10944	cg06332620	0.101542	0.69886	2.43637	0.0360509	0.0360509	-4.12004	0.64809	0.749631	0.101542	5	80903690	SSBP2	Body	opensea	Body-opensea		0.760391	0.816204	0.623861	0.785748	0.526325	0.749709	0.654855	0.721552	0.675017	0.674943
34587	cg20909136	0.101546	0.532591	5.58142	0.000272897	0.000272897	0.748377	0.481818	0.583364	0.101546	20	50180493	NFATC2	TSS1500	shore	TSS1500-shore	chr20:50178960-50179675	0.480598	0.624358	0.455188	0.579922	0.519333	0.547933	0.50651	0.568884	0.447464	0.595725
23718	cg13883400	0.101564	0.12749	2.29623	0.0456149	0.0456149	-4.34474	0.0767078	0.178272	0.101564	6	24974746	FAM65B	Body	opensea	Body-opensea		0.120199	0.294165	0.0753326	0.255118	0.0667698	0.198254	0.0738503	0.0503018	0.0473875	0.0935231
10192	cg05900648	0.101567	0.578065	3.78833	0.00383476	0.00383476	-1.90809	0.527282	0.628848	0.101567	2	129243364		IGR	shore	IGR-shore	chr2:129243985-129244204	0.513841	0.702886	0.527555	0.671846	0.515568	0.597686	0.553947	0.544156	0.525498	0.627667
28834	cg16920303	0.101568	0.30652	2.53424	0.0305739	0.0305739	-3.9614	0.255736	0.357304	0.101568	4	74548513		IGR	opensea	IGR-opensea		0.344676	0.420172	0.227729	0.373092	0.221732	0.416513	0.269932	0.354754	0.214612	0.22199
36175	cg22043869	0.101578	0.300235	3.0869	0.0120803	0.0120803	-3.05264	0.249445	0.351024	0.101578	12	6327917	CD9	Body	opensea	Body-opensea		0.159566	0.356166	0.268345	0.318174	0.19619	0.333399	0.289838	0.335929	0.333288	0.411452
15942	cg09191574	0.101584	0.632449	3.20208	0.0099737	0.0099737	-2.86274	0.581657	0.683241	0.101584	14	80679452	DIO2	TSS1500	opensea	TSS1500-opensea		0.541741	0.673713	0.619743	0.776517	0.537235	0.70196	0.566572	0.632121	0.642993	0.631893
36870	cg22552832	0.101587	0.421927	2.70253	0.0230246	0.0230246	-3.68628	0.371134	0.472721	0.101587	8	145288568	MROH1	Body	opensea	Body-opensea		0.430401	0.469834	0.389301	0.524063	0.250898	0.467125	0.415845	0.383317	0.369224	0.519266
3951	cg02203103	0.101608	0.74998	3.29135	0.00860351	0.00860351	-2.71587	0.699176	0.800784	0.101608	12	6884261	LAG3	Body	shore	Body-shore	chr12:6882855-6883184	0.75134	0.796853	0.646483	0.804325	0.665981	0.772729	0.772728	0.875436	0.659347	0.754576
7425	cg04251347	0.101615	0.590117	2.95853	0.0149723	0.0149723	-3.26453	0.53931	0.640925	0.101615	7	4601822		IGR	opensea	IGR-opensea		0.516869	0.600375	0.496319	0.661789	0.536483	0.712403	0.656966	0.601321	0.489912	0.628738
17827	cg10321495	0.101616	0.307896	2.26125	0.0483665	0.0483665	-4.4003	0.257088	0.358705	0.101616	5	63460267	RNF180	TSS1500	shore	TSS1500-shore	chr5:63461448-63462106	0.339007	0.516956	0.231196	0.324541	0.252436	0.33809	0.247065	0.363817	0.215738	0.250119
26140	cg15274735	0.101616	0.580156	2.5511	0.0297177	0.0297177	-3.93396	0.529348	0.630965	0.101616	18	46057682		IGR	opensea	IGR-opensea		0.582407	0.737432	0.530071	0.604735	0.533605	0.675008	0.558626	0.522479	0.442032	0.615169
37099	cg22724021	0.101624	0.730172	2.30205	0.045173	0.045173	-4.33549	0.67936	0.780984	0.101624	2	197297255	HECW2	Body	opensea	Body-opensea		0.531904	0.785643	0.693634	0.713562	0.705203	0.877033	0.713406	0.799552	0.752653	0.729128
1120	cg00606190	0.101624	0.437444	2.60944	0.0269349	0.0269349	-3.83877	0.386632	0.488256	0.101624	12	16761702	LMO3	TSS1500	opensea	TSS1500-opensea		0.319116	0.541634	0.378942	0.478587	0.510802	0.49976	0.292315	0.456523	0.431987	0.464778
16990	cg09814039	0.101641	0.671374	3.7567	0.00403374	0.00403374	-1.95884	0.620554	0.722195	0.101641	11	8970829	TMEM9B	Body	opensea	Body-opensea		0.688331	0.68762	0.561355	0.728187	0.582047	0.779863	0.642862	0.678427	0.628172	0.736879
24551	cg14347471	0.101644	0.67382	3.01461	0.0136306	0.0136306	-3.17196	0.622998	0.724642	0.101644	11	20995948	NELL1	Body	opensea	Body-opensea		0.554429	0.679355	0.709012	0.718676	0.625603	0.826638	0.627163	0.695104	0.598783	0.703437
19145	cg11145331	0.101655	0.784015	3.86565	0.00339045	0.00339045	-1.78447	0.733188	0.834842	0.101655	4	110912186	EGF	Body	opensea	Body-opensea		0.636089	0.854568	0.731804	0.833887	0.749729	0.853863	0.79489	0.800644	0.753425	0.831249
43033	cg26777022	0.101655	0.321029	2.49642	0.0325848	0.0325848	-4.02284	0.270201	0.371857	0.101655	14	79165617	NRXN3	Body	opensea	Body-opensea		0.319722	0.521928	0.266101	0.377136	0.218361	0.358514	0.292038	0.313671	0.254784	0.288033
1853	cg01020752	0.101668	0.624867	2.37895	0.0397045	0.0397045	-4.2125	0.574033	0.675701	0.101668	6	20303425		IGR	opensea	IGR-opensea		0.549123	0.743418	0.544214	0.744885	0.606146	0.642473	0.656632	0.708217	0.514052	0.539515
28631	cg16777166	0.10167	0.754074	2.85896	0.0176954	0.0176954	-3.42883	0.703239	0.804909	0.10167	13	67355531	PCDH9	Body	opensea	Body-opensea		0.733597	0.845151	0.643507	0.826569	0.696465	0.837155	0.812971	0.753803	0.629654	0.761866
31218	cg18486066	0.101671	0.74479	2.32407	0.0435357	0.0435357	-4.30037	0.693955	0.795626	0.101671	16	20971231	DNAH3	Body	opensea	Body-opensea		0.731934	0.781953	0.681764	0.820111	0.539563	0.865097	0.775918	0.724037	0.740596	0.786931
40260	cg24876068	0.101679	0.526204	3.11615	0.0115055	0.0115055	-3.00438	0.475364	0.577043	0.101679	11	116799792	SIK3	Body	opensea	Body-opensea		0.500475	0.691661	0.469003	0.553369	0.44903	0.601851	0.456869	0.545579	0.501446	0.492757
9369	cg05394210	0.101681	0.400971	2.45297	0.035058	0.035058	-4.09322	0.35013	0.451811	0.101681	11	31130488		IGR	opensea	IGR-opensea		0.422851	0.553198	0.375495	0.46534	0.377893	0.467223	0.325816	0.343892	0.248596	0.429404
11825	cg06809153	0.101685	0.630056	2.52954	0.0308172	0.0308172	-3.96906	0.579214	0.680899	0.101685	12	91581464		IGR	opensea	IGR-opensea		0.677488	0.764686	0.56176	0.627687	0.577456	0.635211	0.476505	0.737813	0.602862	0.639096
22472	cg13175852	0.101685	0.705651	2.97034	0.0146791	0.0146791	-3.24504	0.654809	0.756494	0.101685	11	120971242		IGR	opensea	IGR-opensea		0.737315	0.835316	0.620763	0.78483	0.605771	0.777736	0.67554	0.707213	0.634656	0.677374
28854	cg16934969	0.101686	0.242463	2.33684	0.0426131	0.0426131	-4.27997	0.19162	0.293306	0.101686	2	173607848	RAPGEF4	Body	opensea	Body-opensea		0.309529	0.357682	0.211522	0.315246	0.164619	0.332638	0.200718	0.207104	0.071712	0.253858
2815	cg01557687	0.101687	0.64376	2.40669	0.0378959	0.0378959	-4.16789	0.592917	0.694603	0.101687	3	64093589	PRICKLE2	Body	opensea	Body-opensea		0.719958	0.641967	0.61472	0.696813	0.532604	0.67613	0.592701	0.663819	0.504599	0.794287
387	cg00214313	0.101692	0.394619	2.62579	0.0262031	0.0262031	-3.81205	0.343773	0.445465	0.101692	9	98082940		IGR	shelf	IGR-shelf	chr9:98079189-98080213	0.384141	0.547227	0.345923	0.485266	0.35254	0.4841	0.353218	0.34978	0.283045	0.360952
29078	cg17080987	0.101694	0.673534	2.79426	0.0197294	0.0197294	-3.53545	0.622687	0.724381	0.101694	15	90042757		IGR	shelf	IGR-shelf	chr15:90039464-90039984	0.729157	0.741459	0.603404	0.733781	0.618549	0.761831	0.588394	0.615234	0.57393	0.769602
1225	cg00674475	0.101696	0.742816	2.94758	0.0152498	0.0152498	-3.28262	0.691968	0.793663	0.101696	11	28779859		IGR	opensea	IGR-opensea		0.638518	0.773919	0.711295	0.885059	0.623932	0.77227	0.747473	0.722578	0.738621	0.81449
15928	cg09182678	0.101701	0.139696	4.43685	0.00139903	0.00139903	-0.893944	0.0888454	0.190546	0.101701	22	50328711		IGR	island	IGR-island	chr22:50328693-50329178	0.0663262	0.149289	0.0910589	0.169258	0.0848944	0.17191	0.13276	0.19092	0.0691874	0.271354
40085	cg24762931	0.101701	0.520376	2.76249	0.020813	0.020813	-3.58774	0.469525	0.571226	0.101701	2	213574343		IGR	opensea	IGR-opensea		0.474946	0.667276	0.444991	0.510565	0.406868	0.611774	0.512118	0.589906	0.508702	0.47661
37714	cg23149454	0.101702	0.223019	3.68168	0.00455026	0.00455026	-2.07964	0.172167	0.27387	0.101702	11	72380070	PDE2A	5'UTR	opensea	5'UTR-opensea		0.139091	0.271147	0.186586	0.238042	0.10657	0.298875	0.217605	0.224143	0.210985	0.337142
25682	cg14996408	0.101711	0.802148	2.78789	0.0199417	0.0199417	-3.54593	0.751293	0.853004	0.101711	1	222413581		IGR	opensea	IGR-opensea		0.851593	0.935406	0.69538	0.85917	0.66763	0.845968	0.773615	0.811666	0.768247	0.812809
23096	cg13558509	0.101719	0.673631	3.50086	0.00609985	0.00609985	-2.37294	0.622772	0.72449	0.101719	7	81935073	CACNA2D1	Body	opensea	Body-opensea		0.660643	0.795654	0.637535	0.713641	0.642838	0.768238	0.58753	0.638532	0.585313	0.706387
12532	cg07213119	0.101719	0.790925	2.91124	0.0162081	0.0162081	-3.34259	0.740066	0.841785	0.101719	4	8359269		IGR	opensea	IGR-opensea		0.807725	0.829773	0.836322	0.833867	0.641774	0.819317	0.711321	0.838156	0.703187	0.88781
6573	cg03746077	0.101721	0.279692	2.80251	0.0194572	0.0194572	-3.52185	0.228832	0.330553	0.101721	6	7920776	BLOC1S5-TXNDC5	Body	opensea	Body-opensea		0.301959	0.381479	0.17014	0.318701	0.115959	0.29747	0.284211	0.310998	0.27189	0.344114
39277	cg24246483	0.101722	0.452591	3.51357	0.00597471	0.00597471	-2.35223	0.40173	0.503452	0.101722	19	49357164	PLEKHA4	Body	opensea	Body-opensea		0.389842	0.517628	0.398673	0.508095	0.428175	0.555815	0.44686	0.530213	0.345101	0.405507
40568	cg25101063	0.101726	0.8482	2.87856	0.0171222	0.0171222	-3.3965	0.797337	0.899063	0.101726	3	151131087	MED12L	ExonBnd	opensea	ExonBnd-opensea		0.938265	0.908942	0.725491	0.884334	0.786313	0.927665	0.788579	0.895532	0.748037	0.878839
2847	cg01569440	0.101727	0.550676	3.33976	0.00794322	0.00794322	-2.63639	0.499813	0.60154	0.101727	17	46717147		IGR	shelf	IGR-shelf	chr17:46719360-46720234	0.539072	0.609912	0.473903	0.619045	0.429025	0.601445	0.599118	0.620013	0.457945	0.557285
20329	cg11868461	0.10173	0.128762	3.61317	0.00508238	0.00508238	-2.19042	0.0778973	0.179628	0.10173	17	75830800		IGR	opensea	IGR-opensea		0.0737302	0.251741	0.103886	0.210919	0.0596765	0.209113	0.0952451	0.0953526	0.0569485	0.131014
29240	cg17192862	0.101735	0.604342	3.43972	0.00674072	0.00674072	-2.47271	0.553474	0.655209	0.101735	12	130921663	RIMBP2	Body	opensea	Body-opensea		0.550844	0.746609	0.543524	0.657909	0.5679	0.669569	0.587884	0.562363	0.517219	0.639595
875	cg00479390	0.101736	0.415346	2.62853	0.0260823	0.0260823	-3.80756	0.364478	0.466214	0.101736	9	100130105	LOC100499484-C9ORF174	Body	opensea	Body-opensea		0.459799	0.50833	0.292286	0.450964	0.337737	0.536871	0.430779	0.423883	0.30179	0.411023
42881	cg26683259	0.101738	0.23595	3.96981	0.0028756	0.0028756	-1.619	0.185081	0.286819	0.101738	5	77943417	LHFPL2	5'UTR	shore	5'UTR-shore	chr5:77943868-77945220	0.185492	0.264361	0.165661	0.283466	0.176785	0.321569	0.243501	0.34728	0.153965	0.217417
17319	cg10023862	0.101753	0.75514	2.99565	0.01407	0.01407	-3.20326	0.704264	0.806017	0.101753	17	55962841	CUEDC1	Body	island	Body-island	chr17:55962573-55963229	0.740482	0.82055	0.753836	0.787611	0.62414	0.799703	0.706662	0.900625	0.696198	0.721595
40576	cg25104613	0.101758	0.522524	2.86017	0.0176593	0.0176593	-3.42682	0.471645	0.573403	0.101758	1	20649108	VWA5B1	Body	opensea	Body-opensea		0.570121	0.655355	0.422606	0.511788	0.400945	0.583987	0.506071	0.562893	0.458484	0.552993
4499	cg02541565	0.101764	0.710316	2.71364	0.0225975	0.0225975	-3.66803	0.659433	0.761198	0.101764	11	46935876	LRP4	Body	shelf	Body-shelf	chr11:46939358-46940118	0.706286	0.841989	0.646426	0.722518	0.528749	0.737256	0.714322	0.752851	0.701384	0.751375
5420	cg03098704	0.101768	0.768776	2.73708	0.0217226	0.0217226	-3.62952	0.717892	0.81966	0.101768	17	1860410	RTN4RL1	Body	opensea	Body-opensea		0.816005	0.865918	0.679951	0.804132	0.611865	0.817032	0.791954	0.782864	0.689683	0.828353
21343	cg12500503	0.101769	0.778219	2.57959	0.0283245	0.0283245	-3.88751	0.727335	0.829104	0.101769	1	198057001		IGR	opensea	IGR-opensea		0.835538	0.879648	0.70498	0.842094	0.605704	0.79069	0.754289	0.770432	0.736164	0.862656
8329	cg04804748	0.101776	0.392864	2.63497	0.0258005	0.0258005	-3.79702	0.341976	0.443752	0.101776	15	52028433	LYSMD2	Body	shore	Body-shore	chr15:52029230-52030135	0.209284	0.43056	0.391069	0.470047	0.309302	0.493616	0.397683	0.44257	0.402542	0.381965
11408	cg06598982	0.101777	0.756029	2.28583	0.0464168	0.0464168	-4.36129	0.705141	0.806917	0.101777	15	66437024	MEGF11	5'UTR	opensea	5'UTR-opensea		0.840986	0.889834	0.637471	0.728101	0.650443	0.830935	0.704745	0.735744	0.692058	0.849973
11835	cg06813482	0.101787	0.451421	4.19019	0.00203918	0.00203918	-1.27327	0.400527	0.502314	0.101787	20	20499757	RALGAPA2	Body	opensea	Body-opensea		0.359526	0.517396	0.425512	0.495115	0.412625	0.522215	0.413248	0.557965	0.391726	0.41888
25454	cg14862173	0.101789	0.735476	2.67941	0.0239391	0.0239391	-3.72422	0.684582	0.786371	0.101789	2	194762725		IGR	opensea	IGR-opensea		0.669281	0.807768	0.679178	0.867084	0.76954	0.817986	0.710917	0.702677	0.593991	0.736339
20945	cg12249516	0.101794	0.633678	2.37945	0.0396708	0.0396708	-4.21168	0.582781	0.684575	0.101794	6	49793920		IGR	opensea	IGR-opensea		0.502739	0.75498	0.508064	0.739998	0.652427	0.667525	0.586804	0.577917	0.663869	0.682453
25574	cg14937446	0.101796	0.803958	2.28049	0.046834	0.046834	-4.36978	0.75306	0.854855	0.101796	14	101349484	RTL1	1stExon	island	1stExon-island	chr14:101349372-101349860	0.711404	0.887465	0.785158	0.887805	0.636031	0.790578	0.740567	0.903097	0.892139	0.805332
35488	cg21544416	0.101801	0.350416	3.1328	0.0111907	0.0111907	-2.97691	0.299516	0.401316	0.101801	15	71125838	LARP6	Body	opensea	Body-opensea		0.344075	0.488269	0.308352	0.401054	0.293719	0.454436	0.297433	0.320124	0.254	0.342699
40410	cg24995347	0.101808	0.611852	2.53254	0.0306614	0.0306614	-3.96416	0.560948	0.662755	0.101808	2	231089641	SP140	TSS1500	opensea	TSS1500-opensea		0.676478	0.690975	0.560307	0.662013	0.414871	0.620874	0.583834	0.664144	0.569249	0.675771
23324	cg13680876	0.101808	0.689082	2.55168	0.0296888	0.0296888	-3.93302	0.638178	0.739986	0.101808	9	71990127	FAM189A2	Body	opensea	Body-opensea		0.540213	0.779801	0.671873	0.717505	0.684953	0.812704	0.726513	0.683816	0.567338	0.706106
23608	cg13823477	0.10182	0.793923	3.83993	0.00353192	0.00353192	-1.82552	0.743013	0.844833	0.10182	21	27217655		IGR	opensea	IGR-opensea		0.707526	0.893913	0.744826	0.889859	0.777664	0.87674	0.730859	0.782823	0.754191	0.78083
32909	cg19722698	0.10182	0.648814	2.88771	0.0168611	0.0168611	-3.38141	0.597904	0.699724	0.10182	12	104693930	TXNRD1	5'UTR	shelf	5'UTR-shelf	chr12:104697348-104697984	0.545855	0.757326	0.636815	0.739824	0.626848	0.754265	0.543464	0.62931	0.636539	0.617897
1703	cg00936442	0.101824	0.813184	3.85875	0.00342779	0.00342779	-1.79547	0.762272	0.864096	0.101824	8	1815101	ARHGEF10	Body	opensea	Body-opensea		0.785266	0.86619	0.766955	0.881013	0.664667	0.855353	0.76276	0.876991	0.831713	0.840936
40769	cg25242561	0.101838	0.388074	2.44505	0.0355283	0.0355283	-4.10602	0.337155	0.438992	0.101838	2	195086870		IGR	opensea	IGR-opensea		0.410249	0.442694	0.319036	0.50972	0.226775	0.49541	0.383417	0.328803	0.346297	0.418334
32437	cg19384566	0.101843	0.623205	2.43788	0.0359595	0.0359595	-4.1176	0.572284	0.674127	0.101843	1	179699188		IGR	opensea	IGR-opensea		0.644885	0.733542	0.644845	0.718423	0.516637	0.697163	0.48177	0.559696	0.57328	0.661811
36872	cg22553158	0.101852	0.613921	3.67555	0.00459537	0.00459537	-2.08953	0.562995	0.664847	0.101852	11	83985070	DLG2	TSS1500	opensea	TSS1500-opensea		0.556108	0.624464	0.524281	0.651485	0.51267	0.737367	0.61407	0.684951	0.60785	0.625969
222	cg00119279	0.101876	0.199448	4.46092	0.00134914	0.00134914	-0.857376	0.14851	0.250387	0.101876	4	174427146		IGR	shore	IGR-shore	chr4:174427891-174428192	0.0900873	0.267493	0.168183	0.268026	0.0981586	0.241761	0.183347	0.22572	0.202776	0.248933
28440	cg16666776	0.101878	0.607061	3.35468	0.00775049	0.00775049	-2.61192	0.556122	0.658	0.101878	8	54819572	RGS20	Body	opensea	Body-opensea		0.599608	0.698658	0.522231	0.68364	0.545587	0.665221	0.637704	0.62319	0.47548	0.61929
32904	cg19718759	0.101879	0.509132	3.06374	0.0125563	0.0125563	-3.09086	0.458192	0.560071	0.101879	15	93610211	RGMA	Body	shore	Body-shore	chr15:93609145-93609741	0.523169	0.563472	0.454006	0.613039	0.444098	0.590079	0.509323	0.487668	0.360364	0.546098
18751	cg10888394	0.101881	0.499811	4.02185	0.00264991	0.00264991	-1.53682	0.44887	0.550751	0.101881	6	149492232		IGR	opensea	IGR-opensea		0.484424	0.468405	0.435844	0.570799	0.398945	0.575786	0.480301	0.544616	0.444838	0.594151
14043	cg08063428	0.101882	0.571713	2.70568	0.0229027	0.0229027	-3.68111	0.520772	0.622655	0.101882	2	217664322		IGR	opensea	IGR-opensea		0.605938	0.704327	0.432715	0.604511	0.498886	0.604167	0.536666	0.532749	0.529656	0.66752
19560	cg11390381	0.101882	0.403527	2.46403	0.0344116	0.0344116	-4.07534	0.352585	0.454468	0.101882	1	151800946	RORC	Body	opensea	Body-opensea		0.209094	0.460639	0.38807	0.447595	0.318477	0.454561	0.367406	0.435758	0.479879	0.473786
17380	cg10057295	0.101885	0.535932	3.14896	0.0108938	0.0108938	-2.95027	0.484989	0.586874	0.101885	13	99230004	STK24	TSS1500	shore	TSS1500-shore	chr13:99228319-99229576	0.523375	0.621919	0.464923	0.528819	0.442178	0.618012	0.540875	0.656797	0.453595	0.508825
18281	cg10596649	0.101887	0.734636	3.18766	0.0102153	0.0102153	-2.8865	0.683693	0.78558	0.101887	4	128408485		IGR	opensea	IGR-opensea		0.661352	0.822451	0.635574	0.725036	0.693047	0.799351	0.719683	0.707856	0.708809	0.873207
37811	cg23214895	0.101888	0.26805	2.5396	0.0302992	0.0302992	-3.95269	0.217106	0.318994	0.101888	3	150456069		IGR	opensea	IGR-opensea		0.222198	0.390278	0.288619	0.368563	0.151535	0.322987	0.291604	0.266445	0.131575	0.246699
40774	cg25247402	0.101892	0.583756	2.34074	0.0423349	0.0423349	-4.27373	0.53281	0.634702	0.101892	10	126134671		IGR	shore	IGR-shore	chr10:126135809-126138896	0.618075	0.734925	0.536615	0.628004	0.507061	0.677246	0.577182	0.598371	0.425118	0.534967
30885	cg18259871	0.101898	0.665954	3.46526	0.00646482	0.00646482	-2.43099	0.615005	0.716903	0.101898	1	233585866		IGR	opensea	IGR-opensea		0.587262	0.681109	0.605095	0.740088	0.716307	0.764111	0.606342	0.675852	0.560019	0.723355
16743	cg09662269	0.101906	0.503451	2.46378	0.0344261	0.0344261	-4.07574	0.452498	0.554404	0.101906	15	75388253		IGR	opensea	IGR-opensea		0.375477	0.655008	0.44256	0.578936	0.441549	0.574075	0.487796	0.542668	0.515109	0.421336
28432	cg16664409	0.101914	0.288098	4.2893	0.00175093	0.00175093	-1.11986	0.237141	0.339055	0.101914	12	88061454		IGR	opensea	IGR-opensea		0.250154	0.38437	0.202154	0.33139	0.284887	0.378234	0.235191	0.269258	0.213318	0.332024
20853	cg12193365	0.101915	0.316688	3.28183	0.00873986	0.00873986	-2.73152	0.26573	0.367645	0.101915	5	172945385		IGR	opensea	IGR-opensea		0.243944	0.431657	0.339449	0.377051	0.204981	0.401956	0.291241	0.295133	0.249037	0.332428
29630	cg17425608	0.101939	0.385475	3.60512	0.00514904	0.00514904	-2.20346	0.334506	0.436445	0.101939	5	166594338		IGR	opensea	IGR-opensea		0.36397	0.475329	0.376484	0.42673	0.364653	0.462388	0.330291	0.38056	0.23713	0.437216
1725	cg00950718	0.101951	0.244973	3.38101	0.00742209	0.00742209	-2.56877	0.193998	0.295949	0.101951	1	159859904	CCDC19	Body	opensea	Body-opensea		0.223307	0.352459	0.206709	0.302037	0.172004	0.353356	0.202259	0.285801	0.165711	0.186091
13197	cg07574216	0.101956	0.721605	2.70303	0.0230052	0.0230052	-3.68546	0.670627	0.772583	0.101956	3	156394398	TIPARP	5'UTR	shore	5'UTR-shore	chr3:156391811-156393607	0.722034	0.740657	0.655454	0.789338	0.651028	0.909081	0.638098	0.684431	0.686523	0.739409
42522	cg26449980	0.101959	0.65486	2.47603	0.0337233	0.0337233	-4.0559	0.603881	0.70584	0.101959	3	50288911	GNAI2	Body	opensea	Body-opensea		0.748674	0.782654	0.562887	0.704282	0.609314	0.681005	0.590954	0.681512	0.507575	0.679746
26562	cg15541635	0.101964	0.308535	5.47093	0.00031694	0.00031694	0.598612	0.257553	0.359517	0.101964	12	3239538	TSPAN9	5'UTR	opensea	5'UTR-opensea		0.221441	0.355651	0.251058	0.324303	0.280745	0.348976	0.276168	0.347034	0.258353	0.421619
22994	cg13501888	0.101966	0.83746	3.922	0.00310087	0.00310087	-1.69479	0.786477	0.888443	0.101966	1	21326665	EIF4G3	Body	opensea	Body-opensea		0.699463	0.892442	0.806324	0.891004	0.840671	0.878823	0.839076	0.882164	0.746854	0.897782
44134	cg27514072	0.101974	0.689242	2.89979	0.0165225	0.0165225	-3.36148	0.638255	0.740229	0.101974	10	110779120		IGR	opensea	IGR-opensea		0.753645	0.776954	0.582299	0.719677	0.590974	0.686338	0.628589	0.710378	0.635768	0.8078
1818	cg01003599	0.10198	0.669638	2.34234	0.0422212	0.0422212	-4.27116	0.618648	0.720628	0.10198	1	213123436	VASH2	TSS1500	shore	TSS1500-shore	chr1:213123647-213125092	0.521398	0.645619	0.642748	0.717893	0.683427	0.692125	0.529548	0.752155	0.716117	0.795348
19265	cg11221800	0.101982	0.640112	3.49553	0.00615307	0.00615307	-2.38162	0.589121	0.691103	0.101982	6	466602		IGR	opensea	IGR-opensea		0.645196	0.721354	0.600467	0.606145	0.55037	0.705676	0.624881	0.698453	0.52469	0.723888
27710	cg16232411	0.101983	0.577262	3.17122	0.0104981	0.0104981	-2.91358	0.52627	0.628253	0.101983	9	93652676	SYK	Body	opensea	Body-opensea		0.594806	0.604306	0.482871	0.624048	0.525941	0.686332	0.566272	0.673581	0.46146	0.552999
26904	cg15750774	0.101983	0.679967	2.52923	0.0308329	0.0308329	-3.96955	0.628975	0.730958	0.101983	13	90635440		IGR	opensea	IGR-opensea		0.573673	0.75603	0.643814	0.76229	0.5437	0.806532	0.649179	0.672357	0.734511	0.657582
23832	cg13943528	0.101989	0.389317	2.7352	0.0217915	0.0217915	-3.63261	0.338322	0.440311	0.101989	13	79283060		IGR	opensea	IGR-opensea		0.349966	0.540542	0.359504	0.4801	0.298744	0.464279	0.389621	0.34885	0.293775	0.367785
35712	cg21715619	0.10199	0.200914	2.58874	0.0278912	0.0278912	-3.87259	0.149919	0.251909	0.10199	4	2748390	TNIP2	Body	opensea	Body-opensea		0.183829	0.331082	0.157457	0.263354	0.109346	0.283466	0.24484	0.207756	0.0541232	0.173888
19880	cg11602429	0.101992	0.572071	2.26663	0.0479326	0.0479326	-4.39176	0.521075	0.623067	0.101992	18	63178533		IGR	opensea	IGR-opensea		0.518867	0.612043	0.545044	0.706812	0.605631	0.605776	0.427711	0.489975	0.508122	0.700727
17246	cg09978395	0.101992	0.660516	2.77889	0.0202461	0.0202461	-3.56074	0.60952	0.711512	0.101992	21	37092121	MIR802	TSS1500	opensea	TSS1500-opensea		0.679795	0.755207	0.579492	0.708251	0.499988	0.701834	0.704593	0.668472	0.583735	0.723797
44185	cg27551597	0.101997	0.521955	2.3913	0.0388893	0.0388893	-4.19266	0.470957	0.572953	0.101997	5	29896947		IGR	opensea	IGR-opensea		0.56817	0.643363	0.476703	0.504283	0.454001	0.612801	0.450111	0.461899	0.405798	0.642421
28457	cg16676373	0.101997	0.233698	3.5682	0.00546674	0.00546674	-2.26338	0.182699	0.284696	0.101997	14	65175332	PLEKHG3	5'UTR	shelf	5'UTR-shelf	chr14:65170876-65172007	0.133599	0.328807	0.148822	0.240219	0.140593	0.310233	0.262009	0.283366	0.228474	0.260857
1711	cg00941666	0.102004	0.556414	3.33159	0.00805091	0.00805091	-2.6498	0.505413	0.607416	0.102004	2	129261559		IGR	opensea	IGR-opensea		0.552773	0.695972	0.520064	0.553063	0.474687	0.660551	0.503963	0.566669	0.475575	0.560826
41127	cg25476797	0.102005	0.578436	2.55462	0.0295417	0.0295417	-3.92822	0.527433	0.629438	0.102005	8	116517019	TRPS1	Body	opensea	Body-opensea		0.535826	0.772103	0.515627	0.639375	0.545408	0.637705	0.549247	0.578085	0.49106	0.519924
40434	cg25009965	0.102007	0.530212	2.42815	0.0365528	0.0365528	-4.1333	0.479208	0.581215	0.102007	11	114031120	ZBTB16	Body	opensea	Body-opensea		0.582534	0.679116	0.388051	0.546753	0.471502	0.556008	0.437709	0.622469	0.516244	0.501729
43586	cg27142371	0.102019	0.735208	2.95356	0.0150977	0.0150977	-3.27275	0.684198	0.786217	0.102019	8	56199998	XKR4	Body	opensea	Body-opensea		0.688789	0.840433	0.707576	0.776136	0.565874	0.744766	0.695017	0.752502	0.763734	0.81725
7755	cg04459030	0.10202	0.575231	4.00738	0.00271073	0.00271073	-1.55964	0.524221	0.626241	0.10202	20	35885149	GHRH	Body	opensea	Body-opensea		0.495159	0.651245	0.518268	0.556061	0.595763	0.660992	0.52584	0.614929	0.486072	0.647978
29606	cg17411455	0.102022	0.498396	2.76076	0.0208737	0.0208737	-3.59059	0.447386	0.549407	0.102022	5	141977902	FGF1	Body	opensea	Body-opensea		0.52365	0.591087	0.484689	0.584357	0.466224	0.587192	0.411596	0.454169	0.35077	0.53023
41753	cg25920842	0.102026	0.377636	2.82553	0.0187181	0.0187181	-3.48393	0.326623	0.428649	0.102026	7	81128918		IGR	opensea	IGR-opensea		0.297571	0.510136	0.308851	0.441213	0.337161	0.486335	0.392398	0.318011	0.297132	0.387549
17693	cg10250426	0.102028	0.102644	3.84406	0.00350878	0.00350878	-1.81892	0.0516297	0.153658	0.102028	6	158182413		IGR	opensea	IGR-opensea		0.0356966	0.171849	0.063348	0.112489	0.0351443	0.185143	0.0866752	0.0751937	0.0372841	0.223614
6995	cg04004744	0.102041	0.621444	3.29449	0.00855896	0.00855896	-2.71071	0.570423	0.672464	0.102041	6	22190121	FLJ22536	Body	opensea	Body-opensea		0.548731	0.754019	0.645609	0.675596	0.531695	0.681359	0.551427	0.585991	0.574653	0.665357
26663	cg15602272	0.102053	0.376405	2.71086	0.0227036	0.0227036	-3.6726	0.325378	0.427432	0.102053	7	55219876	EGFR	Body	opensea	Body-opensea		0.382593	0.500435	0.378974	0.449106	0.218756	0.45861	0.305405	0.378385	0.341162	0.350622
15866	cg09143007	0.102055	0.21778	4.5405	0.00119724	0.00119724	-0.737097	0.166753	0.268808	0.102055	6	19867564		IGR	opensea	IGR-opensea		0.173024	0.285474	0.193161	0.250992	0.136822	0.285881	0.205187	0.208064	0.12557	0.313627
33564	cg20167458	0.102057	0.689478	2.24592	0.0496217	0.0496217	-4.42456	0.63845	0.740507	0.102057	7	73257498	WBSCR27	TSS1500	shore	TSS1500-shore	chr7:73256704-73256926	0.538894	0.716536	0.636174	0.76211	0.744584	0.729004	0.708552	0.836473	0.564044	0.658413
13238	cg07599644	0.102058	0.755618	2.72339	0.0222294	0.0222294	-3.65202	0.704589	0.806647	0.102058	11	33693866	C11orf41	3'UTR	opensea	3'UTR-opensea		0.8438	0.799308	0.685747	0.77123	0.702981	0.834388	0.622804	0.77577	0.667613	0.852538
43783	cg27291904	0.102065	0.242273	2.24887	0.0493779	0.0493779	-4.4199	0.191241	0.293306	0.102065	17	25802477	KSR1	5'UTR	opensea	5'UTR-opensea		0.213013	0.29632	0.171588	0.180184	0.0578054	0.299151	0.260779	0.384421	0.253018	0.306453
41576	cg25791578	0.102068	0.649192	2.43934	0.0358714	0.0358714	-4.11525	0.598158	0.700226	0.102068	3	3134187	IL5RA	Body	opensea	Body-opensea		0.662271	0.735429	0.560168	0.715692	0.634635	0.820034	0.598507	0.618028	0.535209	0.611945
22940	cg13468041	0.102068	0.842089	3.28901	0.00863686	0.00863686	-2.71972	0.791055	0.893123	0.102068	4	74902951	CXCL3	3'UTR	shore	3'UTR-shore	chr4:74903953-74904589	0.718723	0.904753	0.857972	0.874838	0.833221	0.920117	0.837644	0.896179	0.707714	0.869725
12302	cg07083101	0.102071	0.262731	2.94675	0.0152708	0.0152708	-3.28397	0.211695	0.313767	0.102071	11	22067714		IGR	opensea	IGR-opensea		0.242598	0.375907	0.185846	0.330304	0.22842	0.361424	0.205282	0.174887	0.196331	0.326311
12483	cg07183218	0.102087	0.743132	3.40568	0.00712741	0.00712741	-2.52837	0.692088	0.794175	0.102087	16	85551748		IGR	shore	IGR-shore	chr16:85551382-85551709	0.645449	0.794399	0.672011	0.767015	0.786397	0.799329	0.652828	0.747352	0.703757	0.86278
29052	cg17060885	0.102088	0.429037	2.87713	0.0171634	0.0171634	-3.39886	0.377993	0.480081	0.102088	8	127468916		IGR	opensea	IGR-opensea		0.409122	0.567952	0.377046	0.484877	0.428369	0.520259	0.364818	0.37464	0.31061	0.452678
23923	cg13992911	0.102089	0.14707	3.68195	0.00454829	0.00454829	-2.07921	0.0960257	0.198115	0.102089	5	1003504		IGR	shore	IGR-shore	chr5:1003937-1005687	0.131015	0.218417	0.0677203	0.26993	0.0665205	0.223905	0.132654	0.145907	0.0822188	0.132414
13909	cg07985898	0.102092	0.695677	2.78407	0.0200703	0.0200703	-3.55221	0.644631	0.746723	0.102092	18	55758855	NEDD4L	Body	opensea	Body-opensea		0.726005	0.759242	0.62798	0.857247	0.642131	0.706762	0.603781	0.654932	0.623259	0.755432
6115	cg03483314	0.102093	0.559918	2.52306	0.0311554	0.0311554	-3.97959	0.508871	0.610964	0.102093	8	102083111		IGR	opensea	IGR-opensea		0.57782	0.727907	0.485463	0.585011	0.473384	0.607582	0.584057	0.587576	0.423631	0.546744
29258	cg17205181	0.102097	0.461548	2.56343	0.0291069	0.0291069	-3.91388	0.410499	0.512597	0.102097	7	116990238		IGR	opensea	IGR-opensea		0.369182	0.579197	0.367243	0.519066	0.498476	0.587099	0.452132	0.413385	0.365464	0.464237
25182	cg14694156	0.102107	0.25331	2.92123	0.0159386	0.0159386	-3.32609	0.202256	0.304363	0.102107	7	30026819	SCRN1	Body	shore	Body-shore	chr7:30028518-30029822	0.243713	0.421454	0.158939	0.233546	0.227768	0.337896	0.198191	0.243535	0.182669	0.285386
17598	cg10189029	0.102121	0.814672	3.38975	0.0073163	0.0073163	-2.55445	0.763611	0.865733	0.102121	5	55831214		IGR	opensea	IGR-opensea		0.834989	0.888521	0.783249	0.88511	0.666889	0.880293	0.771326	0.878698	0.761604	0.796041
14597	cg08396101	0.102124	0.525507	3.03068	0.0132693	0.0132693	-3.14543	0.474445	0.576569	0.102124	8	93515700		IGR	opensea	IGR-opensea		0.535604	0.633377	0.476126	0.606991	0.498059	0.576681	0.497176	0.503037	0.365259	0.562757
6047	cg03447908	0.102124	0.238109	3.23014	0.00952021	0.00952021	-2.81653	0.187047	0.289171	0.102124	3	45076599	CLEC3B	Body	shore	Body-shore	chr3:45077069-45077690	0.208301	0.278716	0.164475	0.269924	0.137515	0.24402	0.147786	0.277413	0.277157	0.375782
38478	cg23669190	0.102126	0.49843	3.10625	0.0116968	0.0116968	-3.02071	0.447367	0.549493	0.102126	3	29739522	RBMS3	Body	opensea	Body-opensea		0.492494	0.557874	0.41831	0.537835	0.42128	0.664893	0.471844	0.471019	0.432909	0.515845
15184	cg08738901	0.102133	0.751018	2.66656	0.0244628	0.0244628	-3.74527	0.699952	0.802085	0.102133	6	112564612	LAMA4	Body	opensea	Body-opensea		0.650209	0.877642	0.619842	0.791816	0.793918	0.83072	0.694793	0.799579	0.740999	0.710667
16495	cg09522220	0.102134	0.289753	4.13186	0.00223196	0.00223196	-1.36417	0.238686	0.340821	0.102134	20	39567233		IGR	opensea	IGR-opensea		0.197538	0.396723	0.300622	0.316934	0.206608	0.35995	0.264634	0.291689	0.224029	0.338806
25213	cg14714519	0.102137	0.635894	2.821	0.0188614	0.0188614	-3.4914	0.584826	0.686963	0.102137	5	171955599		IGR	opensea	IGR-opensea		0.645296	0.757916	0.566982	0.728349	0.610237	0.725512	0.589365	0.587378	0.512248	0.635659
16688	cg09629675	0.102138	0.497847	2.47317	0.0338861	0.0338861	-4.06054	0.446778	0.548916	0.102138	12	3701350	PRMT8	Body	opensea	Body-opensea		0.592264	0.583357	0.41599	0.594729	0.410541	0.580327	0.442512	0.474514	0.372583	0.511654
29129	cg17119521	0.102142	0.25445	3.69319	0.00446671	0.00446671	-2.06107	0.203379	0.305521	0.102142	6	105404769	LIN28B	TSS200	shelf	TSS200-shelf	chr6:105400877-105401149	0.178518	0.285245	0.190272	0.301713	0.179519	0.270426	0.210488	0.26511	0.258099	0.405109
10076	cg05825596	0.102145	0.458183	3.16682	0.0105751	0.0105751	-2.92083	0.40711	0.509256	0.102145	2	62756405		IGR	opensea	IGR-opensea		0.445223	0.578782	0.389166	0.468602	0.400084	0.54436	0.389578	0.555675	0.411502	0.39886
41807	cg25957058	0.102146	0.77774	2.32067	0.0437845	0.0437845	-4.3058	0.726667	0.828813	0.102146	2	207040811	GPR1	3'UTR	opensea	3'UTR-opensea		0.649907	0.774628	0.726298	0.848353	0.635756	0.893682	0.851446	0.758389	0.769925	0.869012
11658	cg06725135	0.102152	0.539263	3.21327	0.00979024	0.00979024	-2.84431	0.488188	0.590339	0.102152	21	36044374	CLIC6	Body	shore	Body-shore	chr21:36041305-36043224	0.574246	0.629797	0.473998	0.553937	0.489695	0.66726	0.472847	0.53833	0.430153	0.562372
10929	cg06322185	0.102155	0.523427	2.90169	0.0164699	0.0164699	-3.35834	0.47235	0.574505	0.102155	8	107951960		IGR	opensea	IGR-opensea		0.487954	0.588955	0.484438	0.556225	0.43456	0.624592	0.449565	0.447839	0.505233	0.654912
16234	cg09355011	0.102156	0.324429	2.27165	0.0475322	0.0475322	-4.38381	0.273351	0.375507	0.102156	3	45926450	LZTFL1	5'UTR	opensea	5'UTR-opensea		0.411042	0.440612	0.224586	0.427156	0.188489	0.366895	0.313823	0.358491	0.228817	0.284382
22737	cg13353626	0.102156	0.699479	2.35007	0.0416771	0.0416771	-4.25879	0.648401	0.750557	0.102156	17	53076712	STXBP4	ExonBnd	opensea	ExonBnd-opensea		0.649473	0.783464	0.614554	0.706662	0.512482	0.793431	0.724101	0.785599	0.741395	0.683629
16807	cg09705503	0.102158	0.52103	2.68711	0.0236304	0.0236304	-3.71158	0.469951	0.572109	0.102158	8	110594394	SYBU	Body	opensea	Body-opensea		0.453034	0.582106	0.478413	0.643474	0.427396	0.589076	0.54276	0.434478	0.448152	0.611412
16116	cg09292545	0.102166	0.242454	3.42441	0.00691189	0.00691189	-2.49774	0.191371	0.293537	0.102166	13	99137243	STK24	Body	opensea	Body-opensea		0.254863	0.329884	0.172482	0.345762	0.208235	0.311461	0.143204	0.199048	0.178071	0.281531
37436	cg22965541	0.102167	0.472343	2.44137	0.035749	0.035749	-4.11197	0.42126	0.523426	0.102167	1	8935061	ENO1	5'UTR	shelf	5'UTR-shelf	chr1:8938098-8939409	0.533326	0.621311	0.37396	0.471497	0.409328	0.583881	0.408253	0.508645	0.381431	0.431799
34227	cg20653032	0.102172	0.456862	3.2669	0.00895818	0.00895818	-2.75605	0.405776	0.507948	0.102172	11	7259254		IGR	opensea	IGR-opensea		0.500964	0.453578	0.428999	0.568017	0.349897	0.535103	0.36449	0.491793	0.384532	0.49125
40643	cg25148758	0.102177	0.686832	2.27421	0.0473285	0.0473285	-4.37974	0.635743	0.73792	0.102177	1	96881853		IGR	opensea	IGR-opensea		0.685795	0.884289	0.682937	0.676249	0.581503	0.697765	0.674921	0.759523	0.55356	0.671776
24	cg00013936	0.102178	0.184525	2.52226	0.0311973	0.0311973	-3.98089	0.133436	0.235614	0.102178	6	127624025	ECHDC1	3'UTR	opensea	3'UTR-opensea		0.111709	0.295485	0.215999	0.273618	0.0188669	0.227242	0.175874	0.131053	0.144731	0.250671
24033	cg14055153	0.102186	0.561181	3.45117	0.00661558	0.00661558	-2.45401	0.510088	0.612274	0.102186	2	141652385	LRP1B	Body	opensea	Body-opensea		0.524502	0.677331	0.513449	0.629998	0.442973	0.64666	0.562394	0.564406	0.50712	0.542976
15884	cg09152824	0.102187	0.803327	2.50381	0.0321821	0.0321821	-4.01086	0.752233	0.85442	0.102187	3	18929965		IGR	opensea	IGR-opensea		0.77893	0.909622	0.669798	0.822413	0.652239	0.834333	0.826971	0.802578	0.833227	0.903156
37420	cg22949256	0.102192	0.26833	2.90803	0.0162958	0.0162958	-3.34789	0.217235	0.319426	0.102192	1	67135552	SGIP1	Body	opensea	Body-opensea		0.319604	0.387796	0.158229	0.304089	0.152635	0.348082	0.224006	0.251983	0.231698	0.305182
20243	cg11819637	0.102202	0.544212	2.48039	0.0334765	0.0334765	-4.04884	0.493111	0.595313	0.102202	3	184095505	THPO	5'UTR	shelf	5'UTR-shelf	chr3:184099095-184099582	0.593503	0.694092	0.516786	0.655296	0.431785	0.544745	0.483915	0.561741	0.439563	0.520691
10277	cg05941652	0.102205	0.802328	2.69647	0.0232607	0.0232607	-3.69622	0.751226	0.853431	0.102205	18	21273909	LAMA3	Body	shelf	Body-shelf	chr18:21269269-21270349	0.634072	0.80656	0.757131	0.860869	0.70641	0.879879	0.858426	0.882513	0.800089	0.837333
9553	cg05495083	0.102208	0.292492	2.83398	0.0184541	0.0184541	-3.47	0.241388	0.343596	0.102208	6	170655072	FAM120B	Body	opensea	Body-opensea		0.279075	0.379118	0.123965	0.309377	0.208562	0.328097	0.249955	0.334888	0.345382	0.366502
38184	cg23460353	0.102222	0.704911	2.57345	0.0286193	0.0286193	-3.89754	0.6538	0.756022	0.102222	14	20526882	OR4L1	TSS1500	opensea	TSS1500-opensea		0.561428	0.799815	0.641381	0.838877	0.64603	0.760651	0.747352	0.720419	0.672807	0.660346
4055	cg02269207	0.102224	0.82297	2.84809	0.0180216	0.0180216	-3.44675	0.771858	0.874082	0.102224	12	120433323	CCDC64	Body	opensea	Body-opensea		0.626272	0.867034	0.793765	0.86244	0.784374	0.888152	0.805291	0.895936	0.849588	0.856849
9320	cg05369766	0.102225	0.844774	2.96052	0.0149225	0.0149225	-3.26125	0.793661	0.895886	0.102225	8	50629982		IGR	opensea	IGR-opensea		0.724384	0.909096	0.746255	0.960354	0.814927	0.901397	0.899951	0.830686	0.782789	0.877896
38067	cg23379818	0.102237	0.381904	3.16175	0.0106647	0.0106647	-2.92919	0.330786	0.433022	0.102237	15	89892276		IGR	opensea	IGR-opensea		0.383081	0.53635	0.332085	0.400696	0.303506	0.440013	0.370961	0.391915	0.264296	0.396138
37289	cg22859396	0.102245	0.837867	2.56069	0.0292413	0.0292413	-3.91834	0.786745	0.88899	0.102245	8	104158010	BAALC	Body	opensea	Body-opensea		0.635993	0.890564	0.823306	0.918564	0.818627	0.892893	0.878082	0.906616	0.777715	0.836313
26972	cg15788355	0.102252	0.274694	2.30586	0.0448849	0.0448849	-4.32941	0.223568	0.32582	0.102252	5	76535026	PDE8B	Body	opensea	Body-opensea		0.312335	0.412349	0.195401	0.298216	0.208952	0.429063	0.244978	0.22974	0.156172	0.259729
20521	cg11986760	0.102256	0.318421	3.14919	0.0108896	0.0108896	-2.94989	0.267293	0.369549	0.102256	2	112420098		IGR	opensea	IGR-opensea		0.17137	0.444186	0.330521	0.326696	0.269632	0.355598	0.314665	0.337752	0.250279	0.383515
5796	cg03301498	0.102257	0.504757	4.66892	0.000989227	0.000989227	-0.544934	0.453628	0.555886	0.102257	19	39889222	MED29	3'UTR	shelf	3'UTR-shelf	chr19:39893181-39893613	0.479798	0.612565	0.450267	0.559237	0.430978	0.575422	0.435126	0.483537	0.471973	0.548667
43641	cg27177112	0.102261	0.721988	2.44284	0.0356606	0.0356606	-4.10959	0.670858	0.773119	0.102261	18	58221283		IGR	opensea	IGR-opensea		0.621966	0.870661	0.713231	0.787732	0.649624	0.842041	0.736125	0.675826	0.633343	0.689334
24631	cg14396066	0.102262	0.193208	3.89877	0.00321699	0.00321699	-1.73172	0.142077	0.244339	0.102262	8	142010253	PTK2	5'UTR	shore	5'UTR-shore	chr8:142010440-142011907	0.144478	0.225804	0.100635	0.254928	0.094946	0.219822	0.221926	0.216835	0.1484	0.304307
39187	cg24181062	0.102262	0.539796	3.39546	0.00724801	0.00724801	-2.5451	0.488665	0.590927	0.102262	3	115705401	LSAMP	Body	opensea	Body-opensea		0.482775	0.654213	0.506742	0.574279	0.522255	0.657162	0.507247	0.533782	0.424306	0.5352
21208	cg12416132	0.102264	0.76029	3.0106	0.0137223	0.0137223	-3.17857	0.709158	0.811422	0.102264	18	8424763		IGR	opensea	IGR-opensea		0.72188	0.830868	0.656425	0.805315	0.706721	0.749489	0.767781	0.749549	0.692982	0.921889
34578	cg20897479	0.102268	0.536228	2.90861	0.0162798	0.0162798	-3.34693	0.485094	0.587362	0.102268	11	12292577		IGR	opensea	IGR-opensea		0.592419	0.641073	0.451237	0.586639	0.487437	0.603638	0.473735	0.609303	0.420642	0.496156
3984	cg02224282	0.102268	0.565731	2.84686	0.0180591	0.0180591	-3.44878	0.514597	0.616865	0.102268	7	48404665	ABCA13	Body	opensea	Body-opensea		0.570351	0.645069	0.54536	0.619148	0.426407	0.699471	0.561672	0.55425	0.469193	0.566388
8916	cg05147262	0.102275	0.750851	2.40319	0.0381196	0.0381196	-4.17352	0.699713	0.801988	0.102275	4	71506651	ENAM	Body	opensea	Body-opensea		0.842364	0.9091	0.65789	0.808121	0.637723	0.765339	0.689275	0.759642	0.671314	0.767739
12767	cg07339864	0.102279	0.544717	2.4212	0.0369823	0.0369823	-4.1445	0.493577	0.595856	0.102279	7	70561125		IGR	opensea	IGR-opensea		0.605597	0.556885	0.500915	0.613251	0.381376	0.671719	0.517675	0.512866	0.46232	0.624559
43759	cg27276059	0.102282	0.882094	2.83014	0.0185737	0.0185737	-3.47633	0.830953	0.933235	0.102282	6	75829277	COL12A1	Body	opensea	Body-opensea		0.716757	0.936089	0.884745	0.945672	0.760267	0.945436	0.899125	0.932728	0.893872	0.906249
33423	cg20058308	0.102287	0.537788	2.26964	0.0476919	0.0476919	-4.38699	0.486644	0.588932	0.102287	12	87480398		IGR	opensea	IGR-opensea		0.534796	0.541562	0.508351	0.446784	0.519925	0.623838	0.474489	0.66683	0.39566	0.665644
7871	cg04530349	0.102294	0.531517	2.54675	0.0299361	0.0299361	-3.94104	0.48037	0.582665	0.102294	2	80656545	CTNNA2	Body	opensea	Body-opensea		0.423425	0.666531	0.600138	0.6291	0.484104	0.516439	0.473736	0.527465	0.420449	0.573788
25323	cg14781242	0.1023	0.577444	2.45853	0.0347314	0.0347314	-4.08423	0.526294	0.628594	0.1023	1	32738251	LCK	5'UTR	shelf	5'UTR-shelf	chr1:32740710-32741544	0.37956	0.607054	0.502263	0.666768	0.623465	0.597399	0.56327	0.594002	0.562911	0.677745
15695	cg09047525	0.102303	0.270278	3.77922	0.00389099	0.00389099	-1.92269	0.219127	0.32143	0.102303	20	15290931	MACROD2	Body	opensea	Body-opensea		0.260453	0.298681	0.22932	0.298066	0.233942	0.394366	0.216621	0.263361	0.155298	0.352674
4406	cg02493167	0.102308	0.416577	4.98777	0.000622252	0.000622252	-0.0784918	0.365423	0.467731	0.102308	5	76935719	OTP	TSS1500	shore	TSS1500-shore	chr5:76936126-76936984	0.323216	0.467233	0.360043	0.406963	0.394826	0.493912	0.399473	0.497266	0.349556	0.47328
21173	cg12399197	0.102311	0.413672	2.95123	0.0151566	0.0151566	-3.27658	0.362517	0.464828	0.102311	15	71667720	THSD4	Body	opensea	Body-opensea		0.353552	0.563333	0.358726	0.510381	0.314889	0.471739	0.375925	0.382033	0.409493	0.396653
2149	cg01184605	0.102324	0.489222	2.47284	0.0339049	0.0339049	-4.06107	0.43806	0.540384	0.102324	12	207939	IQSEC3	5'UTR	opensea	5'UTR-opensea		0.478611	0.697737	0.402194	0.47342	0.436928	0.541602	0.441649	0.538562	0.430916	0.450599
32907	cg19720628	0.102328	0.546007	2.50831	0.0319392	0.0319392	-4.00355	0.494843	0.597171	0.102328	5	77986925		IGR	opensea	IGR-opensea		0.621097	0.682324	0.462477	0.587883	0.462043	0.618273	0.49609	0.500092	0.432508	0.597284
40768	cg25240964	0.102333	0.359776	2.44112	0.0357639	0.0357639	-4.11237	0.30861	0.410942	0.102333	4	79339974	FRAS1	Body	opensea	Body-opensea		0.442895	0.484331	0.272827	0.37885	0.253585	0.472259	0.25853	0.336686	0.315212	0.382586
9308	cg05363118	0.102344	0.408759	2.90539	0.0163679	0.0163679	-3.35224	0.357587	0.459931	0.102344	10	115523310	PLEKHS1	5'UTR	opensea	5'UTR-opensea		0.421976	0.537245	0.395759	0.459322	0.332979	0.523016	0.322399	0.392249	0.314823	0.387823
17896	cg10372810	0.102349	0.330551	2.59962	0.0273846	0.0273846	-3.85483	0.279377	0.381725	0.102349	8	107876125		IGR	opensea	IGR-opensea		0.308895	0.489496	0.271046	0.376982	0.283884	0.435942	0.330488	0.305216	0.202571	0.30099
39263	cg24238526	0.102358	0.280689	3.32205	0.00817855	0.00817855	-2.66546	0.22951	0.331867	0.102358	6	56597743	RNU6-71P	Body	opensea	Body-opensea		0.302166	0.35753	0.165944	0.375572	0.237173	0.362	0.257638	0.255466	0.184628	0.30877
30649	cg18098004	0.102373	0.666053	3.45044	0.00662343	0.00662343	-2.45519	0.614866	0.717239	0.102373	2	31215852	GALNT14	Body	opensea	Body-opensea		0.641603	0.699218	0.523592	0.715321	0.659317	0.694069	0.632814	0.678656	0.617005	0.798933
8484	cg04890724	0.102373	0.211844	3.81544	0.00367242	0.00367242	-1.86468	0.160657	0.26303	0.102373	1	154924585	PBXIP1	Body	opensea	Body-opensea		0.136985	0.344744	0.135498	0.196726	0.137544	0.233638	0.19326	0.261036	0.199999	0.279007
33889	cg20401985	0.102374	0.470438	2.38832	0.039084	0.039084	-4.19743	0.41925	0.521625	0.102374	3	51378099	DOCK3	Body	opensea	Body-opensea		0.505173	0.582617	0.371238	0.563859	0.44941	0.590394	0.421596	0.398762	0.348836	0.472492
28743	cg16857134	0.102377	0.429348	2.75061	0.0212333	0.0212333	-3.60727	0.37816	0.480536	0.102377	19	46712292	DKFZp434J0226	TSS1500	opensea	TSS1500-opensea		0.418941	0.584887	0.39587	0.434095	0.289761	0.520996	0.374981	0.399281	0.411247	0.463422
16937	cg09781931	0.102387	0.734729	2.61016	0.0269025	0.0269025	-3.8376	0.683536	0.785923	0.102387	17	7001603		IGR	opensea	IGR-opensea		0.634205	0.886862	0.658383	0.749005	0.718431	0.771023	0.774192	0.697885	0.632468	0.824838
29800	cg17533575	0.10239	0.762246	4.3763	0.0015334	0.0015334	-0.986288	0.711051	0.813442	0.10239	8	39791430	IDO2	TSS1500	opensea	TSS1500-opensea		0.679446	0.883471	0.732515	0.833128	0.68491	0.764861	0.749707	0.781443	0.708679	0.804304
29785	cg17522423	0.102392	0.296424	4.20458	0.00199439	0.00199439	-1.25091	0.245228	0.34762	0.102392	12	111218502		IGR	opensea	IGR-opensea		0.181644	0.344522	0.244774	0.359194	0.284466	0.328588	0.316917	0.35545	0.198337	0.350343
28792	cg16892693	0.102401	0.800086	4.36571	0.00155826	0.00155826	-1.00249	0.748885	0.851286	0.102401	14	32944773	AKAP6	Body	opensea	Body-opensea		0.709857	0.824587	0.739898	0.910379	0.707435	0.834983	0.783009	0.855876	0.804226	0.830607
10991	cg06360604	0.102405	0.495168	2.75081	0.0212262	0.0212262	-3.60694	0.443966	0.54637	0.102405	1	19725051	CAPZB	Body	opensea	Body-opensea		0.553864	0.521098	0.442374	0.582459	0.388722	0.553495	0.491549	0.574878	0.343321	0.499922
9413	cg05415647	0.102406	0.447949	2.87746	0.0171538	0.0171538	-3.39831	0.396747	0.499152	0.102406	2	120240720	SCTR	Body	opensea	Body-opensea		0.426679	0.602067	0.386605	0.493494	0.318417	0.49532	0.442468	0.401261	0.409564	0.503619
13119	cg07532576	0.102408	0.813586	2.27677	0.0471265	0.0471265	-4.37568	0.762382	0.86479	0.102408	2	179544947	TTN	Body	opensea	Body-opensea		0.857949	0.89466	0.70068	0.924219	0.812473	0.945376	0.730239	0.820085	0.710567	0.739608
25473	cg14875063	0.10241	0.785224	4.44326	0.00138555	0.00138555	-0.884198	0.734019	0.836429	0.10241	8	130555199	CCDC26	Body	opensea	Body-opensea		0.799619	0.83648	0.705628	0.815368	0.75868	0.891507	0.697467	0.830858	0.708703	0.807934
35682	cg21692850	0.102419	0.553548	3.18951	0.0101839	0.0101839	-2.88344	0.502339	0.604758	0.102419	21	17944121	MIR99AHG	Body	opensea	Body-opensea		0.501141	0.629891	0.503252	0.619912	0.400304	0.634472	0.582119	0.534336	0.524877	0.60518
37961	cg23318800	0.102428	0.365248	4.11852	0.00227871	0.00227871	-1.38503	0.314034	0.416462	0.102428	1	150656569	GOLPH3L	Body	opensea	Body-opensea		0.323783	0.458381	0.299743	0.456413	0.251183	0.405042	0.334597	0.355988	0.360862	0.406484
17471	cg10115313	0.102429	0.667307	2.31602	0.0441273	0.0441273	-4.31322	0.616093	0.718522	0.102429	1	71361897	PTGER3	3'UTR	opensea	3'UTR-opensea		0.607251	0.817321	0.655743	0.668561	0.58697	0.674481	0.72745	0.762265	0.50305	0.66998
31565	cg18754857	0.102435	0.375972	2.54071	0.0302426	0.0302426	-3.95088	0.324755	0.42719	0.102435	10	100978636	HPSE2	Body	opensea	Body-opensea		0.436316	0.498207	0.309104	0.476526	0.322834	0.455511	0.27921	0.323014	0.276309	0.382691
13429	cg07716113	0.102436	0.616428	4.5259	0.00122369	0.00122369	-0.759099	0.56521	0.667646	0.102436	9	36857883	PAX5	Body	opensea	Body-opensea		0.558003	0.749094	0.536112	0.647601	0.573554	0.665025	0.560279	0.619332	0.5981	0.657179
17793	cg10304941	0.10244	0.268501	2.64729	0.0252704	0.0252704	-3.77685	0.217281	0.319721	0.10244	1	233249154	PCNXL2	Body	opensea	Body-opensea		0.177624	0.274769	0.25242	0.336965	0.147105	0.343384	0.188774	0.24088	0.320483	0.402605
36144	cg22032137	0.10244	0.40653	2.63954	0.0256028	0.0256028	-3.78954	0.35531	0.45775	0.10244	7	34434023		IGR	opensea	IGR-opensea		0.409995	0.464077	0.35047	0.493633	0.279776	0.522904	0.454626	0.400184	0.281682	0.407951
30826	cg18220816	0.102443	0.683712	2.85409	0.0178408	0.0178408	-3.43686	0.63249	0.734933	0.102443	14	102411665		IGR	shelf	IGR-shelf	chr14:102414257-102415220	0.569661	0.702591	0.668055	0.68069	0.553951	0.711617	0.651362	0.777916	0.719421	0.801852
14068	cg08080195	0.102445	0.201641	3.73379	0.00418465	0.00418465	-1.99568	0.150418	0.252863	0.102445	2	37875836	CDC42EP3	5'UTR	opensea	5'UTR-opensea		0.15908	0.284094	0.169074	0.208641	0.0704801	0.268536	0.197376	0.201064	0.156081	0.301982
28975	cg17014186	0.102449	0.307042	3.24204	0.0093345	0.0093345	-2.79696	0.255817	0.358266	0.102449	7	100208533	MOSPD3	TSS1500	shore	TSS1500-shore	chr7:100209594-100210655	0.21036	0.321372	0.247133	0.437974	0.229377	0.36269	0.345876	0.375385	0.246339	0.293911
41292	cg25589279	0.10245	0.230259	3.32077	0.00819583	0.00819583	-2.66756	0.179034	0.281483	0.10245	17	78835348	RPTOR	Body	shelf	Body-shelf	chr17:78831505-78831864	0.18436	0.253924	0.151265	0.318625	0.285231	0.29643	0.154354	0.228907	0.11996	0.309532
27239	cg15943335	0.102451	0.639232	4.09036	0.0023808	0.0023808	-1.42912	0.588006	0.690458	0.102451	8	113655436	CSMD3	Body	opensea	Body-opensea		0.632057	0.734935	0.609133	0.68074	0.57312	0.658693	0.575214	0.629576	0.550509	0.748345
16204	cg09338148	0.102464	0.308815	3.23967	0.00937113	0.00937113	-2.80085	0.257583	0.360047	0.102464	16	87359116		IGR	opensea	IGR-opensea		0.188448	0.393857	0.246793	0.410256	0.318522	0.403469	0.267416	0.27643	0.266736	0.316222
8133	cg04687241	0.102464	0.72018	3.89188	0.00325228	0.00325228	-1.74268	0.668948	0.771412	0.102464	8	1616381	DLGAP2	Body	shore	Body-shore	chr8:1616521-1616876	0.717659	0.844095	0.640311	0.716805	0.622904	0.76622	0.703696	0.786436	0.660173	0.743507
38094	cg23397013	0.102467	0.266999	2.74195	0.0215454	0.0215454	-3.62152	0.215765	0.318232	0.102467	10	10571132		IGR	opensea	IGR-opensea		0.290179	0.411913	0.179533	0.293269	0.247522	0.365894	0.152418	0.225509	0.209174	0.294574
12115	cg06981333	0.102469	0.734793	3.18886	0.0101949	0.0101949	-2.8845	0.683559	0.786027	0.102469	14	65273501	SPTB	Body	opensea	Body-opensea		0.696825	0.845691	0.728864	0.810961	0.740395	0.762717	0.619075	0.704342	0.632635	0.806427
14500	cg08338683	0.102473	0.507944	2.76511	0.0207214	0.0207214	-3.58343	0.456707	0.55918	0.102473	3	170048267		IGR	opensea	IGR-opensea		0.526165	0.550112	0.477126	0.597655	0.385565	0.603105	0.521786	0.475368	0.372894	0.56966
33942	cg20436458	0.102485	0.444262	3.04503	0.0129547	0.0129547	-3.12174	0.393019	0.495505	0.102485	2	68149422		IGR	opensea	IGR-opensea		0.455132	0.513442	0.342962	0.530946	0.408925	0.508678	0.37317	0.374529	0.384906	0.549927
33201	cg19906534	0.102499	0.803001	2.50576	0.0320766	0.0320766	-4.00769	0.751752	0.854251	0.102499	14	21216325	FAM12A	3'UTR	opensea	3'UTR-opensea		0.784963	0.869523	0.808972	0.85335	0.758432	0.916179	0.809825	0.800048	0.596568	0.832153
11481	cg06637768	0.102513	0.653264	2.50059	0.032357	0.032357	-4.01608	0.602008	0.704521	0.102513	6	2886816	LOC101927730	Body	opensea	Body-opensea		0.633427	0.821939	0.536278	0.669038	0.606316	0.642515	0.633344	0.610443	0.600673	0.77867
19163	cg11157850	0.102518	0.649624	2.35778	0.0411416	0.0411416	-4.24646	0.598365	0.700883	0.102518	14	93357428		IGR	opensea	IGR-opensea		0.736767	0.751075	0.614945	0.682737	0.499494	0.755005	0.593605	0.617654	0.547017	0.697946
44149	cg27528369	0.102523	0.266302	3.13627	0.0111264	0.0111264	-2.9712	0.21504	0.317563	0.102523	7	55201545	EGFR	Body	opensea	Body-opensea		0.141865	0.380584	0.228971	0.302797	0.152562	0.332516	0.27144	0.314034	0.280364	0.257885
33712	cg20272979	0.102537	0.354304	3.08757	0.0120668	0.0120668	-3.05154	0.303036	0.405573	0.102537	15	41787780	ITPKA	Body	island	Body-island	chr15:41785616-41788539	0.253486	0.508722	0.273281	0.403883	0.29531	0.350146	0.371223	0.418124	0.321878	0.34699
24664	cg14416352	0.102539	0.280719	3.49105	0.00619825	0.00619825	-2.38893	0.22945	0.331989	0.102539	10	8085800		IGR	opensea	IGR-opensea		0.132482	0.336383	0.269452	0.337837	0.184673	0.327044	0.286711	0.30107	0.27393	0.357611
23055	cg13534221	0.10254	0.203802	2.27477	0.0472841	0.0472841	-4.37885	0.152532	0.255072	0.10254	3	19390956	KCNH8	Body	opensea	Body-opensea		0.128073	0.387256	0.168088	0.206393	0.174258	0.349727	0.148343	0.135264	0.143899	0.196722
27875	cg16330062	0.102544	0.345402	3.09984	0.0118224	0.0118224	-3.03128	0.29413	0.396674	0.102544	11	31091140		IGR	opensea	IGR-opensea		0.365182	0.437228	0.293666	0.371301	0.304693	0.452896	0.317825	0.341091	0.189285	0.380851
27727	cg16239717	0.102544	0.836357	2.41864	0.0371422	0.0371422	-4.14864	0.785085	0.887629	0.102544	17	45028811		IGR	opensea	IGR-opensea		0.917374	0.911475	0.813606	0.894575	0.655664	0.890962	0.821228	0.860341	0.717553	0.880793
25676	cg14994205	0.102551	0.727249	4.42173	0.00143137	0.00143137	-0.916953	0.675973	0.778524	0.102551	14	67829337	EIF2S1	5'UTR	shore	5'UTR-shore	chr14:67826139-67827526	0.650725	0.837381	0.672827	0.797203	0.702278	0.80586	0.681523	0.706947	0.672514	0.745229
6694	cg03817919	0.102559	0.57446	2.28334	0.046611	0.046611	-4.36525	0.523181	0.62574	0.102559	1	40446531		IGR	opensea	IGR-opensea		0.648971	0.700914	0.51188	0.579787	0.382737	0.61362	0.497488	0.60046	0.574828	0.633919
24333	cg14226182	0.102589	0.284593	3.74576	0.00410507	0.00410507	-1.97642	0.233298	0.335887	0.102589	3	158450251	RARRES1	5'UTR	island	5'UTR-island	chr3:158449795-158450597	0.161718	0.365848	0.212899	0.325133	0.215166	0.336551	0.283583	0.28084	0.293124	0.371065
37935	cg23299807	0.10259	0.455806	2.54331	0.0301104	0.0301104	-3.94665	0.404511	0.507101	0.10259	17	19313486	RNF112	TSS1500	opensea	TSS1500-opensea		0.521807	0.550111	0.420719	0.498773	0.283054	0.520417	0.446236	0.454709	0.35074	0.511494
18518	cg10738340	0.102591	0.478191	2.49667	0.0325715	0.0325715	-4.02245	0.426896	0.529487	0.102591	9	137936115		IGR	opensea	IGR-opensea		0.503599	0.496965	0.397479	0.530971	0.351658	0.633067	0.452129	0.41491	0.429614	0.571524
32521	cg19447040	0.102593	0.643447	2.46211	0.0345227	0.0345227	-4.07843	0.59215	0.694743	0.102593	17	43750272	MGC57346-CRHR1	ExonBnd	opensea	ExonBnd-opensea		0.716107	0.720594	0.566468	0.673951	0.577485	0.59081	0.596982	0.742444	0.503708	0.745918
21451	cg12560772	0.102597	0.234343	2.44337	0.0356285	0.0356285	-4.10872	0.183044	0.285641	0.102597	6	100368134	MCHR2	3'UTR	opensea	3'UTR-opensea		0.31441	0.383523	0.164579	0.294305	0.104532	0.292538	0.168605	0.206348	0.163095	0.25149
4397	cg02488299	0.102601	0.611698	2.57281	0.0286502	0.0286502	-3.89858	0.560397	0.662998	0.102601	16	29913223	ASPHD1	1stExon	shore	1stExon-shore	chr16:29911347-29912042	0.65999	0.721673	0.574109	0.608531	0.461474	0.628218	0.543198	0.610821	0.563217	0.74575
2764	cg01528523	0.102605	0.845597	4.36239	0.00156615	0.00156615	-1.00757	0.794294	0.896899	0.102605	14	34204390	NPAS3	Body	opensea	Body-opensea		0.794258	0.875418	0.858115	0.903253	0.784564	0.882466	0.817462	0.892625	0.717071	0.930733
40202	cg24840608	0.102606	0.331109	2.42758	0.0365879	0.0365879	-4.13422	0.279807	0.382412	0.102606	1	246961849		IGR	opensea	IGR-opensea		0.169895	0.39652	0.288504	0.349282	0.283722	0.504547	0.369389	0.318634	0.287523	0.343078
11289	cg06533062	0.102607	0.139402	2.39162	0.0388681	0.0388681	-4.19214	0.0880984	0.190705	0.102607	19	40923095		IGR	shelf	IGR-shelf	chr19:40926640-40927368	0.139298	0.237534	0.0725807	0.258954	0.1324	0.253094	0.0319422	0.0373744	0.0642714	0.16657
18934	cg11011562	0.102609	0.767655	3.15116	0.0108541	0.0108541	-2.94664	0.71635	0.818959	0.102609	8	32103979	NRG1	Body	opensea	Body-opensea		0.731227	0.851482	0.788751	0.891865	0.722286	0.817231	0.708846	0.762929	0.630639	0.771289
1223	cg00672291	0.102615	0.515065	2.31301	0.0443506	0.0443506	-4.31802	0.463758	0.566372	0.102615	1	45807191	TOE1	Body	shore	Body-shore	chr1:45805564-45805983	0.504603	0.672425	0.48873	0.573648	0.433836	0.640096	0.504729	0.446073	0.386891	0.499621
36595	cg22359828	0.102617	0.291721	2.86751	0.017443	0.017443	-3.41473	0.240413	0.343029	0.102617	1	181514216	CACNA1E	Body	opensea	Body-opensea		0.306685	0.355675	0.218654	0.32634	0.179577	0.418225	0.28531	0.236941	0.211837	0.377966
10615	cg06138539	0.102618	0.275138	2.42848	0.0365326	0.0365326	-4.13277	0.223829	0.326447	0.102618	11	123910669	OR10G7	TSS1500	opensea	TSS1500-opensea		0.119326	0.36706	0.242637	0.349086	0.156232	0.373391	0.336513	0.244563	0.264438	0.298137
1602	cg00885726	0.10262	0.670953	3.94923	0.00297043	0.00297043	-1.6516	0.619643	0.722262	0.10262	19	12911430	PRDX2	Body	shore	Body-shore	chr19:12911931-12912918	0.658311	0.77446	0.594371	0.717299	0.623864	0.732002	0.641096	0.635218	0.580572	0.752333
7168	cg04106746	0.102621	0.542521	2.40256	0.0381602	0.0381602	-4.17454	0.49121	0.593831	0.102621	1	206780388	EIF2D	Body	opensea	Body-opensea		0.488747	0.722471	0.539095	0.619361	0.438151	0.626379	0.527309	0.506601	0.462751	0.494344
43432	cg27042666	0.102626	0.488365	4.0144	0.00268101	0.00268101	-1.54856	0.437052	0.539678	0.102626	17	1018780	ABR	Body	opensea	Body-opensea		0.49905	0.577561	0.444563	0.51093	0.427095	0.560074	0.384543	0.474788	0.430011	0.575038
3117	cg01726767	0.102629	0.558214	3.04308	0.012997	0.012997	-3.12496	0.5069	0.609528	0.102629	12	48965123	LALBA	TSS1500	opensea	TSS1500-opensea		0.582442	0.656725	0.481224	0.641147	0.513214	0.619443	0.533558	0.513712	0.424059	0.616613
38397	cg23614488	0.10263	0.452027	3.50975	0.00601205	0.00601205	-2.35845	0.400712	0.503341	0.10263	7	49906467	VWC2	Body	opensea	Body-opensea		0.41046	0.553265	0.397957	0.477829	0.425697	0.544079	0.441478	0.419943	0.327965	0.521592
6087	cg03471436	0.102633	0.79928	2.76136	0.0208525	0.0208525	-3.58959	0.747964	0.850597	0.102633	1	204046026	SOX13	5'UTR	shore	5'UTR-shore	chr1:204042245-204044510	0.845678	0.886336	0.731255	0.904392	0.637839	0.860254	0.763862	0.780815	0.761185	0.821186
24820	cg14495514	0.102637	0.291655	3.2651	0.00898502	0.00898502	-2.75903	0.240337	0.342974	0.102637	9	974533		IGR	shore	IGR-shore	chr9:976162-977828	0.261992	0.383874	0.241455	0.310164	0.126382	0.353108	0.315788	0.350378	0.256067	0.317345
6808	cg03888435	0.102645	0.707595	3.61239	0.00508887	0.00508887	-2.19169	0.656272	0.758917	0.102645	10	120117024	LINC00867	Body	opensea	Body-opensea		0.723005	0.820951	0.628272	0.725764	0.659118	0.743143	0.59063	0.712271	0.680337	0.792456
27033	cg15818577	0.102648	0.797107	2.89311	0.0167089	0.0167089	-3.3725	0.745783	0.848431	0.102648	17	80040107	FASN	Body	shore	Body-shore	chr17:80041051-80041466	0.804904	0.81489	0.670973	0.869115	0.756037	0.861893	0.822961	0.78726	0.674039	0.908999
42298	cg26300517	0.102653	0.351525	3.10711	0.01168	0.01168	-3.01929	0.300199	0.402851	0.102653	4	38732661		IGR	opensea	IGR-opensea		0.362655	0.504928	0.277778	0.397324	0.288139	0.433194	0.287793	0.316283	0.284628	0.362527
16012	cg09243576	0.102656	0.487602	3.29978	0.00848451	0.00848451	-2.70202	0.436273	0.53893	0.102656	3	46850588		IGR	shelf	IGR-shelf	chr3:46853727-46854138	0.495524	0.633985	0.368145	0.539051	0.434075	0.530837	0.438035	0.469562	0.445588	0.521214
35782	cg21765597	0.102657	0.231727	2.73628	0.0217518	0.0217518	-3.63083	0.180398	0.283055	0.102657	21	29660975		IGR	opensea	IGR-opensea		0.287826	0.334373	0.185576	0.252824	0.083358	0.305352	0.172334	0.202563	0.172897	0.320163
3644	cg02014416	0.102657	0.364388	3.34528	0.00787135	0.00787135	-2.62733	0.31306	0.415717	0.102657	1	231376203	GNPAT	TSS1500	shore	TSS1500-shore	chr1:231376796-231377243	0.329336	0.493434	0.297752	0.371181	0.318554	0.360505	0.337478	0.361717	0.282179	0.491748
12724	cg07319181	0.102661	0.684228	2.83446	0.0184394	0.0184394	-3.46922	0.632898	0.735559	0.102661	2	204408992		IGR	opensea	IGR-opensea		0.763262	0.757198	0.554531	0.733523	0.625345	0.744833	0.642574	0.679151	0.578776	0.763089
17109	cg09887775	0.102662	0.69865	3.36991	0.00755879	0.00755879	-2.58696	0.647319	0.749981	0.102662	5	124371256	LOC101927421	TSS1500	opensea	TSS1500-opensea		0.715293	0.823479	0.632155	0.715727	0.642887	0.789536	0.665024	0.691527	0.581236	0.729636
41856	cg25991730	0.102665	0.282893	2.63572	0.0257682	0.0257682	-3.7958	0.23156	0.334225	0.102665	15	69232019	SPESP1	Body	opensea	Body-opensea		0.25146	0.375967	0.205126	0.291191	0.180174	0.363165	0.231943	0.211374	0.289099	0.42943
19199	cg11183292	0.102669	0.710651	3.75964	0.00401482	0.00401482	-1.95413	0.659317	0.761985	0.102669	12	12369502	LRP6	Body	opensea	Body-opensea		0.608763	0.741533	0.693	0.798522	0.639124	0.774864	0.609617	0.766465	0.746078	0.728542
30055	cg17700106	0.102669	0.441276	3.22171	0.00965428	0.00965428	-2.83042	0.389942	0.492611	0.102669	4	120924541		IGR	opensea	IGR-opensea		0.374692	0.540718	0.382554	0.565218	0.455322	0.500959	0.377592	0.396501	0.359547	0.459656
42449	cg26405743	0.102671	0.256597	4.14159	0.00219852	0.00219852	-1.34898	0.205262	0.307932	0.102671	22	31101707	OSBP2	Body	opensea	Body-opensea		0.240901	0.34743	0.212891	0.30422	0.144128	0.355564	0.239912	0.25783	0.188477	0.274619
17694	cg10250660	0.102673	0.503858	3.18758	0.0102167	0.0102167	-2.88662	0.452522	0.555194	0.102673	14	23876824	MYH6	5'UTR	opensea	5'UTR-opensea		0.523516	0.552792	0.463503	0.593033	0.391404	0.618572	0.458072	0.460061	0.426113	0.551515
7793	cg04478147	0.102673	0.270577	2.63694	0.0257152	0.0257152	-3.7938	0.219241	0.321914	0.102673	16	786393	NARFL	Body	shore	Body-shore	chr16:787070-787327	0.161615	0.414238	0.245671	0.294133	0.223619	0.401	0.280211	0.229862	0.185086	0.270335
32912	cg19723657	0.102674	0.250954	2.33631	0.0426507	0.0426507	-4.28081	0.199617	0.302291	0.102674	13	92002951	MIR17HG	Body	shore	Body-shore	chr13:91999541-92001441	0.238624	0.255094	0.242242	0.388263	0.154869	0.426658	0.200825	0.207164	0.161525	0.234275
4059	cg02271827	0.102682	0.596533	2.4446	0.0355549	0.0355549	-4.10674	0.545192	0.647874	0.102682	2	55998601		IGR	opensea	IGR-opensea		0.564867	0.644934	0.600463	0.688514	0.476996	0.750477	0.477246	0.53855	0.606388	0.616897
20628	cg12048341	0.102694	0.812539	3.74837	0.00408798	0.00408798	-1.97224	0.761192	0.863886	0.102694	1	201712730	NAV1	Body	shelf	Body-shelf	chr1:201708787-201709429	0.836246	0.862462	0.739722	0.825784	0.680978	0.8607	0.802308	0.869994	0.746706	0.90049
13323	cg07645671	0.102716	0.766044	3.8472	0.00349134	0.00349134	-1.81392	0.714686	0.817402	0.102716	8	53062531	ST18	ExonBnd	opensea	ExonBnd-opensea		0.660454	0.85092	0.707771	0.815466	0.764334	0.832298	0.681955	0.846386	0.758919	0.741943
39632	cg24470370	0.102719	0.738755	2.27832	0.0470037	0.0470037	-4.37321	0.687395	0.790115	0.102719	13	76559539		IGR	opensea	IGR-opensea		0.833589	0.847845	0.646415	0.771101	0.621868	0.865044	0.687015	0.692515	0.64809	0.774069
37366	cg22906796	0.102726	0.626237	3.42931	0.00685663	0.00685663	-2.48973	0.574874	0.6776	0.102726	14	70650823	SLC8A3	Body	opensea	Body-opensea		0.629621	0.749467	0.55564	0.671533	0.622864	0.693877	0.567924	0.650176	0.49832	0.622948
27922	cg16357969	0.102729	0.493039	4.12385	0.00225991	0.00225991	-1.37669	0.441674	0.544404	0.102729	4	3646912		IGR	shelf	IGR-shelf	chr4:3643769-3644284	0.374983	0.586451	0.461364	0.560425	0.409176	0.548627	0.494011	0.493216	0.468837	0.533299
40395	cg24983752	0.102738	0.289519	3.90712	0.00317475	0.00317475	-1.71845	0.238151	0.340888	0.102738	11	115931334		IGR	opensea	IGR-opensea		0.208426	0.412504	0.21056	0.325071	0.260787	0.380869	0.261133	0.265927	0.249847	0.320071
12464	cg07172476	0.10274	0.724328	3.02448	0.0134076	0.0134076	-3.15567	0.672958	0.775698	0.10274	14	22071279		IGR	opensea	IGR-opensea		0.741017	0.846721	0.721843	0.710799	0.624543	0.808917	0.679102	0.776258	0.598286	0.735796
43987	cg27416173	0.102747	0.155333	3.49925	0.00611581	0.00611581	-2.37555	0.10396	0.206707	0.102747	18	22285208		IGR	opensea	IGR-opensea		0.178979	0.268692	0.0605302	0.179723	0.0858021	0.2006	0.111092	0.134816	0.0833968	0.249703
27187	cg15915658	0.102752	0.599501	3.56423	0.00550207	0.00550207	-2.26982	0.548126	0.650877	0.102752	11	65262358		IGR	shelf	IGR-shelf	chr11:65264957-65265398	0.537074	0.713743	0.599057	0.643285	0.479955	0.660684	0.589942	0.66123	0.5346	0.575446
32888	cg19708133	0.102753	0.650891	3.84678	0.00349366	0.00349366	-1.81458	0.599514	0.702267	0.102753	15	25321716	SNORD116-12	TSS1500	opensea	TSS1500-opensea		0.658751	0.714727	0.602081	0.6902	0.645617	0.721803	0.558786	0.649366	0.532335	0.73524
26032	cg15210817	0.102765	0.680697	2.72647	0.0221142	0.0221142	-3.64695	0.629315	0.73208	0.102765	1	36949518	CSF3R	TSS1500	opensea	TSS1500-opensea		0.732297	0.792261	0.578206	0.724938	0.66079	0.794934	0.583051	0.699215	0.592228	0.649051
14852	cg08541836	0.102771	0.195646	2.46653	0.0342668	0.0342668	-4.07128	0.144261	0.247032	0.102771	3	106021305		IGR	opensea	IGR-opensea		0.163552	0.372707	0.13909	0.232828	0.137815	0.305793	0.156075	0.216592	0.124771	0.107239
21841	cg12796844	0.102783	0.637508	2.53068	0.030758	0.030758	-3.9672	0.586116	0.688899	0.102783	6	163468250	LOC101929239	Body	opensea	Body-opensea		0.506258	0.695604	0.60107	0.635078	0.579277	0.812706	0.558575	0.663404	0.6854	0.637702
12546	cg07223612	0.102792	0.762536	2.51795	0.0314243	0.0314243	-3.98788	0.71114	0.813932	0.102792	16	57656283	ADGRG1	5'UTR	opensea	5'UTR-opensea		0.836642	0.868716	0.761527	0.77434	0.592439	0.816464	0.679239	0.79018	0.685853	0.819961
13516	cg07763320	0.102801	0.457182	3.38068	0.00742611	0.00742611	-2.56931	0.405782	0.508583	0.102801	1	218215521	LOC101929631	TSS1500	opensea	TSS1500-opensea		0.512211	0.510021	0.378439	0.549676	0.38174	0.524361	0.407466	0.448395	0.349054	0.510459
11030	cg06380475	0.10281	0.643548	3.77804	0.00389838	0.00389838	-1.9246	0.592143	0.694954	0.10281	7	151691457	GALNTL5	Body	opensea	Body-opensea		0.637424	0.730294	0.563401	0.687198	0.610992	0.730377	0.592395	0.600292	0.556505	0.726607
20481	cg11965312	0.102812	0.6598	3.43132	0.00683408	0.00683408	-2.48644	0.608394	0.711206	0.102812	11	115233921	CADM1	Body	opensea	Body-opensea		0.602257	0.751233	0.558199	0.641965	0.586339	0.698864	0.602681	0.691768	0.692492	0.772197
24314	cg14219555	0.102816	0.568129	3.30575	0.00840142	0.00840142	-2.69222	0.516721	0.619537	0.102816	12	7655408	CD163	Body	opensea	Body-opensea		0.559284	0.637805	0.506439	0.612611	0.481298	0.657813	0.573287	0.52346	0.463297	0.665998
33210	cg19909996	0.102819	0.785055	3.87906	0.00331907	0.00331907	-1.7631	0.733646	0.836465	0.102819	1	214550503	PTPN14	Body	opensea	Body-opensea		0.695707	0.914278	0.73269	0.751907	0.729932	0.822475	0.746556	0.846118	0.763345	0.847545
12659	cg07283795	0.102825	0.611006	3.42856	0.00686504	0.00686504	-2.49095	0.559594	0.662418	0.102825	5	86060076		IGR	opensea	IGR-opensea		0.520614	0.666032	0.567588	0.666341	0.472357	0.619083	0.614678	0.648115	0.62273	0.712521
41991	cg26083822	0.102828	0.678346	2.32791	0.0432562	0.0432562	-4.29424	0.626932	0.72976	0.102828	9	71355711	PIP5K1B	5'UTR	opensea	5'UTR-opensea		0.770115	0.803599	0.661683	0.716418	0.59508	0.730032	0.542041	0.649986	0.565743	0.748768
36082	cg21980994	0.102889	0.291656	2.26611	0.0479742	0.0479742	-4.39259	0.240211	0.3431	0.102889	10	91907883		IGR	opensea	IGR-opensea		0.275259	0.473329	0.21434	0.415082	0.238445	0.342012	0.281996	0.253434	0.191017	0.231644
31231	cg18497238	0.102911	0.751747	3.91109	0.00315487	0.00315487	-1.71214	0.700291	0.803202	0.102911	14	75083495		IGR	shelf	IGR-shelf	chr14:75077317-75079596	0.697587	0.842485	0.693106	0.778743	0.681087	0.817509	0.707852	0.710677	0.721825	0.866596
43478	cg27069616	0.102918	0.320018	2.75793	0.0209731	0.0209731	-3.59523	0.268559	0.371477	0.102918	7	49076868		IGR	opensea	IGR-opensea		0.371545	0.419249	0.276301	0.394399	0.179224	0.417413	0.260446	0.345105	0.255278	0.28122
41951	cg26056522	0.102929	0.841185	2.60276	0.0272401	0.0272401	-3.8497	0.789721	0.89265	0.102929	11	110012414	ZC3H12C	Body	opensea	Body-opensea		0.656595	0.945653	0.851589	0.902448	0.764519	0.882869	0.807529	0.908904	0.868373	0.823376
41108	cg25466527	0.102932	0.567923	2.45177	0.0351289	0.0351289	-4.09516	0.516457	0.619389	0.102932	3	40980887		IGR	opensea	IGR-opensea		0.564714	0.710497	0.463184	0.564336	0.496297	0.727035	0.563447	0.549814	0.494641	0.545264
29697	cg17463957	0.102935	0.767056	2.35471	0.0413538	0.0413538	-4.25136	0.715588	0.818523	0.102935	1	117260034		IGR	opensea	IGR-opensea		0.62394	0.861793	0.750151	0.922015	0.716702	0.865105	0.755044	0.731793	0.732104	0.711909
39846	cg24611002	0.102942	0.393092	4.1267	0.00224995	0.00224995	-1.37225	0.341621	0.444563	0.102942	19	10923821	DNM2	Body	opensea	Body-opensea		0.347191	0.43827	0.356163	0.482224	0.391808	0.486796	0.296064	0.370368	0.316881	0.445157
28378	cg16629664	0.10295	0.379003	2.73919	0.0216455	0.0216455	-3.62605	0.327528	0.430478	0.10295	12	31584191	DENND5B	Body	opensea	Body-opensea		0.424678	0.481374	0.273357	0.444736	0.336032	0.488346	0.29998	0.315859	0.303592	0.422074
18463	cg10708400	0.102961	0.745329	2.46411	0.0344064	0.0344064	-4.07519	0.693849	0.796809	0.102961	6	30130449	TRIM15	TSS1500	opensea	TSS1500-opensea		0.828849	0.852745	0.668421	0.802819	0.66764	0.841266	0.681536	0.796296	0.622798	0.690919
10604	cg06133377	0.102965	0.648505	2.30171	0.0451983	0.0451983	-4.33602	0.597022	0.699987	0.102965	5	124073082	ZNF608	Body	opensea	Body-opensea		0.561814	0.839943	0.634361	0.68196	0.531946	0.752639	0.641943	0.619432	0.615048	0.605961
15580	cg08977887	0.102979	0.640482	2.3712	0.0402249	0.0402249	-4.22494	0.588993	0.691972	0.102979	8	98963918	MATN2	Body	opensea	Body-opensea		0.524312	0.56853	0.616072	0.776105	0.656838	0.728318	0.589691	0.621511	0.558049	0.765396
3907	cg02174659	0.10298	0.544182	6.56594	7.73824e-05	7.73824e-05	2.00126	0.492692	0.595672	0.10298	21	44918685		IGR	opensea	IGR-opensea		0.472433	0.620809	0.517415	0.605661	0.47083	0.621628	0.508634	0.573934	0.494148	0.556329
28030	cg16427752	0.102983	0.519187	3.22984	0.00952503	0.00952503	-2.81703	0.467696	0.570679	0.102983	1	76262302	MSH4	TSS1500	shore	TSS1500-shore	chr1:76262536-76262903	0.446574	0.599447	0.486656	0.611189	0.531517	0.615718	0.490194	0.50503	0.383537	0.52201
33586	cg20181422	0.102987	0.224439	2.3763	0.0398813	0.0398813	-4.21674	0.172946	0.275933	0.102987	11	32310008		IGR	opensea	IGR-opensea		0.29488	0.386956	0.142643	0.244493	0.138846	0.28103	0.165445	0.170944	0.122915	0.296242
29079	cg17081071	0.102991	0.589039	2.64681	0.025291	0.025291	-3.77764	0.537543	0.640534	0.102991	4	15230078	LOC101929095	Body	opensea	Body-opensea		0.570074	0.636041	0.516177	0.613747	0.444698	0.722108	0.54521	0.540451	0.611558	0.690322
18266	cg10586107	0.102992	0.370175	3.07983	0.0122235	0.0122235	-3.0643	0.318679	0.421671	0.102992	1	20755534		IGR	opensea	IGR-opensea		0.412671	0.365175	0.314706	0.468667	0.23659	0.46992	0.31178	0.370985	0.317651	0.433609
17291	cg10007376	0.102993	0.194344	3.78529	0.00385346	0.00385346	-1.91297	0.142847	0.24584	0.102993	6	154111456		IGR	opensea	IGR-opensea		0.178502	0.251748	0.0955377	0.276585	0.163287	0.257141	0.165429	0.153508	0.111482	0.290218
9198	cg05307938	0.103	0.788779	4.47647	0.00131793	0.00131793	-0.833811	0.737279	0.840279	0.103	14	21795373	RPGRIP1	Body	opensea	Body-opensea		0.773686	0.883376	0.770242	0.807004	0.75226	0.867163	0.712264	0.842268	0.677942	0.801585
40586	cg25109595	0.103006	0.810748	3.43319	0.00681321	0.00681321	-2.48339	0.759245	0.862251	0.103006	14	59197686		IGR	opensea	IGR-opensea		0.798852	0.920236	0.7297	0.890263	0.781637	0.916563	0.754558	0.801493	0.731478	0.782698
38517	cg23696886	0.10301	0.290489	5.0091	0.000603566	0.000603566	-0.0478387	0.238984	0.341994	0.10301	8	22437193	PDLIM2	TSS1500	shore	TSS1500-shore	chr8:22436295-22437076	0.205355	0.359893	0.240529	0.328537	0.286043	0.351145	0.261899	0.293764	0.201096	0.376633
6386	cg03637874	0.103018	0.50164	2.44259	0.0356757	0.0356757	-4.11	0.45013	0.553149	0.103018	11	118830444		IGR	opensea	IGR-opensea		0.560313	0.630154	0.464706	0.505817	0.341166	0.596783	0.487633	0.498232	0.396834	0.534759
30603	cg18068929	0.103037	0.58275	2.31135	0.0444742	0.0444742	-4.32066	0.531231	0.634268	0.103037	6	22102926	CASC15	Body	opensea	Body-opensea		0.656475	0.662712	0.574917	0.659994	0.45872	0.715185	0.480544	0.533266	0.485502	0.600184
15222	cg08761206	0.10305	0.679226	3.05241	0.0127961	0.0127961	-3.10956	0.627701	0.730751	0.10305	5	14354943	TRIO	Body	opensea	Body-opensea		0.551718	0.811133	0.665809	0.712099	0.583979	0.738631	0.653451	0.742739	0.683548	0.649153
13763	cg07899102	0.103053	0.613289	2.96253	0.0148724	0.0148724	-3.25794	0.561763	0.664816	0.103053	22	36763832	MYH9	5'UTR	opensea	5'UTR-opensea		0.553445	0.686029	0.574807	0.701957	0.568702	0.638209	0.583956	0.756896	0.527903	0.540989
18095	cg10489641	0.103053	0.343724	3.38697	0.00734983	0.00734983	-2.55901	0.292197	0.39525	0.103053	4	101313178		IGR	opensea	IGR-opensea		0.367853	0.391117	0.252623	0.455981	0.244242	0.432225	0.326746	0.329514	0.26952	0.367416
38687	cg23845936	0.103056	0.803164	3.44227	0.00671265	0.00671265	-2.46855	0.751636	0.854692	0.103056	19	7140630	INSR	Body	shelf	Body-shelf	chr19:7142907-7143109	0.787003	0.823254	0.796876	0.918394	0.751179	0.88057	0.770049	0.826755	0.653074	0.824485
16464	cg09502679	0.103072	0.780202	2.75116	0.0212139	0.0212139	-3.60638	0.728666	0.831738	0.103072	11	105713429	GRIA4	Body	opensea	Body-opensea		0.756776	0.861101	0.724432	0.844187	0.710574	0.900737	0.817829	0.738279	0.633722	0.814389
2501	cg01378537	0.103079	0.719356	3.46844	0.00643131	0.00643131	-2.4258	0.667816	0.770896	0.103079	2	3871676	DCDC2C	Body	opensea	Body-opensea		0.684236	0.783109	0.657469	0.863891	0.656477	0.787663	0.687634	0.672361	0.653267	0.747453
20517	cg11985492	0.103086	0.3935	2.58966	0.0278482	0.0278482	-3.87109	0.341957	0.445043	0.103086	4	86681976	ARHGAP24	Body	opensea	Body-opensea		0.454871	0.555937	0.342716	0.39582	0.285495	0.387802	0.331418	0.465346	0.295286	0.420311
5272	cg03011335	0.103101	0.160871	3.41842	0.00698006	0.00698006	-2.50753	0.109321	0.212422	0.103101	17	68291547		IGR	opensea	IGR-opensea		0.142398	0.286912	0.0920208	0.155729	0.0721503	0.202353	0.0800197	0.153865	0.160014	0.263249
15238	cg08772567	0.103102	0.637197	2.59615	0.0275451	0.0275451	-3.86049	0.585646	0.688748	0.103102	10	79033545	KCNMA1	Body	opensea	Body-opensea		0.632111	0.724926	0.625653	0.675281	0.457516	0.648489	0.681702	0.670669	0.531248	0.724375
11638	cg06711103	0.103106	0.205444	2.53401	0.0305859	0.0305859	-3.96178	0.153892	0.256997	0.103106	11	5811025	OR52N1	TSS1500	opensea	TSS1500-opensea		0.197801	0.335876	0.143289	0.271195	0.145289	0.310147	0.12744	0.0939059	0.15564	0.273863
11888	cg06846719	0.103107	0.533286	2.31486	0.0442134	0.0442134	-4.31507	0.481732	0.584839	0.103107	12	31475291	FAM60A	5'UTR	shore	5'UTR-shore	chr12:31476717-31479466	0.511733	0.691696	0.431224	0.579547	0.476533	0.605203	0.596196	0.563008	0.392973	0.484743
43859	cg27337149	0.10311	0.512274	2.90842	0.0162849	0.0162849	-3.34723	0.460719	0.563829	0.10311	7	50236501		IGR	opensea	IGR-opensea		0.527656	0.637764	0.466195	0.55761	0.385826	0.617128	0.495123	0.529851	0.428795	0.476795
27558	cg16138490	0.103115	0.32488	2.41472	0.0373879	0.0373879	-4.15496	0.273323	0.376438	0.103115	18	10066065		IGR	opensea	IGR-opensea		0.332496	0.440639	0.210928	0.409675	0.382581	0.399052	0.270149	0.309171	0.17046	0.323651
14626	cg08411567	0.103116	0.772044	3.11624	0.0115037	0.0115037	-3.00424	0.720486	0.823602	0.103116	1	15106332	KAZN	Body	opensea	Body-opensea		0.639449	0.74593	0.766423	0.889418	0.70092	0.82361	0.721607	0.869246	0.774029	0.789804
3259	cg01801120	0.103119	0.578723	2.57203	0.0286877	0.0286877	-3.89985	0.527163	0.630282	0.103119	13	21120780		IGR	opensea	IGR-opensea		0.605264	0.683742	0.523685	0.66152	0.514806	0.716196	0.485468	0.502557	0.506593	0.587394
26610	cg15568022	0.103126	0.6979	2.64157	0.0255152	0.0255152	-3.78621	0.646336	0.749463	0.103126	4	120226736	C4orf3	TSS1500	opensea	TSS1500-opensea		0.598984	0.72816	0.651329	0.731319	0.552481	0.833615	0.699551	0.782509	0.729338	0.67171
3970	cg02216881	0.103134	0.245705	4.48097	0.00130903	0.00130903	-0.826986	0.194138	0.297272	0.103134	4	77227162	STBD1	TSS200	shore	TSS200-shore	chr4:77227354-77228482	0.151241	0.275206	0.19366	0.332142	0.173994	0.280636	0.265166	0.335549	0.186629	0.262825
26859	cg15723802	0.10314	0.617737	3.81721	0.00366206	0.00366206	-1.86184	0.566167	0.669307	0.10314	2	208816814	PLEKHM3	Body	opensea	Body-opensea		0.642084	0.714098	0.556813	0.671854	0.497278	0.676309	0.538408	0.620145	0.596253	0.66413
22829	cg13404065	0.103148	0.286921	3.35205	0.00778412	0.00778412	-2.61623	0.235348	0.338495	0.103148	6	134285399	TBPL1	5'UTR	opensea	5'UTR-opensea		0.24397	0.36589	0.292008	0.373989	0.205716	0.395467	0.265813	0.272643	0.169231	0.284487
14335	cg08241406	0.103157	0.169235	2.70774	0.022823	0.022823	-3.67772	0.117656	0.220813	0.103157	10	63808875	ARID5B	TSS200	opensea	TSS200-opensea		0.127757	0.214496	0.130969	0.205282	0.0401788	0.300413	0.23047	0.232627	0.0589055	0.151246
41185	cg25525125	0.103165	0.714588	3.02602	0.0133731	0.0133731	-3.15313	0.663005	0.76617	0.103165	2	113625654		IGR	opensea	IGR-opensea		0.69681	0.832405	0.689977	0.734048	0.641623	0.799554	0.730392	0.737448	0.556225	0.727395
15349	cg08831072	0.103166	0.458346	2.44906	0.0352894	0.0352894	-4.09954	0.406763	0.509929	0.103166	6	32685319		IGR	opensea	IGR-opensea		0.458388	0.550779	0.447642	0.528445	0.463045	0.499987	0.39587	0.408311	0.26887	0.562125
12699	cg07308381	0.103169	0.285289	2.71604	0.0225063	0.0225063	-3.66409	0.233704	0.336874	0.103169	17	6917370	RNASEK	Body	shore	Body-shore	chr17:6917569-6918539	0.280888	0.469511	0.200822	0.291159	0.210783	0.338787	0.28376	0.259547	0.192269	0.325365
43931	cg27381014	0.103173	0.533081	3.58048	0.00535888	0.00535888	-2.24344	0.481494	0.584667	0.103173	9	136872032		IGR	opensea	IGR-opensea		0.559491	0.656513	0.460463	0.572042	0.456968	0.618526	0.474333	0.554897	0.456217	0.521358
29259	cg17205313	0.103179	0.172638	6.5999	7.42567e-05	7.42567e-05	2.04193	0.121049	0.224228	0.103179	18	21572748	TTC39C	5'UTR	opensea	5'UTR-opensea		0.112624	0.237905	0.155368	0.215142	0.082788	0.205658	0.101786	0.218038	0.152678	0.244396
7479	cg04282705	0.103196	0.436351	2.93064	0.0156892	0.0156892	-3.31058	0.384754	0.487949	0.103196	7	84165827	LOC101927378	Body	opensea	Body-opensea		0.446388	0.529214	0.362211	0.529053	0.378411	0.511058	0.404866	0.35789	0.331893	0.51253
36814	cg22518770	0.103199	0.546866	2.49953	0.0324149	0.0324149	-4.0178	0.495267	0.598465	0.103199	7	119351203	LVCAT5	Body	opensea	Body-opensea		0.51073	0.708465	0.51783	0.631887	0.481463	0.625377	0.507709	0.581263	0.458601	0.445334
1145	cg00624484	0.103202	0.247464	2.25068	0.0492285	0.0492285	-4.41703	0.195863	0.299064	0.103202	19	42522851	GRIK5	Body	opensea	Body-opensea		0.306986	0.393712	0.169719	0.242828	0.108159	0.360384	0.182396	0.187414	0.212053	0.310985
14590	cg08391841	0.103209	0.655043	3.05007	0.0128461	0.0128461	-3.11342	0.603438	0.706647	0.103209	17	687421	RNMTL1	Body	shore	Body-shore	chr17:685150-685988	0.670087	0.749211	0.568369	0.761804	0.614042	0.660616	0.633818	0.624071	0.530875	0.737534
3320	cg01840419	0.103221	0.39391	3.85909	0.00342598	0.00342598	-1.79494	0.3423	0.445521	0.103221	15	100890979	FLJ42289	TSS1500	shore	TSS1500-shore	chr15:100890242-100890494	0.316088	0.475787	0.395208	0.437985	0.286872	0.453673	0.335882	0.370599	0.377449	0.489561
43976	cg27410595	0.103228	0.385764	2.27679	0.0471249	0.0471249	-4.37565	0.33415	0.437378	0.103228	11	119995754	TRIM29	Body	opensea	Body-opensea		0.477309	0.528459	0.322137	0.430635	0.286456	0.472707	0.343198	0.366771	0.241652	0.388318
13896	cg07978996	0.103229	0.681149	3.30371	0.00842975	0.00842975	-2.69557	0.629534	0.732763	0.103229	1	2288299	MORN1	Body	opensea	Body-opensea		0.610232	0.761347	0.718923	0.729902	0.580284	0.802553	0.592516	0.685046	0.645714	0.684968
41732	cg25898076	0.103233	0.323972	4.30646	0.00170554	0.00170554	-1.09342	0.272356	0.375589	0.103233	12	131559071	GPR133	Body	shelf	Body-shelf	chr12:131554750-131555169	0.25536	0.40137	0.323456	0.349767	0.257494	0.430691	0.295704	0.318982	0.229764	0.377137
40204	cg24843003	0.103239	0.548679	2.7944	0.0197247	0.0197247	-3.53522	0.497059	0.600298	0.103239	19	1409547	DAZAP1	Body	shore	Body-shore	chr19:1407109-1408843	0.474127	0.700463	0.536487	0.580375	0.431879	0.644753	0.564116	0.555877	0.478688	0.520024
39367	cg24297418	0.103239	0.793979	3.69622	0.00444497	0.00444497	-2.05618	0.742359	0.845599	0.103239	6	30726590		IGR	opensea	IGR-opensea		0.766047	0.905868	0.741376	0.893241	0.723045	0.844649	0.787466	0.814837	0.693862	0.769399
22864	cg13427058	0.103244	0.607787	5.24884	0.000430382	0.000430382	0.291857	0.556165	0.659409	0.103244	20	6610397		IGR	opensea	IGR-opensea		0.528873	0.700417	0.535069	0.668868	0.581293	0.661328	0.608451	0.630703	0.52714	0.635729
112	cg00058288	0.103244	0.832212	4.61925	0.00106471	0.00106471	-0.618972	0.780589	0.883834	0.103244	12	68409627	IFNG-AS1	Body	opensea	Body-opensea		0.819894	0.903352	0.841848	0.884913	0.744083	0.899799	0.724668	0.857582	0.772455	0.873524
18209	cg10550023	0.103262	0.708292	2.64948	0.0251776	0.0251776	-3.77327	0.656661	0.759923	0.103262	13	28401788		IGR	opensea	IGR-opensea		0.65989	0.698598	0.558753	0.726056	0.690464	0.705988	0.709852	0.795032	0.66435	0.873943
11706	cg06747558	0.103263	0.734534	3.90872	0.00316669	0.00316669	-1.71589	0.682902	0.786165	0.103263	6	13176611	PHACTR1	Body	opensea	Body-opensea		0.752307	0.808974	0.65932	0.811175	0.686829	0.826897	0.68197	0.71441	0.634083	0.769371
23768	cg13908454	0.103263	0.199627	2.62379	0.0262913	0.0262913	-3.81531	0.147995	0.251259	0.103263	13	73909590		IGR	opensea	IGR-opensea		0.242122	0.319893	0.145039	0.249273	0.106999	0.329314	0.151398	0.207941	0.0944183	0.149873
11457	cg06623740	0.103271	0.809095	4.44298	0.00138613	0.00138613	-0.884618	0.757459	0.86073	0.103271	12	32607088		IGR	opensea	IGR-opensea		0.761779	0.879891	0.776028	0.834776	0.807803	0.901723	0.731442	0.804127	0.710245	0.883133
28193	cg16524207	0.103279	0.209437	3.28342	0.00871691	0.00871691	-2.7289	0.157798	0.261077	0.103279	12	71849440	LGR5	Body	opensea	Body-opensea		0.130916	0.333026	0.164556	0.214354	0.118197	0.275821	0.219563	0.176058	0.155756	0.306126
25243	cg14735290	0.103296	0.751087	2.35413	0.0413941	0.0413941	-4.25229	0.699439	0.802735	0.103296	9	21961553		IGR	shelf	IGR-shelf	chr9:21965096-21965747	0.627147	0.821089	0.767117	0.722494	0.587151	0.886404	0.746177	0.761229	0.769605	0.822458
3847	cg02137425	0.103304	0.717338	2.58446	0.0280932	0.0280932	-3.87958	0.665686	0.768991	0.103304	15	79471264		IGR	opensea	IGR-opensea		0.723775	0.816145	0.580508	0.74651	0.777635	0.81281	0.619592	0.69128	0.62692	0.778208
43659	cg27188968	0.103316	0.883028	3.59057	0.00527191	0.00527191	-2.22706	0.83137	0.934687	0.103316	6	89674197	RNGTT	TSS1500	shore	TSS1500-shore	chr6:89672884-89673579	0.739138	0.959464	0.814986	0.931984	0.817677	0.90469	0.89014	0.962278	0.89491	0.915018
15992	cg09229493	0.103322	0.171775	3.29443	0.00855987	0.00855987	-2.71081	0.120114	0.223436	0.103322	22	32058665		IGR	shore	IGR-shore	chr22:32057922-32058323	0.180327	0.269914	0.088453	0.274225	0.0851255	0.170422	0.172656	0.158979	0.074007	0.24364
26209	cg15311766	0.103323	0.409501	3.11038	0.0116166	0.0116166	-3.0139	0.35784	0.461163	0.103323	10	16908364	CUBN	Body	opensea	Body-opensea		0.469361	0.476785	0.298833	0.389817	0.328802	0.475569	0.312418	0.485075	0.379786	0.478567
17241	cg09975044	0.103331	0.453366	2.82323	0.0187908	0.0187908	-3.48772	0.4017	0.505031	0.103331	14	104007538		IGR	opensea	IGR-opensea		0.458965	0.506616	0.416253	0.559113	0.326449	0.544107	0.343499	0.402448	0.463335	0.512872
23705	cg13873646	0.103335	0.520012	2.42562	0.0367084	0.0367084	-4.13738	0.468345	0.57168	0.103335	1	118216403		IGR	opensea	IGR-opensea		0.46558	0.549931	0.561188	0.607417	0.332718	0.659036	0.481691	0.5234	0.500546	0.518616
22609	cg13275908	0.103343	0.738697	2.77665	0.0203228	0.0203228	-3.56444	0.687026	0.790369	0.103343	2	189981019	COL5A2	Body	opensea	Body-opensea		0.804717	0.870561	0.640871	0.809156	0.623212	0.741517	0.70597	0.743836	0.66036	0.786774
28197	cg16525478	0.103364	0.728545	2.38414	0.0393597	0.0393597	-4.20416	0.676863	0.780228	0.103364	4	110677269	CFI	Body	opensea	Body-opensea		0.764107	0.883282	0.738387	0.782309	0.674816	0.726954	0.618138	0.695491	0.588867	0.813102
11784	cg06785469	0.103368	0.78879	3.10867	0.0116496	0.0116496	-3.01671	0.737106	0.840474	0.103368	11	46332550	CREB3L1	Body	opensea	Body-opensea		0.849252	0.82327	0.764025	0.883411	0.661039	0.864909	0.711273	0.797444	0.69994	0.833337
15706	cg09054922	0.103374	0.546727	3.84068	0.00352773	0.00352773	-1.82433	0.49504	0.598414	0.103374	1	62676553	L1TD1	Body	opensea	Body-opensea		0.532442	0.615489	0.45304	0.626396	0.528832	0.63386	0.507627	0.508852	0.453258	0.607473
37296	cg22864617	0.103375	0.779851	3.50102	0.00609823	0.00609823	-2.37268	0.728164	0.831538	0.103375	2	155338265		IGR	opensea	IGR-opensea		0.824564	0.870028	0.699831	0.804361	0.652061	0.860014	0.746029	0.806718	0.718334	0.816571
5685	cg03235726	0.103383	0.264087	2.62693	0.0261527	0.0261527	-3.81018	0.212395	0.315778	0.103383	4	165707906	LINC01207	Body	opensea	Body-opensea		0.317427	0.385041	0.172781	0.347671	0.177414	0.338546	0.187375	0.190968	0.20698	0.316663
28637	cg16779811	0.103384	0.581913	3.94937	0.00296973	0.00296973	-1.65137	0.530222	0.633605	0.103384	8	615409	ERICH1	Body	shore	Body-shore	chr8:615143-615352	0.58686	0.655097	0.467869	0.630374	0.503846	0.580881	0.525192	0.614344	0.567341	0.68733
34885	cg21127898	0.103385	0.589371	2.45412	0.0349898	0.0349898	-4.09135	0.537679	0.641064	0.103385	11	45738515		IGR	opensea	IGR-opensea		0.549982	0.672087	0.524379	0.686392	0.498511	0.765288	0.572554	0.548865	0.542969	0.532686
25539	cg14919322	0.103392	0.447367	3.11412	0.0115444	0.0115444	-3.00773	0.395671	0.499063	0.103392	9	109441198	LINC01505	Body	opensea	Body-opensea		0.430309	0.543736	0.430001	0.517028	0.300504	0.540453	0.456065	0.446542	0.361474	0.447555
28309	cg16586689	0.103393	0.838702	4.18922	0.00204224	0.00204224	-1.27478	0.787006	0.890399	0.103393	18	46082474	CTIF	5'UTR	opensea	5'UTR-opensea		0.867397	0.897291	0.751577	0.93718	0.744905	0.881908	0.796152	0.888227	0.774998	0.847389
42062	cg26129108	0.103394	0.22749	3.39896	0.00720651	0.00720651	-2.53938	0.175793	0.279187	0.103394	9	134698926		IGR	shore	IGR-shore	chr9:134699141-134699523	0.263836	0.291304	0.141645	0.243266	0.0797779	0.280549	0.215993	0.292436	0.177714	0.288379
10198	cg05903724	0.103394	0.532505	5.68072	0.000238905	0.000238905	0.881384	0.480808	0.584203	0.103394	3	10613050		IGR	opensea	IGR-opensea		0.436751	0.614103	0.504502	0.597742	0.464671	0.58713	0.517518	0.539187	0.4806	0.58285
11384	cg06583921	0.103414	0.468395	3.47706	0.00634142	0.00634142	-2.41174	0.416688	0.520102	0.103414	3	193495351		IGR	opensea	IGR-opensea		0.471317	0.526657	0.363265	0.463483	0.430073	0.609302	0.442048	0.511748	0.376739	0.489321
23927	cg13993760	0.103418	0.326123	2.40974	0.037702	0.037702	-4.16298	0.274414	0.377832	0.103418	1	249088281		IGR	opensea	IGR-opensea		0.375131	0.457899	0.285291	0.349075	0.277759	0.450617	0.263271	0.347448	0.170618	0.284124
1042	cg00566858	0.103419	0.199045	3.33485	0.00800781	0.00800781	-2.64445	0.147336	0.250754	0.103419	20	5046778		IGR	opensea	IGR-opensea		0.0686985	0.227171	0.195931	0.262424	0.122513	0.267796	0.186543	0.176124	0.162994	0.320257
37563	cg23051271	0.103434	0.354347	2.61828	0.0265366	0.0265366	-3.82432	0.30263	0.406064	0.103434	17	55253027		IGR	opensea	IGR-opensea		0.334233	0.507941	0.267561	0.406226	0.364068	0.446703	0.319549	0.298897	0.22774	0.370556
28027	cg16425489	0.103454	0.556147	2.96528	0.0148039	0.0148039	-3.25338	0.50442	0.607874	0.103454	5	169805583	KCNIP1	Body	opensea	Body-opensea		0.571558	0.645284	0.546808	0.570082	0.391622	0.645445	0.546891	0.613243	0.465223	0.565316
37908	cg23278137	0.103456	0.632411	2.68445	0.0237365	0.0237365	-3.71594	0.580683	0.684139	0.103456	5	106269670		IGR	opensea	IGR-opensea		0.719618	0.690291	0.597142	0.690209	0.494997	0.642187	0.580116	0.677844	0.511544	0.720164
28442	cg16668425	0.103462	0.722947	3.01453	0.0136325	0.0136325	-3.17209	0.671216	0.774677	0.103462	2	108888610		IGR	opensea	IGR-opensea		0.716117	0.830828	0.768582	0.801091	0.630143	0.785352	0.638716	0.738942	0.602521	0.717174
25692	cg15004842	0.103463	0.244573	3.95869	0.00292643	0.00292643	-1.63661	0.192842	0.296305	0.103463	7	23112725		IGR	opensea	IGR-opensea		0.211549	0.307867	0.22359	0.334495	0.124196	0.327302	0.24259	0.241393	0.162284	0.270468
20686	cg12081252	0.103473	0.410774	2.96009	0.0149333	0.0149333	-3.26196	0.359038	0.46251	0.103473	14	70638549	SLC8A3	Body	opensea	Body-opensea		0.451458	0.506649	0.346434	0.436435	0.287064	0.436395	0.346675	0.391824	0.363558	0.541249
28415	cg16653468	0.103474	0.790061	2.9394	0.0154601	0.0154601	-3.2961	0.738324	0.841798	0.103474	3	22157400		IGR	opensea	IGR-opensea		0.645538	0.893743	0.736141	0.887146	0.715236	0.771168	0.830408	0.845416	0.764297	0.811517
10587	cg06123011	0.103475	0.799834	2.74472	0.021445	0.021445	-3.61696	0.748097	0.851572	0.103475	2	186856002		IGR	opensea	IGR-opensea		0.879245	0.847327	0.758098	0.789241	0.677413	0.835532	0.73432	0.898494	0.691408	0.887264
7829	cg04501408	0.103476	0.712658	2.9627	0.0148681	0.0148681	-3.25765	0.66092	0.764396	0.103476	5	141551033		IGR	opensea	IGR-opensea		0.760719	0.851572	0.646461	0.738776	0.612896	0.800772	0.66409	0.712988	0.620432	0.717872
33673	cg20248758	0.103479	0.435663	2.43434	0.0361745	0.0361745	-4.12332	0.383923	0.487402	0.103479	8	446004	TDRP	Body	opensea	Body-opensea		0.325623	0.621587	0.452535	0.479216	0.418281	0.490853	0.407681	0.394587	0.315494	0.450768
33351	cg20005057	0.103481	0.212332	3.86399	0.0033994	0.0033994	-1.78712	0.160592	0.264072	0.103481	12	10364834	GABARAPL1	TSS1500	shore	TSS1500-shore	chr12:10365369-10365721	0.130868	0.284465	0.130322	0.293665	0.137921	0.312155	0.2257	0.239498	0.178149	0.190579
2427	cg01339650	0.103483	0.678094	2.56687	0.0289383	0.0289383	-3.90826	0.626352	0.729835	0.103483	14	94823683		IGR	opensea	IGR-opensea		0.757083	0.711592	0.627989	0.803144	0.586398	0.783324	0.594281	0.661345	0.566009	0.689771
13653	cg07828990	0.103504	0.483024	3.88809	0.00327185	0.00327185	-1.74871	0.431272	0.534776	0.103504	5	126367457	2023-03-03	TSS1500	shore	TSS1500-shore	chr5:126365623-126367250	0.451801	0.591433	0.433858	0.586803	0.368957	0.482322	0.465736	0.522389	0.436008	0.490935
4346	cg02453236	0.103505	0.640734	3.51398	0.00597069	0.00597069	-2.35155	0.588981	0.692486	0.103505	16	67438518	ZDHHC1	Body	opensea	Body-opensea		0.683731	0.716383	0.578755	0.680637	0.573504	0.723294	0.579582	0.623487	0.529334	0.718631
18349	cg10639933	0.103513	0.223083	2.78079	0.0201816	0.0201816	-3.55762	0.171327	0.27484	0.103513	3	39426101	SLC25A38	Body	shore	Body-shore	chr3:39424696-39426058	0.159375	0.306268	0.212586	0.275376	0.114136	0.348	0.223031	0.143984	0.147506	0.300569
18795	cg10919470	0.103515	0.509653	4.14873	0.00217431	0.00217431	-1.33784	0.457896	0.561411	0.103515	8	55305684		IGR	opensea	IGR-opensea		0.497127	0.611367	0.419895	0.544754	0.506799	0.602623	0.428746	0.536201	0.436913	0.51211
19619	cg11426152	0.103519	0.6572	2.28322	0.0466199	0.0466199	-4.36543	0.605441	0.70896	0.103519	11	108857064		IGR	opensea	IGR-opensea		0.613221	0.831311	0.625958	0.784291	0.54157	0.709089	0.643914	0.576339	0.602539	0.64377
18988	cg11043073	0.103535	0.747042	2.49683	0.0325628	0.0325628	-4.02219	0.695274	0.798809	0.103535	5	15515587	FBXL7	Body	opensea	Body-opensea		0.705233	0.907993	0.672866	0.785643	0.795316	0.815082	0.712175	0.741777	0.590781	0.74355
33368	cg20018106	0.103536	0.791183	3.24481	0.00929177	0.00929177	-2.7924	0.739415	0.842951	0.103536	4	21768009	KCNIP4	5'UTR	opensea	5'UTR-opensea		0.745557	0.817138	0.814616	0.890858	0.650824	0.862193	0.785697	0.788475	0.700383	0.856093
41572	cg25789590	0.103537	0.447232	2.27259	0.0474567	0.0474567	-4.3823	0.395463	0.499001	0.103537	8	19158563		IGR	opensea	IGR-opensea		0.49708	0.579185	0.368567	0.441948	0.26129	0.548	0.466586	0.456698	0.383793	0.469171
418	cg00230815	0.103539	0.284572	2.95552	0.0150481	0.0150481	-3.2695	0.232802	0.336341	0.103539	6	85304889		IGR	opensea	IGR-opensea		0.284711	0.36904	0.209332	0.381514	0.192536	0.338496	0.329367	0.273967	0.148064	0.318688
31906	cg19015654	0.103554	0.642298	2.65628	0.0248905	0.0248905	-3.76213	0.590521	0.694075	0.103554	11	62008949	SCGB1D2	TSS1500	opensea	TSS1500-opensea		0.584479	0.808136	0.591221	0.686797	0.630068	0.744421	0.561461	0.56412	0.585376	0.666902
1269	cg00696671	0.103559	0.709207	5.33624	0.000381242	0.000381242	0.413484	0.657427	0.760986	0.103559	13	78002041		IGR	opensea	IGR-opensea		0.658325	0.796202	0.663792	0.763118	0.639487	0.787986	0.705703	0.719878	0.619827	0.737748
22944	cg13474848	0.103566	0.35133	3.01098	0.0137135	0.0137135	-3.17794	0.299547	0.403113	0.103566	9	14350791		IGR	shore	IGR-shore	chr9:14348684-14349074	0.244294	0.424575	0.258116	0.318823	0.326573	0.375422	0.312113	0.392321	0.356641	0.504424
42477	cg26424188	0.103579	0.455318	2.5043	0.0321556	0.0321556	-4.01006	0.403528	0.507108	0.103579	21	45754272	C21orf2	Body	island	Body-island	chr21:45753638-45754440	0.447609	0.563468	0.406278	0.528479	0.329506	0.603488	0.457016	0.444616	0.377232	0.395487
25257	cg14741581	0.103581	0.687177	2.4592	0.034692	0.034692	-4.08314	0.635387	0.738967	0.103581	7	140361179		IGR	opensea	IGR-opensea		0.53318	0.784202	0.651459	0.681563	0.614849	0.852243	0.660604	0.695687	0.716843	0.681141
19783	cg11546554	0.103596	0.81376	3.25231	0.00917715	0.00917715	-2.78006	0.761962	0.865558	0.103596	2	241158834		IGR	opensea	IGR-opensea		0.665539	0.788801	0.764558	0.85559	0.769647	0.883951	0.775166	0.905736	0.834903	0.893711
20947	cg12252888	0.1036	0.844979	2.78403	0.020072	0.020072	-3.55229	0.793178	0.896779	0.1036	12	10959707	TAS2R8	TSS200	opensea	TSS200-opensea		0.662441	0.845228	0.779149	0.888139	0.801283	0.920366	0.838986	0.935023	0.884033	0.895138
24896	cg14536522	0.103601	0.158396	4.37738	0.00153087	0.00153087	-0.984631	0.106596	0.210197	0.103601	6	106970609	AIM1	Body	opensea	Body-opensea		0.105806	0.194076	0.132455	0.178818	0.177063	0.23277	0.0736678	0.221304	0.0439881	0.224017
3976	cg02219601	0.103605	0.356	2.93386	0.0156045	0.0156045	-3.30525	0.304198	0.407802	0.103605	14	35835511		IGR	shelf	IGR-shelf	chr14:35838239-35838628	0.311859	0.404433	0.304607	0.436525	0.388433	0.408523	0.348957	0.390263	0.167133	0.399269
14062	cg08076091	0.103605	0.826966	2.42926	0.0364847	0.0364847	-4.13151	0.775164	0.878768	0.103605	2	203926405	NBEAL1	Body	opensea	Body-opensea		0.778135	0.929494	0.719544	0.893394	0.682902	0.90938	0.817793	0.903723	0.877446	0.757851
20803	cg12162340	0.103609	0.79831	5.55444	0.000283008	0.000283008	0.711977	0.746506	0.850115	0.103609	6	133778163	EYA4	Body	opensea	Body-opensea		0.774212	0.836534	0.730345	0.810845	0.733825	0.870355	0.714963	0.837232	0.779183	0.895607
23525	cg13783653	0.103614	0.187183	2.82961	0.0185903	0.0185903	-3.47721	0.135376	0.23899	0.103614	9	135039836	NTNG2	5'UTR	island	5'UTR-island	chr9:135039673-135039978	0.0796886	0.240917	0.103304	0.242019	0.0725239	0.23374	0.253945	0.303182	0.16742	0.175092
30756	cg18162767	0.10362	0.850443	2.95521	0.0150558	0.0150558	-3.27001	0.798633	0.902252	0.10362	13	75904093	TBC1D4	Body	opensea	Body-opensea		0.720893	0.897805	0.731478	0.922816	0.792553	0.945454	0.854076	0.903265	0.894164	0.841922
37717	cg23150343	0.103623	0.772473	3.55045	0.00562667	0.00562667	-2.29222	0.720662	0.824284	0.103623	18	53069194	TCF4	Body	opensea	Body-opensea		0.762792	0.85444	0.669419	0.857876	0.796072	0.836387	0.718026	0.801947	0.656999	0.77077
2589	cg01434380	0.103624	0.242979	3.34063	0.00793186	0.00793186	-2.63496	0.191167	0.294791	0.103624	17	42164500	HDAC5	Body	opensea	Body-opensea		0.280704	0.305456	0.18071	0.293502	0.111674	0.242237	0.234398	0.302571	0.14835	0.33019
23755	cg13902667	0.103634	0.79921	3.2747	0.00884353	0.00884353	-2.74324	0.747393	0.851028	0.103634	6	105984959		IGR	opensea	IGR-opensea		0.696106	0.851385	0.777074	0.931602	0.69229	0.865821	0.797529	0.769844	0.773967	0.836485
15735	cg09067740	0.103638	0.605497	2.75033	0.0212433	0.0212433	-3.60773	0.553678	0.657316	0.103638	7	25701472		IGR	opensea	IGR-opensea		0.521349	0.63137	0.507336	0.772594	0.50525	0.670524	0.628973	0.602962	0.605481	0.609129
352	cg00197273	0.103644	0.209221	3.20371	0.00994678	0.00994678	-2.86005	0.157398	0.261043	0.103644	2	241831522	C2orf54	TSS200	shelf	TSS200-shelf	chr2:241827777-241828031	0.135547	0.293722	0.166017	0.215663	0.0856494	0.283778	0.260535	0.300745	0.139243	0.211305
10578	cg06118245	0.103649	0.551896	4.01809	0.00266554	0.00266554	-1.54274	0.500071	0.60372	0.103649	8	24293139		IGR	opensea	IGR-opensea		0.413456	0.619486	0.528988	0.635871	0.488886	0.59581	0.563217	0.566394	0.505808	0.601041
22974	cg13493265	0.103657	0.601182	5.61866	0.000259574	0.000259574	0.798438	0.549353	0.65301	0.103657	14	97129767		IGR	opensea	IGR-opensea		0.580295	0.664517	0.568522	0.69472	0.527319	0.640671	0.503733	0.618731	0.566896	0.646413
37722	cg23154806	0.103663	0.355039	2.53588	0.0304895	0.0304895	-3.95873	0.303208	0.406871	0.103663	1	188873691		IGR	opensea	IGR-opensea		0.307499	0.47976	0.25889	0.343335	0.261343	0.471601	0.304627	0.289757	0.38368	0.449902
8614	cg04962892	0.103665	0.448211	3.48221	0.00628834	0.00628834	-2.40335	0.396378	0.500043	0.103665	2	58335178	VRK2	Body	opensea	Body-opensea		0.434351	0.534672	0.457687	0.50772	0.378838	0.538197	0.366617	0.51212	0.344397	0.407505
3731	cg02068166	0.103669	0.371848	4.53533	0.00120654	0.00120654	-0.744889	0.320013	0.423682	0.103669	15	62458741	C2CD4B	TSS1500	shore	TSS1500-shore	chr15:62456015-62457648	0.343505	0.467829	0.338222	0.450685	0.299187	0.410504	0.323926	0.446302	0.295226	0.343091
1532	cg00851208	0.103669	0.423156	2.67844	0.0239783	0.0239783	-3.72581	0.371321	0.47499	0.103669	2	142088651	LRP1B	Body	opensea	Body-opensea		0.387543	0.571678	0.418394	0.492111	0.421433	0.516126	0.317863	0.411594	0.311373	0.383441
32758	cg19614643	0.103676	0.468763	3.36145	0.00766462	0.00766462	-2.60082	0.416925	0.520601	0.103676	2	19499118		IGR	opensea	IGR-opensea		0.355905	0.527008	0.456505	0.568186	0.354011	0.522906	0.407276	0.491126	0.510929	0.49378
42513	cg26442903	0.103682	0.371155	2.68481	0.023722	0.023722	-3.71535	0.319314	0.422996	0.103682	4	110107068	COL25A1	Body	opensea	Body-opensea		0.426028	0.477201	0.322639	0.468671	0.262304	0.464657	0.320588	0.334366	0.265012	0.370084
32168	cg19188359	0.103686	0.713385	3.76775	0.00396304	0.00396304	-1.9411	0.661542	0.765228	0.103686	20	2312099	TGM3	Body	shelf	Body-shelf	chr20:2308778-2309042	0.732086	0.782205	0.661978	0.744439	0.598284	0.746595	0.68304	0.722521	0.632323	0.83038
37243	cg22830663	0.103688	0.735997	2.35054	0.0416444	0.0416444	-4.25805	0.684153	0.787841	0.103688	2	131975750	POTEE	TSS200	opensea	TSS200-opensea		0.530372	0.769704	0.678583	0.734917	0.708003	0.840533	0.789819	0.839007	0.713988	0.755043
43591	cg27144554	0.103694	0.749509	2.93203	0.0156526	0.0156526	-3.30828	0.697661	0.801356	0.103694	7	111894427	ZNF277	Body	opensea	Body-opensea		0.733765	0.896345	0.692328	0.747507	0.661735	0.867496	0.740459	0.721943	0.66002	0.773488
5740	cg03270133	0.103707	0.247171	3.51732	0.00593833	0.00593833	-2.34612	0.195318	0.299025	0.103707	8	143228470		IGR	opensea	IGR-opensea		0.237167	0.375816	0.228187	0.319245	0.137508	0.293803	0.226191	0.244224	0.147538	0.262035
11919	cg06868369	0.103709	0.508607	2.33618	0.0426599	0.0426599	-4.28102	0.456753	0.560461	0.103709	20	55761792	BMP7	Body	opensea	Body-opensea		0.623052	0.625162	0.409676	0.583665	0.459668	0.534834	0.402014	0.499681	0.389353	0.558964
14648	cg08426604	0.10371	0.438077	3.99141	0.00277956	0.00277956	-1.58485	0.386222	0.489931	0.10371	4	131296126		IGR	opensea	IGR-opensea		0.354269	0.500841	0.338145	0.500144	0.432229	0.519035	0.382323	0.409016	0.424143	0.52062
11165	cg06459940	0.103712	0.805807	5.03985	0.000577678	0.000577678	-0.00377317	0.753951	0.857663	0.103712	5	5613554		IGR	opensea	IGR-opensea		0.74225	0.858855	0.77936	0.868667	0.75911	0.840984	0.741473	0.796593	0.747563	0.923216
21211	cg12418018	0.103716	0.221286	2.28327	0.0466163	0.0466163	-4.36536	0.169428	0.273144	0.103716	5	86092045		IGR	opensea	IGR-opensea		0.301202	0.300767	0.190384	0.283482	0.0106141	0.265338	0.202147	0.222522	0.142795	0.29361
38367	cg23598089	0.103723	0.536989	2.74006	0.021614	0.021614	-3.62462	0.485128	0.588851	0.103723	1	203652079	ATP2B4	5'UTR	opensea	5'UTR-opensea		0.562178	0.691137	0.499224	0.572119	0.383827	0.590565	0.51516	0.519064	0.46525	0.571369
361	cg00200563	0.103723	0.318204	3.18132	0.0103235	0.0103235	-2.89694	0.266342	0.370066	0.103723	5	147764304	LOC102546294	TSS1500	shore	TSS1500-shore	chr5:147763283-147763666	0.259986	0.437654	0.280914	0.391259	0.29839	0.393254	0.309164	0.275913	0.183258	0.352248
19696	cg11486744	0.103736	0.103726	4.44641	0.00137898	0.00137898	-0.879411	0.0518579	0.155594	0.103736	5	118679509	TNFAIP8	Body	opensea	Body-opensea		0.0629121	0.181593	0.0686772	0.202447	0.0298631	0.197572	0.0535648	0.106899	0.0442725	0.0894585
38103	cg23401088	0.103737	0.667503	2.76046	0.0208841	0.0208841	-3.59107	0.615634	0.719371	0.103737	2	159921094	TANC1	5'UTR	opensea	5'UTR-opensea		0.722768	0.788021	0.590872	0.654862	0.538945	0.707249	0.627466	0.670223	0.598121	0.776502
29485	cg17346034	0.103738	0.588561	2.51358	0.0316569	0.0316569	-3.995	0.536692	0.64043	0.103738	3	79198115	ROBO1	Body	opensea	Body-opensea		0.614663	0.662865	0.477286	0.582388	0.550855	0.751553	0.521837	0.529628	0.518819	0.675718
6792	cg03879673	0.103739	0.373331	2.30749	0.0447628	0.0447628	-4.32682	0.321461	0.425201	0.103739	1	66999751	SGIP1	5'UTR	shore	5'UTR-shore	chr1:66998728-66999060	0.396259	0.453979	0.294054	0.377005	0.153212	0.447966	0.367651	0.45242	0.39613	0.394633
31501	cg18700043	0.103749	0.36567	3.77739	0.00390242	0.00390242	-1.92564	0.313796	0.417544	0.103749	15	74516719		IGR	opensea	IGR-opensea		0.38557	0.443741	0.322375	0.402499	0.26723	0.48448	0.318553	0.375635	0.275251	0.381368
[truncated: 6,212 more rows]
