# Supplementary material for: Transcriptional and methylation outcomes of didehydro-cortistatin A use in HIV-1–infected CD4+ T cells
Source: Life Sci Alliance. 2024 Aug 1;7(10):e202402653. doi: 10.26508/lsa.202402653 (PMC11294679; doi:10.26508/lsa.202402653)
Supplement: Supplementary file 7 [file LSA-2024-02653_TableS7.xlsx]

## Sheet: comparison1day49ati
Table S7: DNAm bisulphite sequencing DESeq2 analysis of CD4+ T cells isolated from PLWH treated with 50 nM dCA+ART versus ART alone for 35 days followed by a 14 day analytical treatment interruption
	names	logFC	AveExpr	t	P.Value	adj.P.Val	B	control_AVG	dca_AVG	deltaBeta	CHR	MAPINFO	gene	feature	cgi	feat.cgi	UCSC_Islands_Name	ST045_49	ST045d_49	ST101_49	ST101d_49	ST122_49	ST122d_49	ST143_49	ST143d_49	ST144_49	ST144d_49
24139	cg14564351	-0.34974	0.450827	-7.7538	1.84005e-05	1.84005e-05	3.39378	0.625697	0.275957	-0.34974	6	135644405	AHI1	Body	opensea	Body-opensea		0.693424	0.340168	0.698004	0.356637	0.603677	0.26478	0.498726	0.174506	0.634653	0.243692
36216	cg22810137	-0.314199	0.37042	-5.36869	0.000348868	0.000348868	0.496446	0.527519	0.213321	-0.314199	1	93010507	EVI5	Body	opensea	Body-opensea		0.751812	0.301778	0.528479	0.194153	0.425897	0.168453	0.423542	0.201001	0.507866	0.201217
26685	cg16179720	-0.307586	0.710806	-9.95974	2.08029e-06	2.08029e-06	5.43626	0.864599	0.557013	-0.307586	2	201175660	SPATS2L	5'UTR	shelf	5'UTR-shelf	chr2:201171200-201172492	0.853059	0.606014	0.908014	0.582859	0.78448	0.512005	0.915834	0.595736	0.861606	0.488451
1015	cg00568763	-0.298815	0.465806	-4.19769	0.00195935	0.00195935	-1.23651	0.615213	0.316398	-0.298815	4	186281460	SNX25	Body	opensea	Body-opensea		0.653111	0.340211	0.697222	0.367392	0.743487	0.4875	0.477213	0.150372	0.505032	0.236517
6682	cg03922345	-0.281639	0.491353	-5.27966	0.000395041	0.000395041	0.371985	0.632173	0.350534	-0.281639	1	90305457	LRRC8D	5'UTR	shelf	5'UTR-shelf	chr1:90308839-90309606	0.76148	0.404283	0.650703	0.342585	0.643992	0.454719	0.556791	0.194202	0.547899	0.356881
16275	cg09733075	-0.279202	0.300664	-4.80442	0.000781889	0.000781889	-0.313075	0.440265	0.161063	-0.279202	15	77719406	HMG20A	5'UTR	opensea	5'UTR-opensea		0.582427	0.276041	0.433939	0.128641	0.415426	0.10609	0.258174	0.100246	0.511358	0.194295
28732	cg17428843	-0.271489	0.281601	-4.83026	0.000752762	0.000752762	-0.274934	0.417346	0.145856	-0.271489	1	221845800		IGR	opensea	IGR-opensea		0.575797	0.219131	0.449192	0.152323	0.481843	0.17088	0.303158	0.118643	0.276739	0.0683044
21972	cg13346178	-0.271198	0.497415	-2.96454	0.0146235	0.0146235	-3.24114	0.633014	0.361816	-0.271198	3	53879251	IL17RB	TSS1500	shore	TSS1500-shore	chr3:53879638-53880831	0.816229	0.392848	0.719272	0.477267	0.668823	0.550638	0.433896	0.155877	0.526852	0.232451
7384	cg04332661	-0.254173	0.272061	-4.05098	0.00246566	0.00246566	-1.46739	0.399147	0.144975	-0.254173	6	90572377	CASP8AP2	Body	opensea	Body-opensea		0.536841	0.256534	0.429442	0.128223	0.421101	0.143781	0.164468	0.10837	0.443885	0.0879664
25388	cg15343463	-0.253889	0.245296	-5.24357	0.000415594	0.000415594	0.32117	0.37224	0.118351	-0.253889	2	166634454	GALNT3	5'UTR	opensea	5'UTR-opensea		0.438873	0.216404	0.462255	0.0997277	0.427465	0.135689	0.230102	0.0539936	0.302507	0.0859427
13413	cg08003686	-0.251715	0.359001	-3.5148	0.00584609	0.00584609	-2.332	0.484859	0.233144	-0.251715	7	138803912		IGR	opensea	IGR-opensea		0.550877	0.25149	0.629454	0.284618	0.566392	0.274736	0.238251	0.08269	0.439319	0.272183
2589	cg01447344	-0.246806	0.629474	-5.15031	0.000474188	0.000474188	0.188958	0.752877	0.506071	-0.246806	1	159989137		IGR	opensea	IGR-opensea		0.843072	0.514255	0.678454	0.579782	0.862492	0.543266	0.635199	0.420307	0.745168	0.472746
16947	cg10144924	-0.242781	0.603394	-3.81224	0.00360572	0.00360572	-1.84867	0.724785	0.482003	-0.242781	22	24063232		IGR	shelf	IGR-shelf	chr22:24059016-24059643	0.88048	0.556779	0.798231	0.531433	0.710759	0.52086	0.710505	0.447537	0.523949	0.353408
2457	cg01367715	-0.239507	0.433879	-3.76154	0.00391243	0.00391243	-1.93046	0.553633	0.314126	-0.239507	8	67564402	VCPIP1	Body	opensea	Body-opensea		0.565598	0.331931	0.71006	0.420733	0.649024	0.289649	0.345937	0.277041	0.497544	0.251275
21026	cg12707553	-0.238553	0.557292	-6.63179	6.72379e-05	6.72379e-05	2.1321	0.676568	0.438016	-0.238553	9	123947702	RAB14	Body	opensea	Body-opensea		0.693369	0.470007	0.775752	0.447895	0.711369	0.456606	0.568446	0.443034	0.633906	0.372535
15478	cg09266516	-0.23759	0.220631	-4.17575	0.00202748	0.00202748	-1.27085	0.339426	0.101836	-0.23759	3	15727623	ANKRD28	ExonBnd	opensea	ExonBnd-opensea		0.425729	0.116465	0.365448	0.129933	0.484288	0.0846514	0.14645	0.035763	0.275214	0.142367
17201	cg10302638	-0.236697	0.784006	-8.9468	5.36448e-06	5.36448e-06	4.56324	0.902354	0.665657	-0.236697	16	26606175		IGR	opensea	IGR-opensea		0.908109	0.736209	0.9186	0.589617	0.922883	0.640869	0.901098	0.712023	0.86108	0.649568
5252	cg03035849	-0.235183	0.735678	-3.74801	0.00399886	0.00399886	-1.95234	0.853269	0.618086	-0.235183	6	91003200	BACH2	5'UTR	shore	5'UTR-shore	chr6:91004795-91006944	0.850054	0.546477	0.812543	0.516343	0.818885	0.47309	0.8984	0.805571	0.886464	0.748949
10318	cg06105669	-0.233303	0.453312	-4.0676	0.00240192	0.00240192	-1.4411	0.569963	0.33666	-0.233303	6	45416386	RUNX2	Body	opensea	Body-opensea		0.667155	0.44319	0.606758	0.327584	0.609627	0.423769	0.561135	0.203246	0.40514	0.285513
1158	cg00641002	-0.233135	0.448224	-3.75045	0.00398311	0.00398311	-1.94839	0.564791	0.331656	-0.233135	3	18459838	SATB1	Body	opensea	Body-opensea		0.516619	0.237394	0.512947	0.272462	0.617753	0.205	0.499304	0.454988	0.677334	0.488436
33009	cg20421658	-0.232055	0.599834	-2.9437	0.0151465	0.0151465	-3.27569	0.715862	0.483806	-0.232055	4	186281165	SNX25	Body	opensea	Body-opensea		0.749126	0.535116	0.794887	0.706673	0.793049	0.526261	0.561387	0.264695	0.680859	0.386286
18617	cg11164998	-0.231331	0.448433	-3.90699	0.00309816	0.00309816	-1.69657	0.564098	0.332767	-0.231331	1	25682428	TMEM50A	Body	opensea	Body-opensea		0.641903	0.38544	0.699874	0.37128	0.580429	0.354878	0.372099	0.205152	0.526185	0.347087
13629	cg08129767	-0.23114	0.564721	-6.15149	0.000122645	0.000122645	1.53834	0.68029	0.449151	-0.23114	16	26605189		IGR	opensea	IGR-opensea		0.758533	0.532266	0.742754	0.370334	0.642163	0.416667	0.606248	0.439413	0.651754	0.487074
14870	cg08866865	-0.227116	0.601266	-7.49092	2.46118e-05	2.46118e-05	3.11314	0.714824	0.487708	-0.227116	2	201173897	SPATS2L	5'UTR	shore	5'UTR-shore	chr2:201171200-201172492	0.692028	0.522037	0.780117	0.461928	0.721778	0.447944	0.681656	0.57888	0.698539	0.427749
41948	cg26889844	-0.225634	0.658306	-4.56093	0.00112338	0.00112338	-0.677303	0.771123	0.545489	-0.225634	6	130451373	L3MBTL3	Body	opensea	Body-opensea		0.729581	0.491838	0.805997	0.60042	0.768764	0.446958	0.715231	0.47581	0.836042	0.71242
34198	cg21278103	-0.225217	0.386494	-3.80612	0.00364136	0.00364136	-1.85853	0.499102	0.273885	-0.225217	20	2928233	PTPRA	5'UTR	opensea	5'UTR-opensea		0.681582	0.349207	0.503299	0.195074	0.473626	0.200862	0.329887	0.285878	0.507116	0.338406
10232	cg06058699	-0.224924	0.703584	-7.43436	2.62272e-05	2.62272e-05	3.05159	0.816046	0.591121	-0.224924	3	111300711	CD96	Body	opensea	Body-opensea		0.842174	0.569421	0.911278	0.556378	0.747815	0.603591	0.825258	0.601822	0.753702	0.624395
26260	cg15908108	-0.222321	0.414003	-3.97826	0.00276612	0.00276612	-1.58283	0.525164	0.302843	-0.222321	7	77543770	PHTF2	Body	opensea	Body-opensea		0.64061	0.280056	0.568755	0.435395	0.521608	0.309378	0.386786	0.156857	0.50806	0.332527
9701	cg05763918	-0.220117	0.354706	-4.59501	0.00106728	0.00106728	-0.625804	0.464765	0.244647	-0.220117	4	129382565	LOC100507487	Body	opensea	Body-opensea		0.554749	0.325776	0.562879	0.215186	0.354512	0.17545	0.449294	0.318628	0.402389	0.188197
36771	cg23206644	-0.218057	0.526141	-5.36635	0.000350003	0.000350003	0.493196	0.63517	0.417113	-0.218057	4	26143878		IGR	opensea	IGR-opensea		0.565688	0.38406	0.726629	0.405641	0.637365	0.347151	0.544682	0.45394	0.701483	0.494772
6582	cg03849286	-0.217888	0.279525	-3.32056	0.00805663	0.00805663	-2.65145	0.38847	0.170581	-0.217888	4	10658763	CLNK	Body	opensea	Body-opensea		0.446849	0.258123	0.557135	0.207953	0.419464	0.175715	0.160496	0.0902146	0.358404	0.120901
34953	cg21811986	-0.217736	0.48299	-5.00737	0.000581831	0.000581831	-0.016285	0.591858	0.374122	-0.217736	3	5053132		IGR	opensea	IGR-opensea		0.568231	0.477472	0.591276	0.292538	0.484964	0.358269	0.709654	0.398186	0.605166	0.344146
14723	cg08789486	-0.215539	0.555237	-4.15704	0.00208756	0.00208756	-1.3002	0.663007	0.447468	-0.215539	6	116411490		IGR	opensea	IGR-opensea		0.781642	0.532369	0.734582	0.496475	0.690121	0.367494	0.51302	0.416344	0.595668	0.424657
9080	cg05355436	-0.215335	0.535778	-2.42368	0.0365235	0.0365235	-4.13063	0.643445	0.42811	-0.215335	10	63520873	C10orf107	Body	opensea	Body-opensea		0.787764	0.52909	0.767837	0.45893	0.6071	0.470788	0.415834	0.149648	0.638692	0.532095
25343	cg15318753	-0.215334	0.586006	-4.52098	0.00119316	0.00119316	-0.737892	0.693673	0.478339	-0.215334	2	201173803	SPATS2L	1stExon	shore	1stExon-shore	chr2:201171200-201172492	0.672705	0.402365	0.711573	0.434388	0.810726	0.603254	0.571277	0.502676	0.702082	0.449011
29245	cg17767949	-0.211123	0.475497	-7.48723	2.4714e-05	2.4714e-05	3.10913	0.581059	0.369936	-0.211123	16	17265537	XYLT1	Body	opensea	Body-opensea		0.609625	0.367027	0.57797	0.321226	0.638685	0.329448	0.53293	0.451824	0.546085	0.380154
35189	cg21994464	-0.210374	0.513162	-4.64697	0.000987392	0.000987392	-0.547595	0.618349	0.407975	-0.210374	10	15194066	NMT2	Body	opensea	Body-opensea		0.662264	0.51145	0.723129	0.427255	0.575246	0.433322	0.532899	0.290368	0.598205	0.377481
18965	cg11388414	-0.209246	0.317538	-3.60908	0.00501035	0.00501035	-2.17793	0.422161	0.212915	-0.209246	8	38665635	TACC1	5'UTR	opensea	5'UTR-opensea		0.47781	0.323493	0.554788	0.215149	0.444518	0.107705	0.270617	0.139054	0.363073	0.279176
3715	cg02118424	-0.209004	0.666355	-2.92958	0.0155117	0.0155117	-3.2991	0.770857	0.561853	-0.209004	22	29522065	KREMEN1	Body	opensea	Body-opensea		0.876402	0.64149	0.849947	0.574756	0.822553	0.695485	0.563303	0.382378	0.742078	0.515154
7501	cg04419794	-0.207301	0.465742	-5.25424	0.000409397	0.000409397	0.336223	0.569393	0.362092	-0.207301	1	178243146	RASAL2	Body	opensea	Body-opensea		0.625665	0.401187	0.576223	0.315133	0.671795	0.375733	0.503439	0.409699	0.469843	0.308707
31841	cg19609186	-0.20729	0.470285	-2.29463	0.0454069	0.0454069	-4.33808	0.57393	0.36664	-0.20729	16	22227740	EEF2K	5'UTR	opensea	5'UTR-opensea		0.781474	0.484372	0.615322	0.382121	0.641636	0.363121	0.302567	0.144201	0.52865	0.459386
309	cg00174103	-0.207141	0.629279	-4.10158	0.002277	0.002277	-1.38745	0.732849	0.525708	-0.207141	7	116654903	ST7	Body	opensea	Body-opensea		0.73018	0.453863	0.822345	0.629753	0.733793	0.543682	0.56312	0.501663	0.81481	0.499581
3199	cg01823533	-0.206463	0.769843	-4.64923	0.000984065	0.000984065	-0.544203	0.873074	0.666612	-0.206463	16	11224537	CLEC16A	Body	opensea	Body-opensea		0.881783	0.532292	0.859896	0.715729	0.894413	0.596837	0.799857	0.728216	0.929422	0.759983
35378	cg22143698	-0.205602	0.748758	-4.62289	0.00102359	0.00102359	-0.583788	0.851559	0.645958	-0.205602	5	10608058	ANKRD33B	Body	opensea	Body-opensea		0.798685	0.550332	0.89023	0.640257	0.907697	0.573291	0.762401	0.731322	0.898782	0.734585
40008	cg25501235	-0.205133	0.547126	-7.69927	1.95328e-05	1.95328e-05	3.33629	0.649693	0.444559	-0.205133	17	1985730	SMG6	Body	opensea	Body-opensea		0.645877	0.434507	0.683366	0.520689	0.651059	0.482366	0.609216	0.413247	0.658946	0.371987
34515	cg21512051	-0.204721	0.229227	-3.13767	0.010931	0.010931	-2.95402	0.331588	0.126867	-0.204721	14	68108821	ARG2	Body	opensea	Body-opensea		0.422291	0.125017	0.35769	0.233545	0.502251	0.124365	0.13269	0.0605192	0.243017	0.0908876
18417	cg11047426	-0.199962	0.672256	-3.41031	0.00694381	0.00694381	-2.50355	0.772237	0.572275	-0.199962	10	5938657	FBXO18	5'UTR	opensea	5'UTR-opensea		0.871291	0.621726	0.695431	0.735789	0.863616	0.50606	0.682441	0.445873	0.748407	0.551926
36743	cg23182756	-0.199407	0.516546	-2.59608	0.027278	0.027278	-3.8497	0.616249	0.416842	-0.199407	16	66559965	TK2	Body	opensea	Body-opensea		0.783761	0.543192	0.570735	0.506892	0.753669	0.377784	0.465122	0.234672	0.507958	0.421672
26151	cg15839043	-0.199149	0.223321	-5.26112	0.00040546	0.00040546	0.345906	0.322896	0.123746	-0.199149	11	81585908		IGR	opensea	IGR-opensea		0.289807	0.0885793	0.300836	0.072864	0.342198	0.0967783	0.251692	0.13246	0.429946	0.22805
21226	cg12823387	-0.198828	0.473938	-3.22528	0.00944138	0.00944138	-2.80892	0.573352	0.374524	-0.198828	1	214614656	PTPN14	Body	opensea	Body-opensea		0.593752	0.343206	0.651186	0.51939	0.700993	0.351003	0.371078	0.311742	0.549752	0.347279
707	cg00395230	-0.198315	0.48172	-3.39887	0.00707627	0.00707627	-2.52237	0.580878	0.382563	-0.198315	16	11073686	CLEC16A	Body	opensea	Body-opensea		0.547585	0.487738	0.546781	0.419125	0.751496	0.432983	0.488	0.350969	0.570528	0.221998
25201	cg15222124	-0.197591	0.291978	-2.78487	0.019811	0.019811	-3.53875	0.390773	0.193182	-0.197591	4	78067593		IGR	opensea	IGR-opensea		0.543282	0.360057	0.362578	0.113043	0.285114	0.147612	0.238458	0.109724	0.524434	0.235474
16213	cg09696385	-0.197136	0.748241	-3.93532	0.0029614	0.0029614	-1.65128	0.846809	0.649673	-0.197136	7	127528039	SND1	Body	opensea	Body-opensea		0.91912	0.76824	0.914792	0.688909	0.815745	0.681374	0.807461	0.490458	0.776929	0.619386
21611	cg13087871	-0.195616	0.682264	-3.35273	0.00763793	0.00763793	-2.59838	0.780072	0.584455	-0.195616	11	78048263	GAB2	5'UTR	opensea	5'UTR-opensea		0.916252	0.649848	0.781559	0.655315	0.75708	0.660091	0.648251	0.416801	0.797216	0.540221
2890	cg01623992	-0.195351	0.479103	-2.89224	0.0165211	0.0165211	-3.361	0.576779	0.381428	-0.195351	17	74993620		IGR	opensea	IGR-opensea		0.61081	0.570632	0.641524	0.26894	0.637438	0.279108	0.381178	0.361975	0.612944	0.426484
29573	cg18001859	-0.195336	0.403142	-4.66468	0.000961643	0.000961643	-0.521034	0.50081	0.305474	-0.195336	9	71409257	PIP5K1B	5'UTR	opensea	5'UTR-opensea		0.509506	0.467671	0.523709	0.243338	0.517403	0.257598	0.519849	0.246256	0.433584	0.312509
20473	cg12369481	-0.19507	0.430351	-3.14209	0.0108503	0.0108503	-2.94669	0.527886	0.332816	-0.19507	3	18459998	SATB1	Body	opensea	Body-opensea		0.506924	0.211917	0.501504	0.284471	0.484013	0.209686	0.500453	0.47768	0.646537	0.480328
12179	cg07239716	-0.192505	0.328043	-3.73405	0.00409006	0.00409006	-1.97492	0.424296	0.231791	-0.192505	12	89744488	DUSP6	Body	shore	Body-shore	chr12:89745168-89748144	0.31229	0.153781	0.525716	0.312311	0.500753	0.203338	0.300039	0.209571	0.482683	0.279953
22975	cg13921918	-0.192496	0.227475	-4.14723	0.00211982	0.00211982	-1.3156	0.323723	0.131227	-0.192496	13	95854612	ABCC4	Body	opensea	Body-opensea		0.418555	0.24395	0.379005	0.0792694	0.36256	0.10974	0.232395	0.153025	0.226101	0.0701499
29151	cg17693967	-0.191782	0.534708	-3.4496	0.00650788	0.00650788	-2.43895	0.630599	0.438817	-0.191782	6	64281643	PTP4A1	TSS1500	shore	TSS1500-shore	chr6:64282151-64283736	0.576459	0.285047	0.70949	0.487421	0.645882	0.435259	0.489458	0.530352	0.731706	0.456003
8678	cg05124190	-0.191754	0.476126	-3.19305	0.00996345	0.00996345	-2.86227	0.572002	0.380249	-0.191754	6	137952733		IGR	opensea	IGR-opensea		0.398184	0.376693	0.689948	0.246796	0.584195	0.527091	0.590239	0.343314	0.597446	0.40735
37278	cg23554907	-0.191164	0.359588	-5.83783	0.000184582	0.000184582	1.13211	0.45517	0.264006	-0.191164	17	1985713	SMG6	Body	opensea	Body-opensea		0.497362	0.223012	0.481589	0.376562	0.430196	0.273839	0.396731	0.242645	0.469974	0.203972
17866	cg10697286	-0.190643	0.537563	-9.39277	3.49882e-06	3.49882e-06	4.96016	0.632885	0.442242	-0.190643	10	106209748	CCDC147	Body	opensea	Body-opensea		0.608463	0.462068	0.689964	0.421886	0.630449	0.483414	0.602053	0.398696	0.633495	0.445143
12536	cg07458761	-0.189214	0.301205	-3.41409	0.0069006	0.0069006	-2.49733	0.395812	0.206598	-0.189214	13	43061293		IGR	opensea	IGR-opensea		0.460085	0.350654	0.413966	0.170893	0.460516	0.254325	0.237657	0.0867817	0.406835	0.170336
14140	cg08448026	-0.188024	0.391642	-3.50679	0.00592354	0.00592354	-2.34513	0.485654	0.29763	-0.188024	5	64317608		IGR	opensea	IGR-opensea		0.579964	0.438972	0.531532	0.327209	0.497386	0.299809	0.390675	0.14128	0.428713	0.280882
13017	cg07758693	-0.187644	0.310262	-3.47412	0.00625027	0.00625027	-2.39869	0.404084	0.21644	-0.187644	2	229027	SH3YL1	Body	opensea	Body-opensea		0.496313	0.192637	0.433659	0.246184	0.515617	0.191183	0.193325	0.248333	0.381507	0.203863
8376	cg04948347	-0.18754	0.412854	-5.78758	0.000197319	0.000197319	1.06564	0.506624	0.319085	-0.18754	16	26606209		IGR	opensea	IGR-opensea		0.606032	0.366071	0.488926	0.246029	0.447426	0.284108	0.498795	0.356463	0.491943	0.342752
38065	cg24116965	-0.187219	0.349253	-4.23036	0.00186231	0.00186231	-1.18546	0.442863	0.255644	-0.187219	4	148654701	ARHGAP10	Body	shore	Body-shore	chr4:148652848-148653918	0.364583	0.350553	0.598001	0.25847	0.429037	0.236213	0.380447	0.218536	0.442247	0.214446
4697	cg02700491	-0.186826	0.299206	-3.83081	0.00349982	0.00349982	-1.81879	0.392619	0.205793	-0.186826	15	94841112	MCTP2	TSS1500	opensea	TSS1500-opensea		0.261916	0.12859	0.458077	0.241538	0.41794	0.191641	0.356525	0.136482	0.468635	0.330714
4508	cg02592133	-0.186337	0.50851	-4.99909	0.000588821	0.000588821	-0.028271	0.601679	0.415341	-0.186337	2	99526035	C2orf55	5'UTR	opensea	5'UTR-opensea		0.601095	0.428239	0.700395	0.48331	0.611399	0.342745	0.509657	0.364902	0.585848	0.457511
32819	cg20279192	-0.185843	0.310996	-3.82322	0.00354268	0.00354268	-1.831	0.403917	0.218074	-0.185843	3	130935933	NEK11	Body	opensea	Body-opensea		0.326966	0.184703	0.514707	0.248966	0.537987	0.210226	0.285295	0.252444	0.354633	0.194032
11024	cg06549332	-0.185601	0.337193	-2.7814	0.0199275	0.0199275	-3.54448	0.429993	0.244392	-0.185601	12	65146896	GNS	Body	opensea	Body-opensea		0.544897	0.344337	0.545044	0.292103	0.421005	0.253656	0.197943	0.13336	0.441078	0.198507
31935	cg19671311	-0.185376	0.634296	-4.11931	0.00221454	0.00221454	-1.35952	0.726984	0.541608	-0.185376	12	122596763	MLXIP	Body	opensea	Body-opensea		0.804638	0.574613	0.81229	0.616265	0.748779	0.507107	0.59374	0.462331	0.675474	0.547725
27908	cg16934595	-0.185208	0.658877	-9.50736	3.14336e-06	3.14336e-06	5.0589	0.751481	0.566273	-0.185208	2	55226499	RTN4	Body	opensea	Body-opensea		0.759315	0.544378	0.725337	0.589798	0.813903	0.588579	0.722481	0.533054	0.736369	0.575555
27493	cg16672818	-0.185129	0.681944	-6.19977	0.000115299	0.000115299	1.59956	0.774509	0.58938	-0.185129	18	3606680	DLGAP1-AS2	Body	opensea	Body-opensea		0.753477	0.598131	0.783557	0.529809	0.76302	0.602918	0.777463	0.520642	0.795027	0.695398
30554	cg18668685	-0.185088	0.23589	-3.77398	0.00383475	0.00383475	-1.91037	0.328434	0.143346	-0.185088	20	48411590		IGR	opensea	IGR-opensea		0.448604	0.160972	0.382866	0.235783	0.358942	0.131317	0.179402	0.087488	0.272357	0.101169
19465	cg11726661	-0.184525	0.595004	-3.74298	0.00403145	0.00403145	-1.96046	0.687266	0.502741	-0.184525	2	174092184	ZAK	Body	opensea	Body-opensea		0.870681	0.550024	0.688462	0.509268	0.64876	0.462963	0.627831	0.432201	0.6006	0.559251
12985	cg07737558	-0.184456	0.565744	-5.48551	0.00029687	0.00029687	0.657909	0.657972	0.473516	-0.184456	3	143013278	SLC9A9	Body	opensea	Body-opensea		0.658801	0.49194	0.65656	0.413336	0.657816	0.572555	0.6048	0.392369	0.711882	0.497378
22100	cg13414750	-0.184348	0.581808	-3.15456	0.010626	0.010626	-2.92602	0.673982	0.489634	-0.184348	3	53782863	CACNA1D	Body	opensea	Body-opensea		0.810805	0.634734	0.699518	0.51945	0.664508	0.532458	0.597223	0.339165	0.597855	0.422363
32643	cg20138429	-0.184288	0.794691	-11.2448	6.98202e-07	6.98202e-07	6.4089	0.886835	0.702547	-0.184288	6	134862402	LOC101928304	TSS1500	opensea	TSS1500-opensea		0.885	0.688188	0.921971	0.678884	0.901284	0.68029	0.868362	0.729834	0.857559	0.73554
26536	cg16081903	-0.183952	0.699459	-5.75156	0.000207031	0.000207031	1.01775	0.791435	0.607484	-0.183952	16	26606169		IGR	opensea	IGR-opensea		0.815296	0.709991	0.757517	0.559258	0.812	0.579672	0.846181	0.575682	0.726184	0.612814
10985	cg06526153	-0.183786	0.627121	-4.16891	0.00204925	0.00204925	-1.28158	0.719014	0.535229	-0.183786	1	97559961	DPYD	Body	opensea	Body-opensea		0.82863	0.566652	0.799698	0.563431	0.643904	0.604376	0.642681	0.467381	0.680158	0.474303
35627	cg22336648	-0.183349	0.435142	-2.99895	0.0137996	0.0137996	-3.18406	0.526817	0.343468	-0.183349	3	18480706	SATB1	TSS1500	opensea	TSS1500-opensea		0.538676	0.223054	0.44936	0.335846	0.465932	0.201865	0.582491	0.500685	0.597626	0.45589
19436	cg11707631	-0.18329	0.257411	-3.30883	0.00821521	0.00821521	-2.67082	0.349056	0.165766	-0.18329	16	11249468	CLEC16A	Body	opensea	Body-opensea		0.469634	0.23928	0.487716	0.143829	0.264377	0.191266	0.203353	0.151513	0.320202	0.102943
42900	cg27580805	-0.18277	0.310501	-4.23086	0.00186087	0.00186087	-1.18468	0.401886	0.219116	-0.18277	1	39794020	MACF1	Body	opensea	Body-opensea		0.407184	0.365143	0.386859	0.110289	0.425446	0.242391	0.380433	0.250694	0.409508	0.127062
25247	cg15259746	-0.182721	0.71274	-4.33955	0.00157327	0.00157327	-1.01593	0.8041	0.62138	-0.182721	5	10607652	ANKRD33B	Body	opensea	Body-opensea		0.683885	0.538629	0.896313	0.615159	0.796134	0.586929	0.785018	0.691489	0.859152	0.674693
21913	cg13303654	-0.182633	0.278837	-4.15684	0.00208824	0.00208824	-1.30052	0.370154	0.187521	-0.182633	10	31610754	ZEB1	Body	shore	Body-shore	chr10:31607227-31610094	0.265376	0.132798	0.417692	0.122809	0.359791	0.146815	0.358336	0.315601	0.449574	0.21958
20971	cg12667152	-0.182499	0.672107	-3.4953	0.00603634	0.00603634	-2.36395	0.763356	0.580857	-0.182499	11	85884166		IGR	opensea	IGR-opensea		0.808037	0.628615	0.855247	0.684394	0.75924	0.608069	0.620624	0.442781	0.773635	0.540428
35495	cg22239963	-0.181684	0.548884	-4.68643	0.000930993	0.000930993	-0.488475	0.639726	0.458043	-0.181684	4	175134545		IGR	shore	IGR-shore	chr4:175135259-175135496	0.588519	0.509713	0.62801	0.391881	0.592418	0.394127	0.766389	0.506633	0.623295	0.487858
24486	cg14791398	-0.180646	0.412323	-3.00787	0.0135937	0.0135937	-3.16926	0.502646	0.322	-0.180646	3	18462444	SATB1	Body	shelf	Body-shelf	chr3:18466298-18466604	0.463412	0.152483	0.470103	0.358873	0.456214	0.225185	0.502026	0.404476	0.621475	0.468981
16361	cg09778663	-0.179612	0.526821	-3.72325	0.00416213	0.00416213	-1.9924	0.616627	0.437015	-0.179612	22	23923259	IGLL1	TSS1500	opensea	TSS1500-opensea		0.679937	0.51895	0.630912	0.345255	0.73079	0.467721	0.508186	0.385024	0.533309	0.468123
26347	cg15960656	-0.179396	0.612212	-3.40702	0.00698165	0.00698165	-2.50896	0.70191	0.522514	-0.179396	3	28383932	AZI2	5'UTR	opensea	5'UTR-opensea		0.761722	0.605801	0.62275	0.35231	0.807094	0.575709	0.626024	0.554068	0.691958	0.524681
38929	cg24734928	-0.179384	0.253611	-4.44713	0.00133457	0.00133457	-0.850506	0.343303	0.163919	-0.179384	13	100309351	CLYBL	Body	shore	Body-shore	chr13:100310204-100310446	0.351093	0.210623	0.33944	0.239555	0.332166	0.0955042	0.237218	0.123187	0.456597	0.150726
19152	cg11513904	-0.178657	0.2934	-6.91312	4.79224e-05	4.79224e-05	2.46448	0.382728	0.204072	-0.178657	8	74208354	RDH10	Body	shore	Body-shore	chr8:74206223-74208179	0.362326	0.201423	0.472311	0.233961	0.318714	0.214551	0.403801	0.181012	0.356489	0.18941
12252	cg07285386	-0.177466	0.621347	-5.00675	0.000582351	0.000582351	-0.0171816	0.710081	0.532614	-0.177466	3	118953950	B4GALT4	5'UTR	opensea	5'UTR-opensea		0.732835	0.599246	0.775015	0.46188	0.665696	0.500936	0.761133	0.564805	0.615724	0.536204
11636	cg06901278	-0.176796	0.595562	-3.32581	0.00798669	0.00798669	-2.64278	0.68396	0.507164	-0.176796	1	181417550		IGR	opensea	IGR-opensea		0.822015	0.627889	0.588753	0.47763	0.747408	0.491157	0.563256	0.435373	0.698366	0.503769
16240	cg09718063	-0.176065	0.641956	-5.05268	0.000545124	0.000545124	0.0491155	0.729989	0.553924	-0.176065	16	30463855		IGR	opensea	IGR-opensea		0.754296	0.610563	0.809349	0.538908	0.737523	0.567337	0.635955	0.465265	0.71282	0.587545
34288	cg21336877	-0.175793	0.623679	-4.0529	0.00245821	0.00245821	-1.46436	0.711575	0.535782	-0.175793	22	26122408	ADRBK2	3'UTR	opensea	3'UTR-opensea		0.74141	0.558599	0.757564	0.599825	0.755812	0.58014	0.600226	0.391941	0.702864	0.548406
18328	cg10982500	-0.175328	0.623239	-3.2852	0.00854435	0.00854435	-2.70985	0.710903	0.535575	-0.175328	5	107252830	FBXL17	Body	opensea	Body-opensea		0.601119	0.380957	0.797972	0.526081	0.731709	0.535739	0.639458	0.6043	0.784254	0.630797
18992	cg11405439	-0.174677	0.642906	-3.8245	0.00353542	0.00353542	-1.82894	0.730244	0.555567	-0.174677	12	106803831	POLR3B	Body	opensea	Body-opensea		0.74171	0.621417	0.787656	0.657455	0.765641	0.573432	0.636647	0.507638	0.719565	0.417895
30472	cg18613679	-0.174442	0.477971	-4.13368	0.00216524	0.00216524	-1.3369	0.565192	0.39075	-0.174442	5	65277547	ERBB2IP	5'UTR	opensea	5'UTR-opensea		0.697947	0.457609	0.56753	0.418181	0.544533	0.438087	0.518588	0.327534	0.497363	0.312337
32333	cg19930116	-0.174233	0.65613	-3.96905	0.00280682	0.00280682	-1.59748	0.743246	0.569013	-0.174233	14	50809588	CDKL1	Body	opensea	Body-opensea		0.715152	0.507516	0.730988	0.533564	0.799755	0.477225	0.700345	0.600051	0.769992	0.72671
3343	cg01900115	-0.174173	0.353683	-3.24986	0.0090622	0.0090622	-2.76826	0.440769	0.266596	-0.174173	2	65166602		IGR	opensea	IGR-opensea		0.598802	0.360041	0.488969	0.273222	0.429289	0.285387	0.392717	0.180046	0.294071	0.234285
41257	cg26402555	-0.173939	0.344761	-5.25959	0.00040633	0.00040633	0.343757	0.43173	0.257791	-0.173939	14	105750534	BRF1	Body	opensea	Body-opensea		0.410366	0.261184	0.44156	0.232812	0.366776	0.243595	0.407524	0.209399	0.532424	0.341966
1646	cg00907675	-0.173792	0.620543	-6.19377	0.000116185	0.000116185	1.59197	0.707439	0.533647	-0.173792	2	234294525	DGKD	Body	opensea	Body-opensea		0.689045	0.452045	0.76965	0.583841	0.67925	0.525141	0.683452	0.517332	0.715797	0.589878
31215	cg19130626	-0.17354	0.235027	-5.14962	0.000474654	0.000474654	0.187972	0.321797	0.148257	-0.17354	12	11708829	LINC01252	Body	opensea	Body-opensea		0.367798	0.201924	0.346178	0.131621	0.277399	0.0873974	0.231418	0.123846	0.38619	0.196496
28477	cg17287013	-0.173166	0.354062	-3.02834	0.0131334	0.0131334	-3.1353	0.440645	0.267479	-0.173166	10	103139872	BTRC	Body	opensea	Body-opensea		0.516323	0.299845	0.529055	0.335154	0.517949	0.325962	0.259651	0.165549	0.380245	0.210883
28199	cg17118262	-0.172541	0.38567	-3.86411	0.00331789	0.00331789	-1.76528	0.471941	0.299399	-0.172541	17	32690569	CCL1	TSS1500	opensea	TSS1500-opensea		0.533683	0.419171	0.418936	0.167034	0.462451	0.250452	0.499483	0.370554	0.44515	0.289785
8275	cg04890780	-0.1724	0.485195	-3.86424	0.00331721	0.00331721	-1.76508	0.571395	0.398995	-0.1724	2	234294449	DGKD	Body	opensea	Body-opensea		0.672246	0.337708	0.633516	0.473145	0.59412	0.355811	0.448874	0.379555	0.508218	0.448757
30260	cg18460862	-0.172363	0.723404	-9.10126	4.61755e-06	4.61755e-06	4.70304	0.809585	0.637223	-0.172363	4	151748276	LRBA	Body	opensea	Body-opensea		0.849382	0.645668	0.816034	0.683022	0.770612	0.636911	0.824606	0.625003	0.787293	0.595508
26475	cg16043757	-0.172285	0.355063	-5.34132	0.000362414	0.000362414	0.458313	0.441205	0.26892	-0.172285	11	73126347	FAM168A	Body	opensea	Body-opensea		0.461561	0.299433	0.54891	0.262155	0.405918	0.223555	0.41321	0.3182	0.376426	0.241259
27712	cg16806214	-0.171736	0.322042	-2.9371	0.0153162	0.0153162	-3.28664	0.40791	0.236174	-0.171736	20	47471779		IGR	opensea	IGR-opensea		0.593388	0.348733	0.474032	0.1973	0.37416	0.25283	0.297571	0.191405	0.300398	0.1906
1374	cg00754253	-0.170942	0.265269	-4.26913	0.00175375	0.00175375	-1.12509	0.35074	0.179798	-0.170942	11	63259187	HRASLS5	TSS1500	shore	TSS1500-shore	chr11:63258378-63258804	0.390792	0.24006	0.413885	0.131476	0.32577	0.153515	0.256543	0.0974556	0.36671	0.276483
27295	cg16544246	-0.170685	0.616419	-4.48283	0.00126412	0.00126412	-0.79598	0.701762	0.531076	-0.170685	21	31990818		IGR	opensea	IGR-opensea		0.784365	0.540452	0.619464	0.495371	0.658254	0.487441	0.714662	0.488233	0.732063	0.643885
19536	cg11770323	-0.170327	0.370852	-3.32268	0.00802838	0.00802838	-2.64796	0.456016	0.285689	-0.170327	13	80066032	NDFIP2	Body	opensea	Body-opensea		0.448298	0.209689	0.581513	0.297081	0.436329	0.275672	0.284099	0.284291	0.529839	0.361709
26834	cg16270995	-0.170176	0.391123	-3.64449	0.00472953	0.00472953	-2.12027	0.476211	0.306036	-0.170176	14	77425779		IGR	shelf	IGR-shelf	chr14:77422842-77423094	0.568648	0.272137	0.537583	0.422339	0.449489	0.356535	0.370438	0.213071	0.454898	0.266096
20071	cg12107849	-0.169987	0.307727	-3.26113	0.00889358	0.00889358	-2.74962	0.39272	0.222733	-0.169987	1	192732997		IGR	opensea	IGR-opensea		0.506493	0.378579	0.371563	0.160386	0.335824	0.151707	0.422283	0.281916	0.327439	0.141079
11663	cg06915627	-0.169758	0.430133	-3.34724	0.00770784	0.00770784	-2.60744	0.515012	0.345253	-0.169758	18	53260084	TCF4	Body	shelf	Body-shelf	chr18:53257018-53257309	0.617802	0.316171	0.605216	0.435881	0.515641	0.402972	0.381694	0.253826	0.454705	0.317417
31961	cg19689077	-0.169341	0.165687	-3.6944	0.0043612	0.0043612	-2.03916	0.250358	0.0810168	-0.169341	18	60014471	TNFRSF11A	Body	opensea	Body-opensea		0.275888	0.143185	0.357592	0.0636787	0.142668	0.0849631	0.135913	0.0553685	0.33973	0.0578886
21475	cg12984893	-0.169125	0.388931	-2.9762	0.0143387	0.0143387	-3.22179	0.473493	0.304368	-0.169125	10	134353627	INPP5A	Body	shelf	Body-shelf	chr10:134350302-134351119	0.346696	0.227668	0.506905	0.25069	0.47021	0.191411	0.487846	0.392375	0.55581	0.459697
31685	cg19481605	-0.169064	0.407919	-3.51195	0.00587354	0.00587354	-2.33668	0.492451	0.323388	-0.169064	11	61596812	FADS2	Body	shore	Body-shore	chr11:61594996-61596710	0.389836	0.239912	0.567904	0.343582	0.589329	0.372038	0.373056	0.290231	0.542131	0.371175
40854	cg26133301	-0.169	0.262509	-3.18181	0.0101525	0.0101525	-2.88089	0.347009	0.178009	-0.169	3	27521365		IGR	shelf	IGR-shelf	chr3:27524934-27526180	0.410975	0.250317	0.409011	0.307894	0.394653	0.0977865	0.236174	0.0656577	0.284231	0.168388
37382	cg23624444	-0.168873	0.571505	-3.01085	0.0135258	0.0135258	-3.16432	0.655942	0.487069	-0.168873	7	41147809	LINC01449	Body	opensea	Body-opensea		0.653851	0.290558	0.602771	0.549566	0.704946	0.509657	0.585338	0.471384	0.732802	0.614179
5149	cg02971209	-0.168816	0.276878	-3.72083	0.0041785	0.0041785	-1.99633	0.361286	0.19247	-0.168816	8	8932770		IGR	opensea	IGR-opensea		0.487899	0.152257	0.370809	0.242915	0.408022	0.181419	0.22894	0.135802	0.310759	0.249956
27166	cg16465403	-0.168798	0.453651	-4.43613	0.00135712	0.00135712	-0.867349	0.53805	0.369252	-0.168798	22	30549748	HORMAD2	Body	opensea	Body-opensea		0.608563	0.433543	0.559009	0.373205	0.616385	0.388267	0.458817	0.323463	0.447476	0.327783
23449	cg14177306	-0.168163	0.310458	-2.43287	0.03596	0.03596	-4.11575	0.39454	0.226377	-0.168163	3	185270098	LIPH	Body	opensea	Body-opensea		0.21004	0.182828	0.504063	0.194139	0.334468	0.192506	0.349039	0.17934	0.575088	0.383071
17857	cg10688481	-0.168114	0.309415	-3.28429	0.00855729	0.00855729	-2.71135	0.393472	0.225358	-0.168114	19	51858229	ETFB	TSS200	opensea	TSS200-opensea		0.424151	0.267552	0.481202	0.20665	0.383415	0.160834	0.232676	0.15016	0.445916	0.341592
36027	cg22667494	-0.168028	0.388252	-2.9773	0.0143121	0.0143121	-3.21996	0.472266	0.304239	-0.168028	4	68447840	STAP1	Body	opensea	Body-opensea		0.515225	0.44603	0.430802	0.145998	0.431812	0.222124	0.430798	0.297052	0.552694	0.409988
10984	cg06525438	-0.167273	0.502916	-4.68292	0.00093586	0.00093586	-0.493716	0.586552	0.419279	-0.167273	17	3872569		IGR	opensea	IGR-opensea		0.617629	0.41457	0.681463	0.446936	0.526636	0.338582	0.501852	0.440022	0.605182	0.456284
16880	cg10102640	-0.166469	0.347064	-4.67208	0.000951096	0.000951096	-0.509949	0.430299	0.26383	-0.166469	9	37200643	ZCCHC7	Body	opensea	Body-opensea		0.503359	0.305366	0.462758	0.268747	0.448928	0.267429	0.292716	0.214656	0.443732	0.262951
21465	cg12974891	-0.166268	0.507799	-3.42944	0.00672786	0.00672786	-2.47208	0.590933	0.424665	-0.166268	1	243416808	CEP170	5'UTR	shore	5'UTR-shore	chr1:243417741-243418775	0.436943	0.389013	0.559977	0.406331	0.652456	0.372329	0.586443	0.504519	0.718845	0.451132
18453	cg11071202	-0.166209	0.524699	-3.17995	0.0101842	0.0101842	-2.88397	0.607804	0.441595	-0.166209	14	88462554		IGR	shelf	IGR-shelf	chr14:88459118-88459689	0.645219	0.438104	0.619877	0.538134	0.681249	0.430254	0.477046	0.28112	0.615629	0.520363
16113	cg09632271	-0.165594	0.40249	-2.84286	0.0179593	0.0179593	-3.4428	0.485287	0.319693	-0.165594	4	68441222	STAP1	Body	opensea	Body-opensea		0.431015	0.346099	0.449126	0.263022	0.438271	0.209305	0.453269	0.291624	0.654753	0.488415
20140	cg12147997	-0.165252	0.422953	-3.14153	0.0108605	0.0108605	-2.94763	0.505579	0.340327	-0.165252	6	82244775		IGR	opensea	IGR-opensea		0.61153	0.433887	0.505714	0.294993	0.502988	0.33563	0.514636	0.442269	0.393026	0.194854
17627	cg10548963	-0.165164	0.335946	-2.80303	0.0192112	0.0192112	-3.50872	0.418528	0.253364	-0.165164	16	68099036	DUS2	Body	opensea	Body-opensea		0.58376	0.365793	0.427426	0.196079	0.451125	0.260049	0.271039	0.145344	0.359288	0.299554
41735	cg26733232	-0.165099	0.427621	-2.89077	0.0165623	0.0165623	-3.36344	0.510171	0.345072	-0.165099	19	35949110		IGR	opensea	IGR-opensea		0.55824	0.45465	0.546483	0.403849	0.58071	0.360242	0.353812	0.173351	0.511609	0.333267
19773	cg11926773	-0.16499	0.362624	-3.78193	0.00378596	0.00378596	-1.89754	0.445119	0.280129	-0.16499	1	235012297		IGR	opensea	IGR-opensea		0.446524	0.321786	0.528583	0.250939	0.475657	0.330848	0.321313	0.162076	0.453517	0.334997
3738	cg02133939	-0.164372	0.394704	-5.23627	0.000419885	0.000419885	0.310876	0.47689	0.312518	-0.164372	9	5947912	KIAA2026	Body	opensea	Body-opensea		0.525136	0.328514	0.430078	0.400859	0.509349	0.221938	0.464424	0.322777	0.455462	0.288502
11193	cg06659154	-0.163532	0.698722	-4.95832	0.000624571	0.000624571	-0.0874432	0.780488	0.616956	-0.163532	5	133422726		IGR	opensea	IGR-opensea		0.663901	0.657841	0.837495	0.607865	0.778045	0.589296	0.767791	0.630665	0.855207	0.599114
7940	cg04692455	-0.163142	0.719725	-5.17289	0.00045923	0.00045923	0.221096	0.801296	0.638154	-0.163142	13	46201667		IGR	opensea	IGR-opensea		0.873014	0.716919	0.797632	0.634	0.850239	0.596425	0.746278	0.636454	0.739318	0.606975
15907	cg09518487	-0.162494	0.258923	-4.23064	0.00186152	0.00186152	-1.18503	0.340171	0.177676	-0.162494	4	102025557	PPP3CA	Body	opensea	Body-opensea		0.380011	0.180967	0.474897	0.142222	0.284358	0.207755	0.257914	0.147941	0.303673	0.209496
4068	cg02322205	-0.162358	0.581583	-2.99527	0.0138855	0.0138855	-3.19017	0.662762	0.500404	-0.162358	12	52640110	KRT7	Body	shore	Body-shore	chr12:52639195-52639416	0.785661	0.632597	0.640603	0.448525	0.54743	0.408918	0.667179	0.586311	0.672939	0.425671
19251	cg11587451	-0.161711	0.420126	-2.75777	0.0207411	0.0207411	-3.58353	0.500982	0.339271	-0.161711	1	234749176		IGR	shelf	IGR-shelf	chr1:234744276-234747024	0.384466	0.289298	0.470145	0.329357	0.51801	0.298999	0.416881	0.336625	0.715408	0.442074
633	cg00351675	-0.161629	0.305529	-3.48132	0.00617667	0.00617667	-2.38687	0.386343	0.224715	-0.161629	12	89573963		IGR	opensea	IGR-opensea		0.411917	0.265073	0.454081	0.334575	0.425298	0.232488	0.250345	0.142586	0.390075	0.148852
12617	cg07501692	-0.161613	0.592815	-3.89514	0.00315732	0.00315732	-1.71554	0.673622	0.512009	-0.161613	5	72558502		IGR	opensea	IGR-opensea		0.6642	0.594175	0.773485	0.446263	0.696414	0.56332	0.589449	0.535088	0.64456	0.421198
30623	cg18720486	-0.161537	0.590982	-2.966	0.0145874	0.0145874	-3.23871	0.671751	0.510213	-0.161537	3	72870838	SHQ1	Body	opensea	Body-opensea		0.519336	0.414674	0.732945	0.530479	0.727315	0.433875	0.608263	0.571542	0.770896	0.600498
25992	cg15731586	-0.1614	0.504386	-2.92001	0.0157642	0.0157642	-3.31496	0.585086	0.423686	-0.1614	5	54897095		IGR	opensea	IGR-opensea		0.486165	0.274834	0.608699	0.456982	0.619541	0.379518	0.498867	0.491777	0.71216	0.515318
31835	cg19603594	-0.161031	0.690152	-4.88272	0.000697139	0.000697139	-0.197824	0.770667	0.609637	-0.161031	2	75903806	GCFC2	Body	opensea	Body-opensea		0.791969	0.675607	0.821816	0.656035	0.803144	0.549806	0.763892	0.570207	0.672516	0.596527
17175	cg10284338	-0.160682	0.578358	-2.53687	0.0301564	0.0301564	-3.94659	0.658699	0.498017	-0.160682	14	22475835		IGR	opensea	IGR-opensea		0.610875	0.589206	0.607626	0.301281	0.632258	0.425887	0.656857	0.528579	0.785879	0.645133
37177	cg23486701	-0.159925	0.581161	-3.43314	0.00668692	0.00668692	-2.466	0.661123	0.501198	-0.159925	2	54789491	SPTBN1	Body	shelf	Body-shelf	chr2:54785026-54785969	0.693756	0.48194	0.715169	0.547776	0.690912	0.434537	0.507483	0.436429	0.698296	0.60531
23740	cg14343790	-0.15926	0.285062	-4.02327	0.00257588	0.00257588	-1.5113	0.364692	0.205433	-0.15926	16	11075642	CLEC16A	Body	opensea	Body-opensea		0.340773	0.276052	0.469703	0.225869	0.374246	0.220567	0.387241	0.174268	0.251498	0.130406
33886	cg21056002	-0.159258	0.206745	-2.80094	0.0192793	0.0192793	-3.51218	0.286374	0.127116	-0.159258	5	150153918		IGR	opensea	IGR-opensea		0.43749	0.179779	0.350671	0.114588	0.259216	0.173971	0.0905417	0.0472302	0.293951	0.12001
14920	cg08896015	-0.158372	0.602058	-2.91985	0.0157685	0.0157685	-3.31524	0.681244	0.522872	-0.158372	18	72979935	TSHZ1	5'UTR	opensea	5'UTR-opensea		0.776975	0.653261	0.612461	0.48266	0.710676	0.558377	0.722585	0.551726	0.583524	0.368338
27486	cg16669099	-0.157857	0.623563	-2.66281	0.0243614	0.0243614	-3.7401	0.702492	0.544635	-0.157857	6	138125940		IGR	opensea	IGR-opensea		0.644605	0.577333	0.616327	0.408937	0.790965	0.588388	0.833715	0.673773	0.626847	0.474745
31237	cg19140262	-0.157404	0.692782	-8.82698	6.03487e-06	6.03487e-06	4.45304	0.771484	0.61408	-0.157404	6	99380488	FBXL4	5'UTR	opensea	5'UTR-opensea		0.750201	0.586077	0.803293	0.606057	0.756799	0.58951	0.742255	0.643729	0.804869	0.645026
30764	cg18802720	-0.156978	0.601027	-4.18769	0.00199009	0.00199009	-1.25215	0.679517	0.522538	-0.156978	3	140992338	ACPL2	Body	opensea	Body-opensea		0.748953	0.47435	0.581163	0.537026	0.739113	0.466905	0.658571	0.617816	0.669782	0.516593
28408	cg17250329	-0.156798	0.399886	-2.56271	0.0288651	0.0288651	-3.90436	0.478285	0.321486	-0.156798	6	11208700	NEDD9	Body	opensea	Body-opensea		0.608306	0.365697	0.438296	0.350557	0.54928	0.40915	0.282695	0.19839	0.512848	0.283638
17836	cg10676104	-0.156473	0.492309	-2.98103	0.0142226	0.0142226	-3.21379	0.570546	0.414073	-0.156473	14	75635487	TMED10	Body	opensea	Body-opensea		0.713311	0.489052	0.457756	0.50676	0.56834	0.314744	0.517685	0.340322	0.595638	0.419486
2113	cg01173814	-0.15616	0.268104	-3.30076	0.00832609	0.00832609	-2.68414	0.346184	0.190024	-0.15616	1	8762310	RERE	5'UTR	shore	5'UTR-shore	chr1:8763005-8763549	0.328748	0.152394	0.327873	0.142875	0.327944	0.143481	0.250065	0.199271	0.496291	0.3121
4106	cg02347255	-0.155967	0.661979	-4.06355	0.00241728	0.00241728	-1.4475	0.739962	0.583995	-0.155967	4	140778415	MAML3	Body	shelf	Body-shelf	chr4:140781109-140781433	0.799877	0.637173	0.808284	0.578915	0.693598	0.478636	0.646193	0.616835	0.75186	0.608417
42162	cg27029507	-0.155929	0.716185	-2.86129	0.0174084	0.0174084	-3.41229	0.794149	0.63822	-0.155929	1	24745924	NIPAL3	5'UTR	shelf	5'UTR-shelf	chr1:24742671-24743039	0.703364	0.494957	0.874136	0.783867	0.773009	0.641584	0.772807	0.560706	0.847428	0.709987
2448	cg01364581	-0.155763	0.626485	-4.01246	0.00262026	0.00262026	-1.52845	0.704366	0.548603	-0.155763	7	150175800	GIMAP8	3'UTR	opensea	3'UTR-opensea		0.6153	0.534821	0.795232	0.47856	0.726451	0.530024	0.75557	0.59062	0.629277	0.608991
21545	cg13040596	-0.15565	0.77237	-2.6061	0.0268188	0.0268188	-3.83327	0.850195	0.694545	-0.15565	3	52684753	PBRM1	Body	opensea	Body-opensea		0.908159	0.841065	0.90512	0.757567	0.877799	0.736837	0.74124	0.510149	0.818657	0.627107
37666	cg23824801	-0.155005	0.608953	-4.06199	0.00242322	0.00242322	-1.44996	0.686456	0.531451	-0.155005	12	54653403	CBX5	TSS200	opensea	TSS200-opensea		0.689847	0.396118	0.732057	0.546434	0.616792	0.54368	0.662994	0.602562	0.73059	0.568461
3043	cg01725383	-0.15491	0.331488	-3.55261	0.00549474	0.00549474	-2.27013	0.408943	0.254033	-0.15491	21	36259797	RUNX1	5'UTR	shore	5'UTR-shore	chr21:36260450-36263687	0.390368	0.218539	0.371283	0.138369	0.341341	0.346599	0.42094	0.310283	0.520781	0.256374
2496	cg01391427	-0.154623	0.262757	-4.87566	0.000704368	0.000704368	-0.208185	0.340068	0.185445	-0.154623	8	141966217	PTK2	Body	opensea	Body-opensea		0.382202	0.199102	0.333183	0.13646	0.372662	0.26703	0.244045	0.176736	0.36825	0.147898
5538	cg03217729	-0.154604	0.17534	-5.0676	0.000533583	0.000533583	0.0705872	0.252642	0.0980375	-0.154604	16	11222890	CLEC16A	Body	opensea	Body-opensea		0.287022	0.10727	0.272939	0.0962274	0.261841	0.0598052	0.133122	0.0944254	0.308287	0.132459
41435	cg26524555	-0.153672	0.247534	-4.19256	0.00197507	0.00197507	-1.24454	0.32437	0.170697	-0.153672	14	61220241	MNAT1	Body	opensea	Body-opensea		0.264277	0.183735	0.399132	0.184457	0.207247	0.145054	0.405614	0.149661	0.345578	0.190581
27287	cg16540981	-0.152928	0.204742	-3.56589	0.00537659	0.00537659	-2.24842	0.281205	0.128278	-0.152928	1	112016558	C1orf162	1stExon	opensea	1stExon-opensea		0.204024	0.194481	0.416894	0.135018	0.28313	0.0699134	0.191708	0.0843422	0.310271	0.157634
29715	cg18094261	-0.152916	0.327008	-2.381	0.0392538	0.0392538	-4.19954	0.403465	0.25055	-0.152916	3	52216318		IGR	opensea	IGR-opensea		0.572912	0.335541	0.446117	0.34729	0.443871	0.204809	0.236305	0.137833	0.318121	0.227275
5048	cg02919122	-0.152422	0.510321	-2.49579	0.0323291	0.0323291	-4.01358	0.586532	0.43411	-0.152422	3	112109797		IGR	opensea	IGR-opensea		0.555613	0.555763	0.651749	0.302771	0.530234	0.366974	0.623797	0.614333	0.571265	0.330709
30447	cg18595137	-0.152371	0.489673	-3.66445	0.00457844	0.00457844	-2.0878	0.565859	0.413488	-0.152371	13	39458059	FREM2	3'UTR	opensea	3'UTR-opensea		0.515103	0.442957	0.482441	0.467975	0.633315	0.493292	0.616711	0.349499	0.581724	0.313717
29745	cg18113826	-0.151947	0.434614	-4.46328	0.00130221	0.00130221	-0.825823	0.510588	0.358641	-0.151947	6	31583942	AIF1	Body	shelf	Body-shelf	chr6:31587779-31589024	0.455704	0.377094	0.528388	0.337442	0.500056	0.282017	0.454023	0.393714	0.614767	0.402936
5046	cg02916841	-0.151869	0.738116	-3.95577	0.00286667	0.00286667	-1.61866	0.814051	0.662182	-0.151869	16	27254392	NSMCE1	Body	opensea	Body-opensea		0.766655	0.655171	0.885245	0.624184	0.771901	0.56552	0.776482	0.748625	0.869972	0.717407
42659	cg27413385	-0.151675	0.543095	-3.04412	0.0127895	0.0127895	-3.10914	0.618933	0.467257	-0.151675	17	7515425	FXR2	Body	shelf	Body-shelf	chr17:7517690-7518748	0.537254	0.603309	0.740934	0.510169	0.612922	0.459152	0.573744	0.400536	0.629808	0.36312
39851	cg25396818	-0.151404	0.330211	-7.97565	1.44775e-05	1.44775e-05	3.6239	0.405913	0.254509	-0.151404	3	4848353	ITPR1	Body	opensea	Body-opensea		0.445158	0.255175	0.383754	0.300403	0.375519	0.264373	0.393862	0.211677	0.431272	0.240918
16597	cg09931038	-0.151017	0.785683	-3.17919	0.0101971	0.0101971	-2.88523	0.861191	0.710175	-0.151017	8	1971479		IGR	shore	IGR-shore	chr8:1971909-1972406	0.819774	0.687546	0.901393	0.539734	0.854223	0.709295	0.843363	0.83196	0.887204	0.782338
43014	cg27658938	-0.151004	0.34579	-2.68524	0.0234529	0.0234529	-3.70318	0.421292	0.270288	-0.151004	10	116026384	VWA2	Body	opensea	Body-opensea		0.434141	0.404889	0.399233	0.393916	0.529086	0.210687	0.339683	0.165413	0.40432	0.176536
38731	cg24606374	-0.150212	0.613885	-4.07895	0.00235942	0.00235942	-1.42316	0.688992	0.538779	-0.150212	6	126129465	NCOA7	5'UTR	opensea	5'UTR-opensea		0.698449	0.664318	0.74566	0.542395	0.728098	0.482098	0.635027	0.511171	0.637724	0.493914
8576	cg05058361	-0.149937	0.754216	-3.81313	0.00360059	0.00360059	-1.84724	0.829184	0.679247	-0.149937	2	109086209	GCC2	Body	opensea	Body-opensea		0.869866	0.747824	0.743604	0.684897	0.849835	0.662151	0.867435	0.748195	0.81518	0.553167
35663	cg22368524	-0.149844	0.395863	-2.56262	0.0288692	0.0288692	-3.9045	0.470785	0.32094	-0.149844	11	94283990		IGR	opensea	IGR-opensea		0.404203	0.341173	0.615817	0.405591	0.590625	0.339976	0.352157	0.31523	0.391121	0.202733
36530	cg23025903	-0.148945	0.613713	-3.47873	0.00620312	0.00620312	-2.39114	0.688186	0.539241	-0.148945	20	1632785	SIRPG	Body	opensea	Body-opensea		0.74959	0.637673	0.633508	0.518882	0.626383	0.412445	0.678983	0.591381	0.752465	0.535822
5155	cg02976588	-0.148653	0.783121	-4.50477	0.00122278	0.00122278	-0.762548	0.857447	0.708794	-0.148653	1	150135546		IGR	opensea	IGR-opensea		0.875115	0.605921	0.798334	0.682005	0.884871	0.722585	0.8279	0.774241	0.901015	0.759219
31120	cg19066816	-0.148481	0.237841	-2.81969	0.0186771	0.0186771	-3.48115	0.312082	0.1636	-0.148481	3	3233719		IGR	opensea	IGR-opensea		0.41708	0.314268	0.277494	0.122989	0.313764	0.0843083	0.174633	0.15081	0.377436	0.145626
9709	cg05773454	-0.147982	0.33838	-3.93175	0.00297828	0.00297828	-1.65698	0.412371	0.264389	-0.147982	11	78003665	GAB2	5'UTR	opensea	5'UTR-opensea		0.409468	0.317171	0.476297	0.18821	0.398414	0.298023	0.305271	0.212046	0.472404	0.306496
21755	cg13189271	-0.147883	0.63849	-3.99642	0.00268764	0.00268764	-1.55394	0.712431	0.564549	-0.147883	6	15365693	JARID2	Body	opensea	Body-opensea		0.652714	0.498727	0.788807	0.568597	0.641341	0.567283	0.667553	0.590884	0.811741	0.597253
41279	cg26417310	-0.147429	0.236749	-4.83467	0.000747912	0.000747912	-0.268441	0.310464	0.163035	-0.147429	10	120492634	CACUL1	Body	opensea	Body-opensea		0.324281	0.113811	0.322835	0.0786984	0.305207	0.200215	0.288596	0.159391	0.3114	0.26306
30247	cg18454685	-0.147369	0.135585	-2.5234	0.0308522	0.0308522	-3.96857	0.20927	0.0619002	-0.147369	17	48639239	CACNA1G	Body	island	Body-island	chr17:48636103-48639279	0.403781	0.0501329	0.0988532	0.0426778	0.272525	0.0745072	0.0490933	0.0455749	0.222095	0.096608
39105	cg24855454	-0.147335	0.506782	-4.04035	0.00250732	0.00250732	-1.48422	0.58045	0.433115	-0.147335	1	187377994		IGR	opensea	IGR-opensea		0.667178	0.558283	0.586325	0.394847	0.55495	0.408369	0.562007	0.423257	0.531791	0.380816
25530	cg15437610	-0.146701	0.565158	-2.87761	0.0169346	0.0169346	-3.38524	0.638508	0.491807	-0.146701	3	58352641	PXK	5'UTR	opensea	5'UTR-opensea		0.709809	0.539315	0.719458	0.631327	0.6268	0.398296	0.520617	0.4199	0.615858	0.470199
13101	cg07810967	-0.146641	0.37951	-4.55468	0.001134	0.001134	-0.68677	0.452831	0.306189	-0.146641	5	131993925	IL13	1stExon	shore	1stExon-shore	chr5:131991554-131992304	0.466107	0.385641	0.532845	0.333595	0.394244	0.258094	0.405557	0.255969	0.465401	0.297649
11096	cg06598794	-0.146481	0.525867	-4.44289	0.00134323	0.00134323	-0.857006	0.599108	0.452626	-0.146481	3	39371110	CCR8	TSS200	opensea	TSS200-opensea		0.656032	0.469651	0.668634	0.388793	0.55488	0.428712	0.532155	0.446659	0.583836	0.529317
10169	cg06016149	-0.146131	0.357933	-2.76146	0.020612	0.020612	-3.57744	0.430998	0.284867	-0.146131	22	37297546		IGR	opensea	IGR-opensea		0.624608	0.323091	0.360187	0.283611	0.342375	0.230543	0.490121	0.288131	0.337702	0.298961
34646	cg21592857	-0.145924	0.254601	-2.2415	0.0496489	0.0496489	-4.42259	0.327563	0.181639	-0.145924	10	30799883		IGR	opensea	IGR-opensea		0.190812	0.117193	0.525584	0.296159	0.383248	0.25772	0.248164	0.0844758	0.290007	0.152646
2686	cg01499531	-0.145693	0.169339	-3.87084	0.00328237	0.00328237	-1.75449	0.242186	0.0964927	-0.145693	4	10658792	CLNK	Body	opensea	Body-opensea		0.188854	0.116912	0.277665	0.142206	0.329323	0.10004	0.129335	0.0275723	0.285754	0.0957339
40622	cg25966016	-0.145568	0.407208	-2.57943	0.0280587	0.0280587	-3.87699	0.479992	0.334423	-0.145568	10	134353618	INPP5A	Body	shelf	Body-shelf	chr10:134350302-134351119	0.307446	0.250998	0.527222	0.319139	0.500346	0.24081	0.515442	0.388456	0.549503	0.472714
26221	cg15890754	-0.145545	0.630842	-5.34491	0.000360604	0.000360604	0.463326	0.703614	0.558069	-0.145545	2	173294093	ITGA6	Body	shore	Body-shore	chr2:173292099-173293183	0.636157	0.504872	0.677718	0.555554	0.720971	0.522307	0.727734	0.596015	0.755492	0.611597
40740	cg26053175	-0.145514	0.273361	-4.87119	0.000708981	0.000708981	-0.214742	0.346118	0.200604	-0.145514	19	51858098	ETFB	TSS200	opensea	TSS200-opensea		0.398179	0.192553	0.384562	0.202015	0.352651	0.152552	0.240072	0.201055	0.355126	0.254846
35250	cg22040466	-0.145465	0.314408	-2.41002	0.0373764	0.0373764	-4.15272	0.38714	0.241675	-0.145465	8	119640801	SAMD12-AS1	Body	opensea	Body-opensea		0.4783	0.356507	0.369181	0.178542	0.391797	0.20264	0.467564	0.355088	0.22886	0.1156
15034	cg08972831	-0.145266	0.22429	-4.64337	0.000992714	0.000992714	-0.552999	0.296923	0.151656	-0.145266	12	68091432		IGR	opensea	IGR-opensea		0.27523	0.246429	0.342809	0.151333	0.343973	0.112416	0.227567	0.0983335	0.295037	0.149771
27080	cg16413848	-0.145204	0.703626	-5.37818	0.000344299	0.000344299	0.509642	0.776228	0.631024	-0.145204	9	85071536		IGR	opensea	IGR-opensea		0.745376	0.641952	0.792681	0.63123	0.84924	0.693773	0.75593	0.623158	0.737912	0.565006
17086	cg10230314	-0.144964	0.231483	-3.56003	0.00542843	0.00542843	-2.258	0.303965	0.159001	-0.144964	22	30552801	HORMAD2	Body	opensea	Body-opensea		0.271229	0.196439	0.376634	0.157082	0.410978	0.186136	0.287382	0.115837	0.173602	0.13951
41325	cg26448855	-0.144941	0.764707	-4.33856	0.00157569	0.00157569	-1.01747	0.837178	0.692237	-0.144941	19	6609085		IGR	opensea	IGR-opensea		0.841307	0.787943	0.853158	0.741254	0.822579	0.662943	0.856166	0.688263	0.81268	0.580781
41048	cg26266117	-0.144797	0.149009	-5.25772	0.000407404	0.000407404	0.341113	0.221408	0.0766101	-0.144797	16	74643104		IGR	shore	IGR-shore	chr16:74640468-74641197	0.266985	0.11711	0.225868	0.0653992	0.269677	0.0850591	0.119261	0.0477015	0.225246	0.0677802
27929	cg16950212	-0.144784	0.376591	-3.04085	0.01286	0.01286	-3.11456	0.448983	0.304199	-0.144784	4	147432669	SLC10A7	Body	opensea	Body-opensea		0.582271	0.407582	0.508271	0.276058	0.427535	0.27757	0.319197	0.263022	0.407642	0.296762
8726	cg05148385	-0.144705	0.793082	-2.85568	0.0175743	0.0175743	-3.42158	0.865434	0.720729	-0.144705	2	213950646	IKZF2	Body	opensea	Body-opensea		0.866819	0.747481	0.907448	0.636547	0.867882	0.577072	0.902106	0.859651	0.782914	0.782896
10082	cg05959780	-0.144701	0.644087	-3.33799	0.00782693	0.00782693	-2.62269	0.716438	0.571737	-0.144701	9	34051599		IGR	shore	IGR-shore	chr9:34048639-34049615	0.72953	0.55376	0.756051	0.654687	0.741161	0.54612	0.563771	0.502717	0.791674	0.6014
1957	cg01084270	-0.144166	0.557464	-2.55996	0.0289998	0.0289998	-3.90885	0.629547	0.485381	-0.144166	5	35904569	CAPSL	3'UTR	opensea	3'UTR-opensea		0.570683	0.566294	0.605284	0.398757	0.545962	0.340993	0.666292	0.579629	0.759513	0.54123
7026	cg04122449	-0.144	0.299279	-4.07751	0.00236478	0.00236478	-1.42544	0.371279	0.227279	-0.144	11	114086731	ZBTB16	Body	opensea	Body-opensea		0.451533	0.305796	0.376277	0.230824	0.378758	0.181449	0.282737	0.153603	0.367091	0.264723
25233	cg15244874	-0.143906	0.506953	-3.45826	0.00641572	0.00641572	-2.42474	0.578906	0.435	-0.143906	7	140102460	RAB19	TSS1500	opensea	TSS1500-opensea		0.436274	0.367547	0.652769	0.467651	0.58714	0.507932	0.585062	0.397005	0.633285	0.434864
33906	cg21071466	-0.14357	0.459178	-4.05791	0.00243887	0.00243887	-1.45643	0.530963	0.387393	-0.14357	2	74805822	M1AP	Body	opensea	Body-opensea		0.427473	0.393136	0.476286	0.391688	0.649243	0.361035	0.557431	0.404158	0.544382	0.386945
40220	cg25655489	-0.143437	0.36375	-3.02678	0.0131679	0.0131679	-3.13789	0.435469	0.292031	-0.143437	5	57484208		IGR	opensea	IGR-opensea		0.465851	0.433926	0.466928	0.228912	0.503757	0.343541	0.368212	0.185615	0.372596	0.268162
19846	cg11967492	-0.143251	0.591047	-2.73711	0.0214797	0.0214797	-3.61765	0.662673	0.519421	-0.143251	10	30303294	KIAA1462	3'UTR	opensea	3'UTR-opensea		0.61513	0.452765	0.710175	0.70833	0.709813	0.552573	0.666199	0.480912	0.612046	0.402526
17758	cg10622884	-0.142727	0.302011	-2.61082	0.026605	0.026605	-3.82552	0.373375	0.230648	-0.142727	15	78365191	TBC1D2B	Body	opensea	Body-opensea		0.208064	0.190309	0.369499	0.213006	0.5561	0.194184	0.370265	0.317647	0.362945	0.238093
12336	cg07330114	-0.14267	0.71889	-5.23445	0.000420963	0.000420963	0.308306	0.790225	0.647555	-0.14267	3	11624023	VGLL4	Body	opensea	Body-opensea		0.752082	0.616018	0.726795	0.608606	0.84526	0.64503	0.778314	0.683494	0.848672	0.684627
22596	cg13692437	-0.14255	0.726722	-2.83527	0.0181913	0.0181913	-3.45537	0.797997	0.655447	-0.14255	4	15767050		IGR	opensea	IGR-opensea		0.816198	0.493722	0.820703	0.70969	0.814923	0.674431	0.659158	0.689242	0.879002	0.710148
8201	cg04852330	-0.142475	0.311299	-4.31021	0.00164594	0.00164594	-1.06133	0.382537	0.240062	-0.142475	10	97723252	ENTPD1-AS1	Body	opensea	Body-opensea		0.46295	0.275999	0.440711	0.236212	0.35984	0.218094	0.280432	0.196823	0.36875	0.273181
5655	cg03285884	-0.142273	0.584282	-5.24669	0.000413769	0.000413769	0.325579	0.655419	0.513146	-0.142273	16	27284917	FLJ21408	Body	opensea	Body-opensea		0.6406	0.501565	0.677718	0.52223	0.691463	0.435714	0.589426	0.572898	0.677886	0.53332
21496	cg13007184	-0.142257	0.530572	-3.18961	0.0100209	0.0100209	-2.86797	0.601701	0.459444	-0.142257	17	32692979		IGR	opensea	IGR-opensea		0.523442	0.454171	0.625981	0.526583	0.559178	0.363442	0.604731	0.565645	0.695172	0.387378
26373	cg15977864	-0.142015	0.42655	-2.72924	0.0217681	0.0217681	-3.63064	0.497557	0.355543	-0.142015	12	25084721	BCAT1	Body	opensea	Body-opensea		0.382248	0.407706	0.531204	0.290204	0.4434	0.238916	0.524993	0.475435	0.605942	0.365453
26332	cg15949485	-0.141923	0.375297	-2.74316	0.0212606	0.0212606	-3.60766	0.446259	0.304336	-0.141923	2	99273454	MGAT4A	Body	opensea	Body-opensea		0.328033	0.245342	0.501308	0.251935	0.426423	0.2183	0.470068	0.472282	0.505463	0.33382
29492	cg17939602	-0.141759	0.800844	-4.59409	0.00106874	0.00106874	-0.627181	0.871724	0.729965	-0.141759	5	40674971		IGR	opensea	IGR-opensea		0.803187	0.714472	0.933739	0.812868	0.859086	0.685579	0.917814	0.69175	0.844791	0.745155
38164	cg24179674	-0.141658	0.78208	-2.50139	0.0320237	0.0320237	-4.00445	0.852909	0.711251	-0.141658	1	65880582	DNAJC6	3'UTR	opensea	3'UTR-opensea		0.846064	0.701232	0.931325	0.615626	0.794993	0.566595	0.898213	0.821005	0.793952	0.851797
20695	cg12491797	-0.1416	0.27223	-2.90955	0.0160453	0.0160453	-3.33232	0.34303	0.20143	-0.1416	14	72168943	SIPA1L1	Body	opensea	Body-opensea		0.398985	0.216637	0.42133	0.192504	0.398885	0.254308	0.163503	0.112198	0.332448	0.231504
38245	cg24258243	-0.141116	0.533054	-2.7102	0.0224815	0.0224815	-3.66204	0.603612	0.462496	-0.141116	1	97560316	DPYD-AS1	TSS1500	opensea	TSS1500-opensea		0.734991	0.508589	0.685787	0.566883	0.560988	0.448581	0.519481	0.42606	0.516812	0.362365
4784	cg02755279	-0.141082	0.757996	-3.54474	0.00556602	0.00556602	-2.283	0.828537	0.687455	-0.141082	4	78118066		IGR	opensea	IGR-opensea		0.893001	0.723566	0.79516	0.639459	0.846215	0.743961	0.785135	0.559385	0.823173	0.770906
8040	cg04746914	-0.140991	0.746832	-2.67127	0.0240146	0.0240146	-3.72618	0.817327	0.676337	-0.140991	3	45797767	SLC6A20	3'UTR	opensea	3'UTR-opensea		0.795211	0.711194	0.837106	0.459341	0.822385	0.746044	0.761385	0.74793	0.870549	0.717173
24238	cg14623715	-0.140779	0.80887	-3.62212	0.00490495	0.00490495	-2.15668	0.879259	0.738481	-0.140779	6	136174534	PDE7B	Body	opensea	Body-opensea		0.82771	0.613069	0.902828	0.843556	0.897397	0.727998	0.853086	0.715154	0.915277	0.792627
10103	cg05970238	-0.140445	0.242806	-2.60415	0.0269076	0.0269076	-3.83647	0.313028	0.172583	-0.140445	8	131321814	ASAP1	Body	opensea	Body-opensea		0.38532	0.257223	0.402003	0.138648	0.377607	0.181794	0.132574	0.0806986	0.267637	0.204554
41715	cg26718050	-0.140402	0.613567	-4.12966	0.00217892	0.00217892	-1.34322	0.683768	0.543366	-0.140402	4	79613190		IGR	opensea	IGR-opensea		0.767916	0.589707	0.6453	0.604873	0.693799	0.508445	0.629477	0.452814	0.682348	0.560992
7827	cg04616529	-0.140209	0.789638	-5.002	0.000586352	0.000586352	-0.0240531	0.859742	0.719533	-0.140209	16	11181986	CLEC16A	Body	opensea	Body-opensea		0.840238	0.640399	0.890548	0.742448	0.88646	0.720477	0.781295	0.738775	0.900171	0.755566
36474	cg22990388	-0.140052	0.410433	-3.0115	0.013511	0.013511	-3.16324	0.480459	0.340407	-0.140052	4	40704257		IGR	opensea	IGR-opensea		0.437585	0.494639	0.500368	0.267201	0.501275	0.301716	0.564935	0.361568	0.398133	0.27691
16143	cg09649104	-0.1399	0.278105	-2.55773	0.0291093	0.0291093	-3.91249	0.348055	0.208155	-0.1399	20	13411588	TASP1	Body	opensea	Body-opensea		0.443774	0.194788	0.410079	0.199666	0.211695	0.120017	0.359116	0.374899	0.315611	0.151404
37657	cg23816136	-0.139133	0.263449	-3.28203	0.00858948	0.00858948	-2.71508	0.333016	0.193882	-0.139133	22	29198005	XBP1	TSS1500	shore	TSS1500-shore	chr22:29196082-29196962	0.435403	0.216422	0.332002	0.0894819	0.299736	0.126032	0.280887	0.291646	0.317051	0.24583
38472	cg24420086	-0.13896	0.616975	-3.34696	0.0077113	0.0077113	-2.60789	0.686455	0.547495	-0.13896	18	46703756	DYM	Body	opensea	Body-opensea		0.652114	0.56724	0.578684	0.483719	0.703809	0.470252	0.729302	0.636712	0.768368	0.579552
17912	cg10721734	-0.138898	0.578891	-3.36783	0.00744924	0.00744924	-2.5735	0.64834	0.509442	-0.138898	16	17267176	XYLT1	Body	opensea	Body-opensea		0.704502	0.494378	0.650732	0.573359	0.722848	0.402338	0.630544	0.557322	0.533074	0.519812
32097	cg19775958	-0.138789	0.281449	-2.42094	0.0366929	0.0366929	-4.13506	0.350844	0.212055	-0.138789	3	53782994	CACNA1D	Body	opensea	Body-opensea		0.452381	0.292682	0.477638	0.300488	0.323525	0.194561	0.299925	0.118827	0.200752	0.153717
28493	cg17302158	-0.138613	0.699532	-3.96587	0.00282106	0.00282106	-1.60256	0.768839	0.630225	-0.138613	13	79225110	RNF219	Body	opensea	Body-opensea		0.833324	0.609555	0.753505	0.635114	0.869646	0.62107	0.699956	0.675451	0.687762	0.609935
24799	cg14957359	-0.138598	0.711154	-6.25335	0.000107699	0.000107699	1.6671	0.780453	0.641855	-0.138598	18	32957579	ZNF396	TSS1500	shore	TSS1500-shore	chr18:32956764-32957406	0.863584	0.638989	0.761602	0.614384	0.774485	0.662851	0.752687	0.62544	0.749905	0.667611
1449	cg00794883	-0.138533	0.394653	-4.42613	0.00137797	0.00137797	-0.882677	0.463919	0.325386	-0.138533	21	36346334	RUNX1	Body	opensea	Body-opensea		0.388843	0.307244	0.450464	0.306143	0.463816	0.3295	0.445669	0.387568	0.570805	0.296476
11896	cg07068761	-0.138441	0.75224	-3.15556	0.0106082	0.0106082	-2.92436	0.821461	0.683019	-0.138441	14	77505182		IGR	opensea	IGR-opensea		0.679468	0.592202	0.890997	0.725911	0.889743	0.675359	0.779025	0.69342	0.86807	0.728205
39857	cg25403205	-0.138432	0.389097	-3.89536	0.00315623	0.00315623	-1.71519	0.458313	0.319881	-0.138432	6	31584215	AIF1	Body	shelf	Body-shelf	chr6:31587779-31589024	0.398415	0.290281	0.49877	0.326131	0.517001	0.224257	0.401561	0.362996	0.475821	0.39574
28469	cg17282830	-0.138158	0.643401	-3.58946	0.0051734	0.0051734	-2.20994	0.712481	0.574322	-0.138158	12	88427966	C12orf29	TSS1500	shore	TSS1500-shore	chr12:88429105-88429606	0.622353	0.553367	0.711399	0.630811	0.724048	0.521921	0.704085	0.66205	0.800517	0.503463
21122	cg12768945	-0.138087	0.688006	-3.58059	0.00524893	0.00524893	-2.22442	0.757049	0.618962	-0.138087	14	52397230	GNG2	5'UTR	opensea	5'UTR-opensea		0.684298	0.723021	0.796986	0.528154	0.796169	0.669451	0.748759	0.626889	0.759032	0.547296
18038	cg10805254	-0.138008	0.485646	-3.63154	0.00483023	0.00483023	-2.14134	0.554651	0.416642	-0.138008	3	72433837	RYBP	Body	opensea	Body-opensea		0.652507	0.443086	0.607065	0.484793	0.511541	0.358123	0.451464	0.39724	0.550676	0.39997
9232	cg05447290	-0.137869	0.248031	-2.94337	0.0151549	0.0151549	-3.27624	0.316966	0.179096	-0.137869	5	158275960	EBF1	Body	opensea	Body-opensea		0.287605	0.315445	0.441666	0.148823	0.32153	0.132717	0.293614	0.204855	0.240412	0.0936407
28901	cg17528251	-0.137619	0.201845	-2.6109	0.0266014	0.0266014	-3.82539	0.270655	0.133036	-0.137619	14	91476161	RPS6KA5	Body	opensea	Body-opensea		0.12229	0.112827	0.282253	0.0711327	0.368664	0.112941	0.189248	0.139671	0.390818	0.228606
36879	cg23279538	-0.137597	0.432903	-2.99975	0.013781	0.013781	-3.18273	0.501701	0.364104	-0.137597	1	52608614	ZFYVE9	5'UTR	shore	5'UTR-shore	chr1:52607400-52608504	0.533917	0.317365	0.510723	0.251298	0.40095	0.353894	0.593434	0.440817	0.469484	0.457147
39982	cg25485651	-0.137441	0.680598	-2.55062	0.0294622	0.0294622	-3.92413	0.749319	0.611878	-0.137441	12	93167359	EEA1	3'UTR	opensea	3'UTR-opensea		0.854182	0.686164	0.737761	0.41373	0.700322	0.643382	0.774698	0.64054	0.679632	0.675571
20074	cg12109958	-0.137391	0.215329	-5.81545	0.000190142	0.000190142	1.10255	0.284025	0.146634	-0.137391	2	158049846		IGR	opensea	IGR-opensea		0.225611	0.18827	0.320343	0.15284	0.31546	0.106796	0.242021	0.12233	0.31669	0.162934
26062	cg15782465	-0.137357	0.662576	-3.95825	0.00285539	0.00285539	-1.6147	0.731255	0.593898	-0.137357	1	25774461	TMEM57	Body	opensea	Body-opensea		0.72608	0.589048	0.679902	0.607194	0.700343	0.590537	0.678486	0.558522	0.871464	0.624189
6369	cg03714773	-0.137221	0.379401	-4.04593	0.00248535	0.00248535	-1.47538	0.448012	0.310791	-0.137221	7	91764589	CYP51A1	TSS1500	shore	TSS1500-shore	chr7:91763095-91764367	0.525352	0.304346	0.511421	0.349447	0.427962	0.369717	0.392117	0.25414	0.383206	0.276304
14111	cg08434621	-0.137059	0.518731	-3.49352	0.00605408	0.00605408	-2.36688	0.587261	0.450202	-0.137059	13	28860661	PAN3	Body	opensea	Body-opensea		0.575001	0.444151	0.469296	0.455628	0.661253	0.366637	0.574942	0.464123	0.655812	0.52047
37183	cg23489137	-0.136945	0.600671	-3.47899	0.00620044	0.00620044	-2.39071	0.669144	0.532199	-0.136945	2	161290449	RBMS1	Body	opensea	Body-opensea		0.660342	0.56459	0.803043	0.569936	0.595017	0.489295	0.648583	0.458217	0.638734	0.578955
40547	cg25915134	-0.136802	0.679926	-2.62111	0.0261454	0.0261454	-3.80864	0.748327	0.611525	-0.136802	1	25773972	TMEM57	Body	opensea	Body-opensea		0.813029	0.548892	0.748912	0.451207	0.765751	0.609468	0.730527	0.750117	0.683415	0.697939
38043	cg24096902	-0.136657	0.295074	-3.09541	0.0117337	0.0117337	-3.02408	0.363403	0.226746	-0.136657	1	27754893	WASF2	Body	opensea	Body-opensea		0.25474	0.26678	0.439233	0.180718	0.372898	0.156519	0.321052	0.190009	0.42909	0.339703
36160	cg22770911	-0.136638	0.289008	-5.04547	0.000550797	0.000550797	0.0387258	0.357327	0.220689	-0.136638	10	8101307	GATA3	Body	shore	Body-shore	chr10:8100384-8100768	0.403454	0.20941	0.394152	0.239631	0.399868	0.196972	0.266369	0.20546	0.32279	0.251971
29992	cg18276568	-0.136452	0.322849	-2.79502	0.0194736	0.0194736	-3.52197	0.391075	0.254623	-0.136452	5	131445768		IGR	opensea	IGR-opensea		0.361143	0.386919	0.25341	0.269253	0.428032	0.229538	0.440586	0.17087	0.472204	0.216534
35496	cg22240312	-0.136306	0.710809	-4.85372	0.000727322	0.000727322	-0.240397	0.778962	0.642656	-0.136306	21	36430147		IGR	opensea	IGR-opensea		0.835258	0.619283	0.804655	0.64701	0.81206	0.64877	0.667817	0.635326	0.775019	0.662888
15048	cg08982537	-0.135714	0.395794	-2.84675	0.0178415	0.0178415	-3.43636	0.46365	0.327937	-0.135714	3	189025832	TPRG1	Body	opensea	Body-opensea		0.592926	0.392801	0.423142	0.285665	0.359294	0.215645	0.48027	0.406143	0.46262	0.339431
32392	cg19969733	-0.135657	0.550776	-2.33864	0.0421622	0.0421622	-4.26766	0.618604	0.482947	-0.135657	2	102927898	IL1RL1	TSS200	opensea	TSS200-opensea		0.751686	0.491167	0.576829	0.494563	0.669379	0.536738	0.483535	0.314339	0.611591	0.577928
15555	cg09304975	-0.135464	0.586236	-3.50755	0.00591607	0.00591607	-2.34387	0.653968	0.518504	-0.135464	10	49516195	MAPK8	5'UTR	shore	5'UTR-shore	chr10:49514331-49515400	0.733231	0.560589	0.672844	0.452083	0.566856	0.444587	0.60697	0.543005	0.689939	0.592258
28808	cg17474216	-0.135344	0.64616	-3.7591	0.00392789	0.00392789	-1.93441	0.713832	0.578488	-0.135344	12	88427963	C12orf29	TSS1500	shore	TSS1500-shore	chr12:88429105-88429606	0.703645	0.521503	0.674748	0.653739	0.74245	0.538516	0.653059	0.649181	0.795258	0.529503
36375	cg22913471	-0.135343	0.507705	-2.7549	0.020842	0.020842	-3.58827	0.575377	0.440034	-0.135343	10	6635326		IGR	opensea	IGR-opensea		0.55629	0.34102	0.708603	0.481455	0.596534	0.422	0.469451	0.398972	0.546008	0.556721
27918	cg16942213	-0.135339	0.404636	-2.58967	0.027576	0.027576	-3.86021	0.472306	0.336967	-0.135339	20	49104270		IGR	opensea	IGR-opensea		0.566043	0.353513	0.484761	0.359038	0.364559	0.288915	0.465795	0.486123	0.48037	0.197243
5045	cg02915275	-0.134963	0.714585	-2.48542	0.0329014	0.0329014	-4.03045	0.782067	0.647103	-0.134963	3	18459048	SATB1	Body	opensea	Body-opensea		0.74579	0.573649	0.716093	0.674779	0.889404	0.552663	0.678586	0.652846	0.880461	0.781578
18533	cg11119525	-0.134651	0.486064	-2.45726	0.0345071	0.0345071	-4.07621	0.553389	0.418738	-0.134651	1	173174836	TNFSF4	TSS200	opensea	TSS200-opensea		0.475237	0.288867	0.503754	0.379994	0.537306	0.347434	0.607199	0.54171	0.643451	0.535686
3158	cg01798062	-0.13452	0.321966	-3.93991	0.00293989	0.00293989	-1.64397	0.389226	0.254706	-0.13452	5	125379942		IGR	opensea	IGR-opensea		0.368897	0.34158	0.412871	0.187668	0.464284	0.232275	0.328601	0.302725	0.371474	0.20928
30750	cg18795022	-0.13441	0.419083	-2.65138	0.024838	0.024838	-3.75891	0.486288	0.351878	-0.13441	1	7587410	CAMTA1	Body	opensea	Body-opensea		0.615896	0.401424	0.525342	0.440644	0.473573	0.262515	0.459603	0.382901	0.357024	0.271906
13446	cg08023890	-0.134382	0.690682	-2.52771	0.0306282	0.0306282	-3.96155	0.757873	0.623491	-0.134382	1	207430820		IGR	opensea	IGR-opensea		0.799326	0.559176	0.709697	0.526973	0.797718	0.526972	0.790062	0.729863	0.692559	0.774471
41965	cg26902985	-0.134362	0.738907	-6.32539	9.83222e-05	9.83222e-05	1.75723	0.806087	0.671726	-0.134362	13	32823109	FRY	Body	opensea	Body-opensea		0.837314	0.707356	0.793244	0.700732	0.838536	0.634475	0.755422	0.630306	0.80592	0.685761
27783	cg16856920	-0.13429	0.630948	-2.42724	0.0363039	0.0363039	-4.12486	0.698093	0.563803	-0.13429	5	54289358		IGR	opensea	IGR-opensea		0.633016	0.5807	0.721299	0.720166	0.785083	0.636149	0.674379	0.44318	0.676688	0.438819
5071	cg02930556	-0.134032	0.672851	-3.56221	0.00540909	0.00540909	-2.25444	0.739867	0.605835	-0.134032	7	104851391	SRPK2	Body	opensea	Body-opensea		0.736956	0.650973	0.741334	0.461914	0.786116	0.613583	0.756783	0.637622	0.678146	0.665082
6161	cg03598297	-0.133888	0.461429	-2.77973	0.0199841	0.0199841	-3.54725	0.528373	0.394485	-0.133888	3	5024761	BHLHE40	Body	island	Body-island	chr3:5024760-5024967	0.672146	0.441536	0.51289	0.515734	0.503171	0.329651	0.485108	0.374774	0.468549	0.310727
27149	cg16455113	-0.133803	0.502993	-2.40967	0.0373981	0.0373981	-4.15327	0.569894	0.436091	-0.133803	1	231409985	GNPAT	Body	opensea	Body-opensea		0.674517	0.384718	0.513853	0.361788	0.429354	0.418413	0.578513	0.422809	0.653235	0.592728
12239	cg07274676	-0.133322	0.321884	-2.83458	0.0182126	0.0182126	-3.45651	0.388545	0.255223	-0.133322	6	28232729		IGR	shelf	IGR-shelf	chr6:28234842-28235124	0.471116	0.350368	0.440895	0.304967	0.355508	0.309035	0.29953	0.155139	0.375676	0.156605
40797	cg26101277	-0.13327	0.223156	-6.90697	4.82731e-05	4.82731e-05	2.45734	0.289792	0.156521	-0.13327	17	32690412	CCL1	TSS200	opensea	TSS200-opensea		0.34965	0.146573	0.300456	0.171257	0.257645	0.116397	0.280038	0.179728	0.261169	0.168652
33919	cg21078654	-0.132977	0.489886	-2.84666	0.0178444	0.0178444	-3.43652	0.556374	0.423397	-0.132977	15	52130305	TMOD3	5'UTR	opensea	5'UTR-opensea		0.425447	0.338844	0.639374	0.461094	0.539922	0.376037	0.592817	0.543007	0.584311	0.398004
30007	cg18282388	-0.132963	0.334277	-2.41779	0.0368889	0.0368889	-4.14016	0.400759	0.267796	-0.132963	11	129716470	TMEM45B	5'UTR	opensea	5'UTR-opensea		0.589572	0.343599	0.341871	0.339546	0.352962	0.290185	0.332876	0.166066	0.386514	0.199583
32451	cg20011026	-0.132878	0.304867	-2.33999	0.0420663	0.0420663	-4.26549	0.371306	0.238428	-0.132878	20	10476073	SLX4IP	Body	opensea	Body-opensea		0.530582	0.363837	0.370936	0.181858	0.316299	0.293369	0.239779	0.150007	0.398936	0.20307
2490	cg01385679	-0.132798	0.253521	-2.78714	0.0197349	0.0197349	-3.535	0.31992	0.187122	-0.132798	20	45033155	ELMO2	5'UTR	shore	5'UTR-shore	chr20:45034723-45035418	0.406623	0.269816	0.413879	0.229465	0.340459	0.189935	0.204027	0.119752	0.234613	0.126644
9140	cg05381300	-0.132791	0.416982	-2.68589	0.0234268	0.0234268	-3.7021	0.483377	0.350586	-0.132791	14	69195735		IGR	opensea	IGR-opensea		0.614467	0.391955	0.539721	0.439454	0.462005	0.362804	0.366857	0.249482	0.433837	0.309234
30203	cg18424125	-0.132714	0.813414	-3.8463	0.00341393	0.00341393	-1.79389	0.879771	0.747058	-0.132714	8	97294568	PTDSS1	Body	opensea	Body-opensea		0.932137	0.793433	0.80745	0.758662	0.892886	0.630366	0.893124	0.808979	0.87326	0.743847
98	cg00052964	-0.132677	0.500452	-2.54956	0.029515	0.029515	-3.92585	0.566791	0.434114	-0.132677	2	85135823		IGR	shelf	IGR-shelf	chr2:85131950-85132234	0.695208	0.456703	0.462391	0.376018	0.499014	0.365244	0.539637	0.405336	0.637703	0.567269
37964	cg24050135	-0.132668	0.404279	-4.46131	0.0013061	0.0013061	-0.828822	0.470613	0.337945	-0.132668	1	234659547		IGR	opensea	IGR-opensea		0.40432	0.369794	0.486304	0.284222	0.537809	0.345825	0.409411	0.31554	0.515217	0.374344
30869	cg18882449	-0.132533	0.736745	-3.78194	0.0037859	0.0037859	-1.89753	0.803012	0.670479	-0.132533	10	104885122	NT5C2	Body	opensea	Body-opensea		0.798944	0.675076	0.772789	0.553375	0.836716	0.639854	0.773982	0.729379	0.832628	0.75471
16807	cg10062091	-0.13244	0.24814	-2.83524	0.0181922	0.0181922	-3.45541	0.31436	0.18192	-0.13244	10	65442359		IGR	opensea	IGR-opensea		0.417569	0.324507	0.280888	0.225539	0.315294	0.144524	0.240447	0.0970123	0.317603	0.118016
2619	cg01464718	-0.132408	0.322722	-4.78793	0.000801093	0.000801093	-0.337456	0.388926	0.256518	-0.132408	9	97770901	C9orf3	Body	shelf	Body-shelf	chr9:97766649-97767955	0.428837	0.294267	0.412981	0.194324	0.420046	0.282673	0.311596	0.221266	0.371169	0.290059
12767	cg07595606	-0.132386	0.63809	-3.45343	0.00646692	0.00646692	-2.43266	0.704283	0.571897	-0.132386	15	49372235		IGR	opensea	IGR-opensea		0.678931	0.635532	0.61524	0.49039	0.778824	0.655504	0.723656	0.546659	0.724764	0.531401
27068	cg16402252	-0.132063	0.571285	-2.76283	0.020564	0.020564	-3.57517	0.637316	0.505253	-0.132063	18	12679466	PSMG2	5'UTR	opensea	5'UTR-opensea		0.586358	0.399641	0.610418	0.56523	0.622308	0.431874	0.586657	0.545554	0.78084	0.583966
3654	cg02086722	-0.131997	0.42501	-2.41728	0.0369207	0.0369207	-4.14098	0.491008	0.359011	-0.131997	1	57684724	DAB1	Body	opensea	Body-opensea		0.45939	0.339401	0.550522	0.38216	0.558076	0.46361	0.381897	0.177026	0.505156	0.43286
28332	cg17200257	-0.131964	0.625027	-3.10852	0.0114783	0.0114783	-3.00233	0.691009	0.559045	-0.131964	1	6021963	NPHP4	Body	opensea	Body-opensea		0.739123	0.605874	0.760277	0.573722	0.76537	0.580859	0.608074	0.466201	0.582201	0.568568
34661	cg21607172	-0.131792	0.537992	-4.94954	0.00063257	0.00063257	-0.100219	0.603888	0.472096	-0.131792	1	207082479	FAIM3	Body	shore	Body-shore	chr1:207082693-207083202	0.548697	0.441378	0.673293	0.525754	0.598125	0.427342	0.631626	0.496926	0.567698	0.46908
14829	cg08847173	-0.131775	0.235956	-3.04029	0.012872	0.012872	-3.11548	0.301844	0.170069	-0.131775	1	31654792	NKAIN1	Body	island	Body-island	chr1:31654422-31654833	0.193823	0.133812	0.289808	0.102634	0.388211	0.19299	0.251406	0.154486	0.385971	0.266423
16756	cg10032599	-0.131505	0.454407	-7.032	4.16515e-05	4.16515e-05	2.60161	0.52016	0.388655	-0.131505	16	51560612		IGR	opensea	IGR-opensea		0.549134	0.3831	0.475543	0.375206	0.57319	0.417403	0.492749	0.37574	0.510183	0.391826
37925	cg24020911	-0.131435	0.749538	-2.78968	0.0196504	0.0196504	-3.5308	0.815255	0.68382	-0.131435	5	77242264	LOC101929154	Body	opensea	Body-opensea		0.850972	0.540196	0.86484	0.72112	0.758901	0.767567	0.890493	0.681408	0.711071	0.708811
21517	cg13022312	-0.131272	0.457846	-3.23423	0.0093015	0.0093015	-2.79412	0.523482	0.392209	-0.131272	16	79415674		IGR	opensea	IGR-opensea		0.452987	0.32217	0.519426	0.387831	0.51864	0.334937	0.479511	0.449066	0.646844	0.467044
8155	cg04822644	-0.131152	0.226826	-3.31938	0.00807252	0.00807252	-2.65341	0.292402	0.16125	-0.131152	10	50777399		IGR	opensea	IGR-opensea		0.358425	0.149587	0.332834	0.162127	0.262484	0.217375	0.146971	0.140062	0.361296	0.137099
42307	cg27143027	-0.131095	0.29906	-3.38117	0.00728648	0.00728648	-2.55151	0.364608	0.233512	-0.131095	12	89637744		IGR	opensea	IGR-opensea		0.456639	0.342326	0.367389	0.211831	0.342535	0.153931	0.281395	0.207042	0.375081	0.252433
27683	cg16785409	-0.131071	0.319716	-3.01894	0.0133429	0.0133429	-3.1509	0.385252	0.254181	-0.131071	7	37835892		IGR	opensea	IGR-opensea		0.291266	0.376487	0.3684	0.178199	0.366532	0.251876	0.485042	0.270544	0.415019	0.193797
4140	cg02368132	-0.131033	0.346327	-2.27858	0.0466497	0.0466497	-4.36367	0.411844	0.280811	-0.131033	8	19544579		IGR	opensea	IGR-opensea		0.519286	0.419066	0.441317	0.314433	0.447694	0.261185	0.248971	0.145831	0.401952	0.263538
13778	cg08230697	-0.130869	0.471066	-3.43079	0.00671293	0.00671293	-2.46987	0.5365	0.405632	-0.130869	12	104074804	STAB2	Body	opensea	Body-opensea		0.620135	0.473935	0.564315	0.384341	0.510451	0.454471	0.49129	0.285847	0.496311	0.429565
31147	cg19092476	-0.130385	0.465673	-5.20979	0.000435865	0.000435865	0.273442	0.530866	0.400481	-0.130385	4	152973683		IGR	opensea	IGR-opensea		0.47402	0.453206	0.524347	0.403875	0.601309	0.384246	0.49792	0.363509	0.556732	0.397568
37514	cg23716690	-0.129992	0.677818	-2.95876	0.0147667	0.0147667	-3.25072	0.742814	0.612822	-0.129992	1	10314029	KIF1B	Body	opensea	Body-opensea		0.834246	0.723079	0.665103	0.576769	0.829286	0.607731	0.727377	0.55713	0.658058	0.599402
9147	cg05384720	-0.12988	0.322984	-3.86361	0.00332058	0.00332058	-1.7661	0.387924	0.258044	-0.12988	22	43777912		IGR	opensea	IGR-opensea		0.314682	0.333034	0.420652	0.158862	0.399005	0.238346	0.43197	0.256319	0.373308	0.303657
38078	cg24123854	-0.1298	0.792741	-4.4921	0.00124647	0.00124647	-0.781844	0.857641	0.727841	-0.1298	3	187973091	LPP	5'UTR	opensea	5'UTR-opensea		0.81778	0.76501	0.862656	0.629308	0.900788	0.703499	0.837527	0.778023	0.869452	0.763363
36915	cg23305798	-0.129689	0.256475	-3.25268	0.00901973	0.00901973	-2.7636	0.321319	0.19163	-0.129689	1	159988869		IGR	opensea	IGR-opensea		0.347846	0.20296	0.328598	0.221316	0.454319	0.227771	0.229288	0.152858	0.246544	0.153246
13303	cg07935669	-0.129502	0.662188	-2.62367	0.0260322	0.0260322	-3.80444	0.726939	0.597437	-0.129502	14	106320202		IGR	shore	IGR-shore	chr14:106321750-106322002	0.849765	0.559681	0.602278	0.483175	0.739293	0.69934	0.734918	0.645254	0.708439	0.599735
25734	cg15570017	-0.129421	0.585642	-3.22611	0.00942833	0.00942833	-2.80755	0.650352	0.520931	-0.129421	4	26275472		IGR	opensea	IGR-opensea		0.586156	0.478712	0.648414	0.480823	0.689101	0.499771	0.576945	0.509796	0.751145	0.635553
29503	cg17951168	-0.129337	0.562547	-3.37738	0.00733243	0.00733243	-2.55777	0.627215	0.497878	-0.129337	10	31702428	ZEB1	Body	opensea	Body-opensea		0.760664	0.573375	0.623441	0.518851	0.585414	0.498973	0.598616	0.44718	0.567941	0.451013
11737	cg06967316	-0.129107	0.166347	-5.64244	0.00023973	0.00023973	0.871477	0.230901	0.101794	-0.129107	5	131993853	IL13	TSS200	shore	TSS200-shore	chr5:131991554-131992304	0.263318	0.116132	0.232057	0.103959	0.202852	0.084267	0.159021	0.102207	0.297258	0.102403
32758	cg20231576	-0.129073	0.433913	-2.29735	0.0451996	0.0451996	-4.33374	0.49845	0.369377	-0.129073	14	68110618	ARG2	Body	opensea	Body-opensea		0.500759	0.48428	0.432837	0.391004	0.53956	0.337549	0.371395	0.242066	0.647696	0.391986
40238	cg25676030	-0.129042	0.206367	-2.61516	0.0264104	0.0264104	-3.81841	0.270888	0.141846	-0.129042	3	4946693	BHLHE40-AS1	Body	opensea	Body-opensea		0.458089	0.190346	0.277031	0.174221	0.240077	0.115676	0.168262	0.0786305	0.210981	0.150356
34675	cg21614618	-0.128966	0.358918	-3.85154	0.00338538	0.00338538	-1.78547	0.423401	0.294435	-0.128966	2	182145887	LOC101927156	Body	opensea	Body-opensea		0.389103	0.392006	0.400093	0.339458	0.434126	0.260728	0.40222	0.218754	0.491463	0.261228
33823	cg21015639	-0.128909	0.759028	-4.4581	0.00131249	0.00131249	-0.833731	0.823482	0.694573	-0.128909	1	97560282	DPYD-AS1	TSS1500	opensea	TSS1500-opensea		0.877633	0.762934	0.804697	0.639877	0.865523	0.732872	0.804131	0.679374	0.765429	0.657808
16120	cg09638286	-0.128862	0.14339	-4.38817	0.00146022	0.00146022	-0.940968	0.207821	0.0789592	-0.128862	14	67637569	GPHN	Body	opensea	Body-opensea		0.235531	0.116643	0.260038	0.046247	0.237667	0.0935732	0.099947	0.0444	0.205923	0.0939332
23103	cg13990947	-0.128688	0.339838	-3.10532	0.0115402	0.0115402	-3.00765	0.404182	0.275494	-0.128688	9	19128801	PLIN2	TSS1500	shore	TSS1500-shore	chr9:19127179-19127880	0.408081	0.352128	0.511217	0.332093	0.33621	0.233135	0.319456	0.209053	0.445946	0.251061
29896	cg18209318	-0.128589	0.440669	-2.73845	0.0214311	0.0214311	-3.61544	0.504964	0.376375	-0.128589	3	183231258	KLHL6	Body	opensea	Body-opensea		0.577455	0.37654	0.524798	0.501796	0.452157	0.321878	0.403148	0.274436	0.56726	0.407223
17091	cg10233311	-0.128462	0.71659	-2.43619	0.0357589	0.0357589	-4.11037	0.780821	0.652359	-0.128462	3	101656962		IGR	opensea	IGR-opensea		0.695726	0.740692	0.795348	0.547947	0.835873	0.556711	0.715295	0.633198	0.861863	0.783244
42980	cg27630210	-0.128297	0.587705	-6.37677	9.21753e-05	9.21753e-05	1.82105	0.651854	0.523557	-0.128297	6	15437506	JARID2	Body	opensea	Body-opensea		0.638855	0.536838	0.614531	0.555282	0.71637	0.520867	0.645956	0.478615	0.643557	0.526182
36726	cg23165415	-0.128046	0.335378	-3.45999	0.0063974	0.0063974	-2.42189	0.3994	0.271355	-0.128046	2	113557375		IGR	opensea	IGR-opensea		0.498809	0.327029	0.401838	0.24841	0.306388	0.270699	0.46118	0.233262	0.328787	0.277374
6396	cg03726693	-0.128026	0.760531	-3.0759	0.0121243	0.0121243	-3.05642	0.824544	0.696518	-0.128026	19	58315178		IGR	opensea	IGR-opensea		0.703245	0.629361	0.873809	0.731446	0.873689	0.700958	0.783338	0.780283	0.88864	0.640544
31778	cg19552108	-0.127952	0.227232	-5.77411	0.000200894	0.000200894	1.04775	0.291208	0.163255	-0.127952	11	78043590	GAB2	5'UTR	opensea	5'UTR-opensea		0.338956	0.125486	0.274173	0.237411	0.283554	0.171701	0.268821	0.142526	0.290535	0.139153
23881	cg14426785	-0.127907	0.587015	-4.28518	0.00171075	0.00171075	-1.10014	0.650969	0.523062	-0.127907	9	101876671	TGFBR1	Body	opensea	Body-opensea		0.740926	0.538898	0.694431	0.484443	0.572326	0.506157	0.615125	0.532484	0.632037	0.553327
17659	cg10569275	-0.127809	0.53687	-5.00708	0.000582071	0.000582071	-0.0166988	0.600775	0.472966	-0.127809	3	171065401	TNIK	Body	opensea	Body-opensea		0.648777	0.478653	0.588377	0.457367	0.627255	0.486225	0.50823	0.440274	0.631234	0.50231
11021	cg06545060	-0.127618	0.543064	-2.73062	0.0217172	0.0217172	-3.62836	0.606873	0.479254	-0.127618	7	116654897	ST7	Body	opensea	Body-opensea		0.601574	0.414932	0.643026	0.609252	0.573224	0.468873	0.49236	0.441326	0.724179	0.461889
11070	cg06584121	-0.12761	0.152179	-4.24214	0.00182858	0.00182858	-1.16709	0.215984	0.0883746	-0.12761	5	131993818	IL13	TSS200	shore	TSS200-shore	chr5:131991554-131992304	0.247631	0.130251	0.298075	0.103467	0.224474	0.0713723	0.121297	0.0514422	0.188444	0.0853406
39524	cg25157172	-0.127585	0.49972	-2.42557	0.0364069	0.0364069	-4.12757	0.563513	0.435928	-0.127585	2	231988403	HTR2B	Body	opensea	Body-opensea		0.702989	0.395304	0.513435	0.563462	0.557606	0.453275	0.491615	0.29602	0.551918	0.471577
16862	cg10087719	-0.127443	0.292523	-2.89522	0.0164381	0.0164381	-3.35606	0.356244	0.228801	-0.127443	7	129136030		IGR	opensea	IGR-opensea		0.442635	0.218558	0.384809	0.325769	0.359308	0.197444	0.225431	0.135343	0.369036	0.266893
17302	cg10364862	-0.127437	0.779104	-4.0353	0.00252741	0.00252741	-1.49223	0.842823	0.715386	-0.127437	16	11220376	CLEC16A	Body	opensea	Body-opensea		0.888855	0.637376	0.885917	0.755862	0.844846	0.666038	0.787505	0.734679	0.806988	0.782973
28966	cg17567203	-0.127399	0.800138	-6.24625	0.000108675	0.000108675	1.65817	0.863837	0.736438	-0.127399	2	23813966	KLHL29	Body	opensea	Body-opensea		0.837592	0.769131	0.895043	0.734207	0.915889	0.761537	0.838584	0.703604	0.832077	0.713713
16273	cg09732704	-0.127294	0.72086	-3.53702	0.00563688	0.00563688	-2.29563	0.784507	0.657213	-0.127294	16	11119401	CLEC16A	Body	opensea	Body-opensea		0.784059	0.665886	0.738274	0.744687	0.888695	0.589337	0.770097	0.680899	0.741412	0.605257
19188	cg11546475	-0.127277	0.657292	-3.13378	0.0110024	0.0110024	-2.96047	0.720931	0.593653	-0.127277	7	5733188	RNF216	Body	opensea	Body-opensea		0.66894	0.500239	0.758251	0.634395	0.829042	0.570222	0.639581	0.593813	0.70884	0.669598
10168	cg06016120	-0.127272	0.223524	-3.54542	0.00555981	0.00555981	-2.28188	0.28716	0.159888	-0.127272	3	5041728		IGR	opensea	IGR-opensea		0.384503	0.219317	0.270902	0.10616	0.295236	0.136267	0.185434	0.129833	0.299724	0.207862
7818	cg04610534	-0.127264	0.405903	-3.40583	0.00699539	0.00699539	-2.51092	0.469535	0.342271	-0.127264	10	94003053	CPEB3	TSS200	shelf	TSS200-shelf	chr10:93999131-94000015	0.421469	0.318709	0.528856	0.267776	0.423041	0.282782	0.471575	0.389803	0.502735	0.452287
18051	cg10809434	-0.127253	0.372023	-2.78565	0.0197847	0.0197847	-3.53746	0.435649	0.308396	-0.127253	16	27243530	NSMCE1	Body	opensea	Body-opensea		0.436753	0.296933	0.353937	0.178678	0.421878	0.261286	0.469876	0.428029	0.495802	0.377055
4031	cg02295831	-0.127067	0.519192	-2.69399	0.0231077	0.0231077	-3.68876	0.582725	0.455658	-0.127067	3	16416167	RFTN1	Body	opensea	Body-opensea		0.51033	0.446603	0.526329	0.365504	0.550229	0.414149	0.595525	0.497001	0.731214	0.555033
28728	cg17424516	-0.126973	0.282678	-4.39159	0.00145261	0.00145261	-0.93571	0.346165	0.219192	-0.126973	14	64458783	SYNE2	Body	opensea	Body-opensea		0.397848	0.294339	0.275595	0.199641	0.383986	0.18789	0.311132	0.178455	0.362263	0.235635
28178	cg17104283	-0.126955	0.219664	-3.08565	0.0119274	0.0119274	-3.04026	0.283141	0.156186	-0.126955	14	61946103	PRKCH	Body	opensea	Body-opensea		0.162591	0.152294	0.289976	0.0988628	0.32109	0.158135	0.237218	0.151888	0.404829	0.219751
34572	cg21548941	-0.126764	0.252871	-5.65816	0.000234693	0.000234693	0.892668	0.316253	0.189488	-0.126764	12	48275709	VDR	Body	opensea	Body-opensea		0.388169	0.211547	0.292012	0.170433	0.31737	0.147531	0.270073	0.217119	0.31364	0.200812
33696	cg20923498	-0.126743	0.406554	-2.8788	0.0169007	0.0169007	-3.38328	0.469925	0.343182	-0.126743	2	99096920	INPP4A	5'UTR	opensea	5'UTR-opensea		0.492944	0.407712	0.473667	0.350475	0.561597	0.32116	0.307264	0.279855	0.514156	0.35671
4221	cg02409090	-0.126723	0.601362	-2.5858	0.0277573	0.0277573	-3.86655	0.664723	0.538	-0.126723	6	709725		IGR	shore	IGR-shore	chr6:710834-711297	0.710584	0.627792	0.635344	0.476993	0.517365	0.458555	0.753149	0.607042	0.707174	0.519619
24670	cg14884895	-0.126334	0.811399	-2.82715	0.0184428	0.0184428	-3.4688	0.874566	0.748232	-0.126334	1	12538350	VPS13D	Body	opensea	Body-opensea		0.796273	0.644004	0.868129	0.729034	0.884307	0.681539	0.921851	0.891539	0.902271	0.795044
6972	cg04092414	-0.12612	0.583558	-2.43087	0.0360823	0.0360823	-4.119	0.646618	0.520498	-0.12612	2	113586408		IGR	opensea	IGR-opensea		0.761138	0.57472	0.718598	0.558307	0.595998	0.431917	0.630524	0.426974	0.526833	0.610574
36786	cg23213230	-0.126088	0.466952	-3.22969	0.00937227	0.00937227	-2.80163	0.529996	0.403908	-0.126088	13	50570091	TRIM13	TSS1500	shore	TSS1500-shore	chr13:50570375-50571643	0.519823	0.406572	0.491535	0.306029	0.440433	0.387727	0.576785	0.458092	0.621404	0.461122
28749	cg17439584	-0.126069	0.346212	-3.5037	0.00595364	0.00595364	-2.35019	0.409247	0.283178	-0.126069	8	74208341	RDH10	Body	shore	Body-shore	chr8:74206223-74208179	0.391602	0.291836	0.522384	0.342217	0.396113	0.263157	0.433554	0.271364	0.302582	0.247315
5714	cg03328204	-0.12596	0.520144	-2.39382	0.0384131	0.0384131	-4.17887	0.583124	0.457163	-0.12596	10	30303774	KIAA1462	3'UTR	opensea	3'UTR-opensea		0.504613	0.393729	0.656433	0.63882	0.632792	0.470916	0.584321	0.438061	0.537458	0.344291
24755	cg14931164	-0.125837	0.339757	-3.28601	0.0085328	0.0085328	-2.7085	0.402675	0.276838	-0.125837	3	140981361	PXYLP1	5'UTR	opensea	5'UTR-opensea		0.423447	0.272146	0.326775	0.323775	0.42362	0.177607	0.442182	0.385619	0.397352	0.225042
12870	cg07661835	-0.125699	0.249701	-3.14111	0.0108681	0.0108681	-2.94832	0.31255	0.186851	-0.125699	16	89163578	ACSF3	Body	shelf	Body-shelf	chr16:89167116-89167482	0.205068	0.214631	0.35508	0.113958	0.249721	0.144883	0.357465	0.241594	0.395416	0.219189
14986	cg08939481	-0.125513	0.49293	-3.36024	0.00754352	0.00754352	-2.58601	0.555687	0.430174	-0.125513	14	21494269	NDRG2	TSS1500	island	TSS1500-island	chr14:21492735-21494270	0.604145	0.54693	0.549704	0.314142	0.52415	0.422739	0.516746	0.444168	0.58369	0.422889
2391	cg01331923	-0.125353	0.598434	-3.64679	0.0047118	0.0047118	-2.11651	0.661111	0.535758	-0.125353	17	38604680	IGFBP4	Body	opensea	Body-opensea		0.582586	0.51972	0.774952	0.499445	0.696409	0.536627	0.635766	0.592551	0.615842	0.530446
13255	cg07906551	-0.125016	0.747492	-2.55465	0.0292615	0.0292615	-3.91753	0.81	0.684984	-0.125016	3	159614993	SCHIP1	3'UTR	opensea	3'UTR-opensea		0.870682	0.855974	0.733112	0.581677	0.824924	0.671537	0.794049	0.605881	0.827233	0.70985
2825	cg01587686	-0.12497	0.506391	-2.38666	0.0388808	0.0388808	-4.19043	0.568876	0.443906	-0.12497	5	129371294	CHSY3	Body	opensea	Body-opensea		0.676801	0.531623	0.525779	0.378423	0.619903	0.436502	0.61431	0.505125	0.407588	0.367857
1806	cg00996847	-0.124953	0.47769	-4.75474	0.000841303	0.000841303	-0.386668	0.540166	0.415214	-0.124953	1	59902528	FGGY	Body	opensea	Body-opensea		0.561328	0.498873	0.480604	0.371628	0.548195	0.416487	0.535434	0.373197	0.57527	0.415883
23844	cg14408428	-0.124911	0.303094	-2.7457	0.0211693	0.0211693	-3.60346	0.36555	0.240639	-0.124911	9	129593182	ZBTB43	5'UTR	shelf	5'UTR-shelf	chr9:129595357-129595584	0.390277	0.271536	0.306372	0.279751	0.306066	0.309272	0.337031	0.103573	0.488004	0.239061
8250	cg04875456	-0.124883	0.721306	-2.46548	0.0340304	0.0340304	-4.06286	0.783748	0.658864	-0.124883	2	208369879		IGR	opensea	IGR-opensea		0.631844	0.517321	0.829823	0.696848	0.767682	0.673414	0.824293	0.735886	0.865096	0.670852
2465	cg01371580	-0.124738	0.705123	-2.55702	0.0291448	0.0291448	-3.91367	0.767492	0.642754	-0.124738	9	131455643	SET	Body	shelf	Body-shelf	chr9:131450972-131452682	0.765632	0.750244	0.762168	0.493951	0.827423	0.654871	0.66149	0.607328	0.820746	0.707374
18821	cg11293126	-0.124673	0.830766	-3.06234	0.0124037	0.0124037	-3.07891	0.893103	0.76843	-0.124673	1	19465919	UBR4	Body	opensea	Body-opensea		0.895291	0.881413	0.88414	0.650874	0.90388	0.683828	0.915864	0.801013	0.866339	0.82502
5165	cg02981078	-0.124668	0.292519	-2.89658	0.0164006	0.0164006	-3.35381	0.354853	0.230185	-0.124668	12	88428011	C12orf29	TSS1500	shore	TSS1500-shore	chr12:88429105-88429606	0.232055	0.238501	0.398946	0.171114	0.430302	0.212951	0.274824	0.295399	0.438136	0.23296
31708	cg19499844	-0.12466	0.510385	-2.82746	0.0184334	0.0184334	-3.4683	0.572715	0.448055	-0.12466	10	112411456	RBM20	Body	opensea	Body-opensea		0.504934	0.323624	0.563389	0.379511	0.574759	0.457944	0.591459	0.515686	0.629036	0.563512
10829	cg06422009	-0.124592	0.51129	-2.2921	0.0456008	0.0456008	-4.34212	0.573587	0.448994	-0.124592	1	211667692	RD3	TSS1500	opensea	TSS1500-opensea		0.602587	0.427104	0.632177	0.403469	0.503046	0.38949	0.445769	0.609715	0.684353	0.415194
9695	cg05759347	-0.124486	0.422618	-3.8527	0.00337907	0.00337907	-1.7836	0.484861	0.360375	-0.124486	1	243416723	CEP170	5'UTR	shore	5'UTR-shore	chr1:243417741-243418775	0.424092	0.399009	0.494396	0.326207	0.536649	0.270581	0.445178	0.420664	0.523992	0.385417
42595	cg27365701	-0.124467	0.658857	-3.05975	0.0124577	0.0124577	-3.0832	0.721091	0.596624	-0.124467	12	89744150	DUSP6	Body	shore	Body-shore	chr12:89745168-89748144	0.645568	0.538731	0.701769	0.504627	0.808433	0.63266	0.674388	0.631678	0.775294	0.675424
25669	cg15530112	-0.124344	0.348794	-2.55739	0.0291265	0.0291265	-3.91306	0.410966	0.286622	-0.124344	14	53929908		IGR	opensea	IGR-opensea		0.391305	0.305696	0.389766	0.337417	0.516601	0.285052	0.490435	0.330552	0.26672	0.174392
23681	cg14304791	-0.124284	0.699627	-3.98142	0.00275231	0.00275231	-1.5778	0.761769	0.637486	-0.124284	5	35744663	SPEF2	Body	opensea	Body-opensea		0.721797	0.714302	0.820069	0.67456	0.748566	0.578789	0.781421	0.657074	0.736992	0.562702
13520	cg08074805	-0.124218	0.348646	-2.52549	0.0307431	0.0307431	-3.96516	0.410755	0.286537	-0.124218	6	15077721		IGR	opensea	IGR-opensea		0.57434	0.38509	0.358671	0.324873	0.317	0.215149	0.385939	0.236829	0.417825	0.270745
12876	cg07665575	-0.124169	0.434021	-3.92271	0.00302149	0.00302149	-1.67143	0.496105	0.371936	-0.124169	11	36593893	RAG1	5'UTR	opensea	5'UTR-opensea		0.475833	0.42175	0.559674	0.332367	0.553163	0.338038	0.489758	0.356606	0.402098	0.41092
34147	cg21241410	-0.124144	0.257293	-2.37757	0.0394822	0.0394822	-4.20508	0.319365	0.195221	-0.124144	2	43267816		IGR	opensea	IGR-opensea		0.415046	0.27137	0.30368	0.235023	0.408273	0.251472	0.298874	0.120437	0.170953	0.0978051
34846	cg21734781	-0.124059	0.3293	-4.04021	0.00250789	0.00250789	-1.48444	0.391329	0.26727	-0.124059	3	29297895		IGR	opensea	IGR-opensea		0.483361	0.337942	0.39029	0.278036	0.335278	0.265783	0.353178	0.246199	0.394539	0.20839
36547	cg23039471	-0.123759	0.238201	-6.47412	8.16392e-05	8.16392e-05	1.94089	0.30008	0.176321	-0.123759	14	64932782	AKAP5	5'UTR	shore	5'UTR-shore	chr14:64931879-64932542	0.315027	0.167278	0.278437	0.20082	0.303512	0.137996	0.340704	0.156711	0.262721	0.2188
12323	cg07324172	-0.123536	0.5653	-2.47868	0.0332788	0.0332788	-4.04141	0.627068	0.503532	-0.123536	4	153303509	FBXW7	5'UTR	opensea	5'UTR-opensea		0.545682	0.478227	0.716883	0.452742	0.611415	0.505987	0.760992	0.588508	0.500369	0.492196
11036	cg06555256	-0.123322	0.40276	-5.40764	0.000330518	0.000330518	0.550522	0.464421	0.341098	-0.123322	3	66405978	SLC25A26	Body	opensea	Body-opensea		0.518432	0.345697	0.482409	0.356622	0.47985	0.379123	0.439199	0.327171	0.402212	0.29688
24645	cg14871678	-0.123227	0.488127	-2.96693	0.0145646	0.0145646	-3.23717	0.549741	0.426514	-0.123227	7	92241485	CDK6	3'UTR	opensea	3'UTR-opensea		0.461871	0.439743	0.556557	0.453516	0.706225	0.421524	0.555144	0.427787	0.468906	0.389999
453	cg00258692	-0.123122	0.364438	-2.90374	0.0162035	0.0162035	-3.34195	0.425999	0.302877	-0.123122	9	15511667	PSIP1	TSS1500	shore	TSS1500-shore	chr9:15510176-15511338	0.371969	0.375295	0.480074	0.205594	0.456012	0.260666	0.497788	0.36674	0.324152	0.306092
42606	cg27370392	-0.123112	0.620387	-2.61514	0.026411	0.026411	-3.81844	0.681943	0.558831	-0.123112	20	39715734	TOP1	Body	opensea	Body-opensea		0.79578	0.584083	0.751836	0.605627	0.676021	0.568916	0.521977	0.4796	0.6641	0.555927
464	cg00264650	-0.123039	0.641479	-2.92042	0.0157535	0.0157535	-3.3143	0.702999	0.57996	-0.123039	9	22030259	CDKN2B-AS1	Body	opensea	Body-opensea		0.593522	0.575289	0.678248	0.555321	0.748461	0.533753	0.840358	0.5979	0.654406	0.637536
6003	cg03504731	-0.122876	0.735458	-2.66136	0.0244211	0.0244211	-3.74248	0.796896	0.67402	-0.122876	1	231410081	GNPAT	Body	opensea	Body-opensea		0.825569	0.712145	0.801894	0.555747	0.737297	0.586442	0.742644	0.758837	0.877074	0.756928
18400	cg11037382	-0.122806	0.72146	-4.02639	0.00256321	0.00256321	-1.50635	0.782863	0.660057	-0.122806	13	100066368		IGR	opensea	IGR-opensea		0.842708	0.657573	0.812151	0.640378	0.688302	0.601537	0.759961	0.70312	0.811194	0.697679
35636	cg22344918	-0.122693	0.404525	-3.71505	0.00421774	0.00421774	-2.00569	0.465871	0.343178	-0.122693	10	17104731	CUBN	Body	opensea	Body-opensea		0.403206	0.372535	0.429614	0.364332	0.517052	0.245221	0.441674	0.362566	0.53781	0.371237
22938	cg13901779	-0.122558	0.730359	-3.76041	0.00391962	0.00391962	-1.9323	0.791639	0.66908	-0.122558	6	135506633	MYB	Body	shelf	Body-shelf	chr6:135501988-135504245	0.828856	0.609487	0.704807	0.677748	0.868233	0.743562	0.778561	0.671284	0.777736	0.643321
24698	cg14902267	-0.122557	0.532795	-4.2737	0.00174139	0.00174139	-1.11799	0.594074	0.471517	-0.122557	22	23923610	IGLL1	TSS1500	opensea	TSS1500-opensea		0.628436	0.406872	0.648967	0.527936	0.602288	0.473314	0.582171	0.46892	0.508509	0.480541
36821	cg23232873	-0.122421	0.643014	-2.37755	0.0394834	0.0394834	-4.20511	0.704225	0.581804	-0.122421	1	113819171		IGR	opensea	IGR-opensea		0.572671	0.477405	0.798993	0.714772	0.728821	0.63314	0.731315	0.516333	0.689322	0.567369
14998	cg08945443	-0.122346	0.51275	-3.26111	0.00889389	0.00889389	-2.74965	0.573923	0.451577	-0.122346	10	75193254	ZMYND17	5'UTR	opensea	5'UTR-opensea		0.556221	0.426812	0.687113	0.441195	0.519074	0.505461	0.474781	0.451984	0.632425	0.432431
2615	cg01461254	-0.122315	0.554187	-4.6869	0.000930344	0.000930344	-0.487775	0.615344	0.493029	-0.122315	12	2944306	NRIP2	TSS200	opensea	TSS200-opensea		0.602135	0.532567	0.627662	0.44365	0.582389	0.428283	0.611957	0.498991	0.652579	0.561656
23650	cg14286456	-0.122275	0.54588	-3.12054	0.0112494	0.0112494	-2.98242	0.607017	0.484743	-0.122275	1	8570225	RERE	Body	opensea	Body-opensea		0.524959	0.426481	0.542466	0.426659	0.708033	0.505218	0.60283	0.509261	0.656798	0.556094
9103	cg05366453	-0.122234	0.119124	-3.12803	0.0111089	0.0111089	-2.97	0.180241	0.0580077	-0.122234	10	111829665	ADD3	5'UTR	opensea	5'UTR-opensea		0.314128	0.133181	0.148617	0.0719118	0.125161	0.00343599	0.113587	0.0469718	0.199714	0.0345372
10495	cg06219086	-0.122201	0.456138	-2.25332	0.0486734	0.0486734	-4.40385	0.517238	0.395037	-0.122201	2	64871588	SERTAD2	5'UTR	opensea	5'UTR-opensea		0.488115	0.25183	0.476509	0.466612	0.570926	0.327772	0.412939	0.462294	0.637703	0.466679
3595	cg02059384	-0.122035	0.703241	-3.65656	0.00463759	0.00463759	-2.10064	0.764259	0.642224	-0.122035	15	75464203		IGR	opensea	IGR-opensea		0.79685	0.63354	0.749968	0.55873	0.684979	0.669124	0.79089	0.616086	0.798606	0.733639
39707	cg25292098	-0.12196	0.559422	-2.39086	0.0386057	0.0386057	-4.18365	0.620402	0.498442	-0.12196	20	31446183	EFCAB8	TSS1500	opensea	TSS1500-opensea		0.69424	0.668028	0.599751	0.538114	0.619831	0.46899	0.538185	0.381289	0.650005	0.435791
5825	cg03390829	-0.121895	0.330996	-3.74403	0.00402465	0.00402465	-1.95878	0.391943	0.270048	-0.121895	1	51734196	RNF11	Body	opensea	Body-opensea		0.411171	0.340688	0.489702	0.236705	0.334486	0.292873	0.38086	0.260189	0.343499	0.219786
31145	cg19092130	-0.121874	0.457392	-2.47863	0.0332817	0.0332817	-4.0415	0.518329	0.396455	-0.121874	13	25642895		IGR	shore	IGR-shore	chr13:25643112-25643562	0.544637	0.4318	0.408703	0.339178	0.586957	0.342356	0.586465	0.328111	0.464882	0.540829
11794	cg07004285	-0.121824	0.252872	-3.32946	0.00793852	0.00793852	-2.63677	0.313784	0.19196	-0.121824	9	137168502		IGR	opensea	IGR-opensea		0.221788	0.105979	0.26959	0.190418	0.373059	0.259047	0.319473	0.219058	0.38501	0.185299
23568	cg14239540	-0.121722	0.259091	-3.07564	0.0121297	0.0121297	-3.05686	0.319952	0.19823	-0.121722	15	102215383	TARSL2	Body	opensea	Body-opensea		0.452956	0.272465	0.289029	0.2467	0.316161	0.144176	0.270832	0.181218	0.270779	0.14659
2432	cg01355089	-0.121653	0.491157	-2.97933	0.0142634	0.0142634	-3.21661	0.551983	0.43033	-0.121653	1	93495018		IGR	opensea	IGR-opensea		0.555034	0.451986	0.573481	0.342542	0.479054	0.391782	0.543763	0.394695	0.608583	0.570644
34633	cg21587756	-0.121376	0.658084	-2.48572	0.0328845	0.0328845	-4.02996	0.718772	0.597396	-0.121376	1	240253726	FMN2	TSS1500	shore	TSS1500-shore	chr1:240254959-240257063	0.688395	0.557296	0.849182	0.606786	0.816	0.583597	0.670497	0.653504	0.569785	0.585799
8004	cg04728805	-0.121326	0.522748	-3.20941	0.00969486	0.00969486	-2.83519	0.583411	0.462085	-0.121326	5	137675030	FAM53C	5'UTR	shore	5'UTR-shore	chr5:137673380-137674328	0.546405	0.396279	0.537559	0.374347	0.595733	0.511757	0.582315	0.462767	0.655042	0.565276
34576	cg21552276	-0.12123	0.730991	-3.14649	0.0107706	0.0107706	-2.9394	0.791605	0.670376	-0.12123	8	74373509	STAU2	Body	opensea	Body-opensea		0.835115	0.761147	0.801144	0.687851	0.812834	0.652137	0.822304	0.688297	0.686631	0.562447
37416	cg23646614	-0.121103	0.147801	-3.76467	0.00389276	0.00389276	-1.92541	0.208353	0.0872501	-0.121103	11	48083100	PTPRJ	Body	opensea	Body-opensea		0.298104	0.12272	0.226914	0.0784419	0.24582	0.0926831	0.103705	0.0694827	0.167222	0.0729229
24275	cg14645898	-0.120967	0.314771	-4.52296	0.0011896	0.0011896	-0.734892	0.375254	0.254287	-0.120967	20	5623263		IGR	opensea	IGR-opensea		0.370336	0.317034	0.391573	0.268987	0.42309	0.224247	0.291107	0.238336	0.400164	0.222832
34430	cg21452194	-0.120955	0.249559	-2.54541	0.0297236	0.0297236	-3.93265	0.310036	0.189082	-0.120955	15	38983690		IGR	opensea	IGR-opensea		0.332387	0.179155	0.379549	0.285494	0.41169	0.204834	0.166234	0.15085	0.260321	0.125076
29709	cg18090487	-0.120849	0.486494	-2.78382	0.0198462	0.0198462	-3.54049	0.546919	0.42607	-0.120849	13	43151796	TNFSF11	Body	shelf	Body-shelf	chr13:43148277-43149282	0.526985	0.462169	0.715288	0.421757	0.461715	0.453772	0.535483	0.362594	0.495124	0.430055
17634	cg10555744	-0.120814	0.577945	-4.08021	0.00235474	0.00235474	-1.42117	0.638351	0.517538	-0.120814	1	25946258	MAN1C1	Body	shore	Body-shore	chr1:25944099-25944772	0.599617	0.517962	0.614945	0.568352	0.610055	0.476006	0.617308	0.498139	0.749832	0.52723
21247	cg12832157	-0.120726	0.285333	-2.9479	0.0150395	0.0150395	-3.26872	0.345696	0.22497	-0.120726	3	4885491	ITPR1	Body	opensea	Body-opensea		0.253187	0.18058	0.379994	0.16401	0.364043	0.155583	0.376418	0.351421	0.354836	0.273254
29445	cg17898580	-0.120676	0.598824	-2.65466	0.0247003	0.0247003	-3.75351	0.659162	0.538486	-0.120676	6	42584492	UBR2	Body	opensea	Body-opensea		0.710313	0.657842	0.768175	0.562494	0.628183	0.534401	0.584809	0.489274	0.604331	0.448421
27254	cg16517298	-0.120428	0.642699	-2.56225	0.0288873	0.0288873	-3.9051	0.702913	0.582485	-0.120428	1	230413174	GALNT2	Body	shelf	Body-shelf	chr1:230415342-230415689	0.552398	0.585051	0.74962	0.473516	0.755014	0.60806	0.66831	0.602545	0.789225	0.643255
5121	cg02955262	-0.120343	0.56849	-2.86703	0.0172403	0.0172403	-3.40278	0.628662	0.508319	-0.120343	12	39302027		IGR	shore	IGR-shore	chr12:39300469-39300680	0.540069	0.552849	0.675594	0.358734	0.61733	0.541628	0.631174	0.519689	0.679142	0.568694
31950	cg19681897	-0.120343	0.708452	-3.39382	0.00713568	0.00713568	-2.53069	0.768624	0.648281	-0.120343	1	234352112	SLC35F3	Body	shore	Body-shore	chr1:234349884-234350471	0.638884	0.669724	0.797842	0.664869	0.776474	0.692817	0.78961	0.618827	0.840308	0.595169
38546	cg24475510	-0.120155	0.373051	-2.32679	0.0430131	0.0430131	-4.28666	0.433129	0.312974	-0.120155	4	11507015		IGR	opensea	IGR-opensea		0.495426	0.393029	0.480563	0.245965	0.481307	0.427353	0.40033	0.306929	0.308017	0.191592
28042	cg17026484	-0.120122	0.182607	-4.90575	0.000674122	0.000674122	-0.164105	0.242668	0.122546	-0.120122	8	129325240		IGR	opensea	IGR-opensea		0.270785	0.17663	0.30986	0.133523	0.213263	0.107706	0.230943	0.0982055	0.188486	0.0966646
10295	cg06094436	-0.120029	0.651587	-3.78278	0.00378079	0.00378079	-1.89617	0.711602	0.591572	-0.120029	11	43157899		IGR	opensea	IGR-opensea		0.757869	0.66003	0.635607	0.635882	0.679279	0.520366	0.751029	0.575433	0.734224	0.566149
4235	cg02418306	-0.119827	0.225667	-2.98223	0.0141939	0.0141939	-3.2118	0.28558	0.165753	-0.119827	2	74206368	DGUOK-AS1	Body	opensea	Body-opensea		0.196163	0.207628	0.371314	0.0962929	0.347442	0.184926	0.186812	0.149433	0.326171	0.190485
8516	cg05022368	-0.119825	0.357017	-3.20353	0.00979057	0.00979057	-2.84492	0.416929	0.297105	-0.119825	8	38858552	ADAM9	Body	shelf	Body-shelf	chr8:38853700-38855116	0.497398	0.360414	0.472147	0.329613	0.392303	0.323306	0.320653	0.222721	0.402146	0.249469
28161	cg17093684	-0.119672	0.606712	-2.96894	0.0145152	0.0145152	-3.23383	0.666548	0.546876	-0.119672	7	4838902	RADIL	3'UTR	opensea	3'UTR-opensea		0.598593	0.559645	0.735442	0.587429	0.714347	0.562236	0.740702	0.544122	0.543655	0.480945
26379	cg15979932	-0.119577	0.489167	-2.30831	0.0443732	0.0443732	-4.31623	0.548955	0.429378	-0.119577	17	55980107	CUEDC1	5'UTR	opensea	5'UTR-opensea		0.629141	0.44029	0.374103	0.327261	0.619622	0.443155	0.576071	0.405382	0.545841	0.530805
7583	cg04473346	-0.119569	0.327727	-4.03657	0.00252232	0.00252232	-1.49021	0.387512	0.267943	-0.119569	6	10643875		IGR	opensea	IGR-opensea		0.44805	0.230797	0.326645	0.279477	0.346847	0.21161	0.396993	0.274535	0.419026	0.343295
33530	cg20804005	-0.119499	0.771921	-4.20707	0.00193095	0.00193095	-1.22183	0.83167	0.712171	-0.119499	22	30591379		IGR	opensea	IGR-opensea		0.868835	0.798443	0.84423	0.706226	0.840506	0.746757	0.792692	0.656062	0.812088	0.653369
4773	cg02747184	-0.119452	0.502915	-2.26909	0.0473999	0.0473999	-4.37877	0.562641	0.443189	-0.119452	3	71422467	FOXP1	5'UTR	opensea	5'UTR-opensea		0.397969	0.454103	0.574833	0.315235	0.664815	0.440682	0.597744	0.460188	0.577842	0.545736
10942	cg06495803	-0.1194	0.507308	-3.17241	0.0103133	0.0103133	-2.89645	0.567008	0.447609	-0.1194	12	6553489	CD27	TSS1500	opensea	TSS1500-opensea		0.483101	0.449304	0.515105	0.370655	0.603763	0.472054	0.558807	0.512551	0.674265	0.433479
32624	cg20122161	-0.119351	0.732821	-3.48763	0.00611296	0.00611296	-2.37653	0.792497	0.673146	-0.119351	4	2592814		IGR	opensea	IGR-opensea		0.789189	0.578599	0.827079	0.702473	0.820307	0.660649	0.689045	0.714646	0.836864	0.709362
9521	cg05630470	-0.11931	0.708194	-2.32005	0.0435043	0.0435043	-4.29745	0.767849	0.648538	-0.11931	12	48882904	C12orf54	Body	opensea	Body-opensea		0.85	0.747748	0.630059	0.563508	0.705452	0.599574	0.859631	0.71379	0.794102	0.618073
16674	cg09978533	-0.119306	0.486471	-2.31506	0.0438711	0.0438711	-4.30543	0.546125	0.426818	-0.119306	22	46465160		IGR	shore	IGR-shore	chr22:46465976-46468528	0.383485	0.320147	0.622701	0.514279	0.571535	0.402027	0.599469	0.508813	0.553434	0.388825
28166	cg17094923	-0.119267	0.334914	-3.86612	0.00330726	0.00330726	-1.76206	0.394548	0.275281	-0.119267	5	55903333	C5orf67	TSS1500	opensea	TSS1500-opensea		0.395229	0.236431	0.3557	0.245156	0.411594	0.198322	0.382749	0.360598	0.427465	0.335896
29208	cg17740822	-0.119251	0.333051	-3.08208	0.0119991	0.0119991	-3.04618	0.392677	0.273426	-0.119251	12	89744609	DUSP6	Body	shore	Body-shore	chr12:89745168-89748144	0.324939	0.188233	0.464956	0.297249	0.426795	0.287825	0.287829	0.291276	0.458865	0.302545
37581	cg23760945	-0.119234	0.403637	-2.77943	0.0199941	0.0199941	-3.54774	0.463254	0.34402	-0.119234	19	11665140	ELOF1	Body	opensea	Body-opensea		0.428623	0.321413	0.581803	0.369721	0.373534	0.406585	0.410588	0.251432	0.521724	0.370951
9497	cg05616465	-0.119205	0.404159	-2.73028	0.0217295	0.0217295	-3.62891	0.463761	0.344556	-0.119205	22	29197865	XBP1	TSS1500	shore	TSS1500-shore	chr22:29196082-29196962	0.554861	0.335005	0.400951	0.309993	0.4486	0.234119	0.403964	0.391619	0.510431	0.452046
40162	cg25617952	-0.119092	0.526248	-2.42182	0.0366381	0.0366381	-4.13363	0.585794	0.466702	-0.119092	2	173421844	PDK1	Body	shore	Body-shore	chr2:173420200-173421443	0.59192	0.415827	0.566959	0.433718	0.538169	0.333811	0.553854	0.554108	0.678067	0.596047
9590	cg05678733	-0.118996	0.553883	-2.30952	0.0442828	0.0442828	-4.3143	0.613381	0.494385	-0.118996	5	43010511		IGR	opensea	IGR-opensea		0.479684	0.433828	0.74218	0.539924	0.576687	0.420559	0.651766	0.613677	0.616588	0.463937
36672	cg23120101	-0.118863	0.194038	-2.67793	0.0237451	0.0237451	-3.71522	0.25347	0.134607	-0.118863	5	112617123	MCC	Body	opensea	Body-opensea		0.390545	0.147838	0.300365	0.130192	0.276162	0.158604	0.113902	0.107336	0.186374	0.129063
30718	cg18777299	-0.118851	0.239439	-3.85982	0.00334077	0.00334077	-1.77217	0.298865	0.180014	-0.118851	4	26994740	STIM2	Body	opensea	Body-opensea		0.301416	0.182239	0.303237	0.216469	0.336745	0.128533	0.200701	0.140481	0.352225	0.232347
20909	cg12624641	-0.118767	0.504518	-5.27736	0.000396317	0.000396317	0.368753	0.563901	0.445134	-0.118767	14	90420569	C14orf143	Body	shore	Body-shore	chr14:90420900-90421175	0.539675	0.388627	0.552295	0.446447	0.527028	0.502983	0.608828	0.436875	0.591679	0.450742
1715	cg00945666	-0.118672	0.435731	-4.37174	0.00149744	0.00149744	-0.966269	0.495067	0.376395	-0.118672	1	160990265	F11R	Body	shore	Body-shore	chr1:160990718-160991225	0.468562	0.347153	0.498042	0.409299	0.487726	0.352793	0.430295	0.374094	0.590709	0.398636
8203	cg04852770	-0.118609	0.203275	-3.36401	0.00749654	0.00749654	-2.57979	0.26258	0.143971	-0.118609	5	88593086		IGR	opensea	IGR-opensea		0.239415	0.122231	0.276583	0.147125	0.269548	0.178355	0.181328	0.054668	0.346025	0.217473
40937	cg26190759	-0.118597	0.815631	-2.47732	0.0333556	0.0333556	-4.04363	0.87493	0.756333	-0.118597	17	42898112	GJC1	5'UTR	opensea	5'UTR-opensea		0.968432	0.770705	0.878754	0.689492	0.813688	0.782565	0.913573	0.890993	0.800204	0.647908
32794	cg20261478	-0.118422	0.798464	-2.99885	0.0138019	0.0138019	-3.18422	0.857675	0.739254	-0.118422	2	74556066	SLC4A5	5'UTR	opensea	5'UTR-opensea		0.870692	0.792655	0.865849	0.761211	0.885107	0.774958	0.910746	0.605813	0.755982	0.761632
33238	cg20587236	-0.118373	0.546554	-2.50253	0.0319624	0.0319624	-4.00261	0.605741	0.487367	-0.118373	12	109900956	KCTD10	Body	opensea	Body-opensea		0.584352	0.460231	0.510152	0.497933	0.537724	0.434646	0.609751	0.506269	0.786724	0.537759
42565	cg27348627	-0.118365	0.450494	-3.44181	0.00659201	0.00659201	-2.45175	0.509677	0.391312	-0.118365	14	61714559		IGR	opensea	IGR-opensea		0.527797	0.321995	0.510016	0.497668	0.483279	0.36822	0.58477	0.384911	0.442522	0.383767
33363	cg20687242	-0.118362	0.269302	-2.7946	0.0194871	0.0194871	-3.52265	0.328483	0.210121	-0.118362	12	54653427	CBX5	TSS200	opensea	TSS200-opensea		0.220396	0.192634	0.283108	0.212974	0.388182	0.152162	0.31905	0.181609	0.431676	0.311226
1286	cg00705542	-0.118144	0.371143	-2.53075	0.0304708	0.0304708	-3.95659	0.430215	0.312071	-0.118144	6	128826083	PTPRK	5'UTR	opensea	5'UTR-opensea		0.5574	0.326564	0.458847	0.387982	0.46002	0.293871	0.334666	0.212446	0.340146	0.339492
1591	cg00873414	-0.118132	0.352398	-2.59691	0.0272399	0.0272399	-3.84835	0.411464	0.293331	-0.118132	6	64281637	PTP4A1	TSS1500	shore	TSS1500-shore	chr6:64282151-64283736	0.390577	0.190938	0.387216	0.337965	0.349266	0.253209	0.36677	0.358966	0.56349	0.325579
23483	cg14194631	-0.118132	0.733789	-4.45744	0.00131382	0.00131382	-0.834749	0.792855	0.674723	-0.118132	14	62187266	HIF1A	Body	opensea	Body-opensea		0.753668	0.68634	0.804366	0.588746	0.763005	0.713155	0.791768	0.675073	0.851469	0.710302
28059	cg17034594	-0.118113	0.160288	-2.95092	0.0149631	0.0149631	-3.26372	0.219345	0.101232	-0.118113	13	97668191		IGR	opensea	IGR-opensea		0.228987	0.207427	0.320276	0.151486	0.210173	0.0509686	0.151131	0.0456135	0.186159	0.0506642
20853	cg12590902	-0.118093	0.555577	-3.54933	0.0055243	0.0055243	-2.27549	0.614624	0.496531	-0.118093	1	44771985	ERI3	Body	opensea	Body-opensea		0.551555	0.484884	0.67982	0.458925	0.621848	0.417359	0.584043	0.574062	0.635851	0.547423
12111	cg07199059	-0.118078	0.802843	-2.60861	0.0267049	0.0267049	-3.82915	0.861882	0.743804	-0.118078	3	188243862	LPP	Body	opensea	Body-opensea		0.875418	0.759958	0.876836	0.568389	0.842636	0.795477	0.905233	0.842483	0.809287	0.752713
33922	cg21080629	-0.117629	0.419248	-3.00242	0.0137191	0.0137191	-3.1783	0.478063	0.360434	-0.117629	8	66790715		IGR	opensea	IGR-opensea		0.535796	0.363483	0.490404	0.291754	0.507645	0.287895	0.442087	0.489624	0.414382	0.369413
617	cg00342310	-0.117625	0.74063	-2.79125	0.0195981	0.0195981	-3.5282	0.799442	0.681818	-0.117625	2	139262302	SPOPL	5'UTR	shelf	5'UTR-shelf	chr2:139259033-139259912	0.756086	0.60829	0.711219	0.672049	0.822368	0.711727	0.794761	0.784135	0.912777	0.632888
39050	cg24822462	-0.117582	0.575883	-2.87627	0.0169731	0.0169731	-3.38746	0.634673	0.517092	-0.117582	6	15097408		IGR	opensea	IGR-opensea		0.669998	0.547845	0.600152	0.595339	0.755063	0.497658	0.582994	0.428252	0.56516	0.516364
22987	cg13928613	-0.117573	0.393547	-3.79249	0.00372213	0.00372213	-1.88051	0.452334	0.33476	-0.117573	12	27614991		IGR	opensea	IGR-opensea		0.443622	0.427345	0.540719	0.302622	0.392655	0.31223	0.436788	0.316892	0.447885	0.314712
15617	cg09338041	-0.1175	0.198407	-2.5922	0.0274581	0.0274581	-3.85607	0.257158	0.139657	-0.1175	2	46294133	PRKCE	Body	opensea	Body-opensea		0.396837	0.203653	0.249687	0.187571	0.292926	0.147796	0.165912	0.0662323	0.180426	0.0930335
32074	cg19758372	-0.117127	0.618285	-3.35476	0.00761229	0.00761229	-2.59504	0.676848	0.559721	-0.117127	3	71180287	FOXP1	TSS200	opensea	TSS200-opensea		0.582736	0.531369	0.704058	0.615354	0.707039	0.457347	0.705708	0.607254	0.6847	0.587283
37885	cg23997434	-0.117049	0.696396	-2.67829	0.0237306	0.0237306	-3.71462	0.75492	0.637871	-0.117049	8	10208600	MSRA	Body	opensea	Body-opensea		0.765078	0.662367	0.7366	0.647546	0.68128	0.728967	0.721714	0.640581	0.86993	0.509893
41414	cg26508285	-0.117003	0.73988	-3.48775	0.00611171	0.00611171	-2.37633	0.798381	0.681378	-0.117003	10	3893463		IGR	opensea	IGR-opensea		0.839507	0.728829	0.773937	0.692375	0.766842	0.585435	0.732191	0.697206	0.87943	0.703046
34112	cg21212819	-0.116757	0.307712	-3.8825	0.00322171	0.00322171	-1.73578	0.366091	0.249334	-0.116757	2	125195905	CNTNAP5	Body	opensea	Body-opensea		0.378604	0.282512	0.3896	0.190757	0.409224	0.269047	0.314608	0.180605	0.338419	0.323747
4908	cg02831589	-0.11662	0.40019	-2.55953	0.0290211	0.0290211	-3.90956	0.4585	0.341881	-0.11662	2	46577358	EPAS1	Body	opensea	Body-opensea		0.525187	0.397775	0.412001	0.30491	0.574823	0.301765	0.339829	0.2864	0.440661	0.418554
24282	cg14649060	-0.116567	0.751342	-2.26619	0.0476316	0.0476316	-4.38339	0.809625	0.693058	-0.116567	4	140006649	ELF2	TSS1500	shore	TSS1500-shore	chr4:140004718-140005806	0.798644	0.704131	0.77599	0.559117	0.918283	0.723709	0.806881	0.847215	0.748328	0.631121
38450	cg24407596	-0.116515	0.719582	-2.68144	0.0236044	0.0236044	-3.70944	0.777839	0.661324	-0.116515	7	98718683	SMURF1	Body	opensea	Body-opensea		0.762828	0.568313	0.868597	0.72853	0.829185	0.67961	0.636437	0.675359	0.792148	0.654808
19548	cg11776985	-0.116512	0.695653	-2.50323	0.0319242	0.0319242	-4.00146	0.753909	0.637397	-0.116512	17	65720434	NOL11	Body	opensea	Body-opensea		0.696432	0.550386	0.701037	0.540931	0.863181	0.693534	0.748112	0.753684	0.760785	0.648451
38691	cg24580593	-0.116235	0.569061	-3.79408	0.0037126	0.0037126	-1.87794	0.627178	0.510943	-0.116235	5	131994061	IL13	Body	shore	Body-shore	chr5:131991554-131992304	0.666386	0.527808	0.622282	0.459962	0.547938	0.536963	0.628138	0.580678	0.671149	0.449305
6536	cg03822267	-0.11615	0.717853	-3.76379	0.00389829	0.00389829	-1.92683	0.775928	0.659778	-0.11615	6	44234126	NFKBIE	TSS1500	shore	TSS1500-shore	chr6:44232880-44233447	0.802795	0.700333	0.832239	0.583805	0.711912	0.663571	0.790047	0.726102	0.742647	0.625081
10642	cg06307459	-0.116135	0.433898	-4.59263	0.00107109	0.00107109	-0.629388	0.491966	0.375831	-0.116135	13	60709757	DIAPH3	Body	opensea	Body-opensea		0.538976	0.415119	0.46406	0.362318	0.431542	0.350288	0.548908	0.409136	0.476342	0.342292
34452	cg21468460	-0.116103	0.820936	-3.43051	0.00671597	0.00671597	-2.47032	0.878987	0.762885	-0.116103	14	25104869	GZMB	TSS1500	opensea	TSS1500-opensea		0.849372	0.750389	0.894352	0.630693	0.886981	0.834839	0.885048	0.786021	0.879184	0.812482
26814	cg16258767	-0.115922	0.788076	-2.64507	0.0251047	0.0251047	-3.76927	0.846038	0.730115	-0.115922	12	121324635	SPPL3	Body	opensea	Body-opensea		0.767283	0.656728	0.852416	0.717155	0.832372	0.627096	0.88799	0.85308	0.890126	0.796518
40307	cg25720969	-0.115843	0.652466	-2.75321	0.0209019	0.0209019	-3.59106	0.710388	0.594545	-0.115843	11	84763263	DLG2	Body	opensea	Body-opensea		0.786486	0.667445	0.729883	0.498923	0.59631	0.548358	0.732783	0.670921	0.706479	0.587079
9471	cg05598864	-0.115805	0.610333	-2.28412	0.0462169	0.0462169	-4.35484	0.668235	0.552431	-0.115805	22	44464449	PARVB	TSS1500	opensea	TSS1500-opensea		0.645269	0.602682	0.574412	0.452562	0.590448	0.53617	0.759411	0.507016	0.771638	0.663724
1559	cg00857282	-0.11573	0.177466	-5.33971	0.000363229	0.000363229	0.456063	0.235331	0.119601	-0.11573	6	16130727	MYLIP	Body	shore	Body-shore	chr6:16128992-16130023	0.161222	0.10369	0.251185	0.107038	0.226636	0.115671	0.258208	0.109489	0.279401	0.162115
14178	cg08464872	-0.115718	0.547454	-2.8501	0.0177407	0.0177407	-3.43081	0.605313	0.489595	-0.115718	11	6768632		IGR	opensea	IGR-opensea		0.650142	0.525992	0.595553	0.39815	0.608082	0.469177	0.603811	0.420469	0.568979	0.634189
11055	cg06569561	-0.115702	0.851907	-2.78716	0.0197343	0.0197343	-3.53496	0.909758	0.794056	-0.115702	2	136777134		IGR	opensea	IGR-opensea		0.945428	0.825186	0.929031	0.926717	0.927296	0.7473	0.859819	0.67041	0.887216	0.800669
42871	cg27557134	-0.115596	0.598378	-2.30387	0.044706	0.044706	-4.32332	0.656176	0.54058	-0.115596	1	34642345	C1orf94	5'UTR	shore	5'UTR-shore	chr1:34642382-34643024	0.578528	0.529217	0.801589	0.597395	0.677578	0.63951	0.654679	0.49509	0.568509	0.441689
30557	cg18670995	-0.115583	0.646877	-3.65497	0.00464956	0.00464956	-2.10322	0.704669	0.589086	-0.115583	12	69236105	MDM2	3'UTR	opensea	3'UTR-opensea		0.667484	0.540996	0.794432	0.595339	0.64953	0.671801	0.684702	0.562575	0.727197	0.574718
26012	cg15743985	-0.11557	0.789952	-2.69918	0.0229051	0.0229051	-3.6802	0.847737	0.732167	-0.11557	19	35819809	CD22	TSS1500	opensea	TSS1500-opensea		0.895418	0.722596	0.935594	0.617006	0.863428	0.754538	0.76134	0.820151	0.782901	0.746542
42065	cg26958839	-0.115525	0.510287	-3.31742	0.00809874	0.00809874	-2.65663	0.568049	0.452524	-0.115525	17	78637686	RPTOR	Body	opensea	Body-opensea		0.510384	0.406407	0.535214	0.432593	0.554237	0.438082	0.540947	0.486469	0.699464	0.499068
26760	cg16233797	-0.11552	0.775653	-3.0179	0.0133663	0.0133663	-3.15263	0.833413	0.717893	-0.11552	2	20001490		IGR	opensea	IGR-opensea		0.886396	0.755108	0.884934	0.637471	0.763364	0.725268	0.898068	0.766285	0.734305	0.705334
6499	cg03793818	-0.115478	0.549352	-3.33108	0.00791715	0.00791715	-2.63409	0.607091	0.491613	-0.115478	8	19727952		IGR	opensea	IGR-opensea		0.579195	0.544848	0.592252	0.466968	0.570124	0.51803	0.689759	0.546343	0.604124	0.381874
6728	cg03948182	-0.11541	0.589523	-2.66949	0.0240869	0.0240869	-3.7291	0.647228	0.531818	-0.11541	17	62348168		IGR	opensea	IGR-opensea		0.6894	0.609088	0.60438	0.506749	0.652409	0.56256	0.731748	0.576611	0.558201	0.404083
9603	cg05692711	-0.115362	0.477967	-2.66825	0.024138	0.024138	-3.73116	0.535648	0.420286	-0.115362	1	217353830		IGR	opensea	IGR-opensea		0.685984	0.411452	0.592046	0.411624	0.514656	0.407843	0.429462	0.434951	0.456095	0.435561
41850	cg26817092	-0.115327	0.525783	-2.57	0.0285107	0.0285107	-3.89243	0.583446	0.468119	-0.115327	5	40672805		IGR	opensea	IGR-opensea		0.52656	0.312342	0.584582	0.537621	0.593168	0.418563	0.573458	0.516801	0.639461	0.555268
26634	cg16149786	-0.115311	0.512065	-3.66123	0.00460252	0.00460252	-2.09305	0.569721	0.45441	-0.115311	1	67907035		IGR	opensea	IGR-opensea		0.616462	0.47713	0.617753	0.51931	0.580853	0.462708	0.483496	0.433447	0.550039	0.379454
20168	cg12160741	-0.115309	0.608298	-3.38456	0.00724574	0.00724574	-2.54593	0.665953	0.550644	-0.115309	14	105760556	BRF1	Body	opensea	Body-opensea		0.739603	0.581269	0.62652	0.472396	0.655241	0.599075	0.602246	0.601292	0.706156	0.499186
31997	cg19712663	-0.115293	0.400048	-3.56138	0.00541647	0.00541647	-2.2558	0.457695	0.342401	-0.115293	6	3371264	SLC22A23	Body	opensea	Body-opensea		0.531546	0.37772	0.427281	0.327573	0.483247	0.37543	0.348555	0.30829	0.497843	0.322993
15191	cg09077317	-0.115241	0.343069	-2.76476	0.0204969	0.0204969	-3.57198	0.400689	0.285449	-0.115241	3	37948694	CTDSPL	Body	opensea	Body-opensea		0.261126	0.261052	0.467706	0.383485	0.441749	0.229371	0.400488	0.301343	0.432378	0.251993
13221	cg07889938	-0.115097	0.215278	-4.51591	0.00120234	0.00120234	-0.745599	0.272827	0.15773	-0.115097	4	87855377	AFF1	TSS1500	shore	TSS1500-shore	chr4:87855873-87857204	0.292843	0.139875	0.288015	0.113896	0.259349	0.141235	0.21299	0.154568	0.310937	0.239075
14234	cg08499832	-0.115088	0.778235	-2.79821	0.0193686	0.0193686	-3.51669	0.835779	0.720692	-0.115088	3	2553187	CNTN4	5'UTR	opensea	5'UTR-opensea		0.758696	0.661205	0.870466	0.594942	0.846008	0.811768	0.854006	0.753364	0.84972	0.78218
10782	cg06391061	-0.114914	0.83457	-5.19093	0.000447642	0.000447642	0.246717	0.892027	0.777113	-0.114914	8	101545692	ANKRD46	5'UTR	opensea	5'UTR-opensea		0.914005	0.765619	0.93898	0.76532	0.916287	0.806479	0.86858	0.799289	0.822281	0.748857
35835	cg22511970	-0.11489	0.647041	-4.89463	0.000685132	0.000685132	-0.180376	0.704486	0.589596	-0.11489	2	207847521		IGR	opensea	IGR-opensea		0.767037	0.58744	0.732289	0.638854	0.6808	0.577932	0.669282	0.540886	0.673022	0.602868
9484	cg05609536	-0.114795	0.816541	-3.00706	0.0136123	0.0136123	-3.1706	0.873939	0.759144	-0.114795	19	41019285	SPTBN4	Body	island	Body-island	chr19:41018525-41019486	0.893724	0.825013	0.924783	0.688661	0.884098	0.838642	0.80818	0.786991	0.858907	0.656411
32720	cg20203405	-0.114773	0.541035	-2.43308	0.0359474	0.0359474	-4.11541	0.598422	0.483649	-0.114773	18	10122235		IGR	opensea	IGR-opensea		0.666514	0.436782	0.609622	0.566864	0.49454	0.345323	0.64878	0.557121	0.572654	0.512154
15947	cg09536176	-0.114759	0.355591	-2.69572	0.02304	0.02304	-3.68591	0.41297	0.298211	-0.114759	17	34222748		IGR	opensea	IGR-opensea		0.51868	0.356891	0.420694	0.362132	0.326177	0.261878	0.44524	0.315699	0.35406	0.194456
24858	cg14992777	-0.11466	0.268457	-2.32184	0.043373	0.043373	-4.29458	0.325787	0.211127	-0.11466	2	42879527	MTA3	Body	opensea	Body-opensea		0.350514	0.206239	0.22054	0.25079	0.313535	0.128359	0.253764	0.283177	0.490582	0.187068
39793	cg25360231	-0.114624	0.446866	-3.11668	0.0113223	0.0113223	-2.98881	0.504179	0.389554	-0.114624	11	123352536		IGR	opensea	IGR-opensea		0.49506	0.415954	0.507119	0.280189	0.428363	0.345544	0.549052	0.461909	0.541299	0.444175
20640	cg12462099	-0.114534	0.629236	-3.70518	0.00428569	0.00428569	-2.02168	0.686503	0.571968	-0.114534	1	16212825	MIR5096	Body	opensea	Body-opensea		0.691563	0.518975	0.626933	0.637649	0.69542	0.502339	0.745797	0.573414	0.6728	0.627465
15522	cg09289684	-0.11447	0.739896	-5.77517	0.000200609	0.000200609	1.04916	0.797131	0.682661	-0.11447	6	90676384	BACH2	Body	opensea	Body-opensea		0.81666	0.65797	0.809781	0.641111	0.830686	0.711864	0.741584	0.697696	0.786945	0.704664
25800	cg15613077	-0.114458	0.306716	-2.83176	0.0182995	0.0182995	-3.46117	0.363945	0.249487	-0.114458	5	95059438		IGR	opensea	IGR-opensea		0.412468	0.378644	0.314983	0.28542	0.387257	0.209034	0.327136	0.138971	0.377878	0.235365
30995	cg18977891	-0.114433	0.556664	-2.60432	0.0269	0.0269	-3.8362	0.61388	0.499447	-0.114433	8	134571813	ST3GAL1	5'UTR	opensea	5'UTR-opensea		0.596028	0.37967	0.59626	0.569752	0.660646	0.411025	0.637276	0.617846	0.57919	0.518941
30723	cg18780026	-0.114382	0.73461	-2.35588	0.0409538	0.0409538	-4.23997	0.791801	0.677419	-0.114382	3	193337076	OPA1-AS1	Body	opensea	Body-opensea		0.873092	0.667116	0.832831	0.545334	0.700857	0.648285	0.79665	0.711145	0.755577	0.815214
5622	cg03268293	-0.114365	0.687774	-2.8096	0.0189988	0.0189988	-3.49785	0.744957	0.630592	-0.114365	12	94070388	CRADD	TSS1500	shore	TSS1500-shore	chr12:94071293-94071655	0.776002	0.640325	0.60442	0.588452	0.784573	0.604929	0.7604	0.589881	0.799388	0.729372
10415	cg06173215	-0.114334	0.336167	-4.74628	0.000851899	0.000851899	-0.399245	0.393334	0.279	-0.114334	3	141747511	TFDP2	TSS200	opensea	TSS200-opensea		0.396818	0.25417	0.338118	0.315231	0.417127	0.215747	0.382648	0.324875	0.431958	0.284976
27334	cg16571137	-0.114109	0.640464	-2.61358	0.0264811	0.0264811	-3.821	0.697518	0.58341	-0.114109	6	90998241	BACH2	5'UTR	opensea	5'UTR-opensea		0.715845	0.480263	0.711808	0.50089	0.612845	0.577017	0.72772	0.664505	0.719375	0.694373
2328	cg01300317	-0.113951	0.737682	-2.27586	0.0468631	0.0468631	-4.36799	0.794658	0.680707	-0.113951	12	110316883	GLTP	Body	shore	Body-shore	chr12:110318011-110318778	0.761878	0.645412	0.891339	0.561557	0.855395	0.811414	0.738609	0.744012	0.726069	0.641139
38330	cg24317086	-0.113934	0.502634	-2.57835	0.0281099	0.0281099	-3.87875	0.559601	0.445667	-0.113934	15	93423542		IGR	shelf	IGR-shelf	chr15:93426151-93426751	0.505683	0.367457	0.484898	0.481083	0.547945	0.384134	0.55389	0.493473	0.705588	0.502187
31855	cg19613085	-0.113929	0.64346	-2.51819	0.0311258	0.0311258	-3.97708	0.700425	0.586495	-0.113929	17	1987946	SMG6	Body	opensea	Body-opensea		0.689386	0.563049	0.846494	0.702489	0.6934	0.564259	0.661712	0.573053	0.611133	0.529627
28380	cg17222682	-0.11391	0.702831	-3.41734	0.00686357	0.00686357	-2.49198	0.759786	0.645877	-0.11391	1	82147424		IGR	opensea	IGR-opensea		0.725528	0.594414	0.726738	0.688439	0.842888	0.674165	0.685495	0.599968	0.818282	0.672396
12527	cg07454365	-0.113745	0.61206	-4.85007	0.000731217	0.000731217	-0.245763	0.668932	0.555187	-0.113745	7	707796	PRKAR1B	Body	shelf	Body-shelf	chr7:710146-710630	0.651794	0.5409	0.675024	0.556584	0.74069	0.504585	0.624864	0.580334	0.652287	0.593533
15649	cg09357393	-0.11374	0.745172	-2.24212	0.0495976	0.0495976	-4.42162	0.802042	0.688302	-0.11374	8	83872077		IGR	opensea	IGR-opensea		0.775376	0.726623	0.755173	0.487201	0.874483	0.773976	0.790214	0.749039	0.814965	0.704671
6356	cg03708045	-0.113689	0.501773	-2.93718	0.0153141	0.0153141	-3.28651	0.558618	0.444929	-0.113689	8	48595620	KIAA0146	Body	opensea	Body-opensea		0.539103	0.461285	0.609732	0.48358	0.672256	0.455582	0.480528	0.36193	0.491469	0.462266
16350	cg09771595	-0.113587	0.198907	-2.78582	0.0197791	0.0197791	-3.53718	0.255701	0.142114	-0.113587	12	76353360		IGR	opensea	IGR-opensea		0.252548	0.180056	0.398367	0.142024	0.161923	0.18	0.206631	0.070748	0.259035	0.13774
39329	cg25010788	-0.113569	0.185962	-2.60713	0.0267721	0.0267721	-3.83158	0.242746	0.129178	-0.113569	1	31654453	NKAIN1	3'UTR	island	3'UTR-island	chr1:31654422-31654833	0.153674	0.0360348	0.220726	0.0565257	0.212168	0.162887	0.283621	0.183591	0.343542	0.20685
10810	cg06412763	-0.113566	0.643809	-2.4042	0.0377456	0.0377456	-4.16212	0.700592	0.587026	-0.113566	10	54516318		IGR	opensea	IGR-opensea		0.645392	0.507523	0.752577	0.60746	0.804269	0.658043	0.586558	0.50415	0.714165	0.657954
32786	cg20250779	-0.113522	0.497145	-2.43834	0.0356293	0.0356293	-4.10689	0.553906	0.440384	-0.113522	11	124823283	CCDC15	TSS1500	shore	TSS1500-shore	chr11:124823793-124824329	0.546014	0.480156	0.560381	0.269026	0.506691	0.526819	0.638861	0.490482	0.517585	0.435439
21733	cg13173254	-0.113476	0.196374	-2.86606	0.0172685	0.0172685	-3.40438	0.253112	0.139636	-0.113476	12	48276423	VDR	Body	opensea	Body-opensea		0.205813	0.0776765	0.313084	0.0573018	0.182972	0.118472	0.274689	0.221705	0.289001	0.223025
13679	cg08167085	-0.113457	0.428957	-3.04308	0.0128119	0.0128119	-3.11086	0.485685	0.372228	-0.113457	12	123211133		IGR	opensea	IGR-opensea		0.555081	0.365905	0.563596	0.388134	0.41448	0.307655	0.484508	0.451725	0.410762	0.347724
19788	cg11936700	-0.113372	0.833385	-2.27992	0.0465445	0.0465445	-4.36153	0.890071	0.776699	-0.113372	20	33037777	ITCH	Body	opensea	Body-opensea		0.861712	0.825914	0.898786	0.60876	0.898638	0.749329	0.932233	0.931848	0.858987	0.767645
3797	cg02174791	-0.113351	0.239675	-2.37342	0.0397595	0.0397595	-4.21176	0.29635	0.182999	-0.113351	11	22774556	GAS2	Body	opensea	Body-opensea		0.179392	0.22098	0.441482	0.202764	0.206379	0.118365	0.364794	0.164426	0.289703	0.208462
32438	cg20001775	-0.113311	0.825334	-4.05016	0.00246885	0.00246885	-1.46869	0.88199	0.768679	-0.113311	13	39211186		IGR	opensea	IGR-opensea		0.876759	0.829147	0.879299	0.695982	0.878758	0.82787	0.891636	0.792776	0.883498	0.697618
26688	cg16180120	-0.113148	0.746865	-3.17142	0.0103304	0.0103304	-2.89809	0.803439	0.690291	-0.113148	7	27784682	TAX1BP1	5'UTR	opensea	5'UTR-opensea		0.778106	0.622358	0.805262	0.629168	0.872307	0.783098	0.726017	0.702139	0.835506	0.714692
40509	cg25869078	-0.113141	0.514678	-2.69879	0.0229203	0.0229203	-3.68085	0.571249	0.458108	-0.113141	14	66085979	FUT8	5'UTR	opensea	5'UTR-opensea		0.674502	0.57014	0.592177	0.486613	0.53728	0.444108	0.560404	0.423432	0.491881	0.366247
30675	cg18749651	-0.113118	0.437148	-3.08624	0.0119155	0.0119155	-3.03927	0.493707	0.380589	-0.113118	6	90983935	BACH2	5'UTR	opensea	5'UTR-opensea		0.433613	0.415134	0.526973	0.371458	0.487739	0.258873	0.456273	0.430348	0.563937	0.427134
28833	cg17489908	-0.113054	0.193905	-3.83967	0.00345038	0.00345038	-1.80453	0.250432	0.137378	-0.113054	10	8101566	GATA3	Body	shore	Body-shore	chr10:8100384-8100768	0.275283	0.161291	0.338375	0.161202	0.263941	0.136494	0.177824	0.0881384	0.196739	0.139764
94	cg00048370	-0.112811	0.603575	-2.48696	0.0328155	0.0328155	-4.02794	0.65998	0.547169	-0.112811	6	164506939		IGR	opensea	IGR-opensea		0.735665	0.545002	0.636278	0.397637	0.667987	0.641258	0.622517	0.512687	0.637454	0.639263
42546	cg27335924	-0.112751	0.394433	-4.895	0.000684761	0.000684761	-0.179831	0.450809	0.338058	-0.112751	19	6588898	CD70	Body	shore	Body-shore	chr19:6590340-6591072	0.371161	0.368846	0.491759	0.311042	0.442934	0.315751	0.472679	0.36433	0.47551	0.33032
34783	cg21690560	-0.112719	0.72134	-3.26651	0.00881438	0.00881438	-2.74074	0.7777	0.664981	-0.112719	2	122130675	CLASP1	Body	opensea	Body-opensea		0.759316	0.593766	0.838408	0.752629	0.762119	0.646914	0.751983	0.736887	0.776674	0.594708
11199	cg06662144	-0.112706	0.605997	-3.75332	0.00396474	0.00396474	-1.94376	0.66235	0.549644	-0.112706	8	134696335		IGR	opensea	IGR-opensea		0.618102	0.489764	0.627167	0.624248	0.674324	0.517564	0.694559	0.609081	0.697595	0.507561
13141	cg07835594	-0.112704	0.457047	-2.54006	0.029994	0.029994	-3.94138	0.513399	0.400695	-0.112704	14	22475377		IGR	opensea	IGR-opensea		0.521909	0.47892	0.575979	0.244212	0.451788	0.442587	0.469959	0.379196	0.547359	0.458558
25420	cg15363920	-0.112614	0.539221	-2.81442	0.0188444	0.0188444	-3.48987	0.595528	0.482914	-0.112614	3	101504046	NXPE3	5'UTR	opensea	5'UTR-opensea		0.57259	0.556183	0.637154	0.373314	0.568875	0.42074	0.53443	0.516287	0.664591	0.548045
11017	cg06542282	-0.11258	0.696589	-2.44442	0.0352647	0.0352647	-4.09704	0.752879	0.640299	-0.11258	1	10600222	PEX14	Body	opensea	Body-opensea		0.895366	0.675836	0.780732	0.678083	0.791801	0.647262	0.64466	0.610605	0.651835	0.589707
35664	cg22370231	-0.112537	0.698393	-2.32918	0.0428401	0.0428401	-4.28283	0.754662	0.642125	-0.112537	14	88462612		IGR	shelf	IGR-shelf	chr14:88459118-88459689	0.788369	0.50951	0.761082	0.715379	0.78793	0.712594	0.660174	0.546479	0.775755	0.726663
876	cg00497023	-0.112516	0.696953	-2.68571	0.0234343	0.0234343	-3.70241	0.753211	0.640695	-0.112516	9	83025216		IGR	opensea	IGR-opensea		0.741138	0.702594	0.856604	0.522171	0.700868	0.708085	0.697443	0.600913	0.770003	0.66971
23746	cg14353148	-0.112487	0.590909	-2.43537	0.0358084	0.0358084	-4.1117	0.647152	0.534665	-0.112487	4	186306032		IGR	opensea	IGR-opensea		0.574077	0.517554	0.630124	0.444724	0.602118	0.498359	0.703046	0.522815	0.726398	0.689873
11992	cg07119830	-0.112479	0.512005	-2.37739	0.0394941	0.0394941	-4.20537	0.568245	0.455766	-0.112479	10	104412306	TRIM8	Body	opensea	Body-opensea		0.628945	0.511277	0.505622	0.391618	0.495049	0.404192	0.574097	0.595588	0.637511	0.376153
13709	cg08189198	-0.112454	0.692146	-3.19111	0.00999585	0.00999585	-2.86549	0.748373	0.63592	-0.112454	14	51290136	NIN	5'UTR	opensea	5'UTR-opensea		0.663925	0.603422	0.848018	0.663428	0.717774	0.598262	0.807072	0.688064	0.705079	0.626422
38870	cg24700316	-0.112425	0.395561	-2.6572	0.0245939	0.0245939	-3.74932	0.451773	0.339348	-0.112425	6	90943562	BACH2	5'UTR	opensea	5'UTR-opensea		0.450282	0.280805	0.51918	0.327888	0.374588	0.258226	0.392173	0.446721	0.522644	0.383102
2455	cg01366985	-0.112371	0.332531	-3.82766	0.00351754	0.00351754	-1.82386	0.388716	0.276345	-0.112371	6	25167695		IGR	opensea	IGR-opensea		0.388674	0.299681	0.38108	0.295009	0.319098	0.218706	0.420819	0.221632	0.433911	0.346699
13212	cg07881541	-0.112166	0.343779	-2.69335	0.0231328	0.0231328	-3.68982	0.399862	0.287696	-0.112166	3	53784508	CACNA1D	Body	opensea	Body-opensea		0.507513	0.363298	0.437806	0.35495	0.39328	0.267495	0.344231	0.22954	0.31648	0.223199
19895	cg12000343	-0.112162	0.238443	-2.40647	0.0376014	0.0376014	-4.15846	0.294524	0.182362	-0.112162	2	197029306	STK17B	5'UTR	opensea	5'UTR-opensea		0.322167	0.246048	0.268089	0.295144	0.186363	0.0718704	0.323963	0.130138	0.372039	0.168609
34344	cg21392047	-0.112078	0.790537	-2.60579	0.026833	0.026833	-3.83378	0.846576	0.734498	-0.112078	13	25033755	PARP4	Body	opensea	Body-opensea		0.92046	0.747675	0.794844	0.68181	0.910417	0.828596	0.887354	0.728122	0.719804	0.686286
32982	cg20407747	-0.112066	0.369422	-3.73759	0.00406675	0.00406675	-1.96919	0.425456	0.313389	-0.112066	8	59941881	TOX	Body	opensea	Body-opensea		0.441773	0.384968	0.389034	0.294194	0.375865	0.250113	0.475966	0.366329	0.44464	0.271342
28829	cg17485169	-0.111943	0.170826	-3.49265	0.00606271	0.00606271	-2.3683	0.226798	0.114855	-0.111943	20	45640978	EYA2	Body	opensea	Body-opensea		0.309543	0.112427	0.248337	0.159204	0.266168	0.113203	0.160844	0.0621985	0.149096	0.127243
24304	cg14663755	-0.111899	0.728375	-3.47419	0.00624958	0.00624958	-2.39858	0.784324	0.672425	-0.111899	11	35060226		IGR	opensea	IGR-opensea		0.839574	0.682817	0.826281	0.634301	0.817741	0.669319	0.755426	0.739014	0.682599	0.636674
20279	cg12229459	-0.111849	0.436592	-3.26818	0.0087898	0.0087898	-2.73797	0.492516	0.380667	-0.111849	6	145233743		IGR	opensea	IGR-opensea		0.507062	0.334949	0.460677	0.336371	0.542796	0.332159	0.432513	0.407732	0.519534	0.492124
13481	cg08049391	-0.11168	0.239128	-3.40059	0.00705618	0.00705618	-2.51954	0.294968	0.183288	-0.11168	17	68119473	KCNJ16	5'UTR	opensea	5'UTR-opensea		0.404365	0.206896	0.312935	0.186268	0.301816	0.217832	0.230135	0.167081	0.22559	0.138364
25170	cg15202169	-0.111565	0.687597	-2.67938	0.023687	0.023687	-3.71283	0.743379	0.631814	-0.111565	6	135482465		IGR	opensea	IGR-opensea		0.777333	0.673262	0.811795	0.552098	0.774761	0.709093	0.650978	0.54367	0.702029	0.680946
11424	cg06791501	-0.111429	0.385364	-3.29518	0.00840372	0.00840372	-2.69336	0.441079	0.32965	-0.111429	3	140962210	PXYLP1	5'UTR	opensea	5'UTR-opensea		0.409277	0.21413	0.448707	0.3631	0.518406	0.327902	0.399144	0.366193	0.429859	0.376924
13348	cg07961469	-0.111412	0.258698	-2.92713	0.0155759	0.0155759	-3.30317	0.314404	0.202992	-0.111412	6	82245079		IGR	opensea	IGR-opensea		0.364448	0.237061	0.366632	0.151021	0.294159	0.182132	0.228968	0.312861	0.317815	0.131887
7044	cg04134695	-0.111411	0.788784	-3.07364	0.0121705	0.0121705	-3.06018	0.844489	0.733078	-0.111411	5	95404099	LOC101929710	Body	opensea	Body-opensea		0.880792	0.780501	0.869152	0.627785	0.833526	0.759526	0.883447	0.799276	0.755528	0.698303
13487	cg08054150	-0.111333	0.669316	-2.43718	0.0356991	0.0356991	-4.10877	0.724982	0.613649	-0.111333	4	90040585		IGR	opensea	IGR-opensea		0.699546	0.645339	0.682829	0.494157	0.813581	0.600852	0.644777	0.731561	0.784176	0.596338
11319	cg06727980	-0.111288	0.48012	-2.93552	0.015357	0.015357	-3.28926	0.535764	0.424476	-0.111288	10	126417059	FAM53B	5'UTR	opensea	5'UTR-opensea		0.495602	0.355916	0.662596	0.460342	0.551252	0.3847	0.477066	0.478466	0.492306	0.442956
4435	cg02538551	-0.11115	0.487433	-2.53672	0.0301639	0.0301639	-3.94683	0.543009	0.431858	-0.11115	17	18770707	PRPSAP2	5'UTR	opensea	5'UTR-opensea		0.545211	0.537844	0.566931	0.489916	0.638647	0.414979	0.493838	0.321658	0.470415	0.394895
4786	cg02757061	-0.111076	0.604737	-5.48732	0.000296135	0.000296135	0.66039	0.660275	0.549198	-0.111076	6	137214623	PEX7	Body	opensea	Body-opensea		0.671377	0.599823	0.607616	0.513583	0.652339	0.545304	0.691746	0.565805	0.678297	0.521477
34540	cg21527249	-0.111049	0.536549	-2.75801	0.0207326	0.0207326	-3.58313	0.592074	0.481025	-0.111049	6	15410374	JARID2	Body	opensea	Body-opensea		0.490291	0.504482	0.721284	0.454995	0.600297	0.484341	0.550125	0.41584	0.598372	0.545467
27552	cg16710042	-0.111001	0.315945	-2.60932	0.0266727	0.0266727	-3.82798	0.371445	0.260445	-0.111001	2	165760725	SLC38A11	Body	opensea	Body-opensea		0.409598	0.309367	0.436425	0.161719	0.368448	0.184838	0.306275	0.379091	0.336481	0.267209
22111	cg13421247	-0.110993	0.439116	-2.89298	0.0165006	0.0165006	-3.35978	0.494613	0.383619	-0.110993	12	123756945	CDK2AP1	TSS1500	shore	TSS1500-shore	chr12:123755246-123756408	0.506467	0.317317	0.420429	0.293202	0.483676	0.415806	0.483714	0.428362	0.578778	0.463409
30413	cg18578690	-0.110965	0.407093	-4.27187	0.00174632	0.00174632	-1.12083	0.462575	0.35161	-0.110965	21	45628012		IGR	opensea	IGR-opensea		0.47188	0.350874	0.491164	0.408351	0.501365	0.31041	0.400627	0.298903	0.447841	0.389512
32159	cg19818826	-0.110939	0.194343	-3.59597	0.00511868	0.00511868	-2.19931	0.249812	0.138874	-0.110939	3	18467816	SATB1	TSS1500	shore	TSS1500-shore	chr3:18466298-18466604	0.19577	0.115726	0.22925	0.14356	0.327856	0.0695009	0.286062	0.16321	0.210124	0.202372
29281	cg17789859	-0.11091	0.578435	-2.27842	0.0466624	0.0466624	-4.36393	0.63389	0.52298	-0.11091	1	169076985	ATP1B1	Body	shore	Body-shore	chr1:169074766-169076411	0.537714	0.41818	0.688418	0.552888	0.627023	0.489818	0.610762	0.477082	0.705535	0.676933
2471	cg01374892	-0.11088	0.774488	-2.67867	0.0237153	0.0237153	-3.71399	0.829928	0.719048	-0.11088	17	55420488	MSI2	Body	opensea	Body-opensea		0.786228	0.669081	0.809528	0.790559	0.923954	0.747013	0.785522	0.599864	0.844409	0.788726
15765	cg09427812	-0.110587	0.606807	-4.22749	0.00187064	0.00187064	-1.18995	0.662101	0.551514	-0.110587	6	134861241	LOC101928304	TSS200	opensea	TSS200-opensea		0.63099	0.520502	0.683828	0.529698	0.604374	0.535276	0.656908	0.556772	0.734403	0.615321
1665	cg00920892	-0.110512	0.499988	-5.25993	0.000406137	0.000406137	0.344232	0.555244	0.444732	-0.110512	8	37732224	RAB11FIP1	Body	opensea	Body-opensea		0.556271	0.411324	0.596093	0.451641	0.506885	0.494299	0.538397	0.408594	0.578574	0.4578
558	cg00321603	-0.110485	0.568194	-2.78233	0.0198963	0.0198963	-3.54295	0.623436	0.512951	-0.110485	10	49532757	MAPK8	5'UTR	opensea	5'UTR-opensea		0.682108	0.649186	0.648606	0.482132	0.525391	0.474713	0.615638	0.482848	0.645436	0.475877
37357	cg23603036	-0.110474	0.678881	-3.33514	0.00786397	0.00786397	-2.62739	0.734118	0.623644	-0.110474	1	12675777	DHRS3	Body	shore	Body-shore	chr1:12676983-12678642	0.684209	0.551356	0.706937	0.623015	0.80893	0.575086	0.726592	0.715253	0.743919	0.653509
14078	cg08409642	-0.110443	0.573243	-3.62074	0.00491603	0.00491603	-2.15894	0.628465	0.518022	-0.110443	16	56641373	MT2A	TSS1500	shore	TSS1500-shore	chr16:56642129-56642595	0.587849	0.478139	0.672954	0.460511	0.547289	0.537711	0.655127	0.557753	0.679106	0.555995
38399	cg24365464	-0.11041	0.443945	-2.42503	0.03644	0.03644	-4.12844	0.499151	0.38874	-0.11041	1	190448126	FAM5C	TSS1500	opensea	TSS1500-opensea		0.635616	0.33453	0.499779	0.322034	0.436659	0.508735	0.427912	0.38139	0.495787	0.397013
39684	cg25274263	-0.110328	0.610696	-2.52647	0.0306925	0.0306925	-3.96357	0.665859	0.555532	-0.110328	1	214613732	PTPN14	Body	opensea	Body-opensea		0.598035	0.513904	0.761129	0.664298	0.714107	0.61003	0.663699	0.503386	0.592328	0.486041
6247	cg03646564	-0.110304	0.257487	-3.88416	0.00321321	0.00321321	-1.73314	0.312639	0.202335	-0.110304	5	40909520	C7	TSS200	opensea	TSS200-opensea		0.296405	0.20572	0.30353	0.231982	0.370259	0.170133	0.274238	0.125483	0.318763	0.278358
21560	cg13052223	-0.110126	0.330753	-2.79959	0.0193234	0.0193234	-3.51441	0.385816	0.27569	-0.110126	5	140165651	PCDHA1	TSS200	shore	TSS200-shore	chr5:140167091-140168139	0.305782	0.28772	0.388572	0.377761	0.420167	0.220073	0.350282	0.189915	0.464276	0.302982
275	cg00154554	-0.110123	0.784299	-2.53844	0.0300764	0.0300764	-3.94403	0.839361	0.729237	-0.110123	1	8729713	RERE	5'UTR	opensea	5'UTR-opensea		0.716912	0.649028	0.920476	0.661322	0.887488	0.795996	0.843908	0.737983	0.828021	0.801859
24953	cg15055553	-0.110052	0.539845	-3.30354	0.00828777	0.00828777	-2.67956	0.594871	0.484819	-0.110052	12	1697406	FBXL14	Body	opensea	Body-opensea		0.609876	0.522606	0.527753	0.38435	0.595391	0.48186	0.676962	0.511825	0.564371	0.523454
23822	cg14394687	-0.110022	0.134742	-6.67171	6.40457e-05	6.40457e-05	2.17994	0.189753	0.0797316	-0.110022	17	64394426	PRKCA-AS1	Body	opensea	Body-opensea		0.20831	0.0748702	0.206798	0.0785933	0.128087	0.106253	0.206463	0.0757099	0.199108	0.0632312
13166	cg07854132	-0.110009	0.766299	-2.50027	0.0320849	0.0320849	-4.00629	0.821303	0.711294	-0.110009	12	29650795	OVCH1	TSS200	opensea	TSS200-opensea		0.837164	0.736956	0.930566	0.576105	0.80694	0.702021	0.743727	0.788113	0.788119	0.753274
31722	cg19511643	-0.109837	0.383176	-2.85042	0.0177313	0.0177313	-3.43029	0.438094	0.328257	-0.109837	4	152608334	GATB	Body	opensea	Body-opensea		0.526658	0.432115	0.460207	0.363435	0.445177	0.30275	0.394469	0.258212	0.363959	0.284775
2268	cg01267532	-0.109768	0.745949	-2.34116	0.0419833	0.0419833	-4.26361	0.800833	0.691065	-0.109768	18	76266372		IGR	island	IGR-island	chr18:76266230-76266453	0.751618	0.659932	0.795322	0.605723	0.849552	0.772302	0.71653	0.616475	0.891141	0.800894
10670	cg06328165	-0.109706	0.752041	-2.94285	0.0151683	0.0151683	-3.27711	0.806894	0.697188	-0.109706	16	51248634		IGR	opensea	IGR-opensea		0.826755	0.631357	0.850794	0.687762	0.841086	0.831089	0.74377	0.658241	0.772066	0.677493
42857	cg27540189	-0.109698	0.421439	-4.79671	0.000790801	0.000790801	-0.324463	0.476288	0.366591	-0.109698	1	16819659	CROCCL2	TSS1500	opensea	TSS1500-opensea		0.429831	0.314684	0.526282	0.361192	0.51369	0.388397	0.453481	0.360062	0.458156	0.408618
13072	cg07793808	-0.109632	0.283046	-2.79127	0.0195974	0.0195974	-3.52817	0.337862	0.22823	-0.109632	12	122019006	KDM2B	TSS200	shore	TSS200-shore	chr12:122016170-122017693	0.276577	0.165708	0.336495	0.179437	0.31442	0.170778	0.356838	0.269873	0.404977	0.355352
4636	cg02666784	-0.109474	0.173541	-2.91659	0.0158556	0.0158556	-3.32064	0.228278	0.118804	-0.109474	2	46666217	LOC101805491	Body	opensea	Body-opensea		0.355873	0.156637	0.249689	0.158336	0.197172	0.123926	0.13571	0.0835039	0.202945	0.0716155
35845	cg22517836	-0.109337	0.5207	-2.86422	0.0173222	0.0173222	-3.40742	0.575368	0.466031	-0.109337	8	94752523	C8orf39	Body	shore	Body-shore	chr8:94752975-94753499	0.51768	0.515304	0.601739	0.506304	0.532727	0.470214	0.637093	0.328828	0.587601	0.509505
27351	cg16583303	-0.109333	0.428079	-5.85174	0.000181214	0.000181214	1.15044	0.482746	0.373412	-0.109333	6	30614323	C6orf136	TSS1500	shore	TSS1500-shore	chr6:30614721-30615643	0.508615	0.349987	0.487276	0.336858	0.497016	0.428107	0.477518	0.388828	0.443304	0.363283
41299	cg26430059	-0.109279	0.311809	-2.37739	0.0394942	0.0394942	-4.20537	0.366449	0.257169	-0.109279	14	89770384	FOXN3	Body	opensea	Body-opensea		0.296921	0.24978	0.393133	0.188871	0.427626	0.167537	0.278772	0.305984	0.43579	0.373675
41667	cg26688617	-0.109257	0.558945	-6.52841	7.63348e-05	7.63348e-05	2.00714	0.613573	0.504316	-0.109257	2	234294650	DGKD	Body	opensea	Body-opensea		0.604011	0.493491	0.607701	0.534628	0.66282	0.507404	0.569488	0.485351	0.623846	0.500707
37990	cg24066423	-0.10924	0.234345	-2.54236	0.0298774	0.0298774	-3.93763	0.288965	0.179725	-0.10924	11	20511647	PRMT3	Body	opensea	Body-opensea		0.255719	0.256448	0.424886	0.11179	0.267349	0.221982	0.306724	0.141835	0.190146	0.166571
30004	cg18282017	-0.109238	0.854016	-3.09611	0.0117199	0.0117199	-3.02291	0.908635	0.799397	-0.109238	2	208090753	LOC101927865	Body	opensea	Body-opensea		0.855662	0.701845	0.944307	0.824411	0.909403	0.732076	0.898675	0.862416	0.935129	0.876235
3452	cg01963224	-0.109237	0.175856	-3.89413	0.0031624	0.0031624	-1.71715	0.230475	0.121238	-0.109237	14	71791671		IGR	shelf	IGR-shelf	chr14:71786855-71788225	0.288039	0.128662	0.248425	0.0759637	0.15791	0.104913	0.176739	0.140916	0.281262	0.155735
35993	cg22641969	-0.109113	0.49157	-3.27109	0.0087474	0.0087474	-2.73317	0.546127	0.437013	-0.109113	6	116152221		IGR	opensea	IGR-opensea		0.528361	0.470928	0.56836	0.496724	0.519163	0.485693	0.497318	0.363819	0.617432	0.367902
8064	cg04759456	-0.109079	0.715584	-2.33424	0.0424763	0.0424763	-4.27472	0.770124	0.661045	-0.109079	1	217802109	GPATCH2	Body	shelf	Body-shelf	chr1:217804267-217804477	0.782828	0.662698	0.660198	0.503767	0.771721	0.6759	0.816356	0.747557	0.819516	0.715301
33833	cg21021168	-0.109046	0.440186	-3.17544	0.0102612	0.0102612	-2.89144	0.494709	0.385663	-0.109046	4	140975098	MAML3	Body	opensea	Body-opensea		0.47562	0.361727	0.465998	0.379136	0.587611	0.311517	0.439083	0.397784	0.505232	0.47815
1593	cg00874051	-0.109004	0.675027	-2.95156	0.0149469	0.0149469	-3.26265	0.729529	0.620525	-0.109004	21	35570816		IGR	shelf	IGR-shelf	chr21:35574323-35574549	0.714542	0.679049	0.701748	0.652542	0.776501	0.597043	0.640961	0.528241	0.813892	0.645752
8691	cg05131207	-0.108939	0.502741	-2.24715	0.0491798	0.0491798	-4.41363	0.557211	0.448272	-0.108939	15	100223274	MEF2A	Body	opensea	Body-opensea		0.604116	0.449526	0.421133	0.424142	0.665419	0.362906	0.517865	0.438612	0.57752	0.566173
15931	cg09529437	-0.10887	0.678384	-3.14098	0.0108705	0.0108705	-2.94853	0.732819	0.623948	-0.10887	16	24136792	PRKCB	Body	opensea	Body-opensea		0.777199	0.694112	0.823177	0.598869	0.708359	0.614173	0.626495	0.601196	0.728863	0.611392
30434	cg18589513	-0.108843	0.711695	-2.6275	0.0258638	0.0258638	-3.79815	0.766117	0.657274	-0.108843	7	99766643	GAL3ST4	TSS1500	shelf	TSS1500-shelf	chr7:99768884-99769559	0.781883	0.669652	0.675555	0.52535	0.739985	0.652346	0.839418	0.731036	0.793744	0.707986
42940	cg27606337	-0.108843	0.810186	-5.51366	0.00028563	0.00028563	0.696493	0.864607	0.755764	-0.108843	17	29235812		IGR	shelf	IGR-shelf	chr17:29233259-29233538	0.909309	0.778185	0.876532	0.801262	0.871581	0.734895	0.832983	0.718983	0.83263	0.745495
33250	cg20597403	-0.108838	0.449924	-4.24582	0.00181818	0.00181818	-1.16136	0.504342	0.395505	-0.108838	7	4305042	SDK1	Body	island	Body-island	chr7:4303079-4305062	0.533572	0.396685	0.556329	0.372748	0.476992	0.377162	0.415789	0.406376	0.539029	0.424553
5721	cg03334071	-0.108819	0.537651	-2.55102	0.0294425	0.0294425	-3.92348	0.592061	0.483242	-0.108819	17	8860431	PIK3R5	5'UTR	opensea	5'UTR-opensea		0.701608	0.579748	0.579916	0.496599	0.572108	0.412471	0.63252	0.467444	0.474153	0.459945
10948	cg06498519	-0.108806	0.51699	-2.65816	0.0245539	0.0245539	-3.74774	0.571394	0.462587	-0.108806	8	55066343		IGR	opensea	IGR-opensea		0.527049	0.466134	0.554728	0.391989	0.557107	0.454636	0.494246	0.48651	0.723837	0.513667
38756	cg24624845	-0.108799	0.210847	-4.82368	0.00076007	0.00076007	-0.28464	0.265246	0.156447	-0.108799	16	10974218	CIITA	Body	shore	Body-shore	chr16:10972782-10973305	0.32052	0.200039	0.261473	0.100178	0.268296	0.15208	0.266425	0.173642	0.209516	0.156298
31307	cg19198546	-0.108638	0.210485	-2.97813	0.0142921	0.0142921	-3.21859	0.264804	0.156166	-0.108638	2	201172754	SPATS2L	TSS1500	shore	TSS1500-shore	chr2:201171200-201172492	0.292855	0.156901	0.19178	0.141842	0.227455	0.222863	0.224683	0.103799	0.387245	0.155425
6839	cg04008252	-0.108526	0.220053	-2.57998	0.0280327	0.0280327	-3.87609	0.274315	0.16579	-0.108526	4	72897782	NPFFR2	1stExon	island	1stExon-island	chr4:72897564-72897964	0.350796	0.257414	0.198137	0.0843468	0.363869	0.129029	0.21896	0.206466	0.239815	0.151692
29464	cg17919966	-0.108388	0.294408	-2.89187	0.0165314	0.0165314	-3.36161	0.348602	0.240214	-0.108388	15	78384712	SH2D7	TSS1500	opensea	TSS1500-opensea		0.376999	0.242368	0.353959	0.240869	0.337901	0.152909	0.261494	0.213639	0.412656	0.351285
6268	cg03659048	-0.108265	0.807738	-2.40074	0.0379669	0.0379669	-4.16771	0.861871	0.753606	-0.108265	7	151107958	WDR86	TSS1500	shore	TSS1500-shore	chr7:151106244-151107808	0.775876	0.600402	0.908017	0.813356	0.90409	0.833456	0.822355	0.74023	0.899014	0.780584
37350	cg23599951	-0.108002	0.263647	-3.53383	0.00566645	0.00566645	-2.30085	0.317648	0.209646	-0.108002	3	56159457	ERC2	Body	opensea	Body-opensea		0.354113	0.301648	0.327452	0.224488	0.275723	0.192209	0.366383	0.18117	0.26457	0.148715
34877	cg21754534	-0.107982	0.364964	-2.45777	0.0344772	0.0344772	-4.07538	0.418955	0.310973	-0.107982	2	234294601	DGKD	Body	opensea	Body-opensea		0.475128	0.255303	0.520996	0.320926	0.271116	0.307724	0.385184	0.287792	0.44235	0.383119
27269	cg16529140	-0.107935	0.557441	-2.54524	0.0297321	0.0297321	-3.93292	0.611409	0.503473	-0.107935	7	92452297	CDK6	Body	opensea	Body-opensea		0.670796	0.624965	0.668905	0.489552	0.639516	0.52552	0.546906	0.458146	0.53092	0.419183
40950	cg26207492	-0.107927	0.412523	-2.40376	0.0377736	0.0377736	-4.16283	0.466486	0.358559	-0.107927	9	108092907	SLC44A1	Body	opensea	Body-opensea		0.498832	0.453204	0.486132	0.379251	0.480934	0.373556	0.527761	0.357935	0.338772	0.228852
29737	cg18107697	-0.10777	0.287758	-4.4924	0.00124592	0.00124592	-0.781393	0.341643	0.233873	-0.10777	1	150241941	APH1A	TSS1500	shore	TSS1500-shore	chr1:150241047-150241654	0.356353	0.271809	0.362704	0.273277	0.263974	0.20291	0.34596	0.206332	0.379222	0.215035
40507	cg25865672	-0.107768	0.677614	-2.69879	0.0229203	0.0229203	-3.68085	0.731499	0.62373	-0.107768	4	70866328	STATH	Body	opensea	Body-opensea		0.796043	0.602963	0.639574	0.514698	0.749037	0.681172	0.792803	0.673118	0.680035	0.646702
33558	cg20817975	-0.107745	0.558424	-3.46221	0.00637408	0.00637408	-2.41825	0.612296	0.504551	-0.107745	5	57484248		IGR	opensea	IGR-opensea		0.676016	0.557835	0.641254	0.510571	0.601178	0.499605	0.528856	0.420991	0.614176	0.533754
23275	cg14080048	-0.107738	0.620895	-4.95708	0.000625688	0.000625688	-0.0892368	0.674764	0.567026	-0.107738	7	67319485		IGR	opensea	IGR-opensea		0.70411	0.524481	0.644417	0.517229	0.683211	0.576002	0.692811	0.610965	0.649272	0.606455
22024	cg13375669	-0.107633	0.396315	-5.65664	0.000235175	0.000235175	0.890624	0.450131	0.342499	-0.107633	3	169763007	GPR160	5'UTR	opensea	5'UTR-opensea		0.419465	0.360631	0.485586	0.352639	0.450472	0.326107	0.399005	0.348995	0.49613	0.324123
30964	cg18951035	-0.107526	0.343688	-2.76768	0.0203959	0.0203959	-3.56716	0.397451	0.289925	-0.107526	3	87275629	CHMP2B	TSS1500	shore	TSS1500-shore	chr3:87275872-87276842	0.394945	0.388284	0.401539	0.337917	0.475797	0.303186	0.339298	0.231796	0.375674	0.18844
21118	cg12767055	-0.107477	0.149537	-3.57354	0.00530971	0.00530971	-2.23592	0.203275	0.0957981	-0.107477	11	110582022	ARHGAP20	5'UTR	island	5'UTR-island	chr11:110581839-110583883	0.148542	0.0728108	0.25615	0.0332226	0.158911	0.0977017	0.271345	0.150945	0.18143	0.124311
17096	cg10235170	-0.107324	0.746341	-2.49536	0.0323525	0.0323525	-4.01428	0.800003	0.692679	-0.107324	17	15846926	ADORA2B	TSS1500	shore	TSS1500-shore	chr17:15847757-15849513	0.797785	0.732605	0.788212	0.546637	0.814403	0.656312	0.816975	0.830155	0.78264	0.697685
2916	cg01642578	-0.107295	0.474987	-3.4601	0.00639631	0.00639631	-2.42172	0.528634	0.42134	-0.107295	4	10734556		IGR	opensea	IGR-opensea		0.591006	0.477479	0.578318	0.373269	0.52514	0.395589	0.493542	0.470637	0.455164	0.389723
25254	cg15262325	-0.107251	0.570852	-2.75599	0.0208037	0.0208037	-3.58647	0.624478	0.517227	-0.107251	6	157296274	ARID1B	Body	opensea	Body-opensea		0.653413	0.595181	0.577039	0.396497	0.685761	0.481809	0.640385	0.5716	0.565789	0.541046
14398	cg08599355	-0.107223	0.735016	-2.89104	0.0165547	0.0165547	-3.36299	0.788627	0.681404	-0.107223	13	99714609	DOCK9	Body	opensea	Body-opensea		0.735568	0.67721	0.792192	0.615724	0.770427	0.603245	0.868277	0.783329	0.776672	0.727512
7380	cg04332373	-0.107219	0.63106	-3.62382	0.00489137	0.00489137	-2.15391	0.684669	0.57745	-0.107219	4	15779642	CD38	TSS1500	shore	TSS1500-shore	chr4:15779998-15780729	0.656861	0.639048	0.694409	0.466276	0.705817	0.579915	0.652717	0.59748	0.713543	0.604533
15464	cg09259753	-0.107118	0.7554	-3.08029	0.0120352	0.0120352	-3.04914	0.808959	0.701841	-0.107118	14	93775921	BTBD7	5'UTR	opensea	5'UTR-opensea		0.885913	0.803561	0.808946	0.740687	0.767094	0.660716	0.762699	0.643857	0.820142	0.660382
16075	cg09615411	-0.107089	0.41003	-3.5538	0.00548404	0.00548404	-2.26818	0.463574	0.356485	-0.107089	8	125764437		IGR	opensea	IGR-opensea		0.480322	0.44115	0.527029	0.284863	0.42173	0.321673	0.459316	0.355731	0.429474	0.379009
32364	cg19950499	-0.107016	0.295338	-2.51918	0.0310738	0.0310738	-3.97547	0.348846	0.24183	-0.107016	5	74353590		IGR	shelf	IGR-shelf	chr5:74348241-74349681	0.422378	0.324002	0.430935	0.262632	0.301382	0.197239	0.223772	0.182579	0.365764	0.2427
11743	cg06971353	-0.10691	0.145017	-2.29155	0.0456427	0.0456427	-4.34299	0.198472	0.0915625	-0.10691	18	77867044	ADNP2	1stExon	opensea	1stExon-opensea		0.224167	0.184916	0.209931	0.11039	0.0971407	0.0357433	0.11856	0.057973	0.342564	0.0687901
7335	cg04307586	-0.106829	0.623951	-2.4503	0.0349158	0.0349158	-4.0875	0.677365	0.570536	-0.106829	1	161703458		IGR	opensea	IGR-opensea		0.666708	0.487724	0.610113	0.605456	0.625229	0.574549	0.83364	0.548733	0.651135	0.63622
9251	cg05457480	-0.106792	0.612425	-2.28624	0.0460524	0.0460524	-4.35146	0.665821	0.559029	-0.106792	5	139139201		IGR	island	IGR-island	chr5:139138875-139139242	0.812923	0.608301	0.738549	0.572322	0.580117	0.48733	0.621824	0.55861	0.575692	0.56858
12347	cg07338781	-0.106743	0.200365	-2.68836	0.023329	0.023329	-3.69803	0.253736	0.146993	-0.106743	8	42123253	LOC101929897	Body	opensea	Body-opensea		0.356682	0.122509	0.306158	0.22626	0.245262	0.117221	0.132291	0.117417	0.228289	0.151559
18133	cg10857167	-0.106726	0.442602	-4.05904	0.00243454	0.00243454	-1.45464	0.495965	0.389239	-0.106726	12	126346276		IGR	island	IGR-island	chr12:126345899-126346531	0.484273	0.441539	0.563404	0.355157	0.515395	0.33482	0.463093	0.39072	0.453661	0.42396
34424	cg21450108	-0.106703	0.267985	-2.60898	0.0266885	0.0266885	-3.82855	0.321337	0.214634	-0.106703	5	140235448	PCDHA10	TSS200	shore	TSS200-shore	chr5:140236862-140237891	0.241891	0.282742	0.287687	0.248038	0.324682	0.171836	0.321015	0.259205	0.431408	0.111348
28296	cg17173451	-0.106682	0.154107	-4.49449	0.00124196	0.00124196	-0.778196	0.207448	0.100766	-0.106682	7	138310864	SVOPL	Body	opensea	Body-opensea		0.228175	0.0666891	0.21308	0.0960807	0.262941	0.0833865	0.13006	0.116945	0.202983	0.140729
20377	cg12301165	-0.106662	0.659674	-2.6735	0.023924	0.023924	-3.72251	0.713005	0.606343	-0.106662	22	36296960	RBFOX2	Body	opensea	Body-opensea		0.791098	0.673873	0.65039	0.57547	0.695122	0.59753	0.640021	0.519899	0.788394	0.664942
1522	cg00833688	-0.106628	0.67534	-4.84168	0.00074027	0.00074027	-0.258123	0.728654	0.622025	-0.106628	1	7210116	CAMTA1	Body	opensea	Body-opensea		0.687271	0.624878	0.773931	0.620023	0.736767	0.638041	0.778514	0.628398	0.666786	0.598787
12346	cg07338360	-0.106554	0.726753	-3.71934	0.00418852	0.00418852	-1.99873	0.78003	0.673476	-0.106554	9	7011779	KDM4C	Body	opensea	Body-opensea		0.717956	0.635238	0.81479	0.654407	0.810777	0.711189	0.715472	0.653375	0.841153	0.71317
20055	cg12095353	-0.106532	0.686763	-3.63181	0.00482816	0.00482816	-2.14091	0.740029	0.633498	-0.106532	12	125369577		IGR	opensea	IGR-opensea		0.665693	0.661667	0.822259	0.593361	0.701013	0.618216	0.718564	0.641844	0.792618	0.652401
14153	cg08455486	-0.106419	0.275048	-3.04266	0.0128209	0.0128209	-3.11155	0.328257	0.221838	-0.106419	1	20514522	UBXN10	5'UTR	shore	5'UTR-shore	chr1:20512360-20512797	0.371374	0.304545	0.409153	0.150619	0.33024	0.204536	0.257035	0.214793	0.273483	0.234698
2970	cg01679446	-0.106357	0.798805	-2.51141	0.0314853	0.0314853	-3.98814	0.851983	0.745626	-0.106357	5	80484255	RASGRF2	Body	opensea	Body-opensea		0.91119	0.784964	0.85401	0.823541	0.862617	0.771138	0.874611	0.749142	0.757488	0.599345
30225	cg18442992	-0.106306	0.661002	-2.42019	0.0367394	0.0367394	-4.13628	0.714154	0.607849	-0.106306	13	24614176		IGR	opensea	IGR-opensea		0.774009	0.686228	0.766627	0.497729	0.760385	0.616217	0.645671	0.564078	0.624079	0.674992
4519	cg02596499	-0.106269	0.851572	-2.52839	0.030593	0.030593	-3.96044	0.904706	0.798438	-0.106269	7	130724683	FLJ43663	Body	opensea	Body-opensea		0.928851	0.747829	0.915904	0.73728	0.928587	0.752311	0.925927	0.957992	0.824263	0.796775
30517	cg18638857	-0.106216	0.772326	-2.57412	0.0283123	0.0283123	-3.88568	0.825434	0.719218	-0.106216	20	45981324	ZMYND8	5'UTR	opensea	5'UTR-opensea		0.885273	0.671604	0.740008	0.661881	0.785281	0.675644	0.898579	0.839089	0.818027	0.747871
22011	cg13368734	-0.106185	0.734402	-2.37154	0.0398858	0.0398858	-4.21478	0.787494	0.68131	-0.106185	14	31358891	COCH	Body	opensea	Body-opensea		0.827119	0.69141	0.757398	0.510322	0.752456	0.716273	0.754581	0.719979	0.845917	0.768564
25723	cg15564131	-0.106018	0.230377	-2.31971	0.0435293	0.0435293	-4.298	0.283386	0.177368	-0.106018	3	18476925	SATB1	5'UTR	opensea	5'UTR-opensea		0.301118	0.146012	0.337154	0.0996621	0.18544	0.0904728	0.279009	0.309765	0.31421	0.240929
28235	cg17136649	-0.105972	0.45368	-3.8124	0.00360483	0.00360483	-1.84842	0.506666	0.400694	-0.105972	19	6588896	CD70	Body	shore	Body-shore	chr19:6590340-6591072	0.443103	0.397784	0.515103	0.367537	0.45269	0.389854	0.534473	0.449033	0.587963	0.399263
31394	cg19271615	-0.105938	0.687206	-2.58379	0.027852	0.027852	-3.86984	0.740175	0.634237	-0.105938	14	99868209	SETD3	Body	opensea	Body-opensea		0.632248	0.53636	0.840493	0.691536	0.727326	0.701525	0.744709	0.628532	0.7561	0.613232
37442	cg23668093	-0.105905	0.498579	-2.602	0.027006	0.027006	-3.84	0.551532	0.445627	-0.105905	22	46547674	PPARA	5'UTR	shore	5'UTR-shore	chr22:46545480-46547412	0.47717	0.463484	0.572183	0.31735	0.509404	0.433019	0.57193	0.530412	0.626972	0.483868
5472	cg03182908	-0.105866	0.628631	-2.40631	0.0376116	0.0376116	-4.15872	0.681564	0.575698	-0.105866	1	20833814	MUL1	Body	shore	Body-shore	chr1:20834416-20834883	0.707814	0.529032	0.667715	0.572483	0.633491	0.546367	0.832501	0.595996	0.566297	0.63461
26353	cg15963036	-0.105771	0.663544	-2.4775	0.0333453	0.0333453	-4.04333	0.71643	0.610659	-0.105771	3	194826983	C3orf21	Body	opensea	Body-opensea		0.65429	0.581491	0.677313	0.492481	0.79012	0.596341	0.746195	0.648775	0.714231	0.734206
6779	cg03974193	-0.10542	0.261852	-2.30585	0.0445569	0.0445569	-4.32015	0.314562	0.209141	-0.10542	2	102316442	MAP4K4	Body	shore	Body-shore	chr2:102313549-102314478	0.329832	0.220066	0.218499	0.151253	0.340615	0.178859	0.217918	0.238396	0.465945	0.257134
17432	cg10439142	-0.105403	0.3577	-4.15184	0.00210459	0.00210459	-1.30836	0.410402	0.304999	-0.105403	11	82610323	PRCP	Body	shore	Body-shore	chr11:82612259-82612844	0.436189	0.344674	0.468497	0.319392	0.358082	0.314311	0.420385	0.238799	0.368856	0.307818
9625	cg05706684	-0.105359	0.650058	-3.40626	0.00699035	0.00699035	-2.5102	0.702737	0.597378	-0.105359	17	54229331		IGR	opensea	IGR-opensea		0.743534	0.608578	0.699892	0.570908	0.72773	0.654171	0.74129	0.535143	0.601242	0.618089
29617	cg18026588	-0.105312	0.144135	-4.29028	0.00169735	0.00169735	-1.09224	0.196791	0.0914793	-0.105312	15	27018037	GABRB3	1stExon	island	1stExon-island	chr15:27016892-27018943	0.2234	0.11391	0.277684	0.0738566	0.173616	0.0851091	0.139218	0.068089	0.170036	0.116431
40777	cg26086339	-0.105306	0.228109	-4.19677	0.00196216	0.00196216	-1.23795	0.280763	0.175456	-0.105306	12	4083590		IGR	opensea	IGR-opensea		0.232103	0.167502	0.286649	0.201681	0.279851	0.165615	0.231256	0.164981	0.373954	0.177504
24448	cg14767228	-0.105185	0.757927	-3.12291	0.0112046	0.0112046	-2.97847	0.810519	0.705335	-0.105185	8	64023526		IGR	opensea	IGR-opensea		0.824409	0.708939	0.724292	0.664677	0.859864	0.688889	0.769028	0.793079	0.875003	0.67109
39577	cg25201165	-0.105129	0.599043	-3.61799	0.00493811	0.00493811	-2.16342	0.651608	0.546478	-0.105129	18	60458895	PHLPP1	Body	opensea	Body-opensea		0.645499	0.572063	0.590415	0.584962	0.720435	0.572519	0.605197	0.510074	0.696493	0.492774
30872	cg18883198	-0.104997	0.294296	-4.14189	0.00213762	0.00213762	-1.324	0.346795	0.241798	-0.104997	1	25758604	TMEM57	Body	shore	Body-shore	chr1:25756470-25758115	0.347874	0.263541	0.37616	0.17026	0.376735	0.228669	0.276674	0.28555	0.356532	0.260969
726	cg00407546	-0.104924	0.385148	-3.26759	0.00879855	0.00879855	-2.73896	0.43761	0.332686	-0.104924	10	8094860	FLJ45983	Body	island	Body-island	chr10:8091374-8098329	0.46318	0.328196	0.53427	0.27334	0.409435	0.319211	0.397278	0.404713	0.383889	0.33797
2506	cg01396655	-0.104862	0.689505	-3.27209	0.00873282	0.00873282	-2.73151	0.741936	0.637074	-0.104862	1	33437190		IGR	shore	IGR-shore	chr1:33438458-33438979	0.738661	0.691914	0.754251	0.616018	0.718453	0.591246	0.708043	0.727719	0.79027	0.558473
34346	cg21392385	-0.10483	0.487701	-3.97521	0.00277952	0.00277952	-1.58767	0.540116	0.435286	-0.10483	15	52428589	GNB5	Body	opensea	Body-opensea		0.502408	0.370137	0.509157	0.475363	0.609412	0.424354	0.505945	0.454728	0.573657	0.451847
9105	cg05368555	-0.104796	0.291569	-3.57745	0.00527593	0.00527593	-2.22954	0.343967	0.239171	-0.104796	12	56390805	SUOX	TSS1500	opensea	TSS1500-opensea		0.355562	0.142169	0.378962	0.212191	0.324828	0.285575	0.304794	0.251998	0.35569	0.303922
10167	cg06015579	-0.104751	0.421861	-2.99253	0.0139496	0.0139496	-3.1947	0.474237	0.369486	-0.104751	6	2232775	GMDS	Body	opensea	Body-opensea		0.514897	0.403475	0.439475	0.433735	0.536766	0.378628	0.499587	0.344211	0.380459	0.28738
11244	cg06689758	-0.104597	0.6953	-4.21717	0.00190087	0.00190087	-1.20606	0.747599	0.643002	-0.104597	2	207847420		IGR	opensea	IGR-opensea		0.782114	0.708363	0.782843	0.683218	0.730641	0.603394	0.718088	0.59621	0.724309	0.623825
17139	cg10258214	-0.104593	0.719289	-2.99951	0.0137865	0.0137865	-3.18312	0.771586	0.666992	-0.104593	14	106330534		IGR	shelf	IGR-shelf	chr14:106333492-106333920	0.770427	0.692397	0.795018	0.650818	0.763347	0.587458	0.690443	0.641656	0.838695	0.762634
39241	cg24948068	-0.104577	0.480097	-2.34025	0.0420477	0.0420477	-4.26507	0.532385	0.427808	-0.104577	12	54653788	CBX5	TSS1500	opensea	TSS1500-opensea		0.504475	0.276327	0.476277	0.453496	0.619946	0.413073	0.523607	0.464294	0.537621	0.531851
273	cg00154322	-0.104551	0.809937	-4.98113	0.000604289	0.000604289	-0.0543009	0.862212	0.757662	-0.104551	4	146829190	ZNF827	Body	opensea	Body-opensea		0.878766	0.735032	0.861454	0.728922	0.910016	0.787631	0.86686	0.778567	0.793966	0.758155
42714	cg27449556	-0.104525	0.567571	-2.69548	0.0230492	0.0230492	-3.6863	0.619833	0.515308	-0.104525	18	10122231		IGR	opensea	IGR-opensea		0.641296	0.493388	0.563136	0.579379	0.566979	0.397095	0.704065	0.571781	0.62369	0.534899
25237	cg15249315	-0.104513	0.800419	-2.27427	0.0469888	0.0469888	-4.37053	0.852676	0.748163	-0.104513	14	55850710	ATG14	Body	opensea	Body-opensea		0.910103	0.829944	0.84708	0.788078	0.835	0.754172	0.922326	0.598496	0.748869	0.770123
7946	cg04694205	-0.104451	0.815314	-6.02459	0.000144474	0.000144474	1.37578	0.86754	0.763089	-0.104451	19	46307478	RSPH6A	Body	island	Body-island	chr19:46307477-46307966	0.879445	0.794585	0.819898	0.753835	0.897142	0.734801	0.881336	0.742839	0.859878	0.789383
1457	cg00797104	-0.104408	0.807234	-2.8043	0.01917	0.01917	-3.50662	0.859437	0.75503	-0.104408	6	32847605	PPP1R2P1	Body	island	Body-island	chr6:32847498-32847846	0.883377	0.727806	0.919608	0.64286	0.804087	0.834577	0.831822	0.826161	0.858293	0.743744
30595	cg18702575	-0.104381	0.470531	-2.65361	0.0247443	0.0247443	-3.75524	0.522722	0.418341	-0.104381	17	58330645	USP32	Body	opensea	Body-opensea		0.592029	0.507058	0.470263	0.458221	0.596204	0.375743	0.491721	0.328654	0.463392	0.422027
10121	cg05987114	-0.104353	0.526558	-3.17837	0.010211	0.010211	-2.88658	0.578734	0.474381	-0.104353	6	20565154	CDKAL1	Body	opensea	Body-opensea		0.631964	0.475338	0.580041	0.424803	0.556814	0.479816	0.483559	0.442723	0.641294	0.549225
4705	cg02707142	-0.104319	0.34288	-2.5243	0.0308054	0.0308054	-3.96711	0.395039	0.290721	-0.104319	10	8670485		IGR	opensea	IGR-opensea		0.520957	0.344498	0.395841	0.212045	0.351834	0.332233	0.357528	0.217315	0.349036	0.347511
28136	cg17076485	-0.104212	0.588667	-2.29055	0.0457198	0.0457198	-4.34459	0.640773	0.536561	-0.104212	11	116580712		IGR	shelf	IGR-shelf	chr11:116578139-116578400	0.61555	0.628856	0.793647	0.464979	0.594116	0.492278	0.642722	0.564224	0.55783	0.532469
38927	cg24733080	-0.104211	0.746066	-2.73172	0.0216768	0.0216768	-3.62655	0.798172	0.693961	-0.104211	18	73985536		IGR	opensea	IGR-opensea		0.797098	0.694282	0.851338	0.610695	0.8729	0.647674	0.752142	0.753447	0.717379	0.763705
23820	cg14394171	-0.104141	0.543373	-3.41665	0.00687141	0.00687141	-2.49311	0.595443	0.491302	-0.104141	7	41148057		IGR	opensea	IGR-opensea		0.619447	0.463416	0.622212	0.417211	0.627701	0.467474	0.567432	0.575103	0.540425	0.533306
11895	cg07067667	-0.104111	0.384434	-3.34914	0.00768355	0.00768355	-2.6043	0.436489	0.332378	-0.104111	14	68592625	RAD51L1	Body	opensea	Body-opensea		0.530649	0.39547	0.470694	0.336646	0.412105	0.327513	0.388013	0.318945	0.380986	0.283316
29991	cg18276442	-0.104048	0.312976	-5.40895	0.000329923	0.000329923	0.552325	0.365	0.260952	-0.104048	8	81911441	PAG1	5'UTR	opensea	5'UTR-opensea		0.331479	0.231665	0.42075	0.248207	0.372461	0.267687	0.363787	0.252023	0.336521	0.305179
22674	cg13751113	-0.103999	0.149895	-5.467	0.000304522	0.000304522	0.632464	0.201894	0.0978956	-0.103999	11	118085214	AMICA1	Body	opensea	Body-opensea		0.2498	0.120635	0.217345	0.0813194	0.186876	0.0939972	0.137333	0.0955184	0.218116	0.0980075
21485	cg12999230	-0.10394	0.652127	-2.45125	0.0348597	0.0348597	-4.08596	0.704097	0.600157	-0.10394	2	148780632	ORC4	TSS1500	shelf	TSS1500-shelf	chr2:148778222-148778530	0.803088	0.619173	0.6436	0.467264	0.672761	0.580162	0.708319	0.646095	0.692719	0.688091
8304	cg04905719	-0.103891	0.763146	-3.77001	0.00385937	0.00385937	-1.91678	0.815091	0.7112	-0.103891	6	134617250	SGK1	Body	opensea	Body-opensea		0.829507	0.745894	0.808975	0.729846	0.852609	0.647069	0.73465	0.680505	0.849714	0.752687
479	cg00275126	-0.103889	0.397404	-2.74302	0.0212656	0.0212656	-3.60789	0.449348	0.34546	-0.103889	5	35902250		IGR	opensea	IGR-opensea		0.378042	0.367952	0.357086	0.380038	0.521883	0.299101	0.54826	0.366734	0.441471	0.313473
1731	cg00952857	-0.103885	0.327023	-3.20525	0.00976242	0.00976242	-2.84207	0.378965	0.275081	-0.103885	1	234545133	TARBP1	Body	opensea	Body-opensea		0.379724	0.253357	0.442378	0.260213	0.257007	0.31051	0.400287	0.24338	0.415431	0.307943
11933	cg07089621	-0.103856	0.597627	-3.02154	0.0132845	0.0132845	-3.14658	0.649555	0.545699	-0.103856	7	106973572	COG5	Body	opensea	Body-opensea		0.626098	0.567525	0.699499	0.485022	0.67568	0.489946	0.572071	0.539149	0.674426	0.646852
7308	cg04294207	-0.10382	0.456226	-4.28367	0.00171475	0.00171475	-1.10249	0.508135	0.404316	-0.10382	3	5099498		IGR	opensea	IGR-opensea		0.518046	0.465464	0.469138	0.416423	0.542497	0.335225	0.474044	0.399446	0.536952	0.405019
1291	cg00708035	-0.103723	0.79285	-2.40746	0.0375383	0.0375383	-4.15685	0.844711	0.740988	-0.103723	2	23850586	KLHL29	Body	shore	Body-shore	chr2:23851840-23852089	0.888868	0.806297	0.847717	0.692014	0.899534	0.674081	0.771747	0.6645	0.81569	0.86805
30113	cg18360961	-0.103606	0.524035	-2.59217	0.0274594	0.0274594	-3.85611	0.575838	0.472232	-0.103606	10	79369549	KCNMA1	Body	opensea	Body-opensea		0.644076	0.571922	0.57323	0.348609	0.502861	0.470695	0.614116	0.488805	0.544906	0.481127
28010	cg17002621	-0.10358	0.244153	-2.60368	0.0269291	0.0269291	-3.83724	0.295944	0.192363	-0.10358	13	99384434	SLC15A1	Body	opensea	Body-opensea		0.380058	0.272627	0.276305	0.209958	0.30516	0.248532	0.311183	0.124589	0.207011	0.10611
23866	cg14416842	-0.103532	0.814293	-3.9147	0.00306033	0.00306033	-1.68424	0.866059	0.762527	-0.103532	19	44141843	CADM4	Body	shelf	Body-shelf	chr19:44144232-44144499	0.870017	0.766856	0.864887	0.682647	0.833358	0.748069	0.87457	0.851795	0.887461	0.763268
18448	cg11065621	-0.103509	0.44651	-2.94175	0.0151963	0.0151963	-3.27892	0.498264	0.394756	-0.103509	8	82606061	SLC10A5	1stExon	opensea	1stExon-opensea		0.465868	0.453126	0.486686	0.383882	0.563325	0.291622	0.429114	0.445455	0.546329	0.399694
5276	cg03051851	-0.103508	0.592751	-2.46528	0.0340419	0.0340419	-4.06319	0.644505	0.540997	-0.103508	17	5145482		IGR	opensea	IGR-opensea		0.574217	0.482586	0.754751	0.451728	0.587805	0.556753	0.660413	0.630472	0.64534	0.583447
26507	cg16066494	-0.103451	0.133267	-2.66301	0.024353	0.024353	-3.73977	0.184993	0.0815419	-0.103451	9	114602017		IGR	opensea	IGR-opensea		0.289786	0.154989	0.246932	0.106853	0.135384	0.0878837	0.132752	0.0326615	0.120112	0.0253229
26524	cg16071713	-0.103439	0.114212	-2.27877	0.0466347	0.0466347	-4.36337	0.165931	0.0624922	-0.103439	21	36412456	C21orf96	TSS1500	opensea	TSS1500-opensea		0.0563971	0.0795221	0.304611	0.0623602	0.14729	0.0612773	0.0688733	0.042028	0.252484	0.0672735
6880	cg04042861	-0.103434	0.156624	-3.68012	0.00446343	0.00446343	-2.06235	0.208341	0.104907	-0.103434	2	231989824	HTR2B	TSS200	opensea	TSS200-opensea		0.231563	0.138899	0.227525	0.142047	0.169523	0.100982	0.131891	0.0685779	0.281204	0.0740276
38137	cg24160371	-0.10333	0.821497	-5.62534	0.000245339	0.000245339	0.848388	0.873162	0.769832	-0.10333	5	107333404	FBXL17	Body	opensea	Body-opensea		0.879784	0.778481	0.887762	0.697193	0.861707	0.785947	0.865303	0.783792	0.871253	0.803746
32464	cg20016599	-0.103325	0.74806	-2.28261	0.0463343	0.0463343	-4.35725	0.799723	0.696398	-0.103325	11	104508637		IGR	opensea	IGR-opensea		0.821636	0.719125	0.729698	0.573852	0.808601	0.781769	0.870552	0.618356	0.768128	0.788887
30842	cg18856632	-0.103325	0.217152	-4.50685	0.00121894	0.00121894	-0.759389	0.268815	0.16549	-0.103325	7	18126902		IGR	island	IGR-island	chr7:18125914-18127009	0.305588	0.167164	0.279451	0.130224	0.274803	0.189853	0.183928	0.156044	0.300304	0.184163
27209	cg16492735	-0.103308	0.460785	-6.25155	0.000107945	0.000107945	1.66484	0.512439	0.409131	-0.103308	7	94286208	SGCE	TSS1500	island	TSS1500-island	chr7:94284858-94286527	0.525358	0.437045	0.516087	0.36833	0.486641	0.431074	0.497145	0.429109	0.536965	0.380099
32400	cg19974636	-0.103284	0.233328	-3.08145	0.0120118	0.0120118	-3.04722	0.28497	0.181687	-0.103284	5	55988358		IGR	opensea	IGR-opensea		0.201951	0.19096	0.350613	0.179951	0.300406	0.193876	0.258626	0.0908346	0.313255	0.252811
22377	cg13571479	-0.103249	0.50549	-3.41784	0.00685791	0.00685791	-2.49115	0.557115	0.453866	-0.103249	7	2077345	MAD1L1	Body	opensea	Body-opensea		0.488546	0.454673	0.544164	0.497412	0.610602	0.42515	0.499027	0.447011	0.643235	0.445083
20989	cg12676397	-0.103231	0.61576	-3.12129	0.0112352	0.0112352	-2.98117	0.667375	0.564145	-0.103231	17	12781949	ARHGAP44	Body	opensea	Body-opensea		0.631505	0.596554	0.746904	0.586762	0.697378	0.625603	0.661698	0.521331	0.599391	0.490473
12139	cg07214120	-0.103077	0.229048	-3.22356	0.00946856	0.00946856	-2.81177	0.280587	0.17751	-0.103077	12	49647060	TUBA1C	5'UTR	opensea	5'UTR-opensea		0.317452	0.176705	0.345395	0.204403	0.340379	0.190483	0.209249	0.161983	0.190458	0.153974
41802	cg26780138	-0.103035	0.54366	-4.29019	0.00169758	0.00169758	-1.09237	0.595178	0.492143	-0.103035	16	477087	RAB11FIP3	Body	shore	Body-shore	chr16:474922-476815	0.575094	0.425387	0.584151	0.513973	0.639369	0.47545	0.629041	0.51111	0.548234	0.534793
27791	cg16861964	-0.103008	0.224588	-2.86629	0.0172617	0.0172617	-3.40399	0.276092	0.173084	-0.103008	12	104998531	CHST11	Body	opensea	Body-opensea		0.320604	0.187275	0.318894	0.221576	0.322484	0.179986	0.168698	0.0776725	0.24978	0.198911
9878	cg05861938	-0.102978	0.284499	-2.27023	0.0473091	0.0473091	-4.37696	0.335988	0.23301	-0.102978	1	222011349	LOC101929771	Body	opensea	Body-opensea		0.257428	0.177316	0.282831	0.233077	0.302413	0.171802	0.343044	0.302921	0.494225	0.279935
17526	cg10490533	-0.102955	0.825659	-2.29478	0.0453954	0.0453954	-4.33784	0.877137	0.774182	-0.102955	8	59956340	TOX	Body	opensea	Body-opensea		0.880001	0.810678	0.850896	0.608241	0.865043	0.737933	0.924663	0.878362	0.86508	0.835694
30329	cg18515356	-0.102953	0.446679	-2.7668	0.0204265	0.0204265	-3.56862	0.498156	0.395202	-0.102953	2	138788306		IGR	opensea	IGR-opensea		0.556188	0.409903	0.457528	0.340612	0.453308	0.416425	0.448376	0.486783	0.57538	0.322288
28927	cg17540118	-0.102953	0.407958	-2.32272	0.0433089	0.0433089	-4.29317	0.459434	0.356481	-0.102953	15	91382831		IGR	opensea	IGR-opensea		0.325612	0.254645	0.471138	0.330277	0.516286	0.34378	0.458348	0.420058	0.525786	0.433647
2997	cg01700248	-0.102947	0.593485	-2.63076	0.025721	0.025721	-3.79279	0.644959	0.542011	-0.102947	9	92074357	SEMA4D	5'UTR	opensea	5'UTR-opensea		0.629785	0.523363	0.7338	0.579504	0.536217	0.518365	0.711878	0.610052	0.613112	0.478771
40171	cg25623727	-0.102944	0.558153	-4.54621	0.00114857	0.00114857	-0.699601	0.609625	0.506681	-0.102944	5	15932416	FBXL7	Body	shelf	Body-shelf	chr5:15928088-15928518	0.570737	0.465663	0.6242	0.462461	0.603056	0.500692	0.604786	0.53277	0.645346	0.571818
42755	cg27478030	-0.102777	0.775091	-6.00942	0.000147352	0.000147352	1.35618	0.82648	0.723703	-0.102777	12	67490155	LOC102724421	TSS200	opensea	TSS200-opensea		0.814288	0.745138	0.882219	0.718266	0.837601	0.734966	0.805128	0.696153	0.793164	0.723991
36178	cg22778135	-0.102636	0.252344	-3.90269	0.00311952	0.00311952	-1.70346	0.303662	0.201026	-0.102636	17	46271818	SKAP1	Body	opensea	Body-opensea		0.354206	0.211583	0.246602	0.224502	0.301811	0.180322	0.244888	0.171459	0.370802	0.217262
39830	cg25382503	-0.102627	0.569338	-3.01377	0.0134594	0.0134594	-3.15947	0.620651	0.518024	-0.102627	3	44727518		IGR	shore	IGR-shore	chr3:44726928-44727237	0.56459	0.583093	0.63613	0.403675	0.612787	0.532953	0.59886	0.521311	0.690889	0.549088
35761	cg22456485	-0.102599	0.7628	-4.7276	0.000875778	0.000875778	-0.427028	0.814099	0.711501	-0.102599	15	93204577		IGR	opensea	IGR-opensea		0.885107	0.71474	0.836758	0.711778	0.809272	0.718554	0.769577	0.728683	0.769783	0.683747
14881	cg08872220	-0.10259	0.182506	-2.91441	0.0159141	0.0159141	-3.32426	0.233801	0.131212	-0.10259	22	37297963		IGR	opensea	IGR-opensea		0.312496	0.147822	0.257274	0.0666952	0.162798	0.107552	0.281439	0.194081	0.154999	0.139908
34601	cg21563683	-0.102416	0.363265	-3.87841	0.00324286	0.00324286	-1.74235	0.414473	0.312057	-0.102416	12	46767928	SLC38A2	TSS1500	shore	TSS1500-shore	chr12:46765134-46766633	0.4066	0.274975	0.371154	0.351682	0.399132	0.238823	0.435482	0.365406	0.459999	0.3294
9938	cg05889085	-0.102366	0.245988	-2.30873	0.0443418	0.0443418	-4.31556	0.297171	0.194805	-0.102366	8	35718561		IGR	opensea	IGR-opensea		0.262252	0.237914	0.437126	0.179475	0.360422	0.224453	0.201459	0.20528	0.224597	0.126903
25398	cg15348273	-0.10235	0.539304	-6.08947	0.000132831	0.000132831	1.4592	0.590479	0.488129	-0.10235	20	45318990	TP53RK	TSS1500	shore	TSS1500-shore	chr20:45317691-45318458	0.605878	0.469988	0.569806	0.514802	0.555617	0.460193	0.58541	0.490123	0.635683	0.505539
35844	cg22517527	-0.102345	0.280732	-2.329	0.0428528	0.0428528	-4.28311	0.331904	0.229559	-0.102345	21	48056967	PRMT2	Body	shore	Body-shore	chr21:48055199-48056060	0.185383	0.179559	0.358793	0.175413	0.344664	0.198301	0.352349	0.285785	0.418331	0.308738
33653	cg20894410	-0.102338	0.611562	-4.48407	0.00126174	0.00126174	-0.794086	0.662731	0.560393	-0.102338	3	131222106	MRPL3	TSS1500	shore	TSS1500-shore	chr3:131221604-131221888	0.660569	0.587224	0.674473	0.496946	0.708064	0.549886	0.633098	0.550933	0.637452	0.616975
7615	cg04492228	-0.102337	0.115262	-3.70797	0.00426638	0.00426638	-2.01717	0.166431	0.0640936	-0.102337	10	8101513	GATA3	Body	shore	Body-shore	chr10:8100384-8100768	0.210494	0.107041	0.235654	0.0499029	0.159793	0.0370251	0.0781788	0.0599544	0.148033	0.0665441
18208	cg10905867	-0.102316	0.58753	-3.35552	0.00760265	0.00760265	-2.59378	0.638688	0.536372	-0.102316	10	8180659		IGR	opensea	IGR-opensea		0.674109	0.553063	0.642652	0.619199	0.663567	0.551226	0.629657	0.517016	0.583456	0.441357
14655	cg08754560	-0.102287	0.779537	-2.30403	0.0446936	0.0446936	-4.32306	0.83068	0.728394	-0.102287	10	97597843	ENTPD1	Body	opensea	Body-opensea		0.898196	0.808038	0.858902	0.821678	0.88577	0.660617	0.73805	0.703419	0.772485	0.648216
32953	cg20387139	-0.102191	0.354139	-3.29452	0.00841294	0.00841294	-2.69445	0.405235	0.303044	-0.102191	6	33265424	RGL2	Body	shore	Body-shore	chr6:33266302-33267582	0.367783	0.361096	0.487873	0.246866	0.390068	0.26183	0.350388	0.295462	0.430061	0.349963
26204	cg15878879	-0.102167	0.711122	-2.74152	0.02132	0.02132	-3.61037	0.762206	0.660038	-0.102167	22	40882228	MKL1	5'UTR	opensea	5'UTR-opensea		0.693042	0.722187	0.828699	0.543493	0.721736	0.648184	0.757707	0.69543	0.809846	0.690898
18105	cg10842530	-0.102155	0.372723	-3.29348	0.00842752	0.00842752	-2.69617	0.423801	0.321645	-0.102155	14	69438358	ACTN1	Body	opensea	Body-opensea		0.411343	0.336975	0.386217	0.208734	0.429215	0.345862	0.403169	0.35478	0.489059	0.361875
30707	cg18772205	-0.10215	0.456572	-3.54073	0.00560273	0.00560273	-2.28956	0.507647	0.405497	-0.10215	3	183236384	KLHL6	Body	opensea	Body-opensea		0.562553	0.438931	0.523422	0.445267	0.535248	0.376716	0.447561	0.329388	0.46945	0.437183
32635	cg20131654	-0.102144	0.176219	-2.97097	0.0144658	0.0144658	-3.23047	0.227291	0.125147	-0.102144	22	40347682	GRAP2	5'UTR	opensea	5'UTR-opensea		0.289128	0.118507	0.314451	0.12775	0.174385	0.111988	0.150945	0.0741844	0.207546	0.193308
34406	cg21436123	-0.102098	0.312504	-2.42537	0.0364193	0.0364193	-4.1279	0.363553	0.261455	-0.102098	2	208090734	LOC101927865	Body	opensea	Body-opensea		0.33213	0.178024	0.311437	0.23255	0.338185	0.244194	0.359915	0.260279	0.476097	0.392227
36240	cg22827496	-0.102021	0.72051	-4.10863	0.00225192	0.00225192	-1.37633	0.771521	0.669499	-0.102021	6	12014450	HIVEP1	5'UTR	shore	5'UTR-shore	chr6:12012543-12013379	0.799	0.747975	0.783602	0.619913	0.775722	0.687898	0.782968	0.648332	0.716311	0.643379
24101	cg14547105	-0.101978	0.481303	-2.70099	0.022835	0.022835	-3.67722	0.532292	0.430314	-0.101978	3	172725150	SPATA16	Body	opensea	Body-opensea		0.614197	0.496603	0.568418	0.427342	0.535378	0.438135	0.440436	0.325818	0.503028	0.463671
25693	cg15548624	-0.101813	0.784651	-2.41583	0.0370114	0.0370114	-4.14333	0.835557	0.733744	-0.101813	22	24755907	SPECC1L	5'UTR	opensea	5'UTR-opensea		0.853572	0.810335	0.836104	0.852114	0.825825	0.743371	0.838024	0.652317	0.82426	0.610582
33539	cg20806763	-0.101732	0.72391	-2.65616	0.0246373	0.0246373	-3.75104	0.774776	0.673044	-0.101732	10	29238079		IGR	opensea	IGR-opensea		0.811608	0.716676	0.740667	0.579206	0.859613	0.709812	0.713254	0.744905	0.748736	0.614622
38193	cg24210959	-0.101611	0.712602	-4.41897	0.0013931	0.0013931	-0.893654	0.763408	0.661797	-0.101611	1	36609083	TRAPPC3	Body	opensea	Body-opensea		0.76819	0.701242	0.825567	0.61726	0.726924	0.695224	0.764014	0.667767	0.732343	0.627492
12248	cg07283804	-0.101579	0.765669	-3.39843	0.00708147	0.00708147	-2.5231	0.816459	0.71488	-0.101579	11	18035852	SERGEF	TSS1500	shore	TSS1500-shore	chr11:18034129-18035268	0.766099	0.669349	0.892093	0.696676	0.770786	0.75692	0.865276	0.764205	0.788039	0.687249
38536	cg24470086	-0.101567	0.284623	-2.33062	0.0427362	0.0427362	-4.28052	0.335406	0.233839	-0.101567	4	158237432	GRIA2	Body	opensea	Body-opensea		0.347076	0.365354	0.363593	0.132113	0.367683	0.284661	0.260814	0.147224	0.337866	0.239844
38776	cg24637035	-0.10156	0.271894	-2.99253	0.0139496	0.0139496	-3.19471	0.322675	0.221114	-0.10156	12	120445227	CCDC64	Body	opensea	Body-opensea		0.346916	0.266142	0.307467	0.221009	0.286601	0.136491	0.254819	0.268031	0.41757	0.213897
39903	cg25428698	-0.101496	0.60116	-2.28117	0.0464466	0.0464466	-4.35954	0.651908	0.550412	-0.101496	12	56376553	RAB5B	5'UTR	opensea	5'UTR-opensea		0.632487	0.511688	0.732725	0.571998	0.680056	0.482913	0.555836	0.492271	0.658435	0.693188
6364	cg03711942	-0.101447	0.821395	-2.46534	0.0340388	0.0340388	-4.0631	0.872119	0.770672	-0.101447	2	86355070	PTCD3	ExonBnd	opensea	ExonBnd-opensea		0.901569	0.776184	0.880207	0.635447	0.808901	0.761027	0.87773	0.78192	0.892186	0.898782
40758	cg26068436	-0.101431	0.801733	-4.99469	0.000592571	0.000592571	-0.0346437	0.852448	0.751017	-0.101431	16	20895909	DCUN1D3	5'UTR	opensea	5'UTR-opensea		0.874152	0.677165	0.854782	0.758204	0.829542	0.766432	0.828091	0.781046	0.875673	0.772239
26412	cg16000331	-0.101422	0.280237	-2.9017	0.0162594	0.0162594	-3.34533	0.330948	0.229526	-0.101422	22	42230138	SREBF2	Body	shore	Body-shore	chr22:42228507-42229984	0.286524	0.239265	0.410565	0.133236	0.271838	0.211324	0.315814	0.274048	0.369998	0.289755
13289	cg07926792	-0.101377	0.362217	-4.08078	0.00235264	0.00235264	-1.42027	0.412905	0.311528	-0.101377	1	39655748	MACF1	Body	opensea	Body-opensea		0.481313	0.357302	0.423237	0.271513	0.399743	0.352731	0.372256	0.272755	0.387976	0.303339
33856	cg21032823	-0.101343	0.518477	-2.4765	0.0334018	0.0334018	-4.04496	0.569149	0.467806	-0.101343	11	48073477	PTPRJ	Body	opensea	Body-opensea		0.613048	0.574923	0.57932	0.329056	0.534689	0.442673	0.518748	0.486611	0.599939	0.505767
30921	cg18915196	-0.101289	0.725611	-3.81195	0.0036074	0.0036074	-1.84914	0.776256	0.674967	-0.101289	4	6782016		IGR	shore	IGR-shore	chr4:6783872-6785283	0.749138	0.716615	0.851842	0.678218	0.776283	0.695151	0.721013	0.606799	0.783003	0.678052
19907	cg12007634	-0.101281	0.841063	-3.1465	0.0107703	0.0107703	-2.93938	0.891704	0.790423	-0.101281	3	33701101	CLASP2	TSS200	opensea	TSS200-opensea		0.891429	0.683316	0.882793	0.90164	0.883774	0.783192	0.895323	0.783979	0.9052	0.79999
28457	cg17271974	-0.101177	0.495522	-2.56342	0.0288304	0.0288304	-3.9032	0.546111	0.444934	-0.101177	1	204462540		IGR	shore	IGR-shore	chr1:204463293-204464086	0.523207	0.359975	0.586666	0.398651	0.498619	0.415284	0.520595	0.57878	0.601467	0.471978
25573	cg15465279	-0.101152	0.789893	-3.54741	0.0055417	0.0055417	-2.27863	0.840469	0.739316	-0.101152	14	104668845		IGR	opensea	IGR-opensea		0.874804	0.7699	0.855162	0.680222	0.868171	0.766136	0.861356	0.769111	0.742851	0.711212
26934	cg16334882	-0.101116	0.842127	-3.68781	0.00440812	0.00440812	-2.04987	0.892685	0.791569	-0.101116	16	11227516	CLEC16A	Body	opensea	Body-opensea		0.88016	0.769312	0.905147	0.708728	0.886141	0.79212	0.883098	0.799496	0.90888	0.888188
30170	cg18394567	-0.101025	0.56522	-2.57778	0.0281372	0.0281372	-3.87969	0.615733	0.514708	-0.101025	17	2758375	RAP1GAP2	Body	shore	Body-shore	chr17:2756101-2757938	0.588457	0.497885	0.623064	0.461309	0.51354	0.448545	0.665129	0.564084	0.688473	0.601717
14942	cg08905723	-0.100989	0.471114	-2.67667	0.0237957	0.0237957	-3.71728	0.521608	0.42062	-0.100989	3	99544062	HP09053	TSS1500	opensea	TSS1500-opensea		0.569066	0.493831	0.514736	0.422372	0.535142	0.475334	0.444553	0.419239	0.544544	0.292323
27665	cg16773564	-0.100965	0.312292	-3.10286	0.0115878	0.0115878	-3.01171	0.362775	0.26181	-0.100965	12	107731280	BTBD11	Body	opensea	Body-opensea		0.379387	0.24459	0.377768	0.233285	0.26481	0.286237	0.324604	0.256663	0.467305	0.288274
19362	cg11657174	-0.100964	0.340735	-2.80282	0.0192182	0.0192182	-3.50907	0.391216	0.290253	-0.100964	18	51920177		IGR	opensea	IGR-opensea		0.379167	0.326507	0.363529	0.395206	0.485257	0.233031	0.375366	0.255122	0.352764	0.241398
19259	cg11591032	-0.100932	0.627342	-3.39653	0.0071037	0.0071037	-2.52622	0.677808	0.576876	-0.100932	4	182940206		IGR	opensea	IGR-opensea		0.690101	0.621739	0.741961	0.617804	0.683656	0.614672	0.63521	0.525228	0.638111	0.504938
17247	cg10327428	-0.100828	0.546265	-2.40054	0.0379795	0.0379795	-4.16802	0.596678	0.495851	-0.100828	8	39172022	ADAM5P	TSS200	opensea	TSS200-opensea		0.497848	0.45029	0.712842	0.462869	0.683002	0.503705	0.534439	0.53288	0.55526	0.529509
31200	cg19122723	-0.100809	0.387542	-3.94647	0.00290936	0.00290936	-1.63349	0.437947	0.337138	-0.100809	18	13611211	LDLRAD4	TSS1500	opensea	TSS1500-opensea		0.4157	0.340904	0.461967	0.363494	0.448951	0.356922	0.445289	0.386544	0.417828	0.237825
40038	cg25520710	-0.100754	0.765239	-2.8304	0.0183417	0.0183417	-3.46342	0.815615	0.714862	-0.100754	20	45981300	ZMYND8	5'UTR	opensea	5'UTR-opensea		0.830284	0.682843	0.782437	0.685236	0.747424	0.649457	0.890824	0.822911	0.827109	0.733861
6182	cg03610280	-0.100677	0.159567	-2.39643	0.0382446	0.0382446	-4.17467	0.209906	0.109229	-0.100677	10	97592418	ENTPD1	Body	opensea	Body-opensea		0.282094	0.119266	0.197705	0.210066	0.259333	0.0892054	0.224803	0.107257	0.085595	0.0203501
10150	cg06004938	-0.10062	0.678936	-2.87911	0.0168919	0.0168919	-3.38277	0.729246	0.628626	-0.10062	11	3239472	MRGPRG	1stExon	island	1stExon-island	chr11:3239217-3239988	0.708901	0.684004	0.778793	0.583206	0.783696	0.632322	0.770204	0.638896	0.604635	0.604702
22530	cg13653391	-0.100594	0.363481	-2.33004	0.0427782	0.0427782	-4.28145	0.413778	0.313184	-0.100594	10	134896691		IGR	island	IGR-island	chr10:134896690-134897151	0.345487	0.313516	0.288596	0.293014	0.492395	0.250838	0.51117	0.369696	0.431242	0.338856
42256	cg27097923	-0.100576	0.520754	-3.69078	0.00438693	0.00438693	-2.04505	0.571042	0.470466	-0.100576	6	83071433	TPBG	TSS1500	shore	TSS1500-shore	chr6:83073416-83075319	0.514332	0.525493	0.596554	0.449319	0.543423	0.432576	0.545921	0.469571	0.654981	0.475372
4806	cg02770857	-0.10052	0.70171	-3.07471	0.0121486	0.0121486	-3.0584	0.75197	0.651451	-0.10052	17	55533254	MSI2	Body	opensea	Body-opensea		0.795868	0.628557	0.683212	0.606216	0.829209	0.683927	0.671705	0.646291	0.779856	0.692262
2094	cg01164631	-0.100441	0.215322	-2.8807	0.0168465	0.0168465	-3.38013	0.265542	0.165101	-0.100441	22	43543948		IGR	shelf	IGR-shelf	chr22:43547319-43548169	0.266665	0.179369	0.320883	0.146757	0.171909	0.18154	0.201122	0.131222	0.367133	0.186617
27193	cg16484473	-0.100407	0.424513	-2.2397	0.049799	0.049799	-4.42544	0.474716	0.374309	-0.100407	10	50649723		IGR	opensea	IGR-opensea		0.43003	0.383263	0.413865	0.299487	0.55049	0.428542	0.592173	0.436594	0.387023	0.323658
20135	cg12144776	-0.100339	0.222989	-3.45817	0.00641665	0.00641665	-2.42488	0.273159	0.17282	-0.100339	6	25166749		IGR	opensea	IGR-opensea		0.255421	0.183469	0.275597	0.213838	0.202337	0.104387	0.282651	0.151763	0.349789	0.210641
39557	cg25188032	-0.100321	0.347593	-2.46284	0.034183	0.034183	-4.06716	0.397754	0.297433	-0.100321	13	84455028	SLITRK1	1stExon	shore	1stExon-shore	chr13:84453664-84453897	0.370626	0.351163	0.434824	0.142157	0.413497	0.284456	0.417011	0.33218	0.352812	0.377208
33377	cg20699522	-0.10032	0.680041	-3.58139	0.00524205	0.00524205	-2.22311	0.730201	0.629881	-0.10032	6	16956851		IGR	opensea	IGR-opensea		0.712264	0.67207	0.713068	0.643743	0.833228	0.589664	0.676804	0.610681	0.715643	0.633245
27202	cg16489771	-0.100299	0.378578	-2.45842	0.0344394	0.0344394	-4.07433	0.428727	0.328428	-0.100299	3	18480409	SATB1	TSS200	opensea	TSS200-opensea		0.402002	0.298415	0.388416	0.297213	0.437095	0.210303	0.496287	0.400105	0.419838	0.436106
22485	cg13623528	-0.10025	0.792983	-3.11101	0.0114305	0.0114305	-2.99821	0.843108	0.742858	-0.10025	20	43204977	PKIG	5'UTR	opensea	5'UTR-opensea		0.772003	0.67815	0.899546	0.831167	0.858545	0.756948	0.82933	0.687356	0.856115	0.760668
11462	cg06808196	-0.10023	0.801659	-2.44545	0.0352035	0.0352035	-4.09537	0.851774	0.751545	-0.10023	9	96412518	PHF2	Body	opensea	Body-opensea		0.850042	0.739215	0.786265	0.830875	0.909229	0.624225	0.904693	0.822048	0.808643	0.74136
11298	cg06721806	-0.100156	0.630525	-2.53606	0.0301978	0.0301978	-3.94791	0.680603	0.580447	-0.100156	19	35942172	FFAR2	3'UTR	opensea	3'UTR-opensea		0.667354	0.643076	0.776821	0.47736	0.712603	0.645564	0.637932	0.552772	0.608307	0.583464
40385	cg25773612	-0.100056	0.691218	-3.00169	0.013736	0.013736	-3.17951	0.741245	0.64119	-0.100056	6	583321	EXOC2	Body	opensea	Body-opensea		0.745414	0.621508	0.760285	0.573382	0.640925	0.678016	0.801339	0.712426	0.758265	0.620617
9826	cg05835496	-0.100026	0.196002	-4.2804	0.00172346	0.00172346	-1.10758	0.246014	0.145989	-0.100026	10	30303477	KIAA1462	3'UTR	opensea	3'UTR-opensea		0.269483	0.192381	0.303671	0.0897776	0.201689	0.166481	0.218479	0.141208	0.23675	0.140096
25955	cg15703118	-0.100024	0.68909	-2.36953	0.0400214	0.0400214	-4.21802	0.739102	0.639078	-0.100024	2	234295397	DGKD	TSS1500	opensea	TSS1500-opensea		0.759337	0.645994	0.680582	0.607079	0.886555	0.72536	0.688824	0.624306	0.680213	0.592649
25438	cg15374924	-0.100011	0.604759	-3.03034	0.0130894	0.0130894	-3.132	0.654765	0.554754	-0.100011	11	126290232		IGR	shelf	IGR-shelf	chr11:126286451-126286870	0.620899	0.537299	0.639531	0.553845	0.617019	0.567998	0.616846	0.505587	0.779529	0.609041
310	cg00174113	-0.100008	0.214305	-3.23675	0.00926252	0.00926252	-2.78995	0.26431	0.164301	-0.100008	9	71546748	PIP5K1B	Body	opensea	Body-opensea		0.198117	0.13497	0.326889	0.109865	0.220925	0.147419	0.29216	0.183867	0.283456	0.245386
34228	cg21295171	0.100001	0.701969	2.91814	0.015814	0.015814	-3.31807	0.651969	0.75197	0.100001	10	106536997	SORCS3	Body	opensea	Body-opensea		0.680916	0.790498	0.571235	0.80332	0.690083	0.777373	0.706207	0.732485	0.611401	0.656174
14637	cg08744871	0.100004	0.651829	2.29002	0.0457606	0.0457606	-4.34544	0.601827	0.701831	0.100004	22	45114577	PRR5	Body	opensea	Body-opensea		0.585926	0.767938	0.664449	0.7327	0.523533	0.69477	0.726385	0.628433	0.508841	0.685312
21571	cg13060704	0.100004	0.517402	3.40924	0.00695604	0.00695604	-2.5053	0.4674	0.567404	0.100004	6	28890322	TRIM27	Body	shore	Body-shore	chr6:28890951-28892013	0.450308	0.639046	0.452573	0.577724	0.443647	0.560601	0.52279	0.467184	0.467682	0.592466
15276	cg09135318	0.100006	0.311964	3.26701	0.00880691	0.00880691	-2.7399	0.261961	0.361967	0.100006	7	30375574	ZNRF2	Body	opensea	Body-opensea		0.299824	0.423296	0.27237	0.317129	0.279311	0.365422	0.287606	0.301263	0.170695	0.402724
25178	cg15207291	0.100013	0.783742	4.32071	0.00161956	0.00161956	-1.04508	0.733736	0.833749	0.100013	2	20289723		IGR	opensea	IGR-opensea		0.703583	0.887852	0.726417	0.832407	0.721884	0.876217	0.763778	0.803154	0.753017	0.769113
12972	cg07727867	0.100019	0.847269	2.32177	0.0433783	0.0433783	-4.2947	0.797259	0.897279	0.100019	5	149982432	SYNPO	5'UTR	opensea	5'UTR-opensea		0.849271	0.859998	0.862942	0.933076	0.620875	0.925587	0.832322	0.899749	0.820887	0.867984
9063	cg05348684	0.100024	0.625171	2.69545	0.0230504	0.0230504	-3.68635	0.575159	0.675183	0.100024	5	36067650	UGT3A2	TSS1500	opensea	TSS1500-opensea		0.638529	0.701632	0.620053	0.708319	0.586635	0.733407	0.574648	0.624411	0.455932	0.608147
10377	cg06145073	0.100041	0.203918	2.6018	0.027015	0.027015	-3.84033	0.153897	0.253938	0.100041	20	62795035	MYT1	TSS1500	opensea	TSS1500-opensea		0.206778	0.387329	0.163717	0.274419	0.103893	0.238234	0.11915	0.186803	0.175949	0.182906
21708	cg13160967	0.100047	0.790669	2.99439	0.0139059	0.0139059	-3.19162	0.740646	0.840692	0.100047	6	100730303		IGR	opensea	IGR-opensea		0.782975	0.934222	0.691519	0.793006	0.754487	0.799346	0.696929	0.892834	0.777318	0.784053
3394	cg01928297	0.100047	0.651954	2.24852	0.0490672	0.0490672	-4.41146	0.601931	0.701977	0.100047	1	229231753		IGR	opensea	IGR-opensea		0.66864	0.814041	0.616851	0.784635	0.569276	0.66224	0.523279	0.597301	0.631607	0.651669
41769	cg26755962	0.100049	0.786521	2.26363	0.0478373	0.0478373	-4.38746	0.736497	0.836545	0.100049	2	173795751	RAPGEF4	Body	opensea	Body-opensea		0.802068	0.868879	0.666928	0.880132	0.715948	0.832776	0.870307	0.771678	0.627232	0.829261
10464	cg06205938	0.100055	0.646624	3.09042	0.0118322	0.0118322	-3.03234	0.596597	0.696651	0.100055	16	48656581	MIR5095	Body	opensea	Body-opensea		0.513308	0.678463	0.61416	0.757719	0.629369	0.712156	0.68196	0.679697	0.544187	0.655222
9456	cg05591126	0.100061	0.726781	4.1009	0.0022794	0.0022794	-1.38851	0.676751	0.776812	0.100061	17	45317262		IGR	opensea	IGR-opensea		0.649236	0.774653	0.692935	0.808551	0.697304	0.835973	0.700475	0.699811	0.643803	0.765071
7961	cg04703696	0.100061	0.26626	2.26224	0.0479489	0.0479489	-4.38967	0.216229	0.316291	0.100061	9	136036629	GBGT1	Body	shore	Body-shore	chr9:136038416-136039577	0.293032	0.453938	0.190116	0.312997	0.233966	0.335485	0.236589	0.253461	0.127441	0.225572
29116	cg17669178	0.100063	0.489831	2.86964	0.0171642	0.0171642	-3.39844	0.439799	0.539862	0.100063	21	45591001		IGR	opensea	IGR-opensea		0.49707	0.566748	0.461244	0.525851	0.420038	0.645999	0.452391	0.48551	0.368253	0.475203
15015	cg08959246	0.100063	0.805665	4.22506	0.00187771	0.00187771	-1.19374	0.755633	0.855696	0.100063	7	4880932	RADIL	Body	opensea	Body-opensea		0.77295	0.893867	0.709699	0.862645	0.816197	0.85446	0.761807	0.796379	0.71751	0.871131
11201	cg06662777	0.100066	0.636581	2.84919	0.017768	0.017768	-3.43231	0.586549	0.686614	0.100066	21	35238267	ITSN1	Body	opensea	Body-opensea		0.607307	0.748192	0.574337	0.772285	0.590252	0.658879	0.648786	0.619935	0.512061	0.63378
19347	cg11647214	0.10007	0.732709	2.95003	0.0149856	0.0149856	-3.2652	0.682674	0.782744	0.10007	3	161009662		IGR	opensea	IGR-opensea		0.701644	0.79108	0.705022	0.870754	0.62495	0.806935	0.668335	0.66708	0.713419	0.777869
37371	cg23617255	0.100071	0.437756	3.48399	0.00614968	0.00614968	-2.38251	0.387721	0.487792	0.100071	5	132917949	FSTL4	Body	opensea	Body-opensea		0.454028	0.484616	0.418176	0.521055	0.288373	0.504521	0.406755	0.442903	0.371272	0.485865
21498	cg13008005	0.100072	0.415183	2.38336	0.0390978	0.0390978	-4.19574	0.365147	0.465218	0.100072	1	70225666	LRRC7	TSS200	opensea	TSS200-opensea		0.409613	0.489589	0.323744	0.611022	0.409805	0.436022	0.330842	0.360689	0.35173	0.42877
33619	cg20858649	0.100077	0.344602	3.83713	0.0034645	0.0034645	-1.80863	0.294564	0.394641	0.100077	4	147978881		IGR	opensea	IGR-opensea		0.255038	0.413158	0.31792	0.484078	0.303371	0.3458	0.27997	0.378757	0.316518	0.351411
450	cg00258316	0.100079	0.628319	2.92429	0.0156508	0.0156508	-3.30787	0.57828	0.678359	0.100079	1	8194341		IGR	opensea	IGR-opensea		0.495043	0.728223	0.587932	0.758321	0.627624	0.61066	0.624812	0.639185	0.555988	0.655404
3025	cg01712007	0.10008	0.658411	4.51072	0.00121183	0.00121183	-0.753501	0.608371	0.70845	0.10008	12	89703686		IGR	opensea	IGR-opensea		0.639604	0.751383	0.624462	0.718669	0.625658	0.698749	0.615214	0.714073	0.536916	0.659378
10352	cg06128123	0.100083	0.726583	3.18191	0.0101507	0.0101507	-2.88072	0.676542	0.776625	0.100083	6	21846231	FLJ22536	Body	opensea	Body-opensea		0.684126	0.837632	0.690236	0.750205	0.697446	0.859223	0.69367	0.70032	0.61723	0.735742
14746	cg08802898	0.100086	0.727122	3.62237	0.00490297	0.00490297	-2.15628	0.677079	0.777165	0.100086	17	72247107	TTYH2	Body	opensea	Body-opensea		0.690177	0.771895	0.698172	0.843853	0.721692	0.783581	0.685782	0.726065	0.589573	0.760432
21679	cg13140773	0.100086	0.757064	3.40176	0.00704258	0.00704258	-2.51762	0.707021	0.807107	0.100086	21	34792001	IFNGR2	Body	opensea	Body-opensea		0.780811	0.746769	0.648163	0.786838	0.720182	0.86448	0.682235	0.85685	0.703712	0.780597
10871	cg06456027	0.10009	0.743375	3.47441	0.00624734	0.00624734	-2.39822	0.69333	0.79342	0.10009	5	58512806	PDE4D	Body	opensea	Body-opensea		0.741058	0.862202	0.725336	0.747325	0.638691	0.729991	0.696171	0.830748	0.665396	0.796833
12267	cg07294097	0.100092	0.734753	2.49071	0.0326081	0.0326081	-4.02185	0.684707	0.784799	0.100092	14	62462520	SYT16	TSS200	opensea	TSS200-opensea		0.756728	0.841769	0.613644	0.754783	0.701353	0.869899	0.661054	0.65937	0.690756	0.798174
20745	cg12518533	0.100095	0.457253	2.28449	0.0461881	0.0461881	-4.35425	0.407205	0.5073	0.100095	3	43990429		IGR	opensea	IGR-opensea		0.461733	0.564722	0.377485	0.591013	0.489312	0.503525	0.418119	0.465573	0.289377	0.411667
3273	cg01862311	0.100097	0.686801	2.39927	0.0380614	0.0380614	-4.17008	0.636753	0.73685	0.100097	8	26308815		IGR	shore	IGR-shore	chr8:26305853-26306825	0.618084	0.748077	0.638772	0.843257	0.614802	0.647459	0.755526	0.711512	0.556579	0.733944
18852	cg11313708	0.100098	0.871745	2.75559	0.0208178	0.0208178	-3.58713	0.821696	0.921795	0.100098	19	54710867	RPS9	Body	shore	Body-shore	chr19:54711106-54711375	0.870286	0.934881	0.7897	0.952521	0.905041	0.974885	0.830379	0.887632	0.713074	0.859054
42111	cg26989292	0.1001	0.573234	2.99442	0.0139052	0.0139052	-3.19157	0.523184	0.623284	0.1001	6	13923912	RNF182	TSS1500	shore	TSS1500-shore	chr6:13925099-13925510	0.563724	0.602482	0.429953	0.654726	0.570289	0.568525	0.562099	0.591647	0.489852	0.699038
20053	cg12094558	0.1001	0.727169	6.701	6.1808e-05	6.1808e-05	2.2149	0.677119	0.777219	0.1001	2	183972614		IGR	opensea	IGR-opensea		0.646179	0.758911	0.673232	0.772016	0.658084	0.757538	0.701423	0.790006	0.706679	0.807625
12268	cg07294734	0.100103	0.432516	2.37443	0.0396919	0.0396919	-4.21013	0.382464	0.482568	0.100103	19	1242323	ATP5D	Body	island	Body-island	chr19:1241619-1242569	0.444104	0.618409	0.379558	0.481535	0.297232	0.446515	0.450503	0.421041	0.340926	0.445339
22373	cg13570658	0.100107	0.79987	2.80537	0.0191352	0.0191352	-3.50484	0.749816	0.849924	0.100107	9	95146356	CENPP	Body	opensea	Body-opensea		0.828489	0.859974	0.788484	0.790984	0.756015	0.809908	0.645213	0.925763	0.730881	0.86299
42088	cg26975407	0.100114	0.731656	3.01196	0.0135005	0.0135005	-3.16247	0.681599	0.781713	0.100114	5	175615830	LOC643201	Body	opensea	Body-opensea		0.685116	0.851034	0.721976	0.791082	0.707504	0.850911	0.661373	0.718606	0.632026	0.696933
6036	cg03529440	0.10012	0.299821	3.08438	0.0119529	0.0119529	-3.04236	0.249761	0.349881	0.10012	9	131445676	SET	TSS1500	opensea	TSS1500-opensea		0.283195	0.350161	0.232258	0.373226	0.253801	0.428304	0.311146	0.321899	0.168407	0.275817
11526	cg06844661	0.10012	0.325412	3.43073	0.00671355	0.00671355	-2.46996	0.275352	0.375472	0.10012	5	129083763		IGR	opensea	IGR-opensea		0.297418	0.40938	0.31286	0.453186	0.273887	0.355434	0.293788	0.331883	0.198808	0.327479
5156	cg02976898	0.100124	0.699731	2.88513	0.0167208	0.0167208	-3.37278	0.649669	0.749793	0.100124	10	76742856	MYST4	Body	opensea	Body-opensea		0.568418	0.82583	0.66886	0.796796	0.663021	0.733655	0.72058	0.726438	0.627466	0.666246
3166	cg01804891	0.100125	0.722937	2.52063	0.0309974	0.0309974	-3.9731	0.672875	0.773	0.100125	2	113408590	SLC20A1	Body	opensea	Body-opensea		0.790965	0.799054	0.637199	0.822696	0.69348	0.816699	0.656536	0.682492	0.586196	0.744058
39846	cg25393503	0.100125	0.638743	3.76739	0.00387569	0.00387569	-1.92101	0.58868	0.688805	0.100125	1	177047057	ASTN1	Body	opensea	Body-opensea		0.592516	0.689569	0.578214	0.779999	0.594109	0.688191	0.626171	0.620812	0.552391	0.665455
41543	cg26593628	0.100126	0.530721	2.63399	0.0255809	0.0255809	-3.78749	0.480658	0.580784	0.100126	1	23824369		IGR	opensea	IGR-opensea		0.56512	0.66761	0.504248	0.605514	0.431834	0.619797	0.477855	0.508086	0.424234	0.502915
30444	cg18594747	0.100126	0.630835	3.61884	0.00493123	0.00493123	-2.16202	0.580771	0.680898	0.100126	2	211452154	CPS1	Body	opensea	Body-opensea		0.58093	0.684855	0.652179	0.683488	0.576397	0.677219	0.518033	0.613569	0.576318	0.745358
8592	cg05070265	0.100129	0.632877	2.76693	0.0204218	0.0204218	-3.5684	0.582813	0.682941	0.100129	3	55777041	ERC2	Body	opensea	Body-opensea		0.592639	0.653307	0.577753	0.708103	0.621516	0.810559	0.522848	0.61324	0.599307	0.629497
6982	cg04098280	0.100136	0.609753	2.27798	0.0466965	0.0466965	-4.36462	0.559685	0.659821	0.100136	1	195927429		IGR	opensea	IGR-opensea		0.659919	0.7925	0.535458	0.639768	0.536215	0.657282	0.601786	0.596809	0.465048	0.612746
8801	cg05197055	0.100137	0.738696	3.49304	0.00605878	0.00605878	-2.36765	0.688628	0.788765	0.100137	1	85166037		IGR	opensea	IGR-opensea		0.689131	0.752337	0.675	0.89822	0.725974	0.802584	0.677883	0.742401	0.675152	0.748283
9785	cg05806487	0.100138	0.442149	2.64612	0.0250603	0.0250603	-3.76755	0.39208	0.492218	0.100138	10	29440519		IGR	opensea	IGR-opensea		0.464964	0.527596	0.376941	0.589306	0.4342	0.422274	0.374663	0.429071	0.309633	0.492843
23237	cg14055004	0.100145	0.435703	2.49342	0.032459	0.032459	-4.01744	0.385631	0.485776	0.100145	2	241860995		IGR	shelf	IGR-shelf	chr2:241858187-241858535	0.476472	0.601304	0.3569	0.517507	0.374795	0.486854	0.394475	0.41944	0.325511	0.403775
36502	cg23012591	0.100147	0.46211	2.42009	0.0367455	0.0367455	-4.13643	0.412036	0.512184	0.100147	3	73923792		IGR	opensea	IGR-opensea		0.466913	0.582091	0.404785	0.590492	0.369122	0.535559	0.477462	0.440238	0.341899	0.412537
12935	cg07701837	0.100156	0.573424	2.50683	0.0317301	0.0317301	-3.99559	0.523346	0.623502	0.100156	2	210516795	MAP2	5'UTR	opensea	5'UTR-opensea		0.617438	0.71259	0.523065	0.647998	0.482529	0.615862	0.553297	0.622748	0.4404	0.518312
24437	cg14760640	0.100161	0.445447	2.28842	0.0458841	0.0458841	-4.34799	0.395366	0.495527	0.100161	6	10965215	SYCP2L	3'UTR	opensea	3'UTR-opensea		0.443016	0.59145	0.498779	0.488635	0.321681	0.542809	0.390911	0.402851	0.322444	0.451889
37027	cg23379309	0.100166	0.1957	2.68524	0.0234527	0.0234527	-3.70317	0.145617	0.245783	0.100166	9	102057328		IGR	shore	IGR-shore	chr9:102058841-102059213	0.194137	0.334101	0.121342	0.31639	0.184648	0.246479	0.134995	0.158538	0.0929635	0.173408
19105	cg11476622	0.100175	0.171238	3.67295	0.00451569	0.00451569	-2.07399	0.12115	0.221326	0.100175	20	45029013	ELMO2	5'UTR	opensea	5'UTR-opensea		0.168084	0.302616	0.0898748	0.212301	0.136492	0.251107	0.0907124	0.178851	0.120589	0.161752
38500	cg24439376	0.100186	0.609905	3.54192	0.00559179	0.00559179	-2.28761	0.559812	0.659998	0.100186	3	40805716		IGR	opensea	IGR-opensea		0.615091	0.699502	0.536848	0.706101	0.581774	0.685471	0.548092	0.571908	0.517255	0.63701
38537	cg24470332	0.100187	0.48398	2.66419	0.0243045	0.0243045	-3.73783	0.433886	0.534073	0.100187	13	54875232		IGR	opensea	IGR-opensea		0.525008	0.61442	0.357162	0.558263	0.386029	0.556696	0.469746	0.462474	0.431485	0.478511
39492	cg25137314	0.100198	0.779221	2.49452	0.0323987	0.0323987	-4.01565	0.729122	0.82932	0.100198	2	47452985		IGR	opensea	IGR-opensea		0.810675	0.881766	0.771127	0.847905	0.682576	0.900237	0.744514	0.738139	0.636719	0.778554
17118	cg10245026	0.100204	0.477252	4.21341	0.001912	0.001912	-1.21192	0.427149	0.527354	0.100204	10	72543270	TBATA	5'UTR	opensea	5'UTR-opensea		0.41002	0.582261	0.407792	0.545214	0.473921	0.472577	0.393059	0.487813	0.450955	0.548903
12133	cg07211787	0.100209	0.664743	2.8298	0.0183606	0.0183606	-3.46443	0.614639	0.714848	0.100209	9	29349163		IGR	opensea	IGR-opensea		0.645328	0.748774	0.511929	0.68422	0.607626	0.759149	0.705557	0.738588	0.602754	0.643507
19018	cg11422910	0.100212	0.804756	2.90316	0.0162191	0.0162191	-3.3429	0.75465	0.854862	0.100212	8	101912261		IGR	opensea	IGR-opensea		0.78326	0.882438	0.681131	0.938285	0.71434	0.873436	0.806726	0.787139	0.787793	0.793012
36218	cg22810704	0.100226	0.372728	4.15809	0.00208415	0.00208415	-1.29855	0.322614	0.422841	0.100226	17	1074865	ABR	Body	opensea	Body-opensea		0.349998	0.486847	0.290676	0.428851	0.281508	0.43564	0.367318	0.373199	0.323573	0.389666
32553	cg20072927	0.100232	0.786282	3.83565	0.0034727	0.0034727	-1.811	0.736166	0.836398	0.100232	7	55980290	ZNF713	5'UTR	opensea	5'UTR-opensea		0.801765	0.844745	0.770934	0.827853	0.689843	0.835394	0.673499	0.792338	0.744787	0.881658
29182	cg17717035	0.100232	0.581413	2.75975	0.0206718	0.0206718	-3.58027	0.531296	0.631529	0.100232	10	63352722		IGR	opensea	IGR-opensea		0.563399	0.720436	0.488597	0.636445	0.536709	0.680124	0.567892	0.507446	0.499886	0.613194
23203	cg14038077	0.100246	0.642744	2.9102	0.0160275	0.0160275	-3.33123	0.59262	0.692867	0.100246	1	243508774	MIR4677	TSS1500	opensea	TSS1500-opensea		0.587063	0.724846	0.56547	0.655384	0.620167	0.716764	0.613081	0.790132	0.577322	0.577209
3233	cg01839934	0.100251	0.568739	2.34056	0.0420256	0.0420256	-4.26457	0.518613	0.618864	0.100251	11	10626235	MRVI1	Body	opensea	Body-opensea		0.501019	0.625592	0.56763	0.744047	0.60888	0.608931	0.437497	0.531412	0.478041	0.584341
23176	cg14027288	0.100252	0.586415	2.34795	0.0415052	0.0415052	-4.25271	0.536289	0.636542	0.100252	1	180923683		IGR	island	IGR-island	chr1:180922915-180923692	0.611185	0.717909	0.602882	0.682478	0.525012	0.645965	0.516146	0.532099	0.426222	0.604256
8982	cg05301618	0.100252	0.390628	2.74709	0.0211197	0.0211197	-3.60117	0.340501	0.440754	0.100252	2	207110808	GPR1-AS	Body	opensea	Body-opensea		0.259472	0.45776	0.435811	0.54057	0.340202	0.39873	0.31318	0.394693	0.353842	0.412017
38698	cg24585152	0.100253	0.668828	3.57571	0.00529091	0.00529091	-2.23237	0.618702	0.718955	0.100253	8	87578471		IGR	opensea	IGR-opensea		0.625311	0.722023	0.575199	0.765862	0.557097	0.675732	0.685952	0.677069	0.649952	0.754088
9560	cg05658876	0.100254	0.688583	2.43942	0.0355643	0.0355643	-4.10514	0.638456	0.73871	0.100254	4	74910375		IGR	opensea	IGR-opensea		0.732741	0.793604	0.667248	0.804176	0.650558	0.74151	0.617975	0.646498	0.523759	0.707762
41648	cg26672287	0.100257	0.767857	2.67524	0.0238534	0.0238534	-3.71964	0.717729	0.817985	0.100257	2	33391915	LTBP1	Body	opensea	Body-opensea		0.727395	0.752018	0.664895	0.800829	0.812849	0.799849	0.671155	0.801275	0.71235	0.935956
37472	cg23688350	0.100261	0.680441	2.30692	0.0444766	0.0444766	-4.31844	0.630311	0.730572	0.100261	2	110317956	2023-09-10	Body	opensea	Body-opensea		0.674368	0.763947	0.611999	0.877446	0.659323	0.711596	0.611788	0.603929	0.594075	0.695941
38968	cg24764939	0.100265	0.523076	2.66175	0.0244053	0.0244053	-3.74185	0.472944	0.573208	0.100265	1	48484851		IGR	opensea	IGR-opensea		0.569646	0.625271	0.395829	0.627959	0.468239	0.600535	0.488522	0.47688	0.442482	0.535397
18154	cg10868030	0.100265	0.623832	2.40724	0.0375525	0.0375525	-4.15722	0.573699	0.673964	0.100265	5	192650	LRRC14B	Body	shore	Body-shore	chr5:191792-192544	0.597601	0.683254	0.535604	0.813829	0.650205	0.668716	0.547008	0.575244	0.538077	0.628778
6569	cg03840680	0.100269	0.48888	2.96004	0.0147348	0.0147348	-3.2486	0.438746	0.539015	0.100269	8	94030010		IGR	opensea	IGR-opensea		0.442162	0.582332	0.390545	0.601414	0.46236	0.416228	0.479464	0.571442	0.419197	0.523657
23472	cg14187504	0.10028	0.734124	2.87004	0.0171526	0.0171526	-3.39778	0.683984	0.784264	0.10028	1	7406480	CAMTA1	Body	opensea	Body-opensea		0.70416	0.855233	0.66218	0.877721	0.706191	0.767953	0.687721	0.67971	0.659669	0.740704
38052	cg24105728	0.100288	0.627743	2.33941	0.0421073	0.0421073	-4.26642	0.577599	0.677886	0.100288	6	13007033	PHACTR1	Body	opensea	Body-opensea		0.616341	0.732042	0.538083	0.754901	0.606934	0.756557	0.597951	0.570014	0.528684	0.575918
3507	cg02000949	0.100296	0.734656	2.39575	0.0382883	0.0382883	-4.17576	0.684508	0.784804	0.100296	14	96086440		IGR	opensea	IGR-opensea		0.601159	0.741628	0.766375	0.911348	0.641013	0.761478	0.741866	0.719124	0.672127	0.790443
13033	cg07774533	0.100298	0.841173	6.14173	0.000124189	0.000124189	1.52594	0.791023	0.891322	0.100298	11	36171211	LDLRAD3	5'UTR	opensea	5'UTR-opensea		0.805966	0.898011	0.780589	0.891192	0.83693	0.887917	0.78198	0.916194	0.749652	0.863294
4234	cg02416964	0.100299	0.747617	2.62474	0.0259847	0.0259847	-3.80267	0.697468	0.797766	0.100299	9	136966816		IGR	opensea	IGR-opensea		0.674673	0.83888	0.643844	0.89802	0.660961	0.763103	0.80042	0.761644	0.70744	0.727183
36803	cg23222595	0.100299	0.770462	4.00473	0.00265251	0.00265251	-1.54073	0.720312	0.820612	0.100299	15	58359607	ALDH1A2	TSS1500	shore	TSS1500-shore	chr15:58357309-58358776	0.734145	0.825401	0.689381	0.879097	0.731997	0.846842	0.772163	0.785266	0.673876	0.766453
38218	cg24239418	0.1003	0.27388	2.27155	0.0472044	0.0472044	-4.37486	0.22373	0.32403	0.1003	3	52278436	PPM1M	TSS1500	shore	TSS1500-shore	chr3:52279601-52280140	0.24038	0.385978	0.224168	0.282619	0.295664	0.457473	0.203222	0.227653	0.155213	0.266427
8091	cg04781142	0.100302	0.754495	2.90279	0.0162294	0.0162294	-3.34352	0.704344	0.804646	0.100302	14	51206294	NIN	Body	opensea	Body-opensea		0.692137	0.800236	0.754308	0.731672	0.73715	0.889631	0.737417	0.805477	0.600709	0.796215
12991	cg07739369	0.100305	0.233179	2.99646	0.0138576	0.0138576	-3.18819	0.183027	0.283331	0.100305	17	80241456		IGR	opensea	IGR-opensea		0.190259	0.34589	0.197726	0.308665	0.180345	0.316828	0.253684	0.219726	0.0931194	0.225547
40364	cg25758617	0.100308	0.299026	3.16132	0.0105065	0.0105065	-2.91483	0.248872	0.349179	0.100308	11	133887339		IGR	opensea	IGR-opensea		0.31475	0.438102	0.227651	0.333305	0.283837	0.343643	0.253648	0.311874	0.164473	0.318973
36519	cg23018947	0.100309	0.630609	3.02681	0.0131672	0.0131672	-3.13784	0.580454	0.680763	0.100309	6	39056226		IGR	opensea	IGR-opensea		0.558716	0.76031	0.529057	0.682286	0.614305	0.678868	0.615897	0.56744	0.584297	0.714912
6594	cg03854931	0.100312	0.787024	2.81987	0.0186716	0.0186716	-3.48086	0.736868	0.83718	0.100312	1	119981031		IGR	opensea	IGR-opensea		0.756223	0.798637	0.807795	0.910411	0.679756	0.911356	0.735037	0.751115	0.705528	0.814379
20879	cg12604220	0.100312	0.726923	2.56172	0.0289133	0.0289133	-3.90597	0.676767	0.777079	0.100312	1	110706211	SLC6A17	5'UTR	opensea	5'UTR-opensea		0.665376	0.815366	0.702277	0.838491	0.667736	0.868256	0.665446	0.72427	0.683001	0.639012
14268	cg08520565	0.100312	0.720266	2.40461	0.0377196	0.0377196	-4.16146	0.67011	0.770422	0.100312	7	51424386		IGR	opensea	IGR-opensea		0.664753	0.865548	0.7722	0.83684	0.634289	0.76266	0.67018	0.711617	0.609126	0.675446
8658	cg05112828	0.100313	0.456652	2.34084	0.0420063	0.0420063	-4.26413	0.406495	0.506808	0.100313	10	99095883	FRAT2	TSS1500	shore	TSS1500-shore	chr10:99093406-99094955	0.343065	0.620262	0.416585	0.569191	0.384405	0.375205	0.436514	0.508642	0.451908	0.46074
31129	cg19075111	0.100315	0.696191	2.85979	0.0174524	0.0174524	-3.41476	0.646033	0.746348	0.100315	5	112601069	MCC	Body	opensea	Body-opensea		0.699715	0.784101	0.66063	0.729154	0.570126	0.807134	0.662363	0.630987	0.637332	0.780364
10517	cg06228648	0.100322	0.793041	2.9948	0.0138964	0.0138964	-3.19094	0.742881	0.843202	0.100322	13	26040175	ATP8A2	Body	shelf	Body-shelf	chr13:26042693-26043486	0.798297	0.912423	0.73987	0.865109	0.751199	0.828287	0.702372	0.724922	0.722666	0.88527
10625	cg06295244	0.100328	0.554518	2.63278	0.0256333	0.0256333	-3.78948	0.504354	0.604682	0.100328	2	11816322	LPIN1	TSS1500	opensea	TSS1500-opensea		0.508825	0.730362	0.507623	0.627505	0.482256	0.551145	0.571011	0.596386	0.452055	0.518011
9258	cg05462181	0.10033	0.791982	3.15743	0.0105752	0.0105752	-2.92128	0.741817	0.842148	0.10033	3	139659449	CLSTN2	Body	opensea	Body-opensea		0.799559	0.79074	0.720018	0.82921	0.679967	0.862958	0.683104	0.838512	0.826438	0.889317
2175	cg01218320	0.100333	0.789985	2.31849	0.0436188	0.0436188	-4.29995	0.739819	0.840152	0.100333	9	95790347	FGD3	Body	opensea	Body-opensea		0.793916	0.900474	0.734594	0.716655	0.829019	0.896954	0.640069	0.85335	0.701496	0.833325
27786	cg16857921	0.100335	0.321291	2.57886	0.0280856	0.0280856	-3.87791	0.271124	0.371459	0.100335	1	246688334	LOC255654	TSS1500	opensea	TSS1500-opensea		0.330945	0.402638	0.222102	0.474524	0.331082	0.373378	0.272039	0.289747	0.199449	0.317006
3937	cg02249233	0.100339	0.639621	2.38846	0.0387629	0.0387629	-4.18753	0.589452	0.689791	0.100339	2	62816860		IGR	opensea	IGR-opensea		0.686228	0.744114	0.562823	0.727263	0.488251	0.727884	0.663058	0.636266	0.546899	0.613426
3499	cg01993124	0.100356	0.696249	2.24169	0.0496332	0.0496332	-4.42229	0.646071	0.746427	0.100356	16	81190494	PKD1L2	Body	opensea	Body-opensea		0.764426	0.718171	0.576557	0.880409	0.610771	0.726065	0.687735	0.713198	0.590866	0.694292
7057	cg04142195	0.100373	0.695241	4.53387	0.00117015	0.00117015	-0.718317	0.645055	0.745428	0.100373	6	73074439	RIMS1	Body	opensea	Body-opensea		0.702844	0.761773	0.618224	0.783614	0.641739	0.723079	0.653135	0.690861	0.609334	0.767811
32250	cg19874145	0.100374	0.202155	2.69399	0.0231076	0.0231076	-3.68876	0.151968	0.252342	0.100374	14	89029076	ZC3H14	TSS200	shore	TSS200-shore	chr14:89029178-89029938	0.216769	0.396998	0.137467	0.216485	0.161257	0.226075	0.126156	0.223297	0.118191	0.198855
24188	cg14590388	0.100381	0.731461	3.62885	0.00485144	0.00485144	-2.14572	0.68127	0.781651	0.100381	11	75310145	MAP6	Body	opensea	Body-opensea		0.663013	0.770914	0.734297	0.871556	0.671901	0.805185	0.667843	0.720121	0.669297	0.740478
21230	cg12825324	0.100382	0.494039	3.41553	0.00688413	0.00688413	-2.49495	0.443847	0.54423	0.100382	3	123512792	MYLK	5'UTR	opensea	5'UTR-opensea		0.461994	0.587096	0.463078	0.614096	0.472002	0.564933	0.426717	0.479059	0.395446	0.475966
27244	cg16513933	0.100385	0.809514	2.41796	0.0368784	0.0368784	-4.13989	0.759321	0.859706	0.100385	8	101560889	ANKRD46	5'UTR	opensea	5'UTR-opensea		0.818528	0.881427	0.721496	0.704791	0.712367	0.946639	0.776067	0.897854	0.768147	0.86782
31163	cg19101232	0.100392	0.513407	3.88493	0.00320926	0.00320926	-1.7319	0.463211	0.563603	0.100392	5	137090964	HNRNPA0	TSS1500	shore	TSS1500-shore	chr5:137089253-137090878	0.476222	0.638713	0.411149	0.567276	0.463648	0.585855	0.465985	0.513264	0.499053	0.512908
22121	cg13428418	0.100401	0.572939	2.62839	0.0258246	0.0258246	-3.79668	0.522739	0.62314	0.100401	5	74214853		IGR	opensea	IGR-opensea		0.580613	0.649282	0.536414	0.717409	0.486789	0.635193	0.561941	0.511191	0.447938	0.602624
41027	cg26249510	0.10041	0.28469	2.27087	0.0472582	0.0472582	-4.37594	0.234485	0.334895	0.10041	10	112624792		IGR	opensea	IGR-opensea		0.273831	0.493361	0.211017	0.275402	0.250555	0.381298	0.240405	0.235118	0.196617	0.289296
19589	cg11803406	0.100411	0.716539	2.2723	0.0471453	0.0471453	-4.37368	0.666333	0.766744	0.100411	1	87620981	LINC01140	Body	shelf	Body-shelf	chr1:87617153-87617417	0.769823	0.836103	0.548144	0.828624	0.646753	0.761806	0.714705	0.737985	0.652239	0.669202
27612	cg16739583	0.10042	0.739489	4.59596	0.00106576	0.00106576	-0.624369	0.689279	0.789699	0.10042	2	216476434	LINC00607	Body	opensea	Body-opensea		0.731179	0.825746	0.702886	0.77137	0.674821	0.796613	0.696536	0.731099	0.640974	0.823666
15882	cg09504873	0.100421	0.630242	2.93315	0.0154185	0.0154185	-3.29318	0.580032	0.680452	0.100421	16	66774626	DYNC1LI2	Body	opensea	Body-opensea		0.53	0.655488	0.570135	0.706084	0.662316	0.676531	0.478105	0.670413	0.659602	0.693747
17045	cg10204935	0.100425	0.308046	2.44503	0.0352286	0.0352286	-4.09605	0.257834	0.358259	0.100425	18	5631607		IGR	shore	IGR-shore	chr18:5628324-5630785	0.294708	0.402021	0.263922	0.451906	0.301525	0.387742	0.239067	0.21819	0.189948	0.331435
32873	cg20320691	0.100426	0.820871	2.63038	0.0257378	0.0257378	-3.79342	0.770658	0.871084	0.100426	15	101508437	LRRK1	Body	opensea	Body-opensea		0.753618	0.90905	0.808356	0.771251	0.777342	0.829059	0.840275	0.926146	0.673698	0.919915
17767	cg10626305	0.100427	0.505164	2.316	0.0438019	0.0438019	-4.30393	0.45495	0.555377	0.100427	6	21801442	FLJ22536	Body	opensea	Body-opensea		0.54514	0.645581	0.493284	0.566241	0.39974	0.603128	0.478674	0.498443	0.357913	0.463493
24241	cg14625815	0.100431	0.525597	3.29158	0.00845408	0.00845408	-2.6993	0.475382	0.575812	0.100431	6	4810395	CDYL	Body	opensea	Body-opensea		0.518802	0.646749	0.492681	0.574813	0.496424	0.626738	0.43876	0.494449	0.430242	0.536313
34316	cg21366298	0.100433	0.750304	4.66058	0.000967536	0.000967536	-0.527175	0.700088	0.80052	0.100433	11	78278518	NARS2	Body	opensea	Body-opensea		0.699034	0.770747	0.674878	0.809846	0.771802	0.831119	0.679407	0.766216	0.675316	0.824673
39464	cg25109528	0.100438	0.501046	3.46296	0.00636624	0.00636624	-2.41702	0.450827	0.551265	0.100438	19	3744060	TJP3	Body	shelf	Body-shelf	chr19:3747832-3748087	0.471115	0.572535	0.436825	0.569471	0.435521	0.601298	0.530923	0.510527	0.37975	0.502492
12274	cg07297879	0.100441	0.582631	3.06451	0.0123586	0.0123586	-3.07532	0.532411	0.632851	0.100441	4	159939347	C4orf45	Body	opensea	Body-opensea		0.548567	0.688475	0.543263	0.699789	0.510372	0.549038	0.593481	0.63566	0.466371	0.591295
11280	cg06710470	0.100444	0.698062	2.34272	0.041873	0.041873	-4.26111	0.647841	0.748284	0.100444	2	73360983		IGR	opensea	IGR-opensea		0.717835	0.697061	0.548245	0.77157	0.533963	0.779862	0.73277	0.771288	0.70639	0.721641
35145	cg21959907	0.100444	0.672818	3.0583	0.0124881	0.0124881	-3.08561	0.622596	0.723041	0.100444	3	48966445	ARIH2	Body	opensea	Body-opensea		0.589417	0.772186	0.583515	0.715131	0.689904	0.734537	0.680633	0.760128	0.569512	0.633222
4731	cg02720346	0.100452	0.470729	2.78833	0.0196953	0.0196953	-3.53304	0.420503	0.520955	0.100452	1	209329226		IGR	opensea	IGR-opensea		0.421709	0.633663	0.411091	0.412786	0.463174	0.487186	0.43264	0.551618	0.373901	0.519521
7084	cg04159558	0.100456	0.439607	2.77997	0.0199759	0.0199759	-3.54685	0.389379	0.489835	0.100456	3	18011544	LOC339862	Body	opensea	Body-opensea		0.394791	0.626847	0.394568	0.480435	0.393764	0.497652	0.345685	0.424	0.418086	0.420238
30352	cg18532070	0.10046	0.668702	2.46507	0.0340543	0.0340543	-4.06353	0.618472	0.718932	0.10046	7	41940672		IGR	opensea	IGR-opensea		0.612064	0.779819	0.628961	0.656109	0.657026	0.824662	0.657427	0.719442	0.53688	0.614627
22183	cg13463847	0.100462	0.847618	2.62184	0.0261131	0.0261131	-3.80745	0.797387	0.897849	0.100462	9	139397519	NOTCH1	Body	island	Body-island	chr9:139397412-139397710	0.858537	0.877485	0.689226	0.957859	0.886846	0.921581	0.76652	0.822944	0.785804	0.909375
9696	cg05760192	0.100466	0.618396	2.30867	0.0443463	0.0443463	-4.31566	0.568163	0.668629	0.100466	10	48497534		IGR	opensea	IGR-opensea		0.573704	0.750482	0.630444	0.739201	0.585224	0.673285	0.606378	0.577377	0.445068	0.602802
4182	cg02391352	0.100468	0.596242	2.76172	0.020603	0.020603	-3.57702	0.546008	0.646476	0.100468	7	25070850		IGR	opensea	IGR-opensea		0.474063	0.725486	0.566145	0.705368	0.596086	0.616624	0.597223	0.621914	0.496523	0.562988
18224	cg10914523	0.100472	0.574587	3.65006	0.00468687	0.00468687	-2.11121	0.524352	0.624823	0.100472	15	52393162		IGR	opensea	IGR-opensea		0.536085	0.690249	0.5408	0.676833	0.541421	0.631169	0.524744	0.571245	0.478708	0.55462
29476	cg17929920	0.100475	0.565706	3.06835	0.0122791	0.0122791	-3.06895	0.515468	0.615944	0.100475	19	11348704	DOCK6	Body	opensea	Body-opensea		0.520381	0.683352	0.478205	0.705154	0.504363	0.592507	0.530663	0.529904	0.543729	0.568802
12889	cg07671727	0.100478	0.600745	3.29153	0.00845485	0.00845485	-2.69939	0.550507	0.650984	0.100478	7	87148380	ABCB1	Body	opensea	Body-opensea		0.644252	0.669293	0.476781	0.651075	0.595092	0.669128	0.508605	0.664491	0.527803	0.600936
20752	cg12524168	0.100481	0.515218	2.49393	0.0324306	0.0324306	-4.0166	0.464978	0.565459	0.100481	5	76028910	F2R	Body	opensea	Body-opensea		0.482781	0.711705	0.436325	0.567182	0.441982	0.564678	0.472139	0.536355	0.491663	0.447373
18253	cg10931348	0.100481	0.366378	2.69872	0.0229232	0.0229232	-3.68097	0.316138	0.416619	0.100481	13	31052094		IGR	opensea	IGR-opensea		0.383094	0.485839	0.214011	0.461949	0.310764	0.436907	0.348923	0.334415	0.323896	0.363985
34985	cg21844388	0.100485	0.739975	2.51148	0.0314813	0.0314813	-3.98801	0.689733	0.790217	0.100485	7	29186501	CPVL	TSS1500	opensea	TSS1500-opensea		0.772919	0.786379	0.754879	0.830891	0.616815	0.847411	0.584734	0.730437	0.719318	0.755969
5840	cg03400002	0.100488	0.44408	3.20463	0.00977257	0.00977257	-2.8431	0.393835	0.494324	0.100488	9	94266072		IGR	opensea	IGR-opensea		0.454634	0.558519	0.40591	0.509283	0.331374	0.413675	0.368697	0.452411	0.408563	0.53773
7091	cg04164123	0.10049	0.39831	2.68728	0.023372	0.023372	-3.69982	0.348065	0.448555	0.10049	12	124796187	ZNF664-FAM101A	5'UTR	shelf	5'UTR-shelf	chr12:124798796-124799224	0.391802	0.540519	0.380716	0.507903	0.300858	0.462397	0.359504	0.352592	0.307445	0.379366
23454	cg14178828	0.100491	0.664974	2.26706	0.0475617	0.0475617	-4.382	0.614728	0.71522	0.100491	10	28697975		IGR	opensea	IGR-opensea		0.693689	0.793225	0.627321	0.71533	0.503012	0.791635	0.653737	0.604139	0.595882	0.671769
33588	cg20832910	0.100492	0.56991	2.60044	0.0270772	0.0270772	-3.84255	0.519664	0.620156	0.100492	22	42792851	NFAM1	Body	opensea	Body-opensea		0.603747	0.728237	0.468421	0.631852	0.531379	0.613619	0.552166	0.550101	0.442609	0.576971
9780	cg05804288	0.100498	0.311651	2.61367	0.0264768	0.0264768	-3.82085	0.261402	0.3619	0.100498	16	17332576	XYLT1	Body	opensea	Body-opensea		0.189216	0.395828	0.18263	0.416235	0.366383	0.303584	0.325792	0.357526	0.242987	0.336329
14355	cg08566723	0.1005	0.648198	2.5417	0.0299107	0.0299107	-3.9387	0.597948	0.698448	0.1005	20	56769241		IGR	opensea	IGR-opensea		0.614567	0.736128	0.539055	0.762176	0.605274	0.748608	0.540456	0.654516	0.690386	0.590811
6416	cg03741837	0.100502	0.481089	3.36334	0.00750482	0.00750482	-2.58089	0.430838	0.53134	0.100502	4	85503416	CDS1	TSS1500	shore	TSS1500-shore	chr4:85503546-85504893	0.339996	0.535543	0.447756	0.529456	0.486782	0.526957	0.438641	0.465236	0.441014	0.599509
38003	cg24077277	0.100503	0.597604	2.84882	0.0177792	0.0177792	-3.43293	0.547353	0.647856	0.100503	1	205201540	TMCC2	Body	shelf	Body-shelf	chr1:205197632-205197959	0.566047	0.706158	0.464547	0.6646	0.561687	0.619735	0.658615	0.636241	0.485868	0.612544
42889	cg27572927	0.100505	0.584652	2.28615	0.0460596	0.0460596	-4.35161	0.5344	0.634904	0.100505	17	29803845	RAB11FIP4	Body	opensea	Body-opensea		0.592372	0.687197	0.571847	0.74782	0.517285	0.629684	0.558604	0.58373	0.43189	0.52609
3008	cg01704105	0.100506	0.440555	3.38219	0.00727422	0.00727422	-2.54983	0.390302	0.490808	0.100506	16	225666	HBA1	TSS1500	shore	TSS1500-shore	chr16:226173-227254	0.337636	0.580434	0.374817	0.460406	0.394546	0.416206	0.403494	0.487719	0.441016	0.509274
1915	cg01052941	0.100507	0.391794	2.61344	0.0264873	0.0264873	-3.82123	0.34154	0.442047	0.100507	10	114829331	TCF7L2	Body	opensea	Body-opensea		0.451169	0.522696	0.370327	0.393008	0.315859	0.454392	0.305977	0.373395	0.264366	0.466745
37362	cg23604575	0.100508	0.359143	2.58929	0.027594	0.027594	-3.86084	0.308889	0.409397	0.100508	10	134433		IGR	opensea	IGR-opensea		0.329539	0.467374	0.352917	0.481403	0.297046	0.441418	0.306865	0.26515	0.258076	0.391638
23725	cg14328718	0.100512	0.541459	2.57554	0.0282444	0.0282444	-3.88336	0.491203	0.591715	0.100512	16	81264708		IGR	opensea	IGR-opensea		0.510516	0.572403	0.503888	0.718216	0.515142	0.626309	0.494596	0.476565	0.431871	0.565083
29490	cg17938612	0.100514	0.539631	3.35317	0.0076324	0.0076324	-2.59766	0.489374	0.589888	0.100514	4	4860698	MSX1	TSS1500	shore	TSS1500-shore	chr4:4861227-4862241	0.429932	0.511459	0.500362	0.654895	0.501419	0.563056	0.538374	0.572863	0.476782	0.647168
32614	cg20117214	0.100518	0.55653	2.64091	0.0252825	0.0252825	-3.77612	0.506271	0.606789	0.100518	3	181267688	SOX2-OT	Body	opensea	Body-opensea		0.574232	0.636816	0.464975	0.719883	0.483143	0.599877	0.539472	0.506676	0.469532	0.57069
40177	cg25625514	0.100521	0.20316	4.73379	0.000867793	0.000867793	-0.417822	0.152899	0.25342	0.100521	11	76535564		IGR	opensea	IGR-opensea		0.156728	0.300752	0.144226	0.241748	0.196554	0.296072	0.140511	0.20903	0.126476	0.219499
38669	cg24562595	0.100523	0.454737	2.7284	0.021799	0.021799	-3.63203	0.404476	0.504998	0.100523	18	45517470		IGR	opensea	IGR-opensea		0.40714	0.575262	0.435397	0.580028	0.410441	0.516679	0.440964	0.403864	0.328437	0.449157
19524	cg11762292	0.100527	0.836298	3.30753	0.00823297	0.00823297	-2.67297	0.786034	0.886561	0.100527	8	9170454		IGR	opensea	IGR-opensea		0.697055	0.910225	0.835801	0.931523	0.801081	0.902399	0.814831	0.800927	0.781402	0.887732
37570	cg23751035	0.100532	0.686101	2.46396	0.0341185	0.0341185	-4.06534	0.635835	0.736367	0.100532	7	29518387	CHN2	TSS1500	opensea	TSS1500-opensea		0.731951	0.78864	0.539027	0.704537	0.656784	0.802172	0.689237	0.677467	0.562178	0.70902
34102	cg21205786	0.100533	0.801675	3.59449	0.00513108	0.00513108	-2.20173	0.751408	0.851941	0.100533	7	6244294	CYTH3	Body	opensea	Body-opensea		0.733575	0.884064	0.774527	0.914721	0.756704	0.897796	0.757983	0.780152	0.734252	0.782974
42282	cg27126090	0.100535	0.801413	2.82906	0.0183834	0.0183834	-3.46565	0.751146	0.85168	0.100535	2	103055973	IL18RAP	Body	opensea	Body-opensea		0.656872	0.846326	0.831065	0.930744	0.737725	0.875038	0.800147	0.799725	0.729919	0.806568
26900	cg16306598	0.100538	0.413551	2.87905	0.0168934	0.0168934	-3.38285	0.363282	0.46382	0.100538	2	14709669		IGR	opensea	IGR-opensea		0.319404	0.559068	0.416849	0.474845	0.384762	0.50133	0.348515	0.359277	0.34688	0.424579
8579	cg05059855	0.100538	0.642064	2.58948	0.0275847	0.0275847	-3.86052	0.591795	0.692333	0.100538	16	20397639	PDILT	Body	opensea	Body-opensea		0.604005	0.69386	0.548963	0.789211	0.637317	0.762232	0.620741	0.624746	0.54795	0.591617
22336	cg13553147	0.100542	0.579503	3.11468	0.0113604	0.0113604	-2.99212	0.529232	0.629774	0.100542	1	45243960	SNORD38B	TSS200	shelf	TSS200-shelf	chr1:45241013-45241900	0.606871	0.673586	0.497715	0.679948	0.541734	0.652997	0.538955	0.590138	0.460885	0.552202
16607	cg09937389	0.10056	0.586811	3.18511	0.0100966	0.0100966	-2.87542	0.536532	0.637091	0.10056	2	89131648		IGR	opensea	IGR-opensea		0.545681	0.680883	0.514386	0.708853	0.574171	0.652184	0.575489	0.568082	0.472932	0.575454
35461	cg22208713	0.10056	0.45724	2.94144	0.0152043	0.0152043	-3.27943	0.40696	0.50752	0.10056	7	44194466	GCK	Body	opensea	Body-opensea		0.435052	0.50425	0.369336	0.594367	0.43484	0.435996	0.351923	0.440317	0.44365	0.562672
7421	cg04358214	0.100579	0.666843	3.88348	0.00321668	0.00321668	-1.73422	0.616554	0.717133	0.100579	16	67143304	C16orf70	TSS1500	island	TSS1500-island	chr16:67143282-67143827	0.599302	0.726197	0.55524	0.74315	0.649424	0.762262	0.677004	0.661585	0.601801	0.692469
24016	cg14511279	0.100582	0.766222	2.89251	0.0165136	0.0165136	-3.36055	0.715931	0.816513	0.100582	12	28024027		IGR	opensea	IGR-opensea		0.78901	0.781732	0.650209	0.79126	0.7194	0.775307	0.777061	0.892705	0.643976	0.841564
20019	cg12076972	0.10059	0.789404	2.61237	0.0265353	0.0265353	-3.82298	0.739109	0.839699	0.10059	7	23368420	IGF2BP3	Body	opensea	Body-opensea		0.800786	0.835255	0.772921	0.902594	0.673673	0.904477	0.786437	0.809544	0.66173	0.746625
28138	cg17077610	0.100597	0.505075	4.75236	0.000844274	0.000844274	-0.39021	0.454777	0.555374	0.100597	10	22766143		IGR	island	IGR-island	chr10:22764708-22767050	0.440468	0.583436	0.523144	0.592283	0.423901	0.532194	0.429183	0.539044	0.457189	0.529911
34007	cg21146689	0.100601	0.742433	2.44523	0.0352165	0.0352165	-4.09572	0.692133	0.792734	0.100601	2	43141546		IGR	opensea	IGR-opensea		0.726721	0.769903	0.651997	0.940875	0.741695	0.796947	0.703838	0.749395	0.636413	0.706549
25932	cg15690495	0.100603	0.512143	3.07375	0.0121682	0.0121682	-3.05999	0.461842	0.562445	0.100603	11	92762522		IGR	opensea	IGR-opensea		0.450571	0.5986	0.463637	0.604052	0.503498	0.634523	0.484194	0.47307	0.407308	0.501978
6106	cg03570232	0.100604	0.614371	2.81155	0.0189363	0.0189363	-3.49463	0.564069	0.664673	0.100604	17	68303247		IGR	opensea	IGR-opensea		0.647791	0.743932	0.526597	0.697921	0.527599	0.677402	0.609208	0.594862	0.509147	0.609247
31889	cg19636344	0.10061	0.594319	2.44234	0.0353891	0.0353891	-4.10041	0.544013	0.644624	0.10061	10	21304773	NEBL	Body	opensea	Body-opensea		0.48128	0.730056	0.573831	0.643079	0.631733	0.686409	0.51434	0.513137	0.518883	0.650437
7807	cg04606050	0.100611	0.550744	2.39238	0.0385066	0.0385066	-4.18119	0.500438	0.601049	0.100611	4	176894393	GPM6A	Body	opensea	Body-opensea		0.582074	0.661751	0.377138	0.619571	0.555559	0.638508	0.488244	0.49349	0.499175	0.591924
38412	cg24373531	0.100612	0.808207	2.91641	0.0158604	0.0158604	-3.32094	0.757901	0.858513	0.100612	2	208719889	PLEKHM3	Body	opensea	Body-opensea		0.753643	0.861868	0.740155	0.789379	0.831591	0.889201	0.815602	0.894713	0.648513	0.857404
30817	cg18841616	0.100622	0.542499	2.439	0.0355894	0.0355894	-4.10582	0.492187	0.59281	0.100622	10	129893975		IGR	opensea	IGR-opensea		0.549191	0.659207	0.558596	0.68968	0.491909	0.556463	0.463143	0.529083	0.398099	0.529616
30838	cg18854706	0.10063	0.782367	3.14285	0.0108365	0.0108365	-2.94543	0.732052	0.832682	0.10063	11	104694486		IGR	opensea	IGR-opensea		0.812076	0.794554	0.747813	0.838265	0.765022	0.81317	0.626126	0.83227	0.709224	0.885151
25937	cg15694422	0.100634	0.417174	3.88122	0.00322833	0.00322833	-1.73784	0.366857	0.46749	0.100634	3	127473936	MGLL	Body	opensea	Body-opensea		0.414298	0.506691	0.361142	0.427569	0.332575	0.437679	0.408914	0.523821	0.317354	0.441693
27805	cg16872660	0.100634	0.600861	2.73167	0.0216786	0.0216786	-3.62663	0.550544	0.651178	0.100634	1	180818378	XPR1	Body	opensea	Body-opensea		0.501393	0.69395	0.518775	0.5346	0.641712	0.669971	0.584621	0.680507	0.506219	0.676864
5031	cg02908609	0.100643	0.761529	4.14293	0.00213413	0.00213413	-1.32236	0.711207	0.81185	0.100643	10	75008215	DNAJC9	TSS1500	shore	TSS1500-shore	chr10:75006629-75007184	0.723737	0.808992	0.746119	0.813805	0.681845	0.872612	0.752479	0.76485	0.651856	0.798991
44	cg00024937	0.100643	0.408193	2.7168	0.0222316	0.0222316	-3.65116	0.357871	0.458514	0.100643	1	192848662		IGR	opensea	IGR-opensea		0.447752	0.5835	0.325282	0.422962	0.335169	0.459017	0.335056	0.388269	0.346096	0.438823
25158	cg15191781	0.100653	0.548517	3.7191	0.00419017	0.00419017	-1.99912	0.49819	0.598844	0.100653	10	11825679		IGR	opensea	IGR-opensea		0.537807	0.657743	0.510581	0.558499	0.550592	0.564313	0.429442	0.59934	0.46253	0.614324
33904	cg21070300	0.100655	0.796438	2.30403	0.0446942	0.0446942	-4.32307	0.74611	0.846766	0.100655	7	44583544		IGR	opensea	IGR-opensea		0.818564	0.878794	0.874479	0.888338	0.686064	0.826298	0.723657	0.796614	0.627788	0.843785
1803	cg00995141	0.100657	0.561893	3.64605	0.00471753	0.00471753	-2.11773	0.511564	0.612221	0.100657	2	18228497		IGR	opensea	IGR-opensea		0.558994	0.668324	0.468802	0.670134	0.495571	0.607967	0.498699	0.563999	0.535756	0.550682
19736	cg11906285	0.100663	0.597122	2.52595	0.0307193	0.0307193	-3.96441	0.546791	0.647454	0.100663	5	23315719		IGR	opensea	IGR-opensea		0.648158	0.711164	0.527668	0.676951	0.477195	0.637487	0.623179	0.602669	0.457755	0.608998
40642	cg25979005	0.100663	0.432106	2.86589	0.0172735	0.0172735	-3.40466	0.381774	0.482438	0.100663	8	99794263	STK3	Body	opensea	Body-opensea		0.405364	0.514715	0.321985	0.532654	0.403889	0.494396	0.453084	0.371915	0.324549	0.498509
32042	cg19741619	0.100671	0.511803	2.36969	0.0400108	0.0400108	-4.21777	0.461468	0.562139	0.100671	4	6352236	PPP2R2C	Body	opensea	Body-opensea		0.544132	0.583013	0.482053	0.689836	0.476078	0.498688	0.447997	0.513361	0.357079	0.525796
19021	cg11425517	0.100673	0.556246	2.64025	0.0253107	0.0253107	-3.77719	0.505909	0.606582	0.100673	19	52219484	HAS1	Body	shelf	Body-shelf	chr19:52222423-52223208	0.529119	0.698761	0.448611	0.671101	0.5271	0.477779	0.506291	0.577868	0.518426	0.607401
41411	cg26507451	0.100676	0.717149	2.31443	0.0439177	0.0439177	-4.30644	0.666811	0.767487	0.100676	2	136182835	ZRANB3	Body	opensea	Body-opensea		0.768905	0.772523	0.649989	0.670632	0.626976	0.86225	0.717055	0.728764	0.571128	0.803265
29613	cg18022964	0.100681	0.269469	2.40702	0.0375659	0.0375659	-4.15756	0.219129	0.31981	0.100681	2	86042151	LOC284950	TSS200	shelf	TSS200-shelf	chr2:86038311-86038666	0.220572	0.470728	0.250856	0.277354	0.202459	0.35625	0.25401	0.23933	0.167746	0.255385
6862	cg04023936	0.100682	0.820424	2.71449	0.0223187	0.0223187	-3.65497	0.770083	0.870765	0.100682	7	56066988	GBAS	3'UTR	opensea	3'UTR-opensea		0.86941	0.884403	0.743183	0.850757	0.676375	0.909372	0.842494	0.891934	0.718954	0.817359
30500	cg18625289	0.100686	0.482843	3.14774	0.0107481	0.0107481	-2.93733	0.4325	0.533186	0.100686	19	1591035	MBD3	Body	shore	Body-shore	chr19:1591427-1591628	0.430127	0.596577	0.403222	0.554965	0.473396	0.581371	0.479611	0.480893	0.376147	0.452127
38387	cg24360747	0.100689	0.550341	2.33581	0.0423637	0.0423637	-4.27219	0.499997	0.600685	0.100689	11	129230721		IGR	shelf	IGR-shelf	chr11:129234116-129234346	0.5726	0.640135	0.49008	0.730868	0.535004	0.593985	0.436508	0.500574	0.465791	0.537866
1747	cg00962087	0.10069	0.438261	2.42862	0.0362195	0.0362195	-4.12263	0.387916	0.488606	0.10069	12	40502379		IGR	shelf	IGR-shelf	chr12:40498962-40500017	0.347029	0.560052	0.441615	0.51526	0.378397	0.565876	0.446582	0.431295	0.325958	0.37055
19800	cg11940526	0.100691	0.607066	2.27175	0.0471887	0.0471887	-4.37455	0.556721	0.657412	0.100691	10	80311367		IGR	opensea	IGR-opensea		0.612624	0.774656	0.499063	0.580104	0.504103	0.610707	0.65255	0.710024	0.515265	0.611567
9496	cg05616303	0.100693	0.784909	2.63085	0.0257172	0.0257172	-3.79264	0.734563	0.835255	0.100693	18	65321470	LOC643542	Body	opensea	Body-opensea		0.677293	0.811999	0.725588	0.706557	0.805739	0.855405	0.735624	0.893756	0.72857	0.908559
22193	cg13467428	0.100696	0.766452	5.24073	0.000417256	0.000417256	0.317171	0.716105	0.8168	0.100696	1	236043760	LYST	Body	opensea	Body-opensea		0.68997	0.777913	0.689898	0.819499	0.782859	0.823018	0.705101	0.842145	0.712695	0.821426
35874	cg22537347	0.1007	0.232707	2.24308	0.0495174	0.0495174	-4.42009	0.182356	0.283057	0.1007	22	43053535		IGR	opensea	IGR-opensea		0.224475	0.405941	0.169074	0.264395	0.242626	0.341177	0.194724	0.195083	0.0808832	0.208688
2176	cg01218350	0.100702	0.676469	2.69365	0.0231208	0.0231208	-3.68932	0.626118	0.726819	0.100702	2	210517441	MAP2	5'UTR	opensea	5'UTR-opensea		0.689059	0.843119	0.581417	0.712251	0.658393	0.750525	0.580315	0.633698	0.621406	0.694504
37034	cg23382033	0.100703	0.395079	2.58829	0.0276406	0.0276406	-3.86247	0.344728	0.445431	0.100703	12	111872287	SH2B3	TSS1500	opensea	TSS1500-opensea		0.320679	0.502845	0.303732	0.499533	0.406297	0.514881	0.380442	0.364165	0.312489	0.34573
27975	cg16976269	0.100704	0.781882	2.3808	0.039267	0.039267	-4.19986	0.73153	0.832234	0.100704	22	26349420	MYO18B	Body	opensea	Body-opensea		0.797496	0.897058	0.744748	0.913458	0.68184	0.823557	0.782197	0.819851	0.651368	0.707247
27285	cg16538740	0.100712	0.617085	2.99895	0.0137995	0.0137995	-3.18405	0.56673	0.667441	0.100712	2	231095871	SP140	Body	opensea	Body-opensea		0.606029	0.695412	0.566781	0.584757	0.559684	0.615175	0.586188	0.775077	0.514966	0.666786
41585	cg26632989	0.100712	0.725633	4.54513	0.00115045	0.00115045	-0.701242	0.675277	0.775989	0.100712	11	134306277	LOC283177	TSS200	opensea	TSS200-opensea		0.665133	0.772741	0.652488	0.844254	0.714183	0.776948	0.700623	0.726737	0.643958	0.759263
39844	cg25392692	0.100713	0.377276	3.30494	0.00826846	0.00826846	-2.67724	0.32692	0.427633	0.100713	12	58021309	B4GALNT1	Body	island	Body-island	chr12:58021294-58022037	0.341749	0.431466	0.338335	0.426217	0.326495	0.462337	0.405972	0.442603	0.222049	0.375541
25462	cg15392054	0.100715	0.401116	2.53019	0.0304994	0.0304994	-3.95749	0.350759	0.451474	0.100715	1	2271665	MORN1	Body	opensea	Body-opensea		0.424852	0.539635	0.350258	0.536713	0.327035	0.378528	0.329793	0.351554	0.321855	0.450941
31480	cg19337857	0.100718	0.573965	2.31105	0.0441684	0.0441684	-4.31184	0.523606	0.624324	0.100718	8	129830804		IGR	opensea	IGR-opensea		0.528803	0.59591	0.560648	0.79956	0.522538	0.6038	0.475399	0.589683	0.530643	0.532667
8828	cg05209483	0.100722	0.135953	3.17949	0.0101919	0.0101919	-2.88472	0.0855922	0.186314	0.100722	17	7482986	CD68	1stExon	shelf	1stExon-shelf	chr17:7486285-7487431	0.0920416	0.298861	0.0625024	0.163056	0.12162	0.208422	0.062793	0.105427	0.0890037	0.155806
36035	cg22673230	0.100724	0.679022	2.43341	0.0359275	0.0359275	-4.11488	0.62866	0.729383	0.100724	1	179164864	ABL2	Body	opensea	Body-opensea		0.532497	0.692861	0.662827	0.604598	0.612772	0.78223	0.690775	0.798507	0.644428	0.768722
30598	cg18703368	0.100726	0.312716	2.72296	0.0220008	0.0220008	-3.641	0.262353	0.363079	0.100726	2	239285509	TRAF3IP1	Body	opensea	Body-opensea		0.34765	0.354202	0.228793	0.48348	0.254575	0.304194	0.233691	0.295041	0.247057	0.378478
4751	cg02732067	0.100735	0.520561	2.57095	0.0284646	0.0284646	-3.89086	0.470193	0.570928	0.100735	1	28844028	SNHG3-RCC1	Body	shore	Body-shore	chr1:28844653-28845293	0.512079	0.680236	0.438109	0.540733	0.388608	0.566392	0.443949	0.556847	0.56822	0.510432
35126	cg21945989	0.100742	0.352991	4.1663	0.00205761	0.00205761	-1.28568	0.30262	0.403361	0.100742	4	70826695	CSN2	1stExon	opensea	1stExon-opensea		0.345263	0.412557	0.298521	0.402186	0.351448	0.422091	0.292472	0.355861	0.225393	0.424112
10535	cg06238661	0.100742	0.588702	3.55287	0.00549243	0.00549243	-2.26971	0.538331	0.639073	0.100742	8	136409523		IGR	opensea	IGR-opensea		0.522991	0.632457	0.572665	0.644662	0.587489	0.666601	0.567973	0.585353	0.440537	0.666291
29140	cg17683940	0.100743	0.143997	2.34737	0.0415462	0.0415462	-4.25365	0.0936256	0.194368	0.100743	15	65763347	DPP8	Body	opensea	Body-opensea		0.103977	0.316167	0.0664276	0.137641	0.0730249	0.266652	0.10377	0.0582835	0.120928	0.193099
2715	cg01516459	0.10075	0.656681	3.26456	0.00884303	0.00884303	-2.74396	0.606306	0.707056	0.10075	6	13195323	PHACTR1	Body	opensea	Body-opensea		0.622549	0.730422	0.628633	0.744824	0.514748	0.751862	0.664838	0.662485	0.600759	0.645688
7062	cg04144606	0.100752	0.526314	3.19764	0.00988728	0.00988728	-2.85467	0.475938	0.57669	0.100752	1	201145784		IGR	opensea	IGR-opensea		0.453196	0.592243	0.482284	0.674736	0.498162	0.565041	0.526393	0.499636	0.419655	0.551793
26531	cg16077493	0.100755	0.668051	2.38084	0.0392644	0.0392644	-4.1998	0.617673	0.718428	0.100755	6	135172385		IGR	opensea	IGR-opensea		0.67513	0.707065	0.508631	0.621779	0.653057	0.77206	0.672724	0.682879	0.578823	0.808358
16426	cg09822636	0.10076	0.566208	2.29903	0.0450717	0.0450717	-4.33105	0.515828	0.616588	0.10076	8	125685871	MTSS1	Body	opensea	Body-opensea		0.533607	0.565187	0.48895	0.709125	0.39246	0.645471	0.593957	0.526681	0.570168	0.636475
6310	cg03683669	0.100763	0.480515	4.13939	0.00214597	0.00214597	-1.32792	0.430134	0.530896	0.100763	20	22756370		IGR	opensea	IGR-opensea		0.451929	0.548965	0.409638	0.511699	0.375857	0.589919	0.444387	0.468762	0.468856	0.535137
11423	cg06791182	0.100765	0.762746	2.92947	0.0155145	0.0155145	-3.29928	0.712364	0.813129	0.100765	20	39993628	EMILIN3	Body	shore	Body-shore	chr20:39994545-39995810	0.731321	0.886121	0.764099	0.880092	0.66683	0.736089	0.71711	0.735952	0.682458	0.82739
21825	cg13251788	0.100771	0.788638	3.6842	0.00443399	0.00443399	-2.05573	0.738252	0.839024	0.100771	6	150001878	LATS1	Body	opensea	Body-opensea		0.707814	0.852004	0.74203	0.93188	0.743841	0.821349	0.782678	0.773772	0.7149	0.816114
10308	cg06097994	0.100775	0.735819	3.03973	0.0128842	0.0128842	-3.11642	0.685432	0.786207	0.100775	17	77043171	C1QTNF1	Body	shore	Body-shore	chr17:77043741-77044489	0.67208	0.753038	0.627059	0.905019	0.72072	0.773083	0.690501	0.781836	0.7168	0.718057
39913	cg25436152	0.100775	0.741447	3.87998	0.00323471	0.00323471	-1.73982	0.69106	0.791835	0.100775	17	954490	ABR	Body	shelf	Body-shelf	chr17:951746-952265	0.681223	0.799927	0.71054	0.846629	0.659812	0.773664	0.768841	0.753112	0.634881	0.785842
34498	cg21501457	0.100775	0.821469	4.6679	0.000957035	0.000957035	-0.516206	0.771082	0.871857	0.100775	10	231122	ZMYND11	Body	opensea	Body-opensea		0.770798	0.883641	0.712619	0.840015	0.807943	0.890234	0.822521	0.891985	0.741527	0.85341
29158	cg17701798	0.100776	0.828535	2.7108	0.0224588	0.0224588	-3.66105	0.778146	0.878923	0.100776	6	159519631		IGR	opensea	IGR-opensea		0.712129	0.851446	0.795865	0.959544	0.888047	0.912611	0.77571	0.822414	0.718982	0.8486
16855	cg10084808	0.100778	0.67965	2.79873	0.0193514	0.0193514	-3.51583	0.629261	0.730039	0.100778	12	116602937	MED13L	Body	opensea	Body-opensea		0.662464	0.715809	0.63854	0.817889	0.588547	0.746719	0.682654	0.754425	0.574099	0.615352
39864	cg25406518	0.100785	0.593754	2.60314	0.0269538	0.0269538	-3.83813	0.543361	0.644146	0.100785	11	61102165	DAK	5'UTR	shore	5'UTR-shore	chr11:61100073-61100972	0.569762	0.729379	0.53297	0.63456	0.543006	0.702634	0.612583	0.538202	0.458485	0.615957
39700	cg25286135	0.100786	0.832862	3.59263	0.00514671	0.00514671	-2.20477	0.782469	0.883255	0.100786	19	57785172		IGR	opensea	IGR-opensea		0.765121	0.911127	0.833668	0.89042	0.842202	0.895696	0.78589	0.871712	0.685463	0.84732
38049	cg24103965	0.100788	0.154081	3.01906	0.01334	0.01334	-3.15069	0.103688	0.204475	0.100788	15	93365153		IGR	opensea	IGR-opensea		0.102237	0.222225	0.0926817	0.328959	0.0687715	0.144226	0.148792	0.157076	0.105956	0.169888
39364	cg25030508	0.10079	0.647668	2.44567	0.0351903	0.0351903	-4.09501	0.597273	0.698063	0.10079	8	134366193		IGR	opensea	IGR-opensea		0.638075	0.7673	0.569355	0.779023	0.575924	0.705624	0.681861	0.599989	0.52115	0.63838
21606	cg13084299	0.100794	0.191429	3.11422	0.0113691	0.0113691	-2.99289	0.141032	0.241826	0.100794	10	102288311	NDUFB8	Body	shore	Body-shore	chr10:102289150-102289742	0.180604	0.33728	0.117285	0.25788	0.099926	0.251102	0.182703	0.213588	0.124639	0.14928
16383	cg09797063	0.100797	0.849229	2.7313	0.0216921	0.0216921	-3.62724	0.79883	0.899628	0.100797	19	38041600	ZNF540	TSS1500	shore	TSS1500-shore	chr19:38039561-38040395	0.787619	0.924349	0.887513	0.943086	0.664211	0.870445	0.822901	0.866471	0.831908	0.893787
35908	cg22560873	0.100799	0.351575	2.65084	0.0248607	0.0248607	-3.75979	0.301175	0.401974	0.100799	3	145842110	PLOD2	Body	opensea	Body-opensea		0.377917	0.443982	0.286096	0.444696	0.274379	0.455421	0.352056	0.305136	0.215427	0.360635
28	cg00015289	0.100803	0.73519	3.74206	0.00403745	0.00403745	-1.96195	0.684789	0.785592	0.100803	11	69325491		IGR	opensea	IGR-opensea		0.657278	0.781295	0.635025	0.873327	0.702245	0.779887	0.705991	0.729666	0.723405	0.763783
25092	cg15140902	0.100806	0.152397	6.00719	0.00014778	0.00014778	1.3533	0.101994	0.2028	0.100806	6	21667815	FLJ22536	Body	shore	Body-shore	chr6:21665715-21666031	0.148108	0.202975	0.110998	0.18319	0.066749	0.220192	0.11442	0.222778	0.0696937	0.184865
31911	cg19653211	0.100807	0.8397	3.28099	0.00860435	0.00860435	-2.71679	0.789296	0.890103	0.100807	11	18785792	PTPN5	Body	opensea	Body-opensea		0.821543	0.863506	0.824982	0.908347	0.847915	0.944615	0.760462	0.888507	0.691579	0.845543
6176	cg03606594	0.100808	0.80244	2.76601	0.0204537	0.0204537	-3.56992	0.752036	0.852844	0.100808	12	82905054		IGR	opensea	IGR-opensea		0.737726	0.898334	0.805122	0.902408	0.813188	0.905563	0.724086	0.794862	0.68006	0.763053
914	cg00518150	0.100816	0.676683	3.07471	0.0121486	0.0121486	-3.0584	0.626274	0.727091	0.100816	12	47738025		IGR	opensea	IGR-opensea		0.69048	0.740545	0.624842	0.732539	0.592213	0.743814	0.707432	0.720323	0.516406	0.698233
6131	cg03580872	0.100816	0.795085	2.76566	0.0204659	0.0204659	-3.5705	0.744677	0.845494	0.100816	17	67729035		IGR	opensea	IGR-opensea		0.823513	0.8546	0.721812	0.888034	0.827072	0.878054	0.70125	0.819877	0.64974	0.786904
1541	cg00844567	0.100821	0.652954	3.68467	0.00443058	0.00443058	-2.05496	0.602543	0.703364	0.100821	11	66843853		IGR	opensea	IGR-opensea		0.652095	0.760071	0.650896	0.713843	0.565302	0.719817	0.603658	0.673757	0.540767	0.649333
23797	cg14381047	0.100822	0.586144	2.99907	0.0137967	0.0137967	-3.18385	0.535733	0.636555	0.100822	7	131011527	MKLN1	TSS1500	shore	TSS1500-shore	chr7:131012460-131013190	0.627156	0.712248	0.542692	0.642643	0.450863	0.628624	0.556049	0.578141	0.501906	0.621118
22459	cg13610104	0.100822	0.349602	3.07833	0.0120749	0.0120749	-3.05239	0.299191	0.400014	0.100822	12	13364374	EMP1	5'UTR	opensea	5'UTR-opensea		0.253242	0.322496	0.296864	0.419203	0.240699	0.458256	0.350318	0.446074	0.354834	0.35404
32550	cg20070619	0.100823	0.748318	2.27414	0.0469996	0.0469996	-4.37075	0.697907	0.79873	0.100823	10	34626313	PARD3	Body	opensea	Body-opensea		0.734161	0.840031	0.602282	0.704248	0.68878	0.910168	0.793979	0.740977	0.670332	0.798225
36311	cg22870572	0.10083	0.741433	2.35207	0.0412183	0.0412183	-4.2461	0.691018	0.791848	0.10083	2	174221027	CDCA7	Body	shore	Body-shore	chr2:174219533-174220368	0.628043	0.788937	0.823278	0.72393	0.622212	0.88782	0.652981	0.761681	0.728573	0.796872
37069	cg23404973	0.100831	0.767289	2.31953	0.0435419	0.0435419	-4.29827	0.716874	0.817705	0.100831	10	97029912	PDLIM1	Body	opensea	Body-opensea		0.782779	0.849111	0.732596	0.81301	0.638134	0.791691	0.842881	0.809947	0.58798	0.824765
13128	cg07829480	0.100832	0.308084	3.23415	0.00930267	0.00930267	-2.79424	0.257668	0.358501	0.100832	2	121286387		IGR	opensea	IGR-opensea		0.333659	0.38169	0.198422	0.422042	0.279313	0.361534	0.255965	0.274285	0.220982	0.352952
12374	cg07355763	0.100834	0.284374	2.49317	0.0324726	0.0324726	-4.01784	0.233957	0.334792	0.100834	5	127868982	FBN2	Body	shelf	Body-shelf	chr5:127871958-127872263	0.191893	0.468192	0.245202	0.381005	0.279045	0.247303	0.255903	0.31485	0.197743	0.262609
17218	cg10312522	0.100837	0.6015	3.32775	0.00796103	0.00796103	-2.63958	0.551082	0.651919	0.100837	4	129275525		IGR	opensea	IGR-opensea		0.557885	0.7286	0.510038	0.591413	0.594664	0.703632	0.505838	0.615055	0.586985	0.620893
37740	cg23876676	0.10084	0.838227	3.08041	0.0120329	0.0120329	-3.04895	0.787808	0.888647	0.10084	6	151661914	AKAP12	Body	shore	Body-shore	chr6:151662605-151663056	0.811782	0.92628	0.770966	0.951667	0.693963	0.864366	0.793606	0.843862	0.868721	0.85706
34749	cg21665700	0.100855	0.762492	3.53503	0.00565526	0.00565526	-2.29888	0.712065	0.81292	0.100855	20	2431040		IGR	opensea	IGR-opensea		0.662646	0.807992	0.719585	0.877173	0.756075	0.870995	0.704504	0.758383	0.717513	0.750057
22074	cg13400077	0.100858	0.341585	2.42312	0.0365577	0.0365577	-4.13153	0.291156	0.392014	0.100858	1	162168081	NOS1AP	Body	opensea	Body-opensea		0.276545	0.531428	0.198205	0.361287	0.368615	0.384334	0.319598	0.336158	0.29282	0.346863
32756	cg20230708	0.100861	0.333283	2.97439	0.0143825	0.0143825	-3.22479	0.282852	0.383714	0.100861	12	52786608		IGR	opensea	IGR-opensea		0.327464	0.415665	0.266297	0.43915	0.32365	0.429424	0.300517	0.330552	0.196334	0.303779
31342	cg19226770	0.100863	0.664939	3.46272	0.00636874	0.00636874	-2.41741	0.614507	0.71537	0.100863	4	156921361		IGR	opensea	IGR-opensea		0.600396	0.719533	0.624057	0.651119	0.538947	0.708163	0.638788	0.79169	0.670347	0.706346
42572	cg27352313	0.100864	0.251534	2.45707	0.034518	0.034518	-4.07651	0.201102	0.301966	0.100864	17	19453200	SLC47A1	Body	opensea	Body-opensea		0.290508	0.34393	0.196076	0.342672	0.144833	0.395912	0.200661	0.200955	0.173431	0.22636
5629	cg03270167	0.100866	0.155439	4.03668	0.00252191	0.00252191	-1.49004	0.105006	0.205872	0.100866	2	238768916	RAMP1	Body	shore	Body-shore	chr2:238768073-238768831	0.0798877	0.274405	0.138994	0.218867	0.123263	0.233542	0.0923284	0.16333	0.0905557	0.139216
41101	cg26303783	0.100866	0.122731	3.14367	0.0108216	0.0108216	-2.94407	0.0722983	0.173164	0.100866	8	20058573	ATP6V1B2	Body	shelf	Body-shelf	chr8:20054546-20055027	0.0747876	0.271413	0.109266	0.215864	0.0615985	0.152481	0.062015	0.07345	0.0538243	0.152614
19553	cg11778756	0.100868	0.794285	2.67576	0.0238326	0.0238326	-3.71879	0.743851	0.84472	0.100868	11	108797471	DDX10	Body	opensea	Body-opensea		0.641832	0.828044	0.737318	0.806676	0.851874	0.800143	0.772207	0.920502	0.716025	0.868233
15220	cg09095356	0.100871	0.436584	2.2541	0.0486089	0.0486089	-4.4026	0.386148	0.487019	0.100871	9	841067	DMRT1	TSS1500	shore	TSS1500-shore	chr9:841374-843364	0.36573	0.455128	0.347715	0.59955	0.372882	0.379231	0.416033	0.407312	0.428381	0.593873
31291	cg19188359	0.100871	0.761975	2.67931	0.0236896	0.0236896	-3.71294	0.71154	0.812411	0.100871	20	2312099	TGM3	Body	shelf	Body-shelf	chr20:2308778-2309042	0.761701	0.812597	0.803472	0.899778	0.612333	0.808774	0.695202	0.788729	0.68499	0.752176
30165	cg18392242	0.100874	0.253333	2.88411	0.0167496	0.0167496	-3.37447	0.202896	0.303769	0.100874	11	32338931		IGR	opensea	IGR-opensea		0.223575	0.358414	0.224197	0.400478	0.187758	0.304415	0.192315	0.185765	0.186634	0.269775
12969	cg07727239	0.100874	0.481484	2.52952	0.0305345	0.0305345	-3.9586	0.431047	0.531921	0.100874	13	46726752	LCP1	Body	opensea	Body-opensea		0.551423	0.585352	0.447505	0.481626	0.40035	0.516507	0.450625	0.527458	0.305332	0.548662
7747	cg04570358	0.100879	0.577037	2.94694	0.0150639	0.0150639	-3.27032	0.526598	0.627477	0.100879	7	50358935	IKZF1	Body	opensea	Body-opensea		0.605888	0.625349	0.496383	0.713691	0.523237	0.638719	0.551795	0.543237	0.455686	0.616389
31013	cg18997000	0.100886	0.57158	2.84733	0.0178241	0.0178241	-3.4354	0.521137	0.622023	0.100886	8	119988007		IGR	opensea	IGR-opensea		0.559724	0.708055	0.554966	0.618282	0.550269	0.659973	0.498712	0.520937	0.442016	0.602868
24596	cg14847045	0.100895	0.643852	2.5233	0.0308574	0.0308574	-3.96873	0.593404	0.694299	0.100895	7	114559768		IGR	shelf	IGR-shelf	chr7:114562170-114563193	0.556208	0.648129	0.616357	0.86287	0.602258	0.659052	0.604169	0.662925	0.588029	0.638519
40106	cg25569943	0.100895	0.64036	2.35032	0.0413402	0.0413402	-4.24891	0.589913	0.690807	0.100895	18	42231400		IGR	opensea	IGR-opensea		0.66089	0.803825	0.594395	0.634255	0.623575	0.762758	0.569813	0.622897	0.50089	0.630301
40607	cg25956459	0.100896	0.614521	2.5538	0.0293041	0.0293041	-3.91893	0.564073	0.66497	0.100896	7	90104330		IGR	opensea	IGR-opensea		0.656495	0.7413	0.603986	0.651326	0.535375	0.721436	0.522848	0.559312	0.501663	0.651473
11770	cg06984699	0.100902	0.423404	2.42808	0.0362524	0.0362524	-4.1235	0.372953	0.473855	0.100902	9	111298623		IGR	opensea	IGR-opensea		0.43933	0.548866	0.437532	0.527922	0.31926	0.494721	0.369926	0.354601	0.298717	0.443166
29652	cg18051361	0.100903	0.65751	2.98268	0.0141829	0.0141829	-3.21104	0.607058	0.707962	0.100903	4	123542066	IL21	1stExon	opensea	1stExon-opensea		0.64757	0.795311	0.63509	0.717671	0.560384	0.616035	0.645222	0.72927	0.547026	0.681521
18326	cg10980791	0.100906	0.210895	2.70487	0.0226857	0.0226857	-3.67084	0.160442	0.261348	0.100906	13	108118957	FAM155A	Body	opensea	Body-opensea		0.241333	0.382434	0.164438	0.293802	0.138281	0.217299	0.137285	0.196827	0.120872	0.216377
15716	cg09395562	0.100916	0.429104	2.45833	0.0344449	0.0344449	-4.07448	0.378646	0.479562	0.100916	3	123501051	MYLK	Body	opensea	Body-opensea		0.455762	0.500014	0.325041	0.594885	0.385909	0.485666	0.419547	0.426112	0.30697	0.391134
15177	cg09067029	0.100924	0.784707	3.61378	0.00497208	0.00497208	-2.17027	0.734245	0.83517	0.100924	1	186954259	PLA2G4A	Body	opensea	Body-opensea		0.783554	0.891829	0.655628	0.769351	0.738174	0.852289	0.766762	0.847707	0.727109	0.814673
17819	cg10664305	0.100927	0.658563	4.11791	0.00221941	0.00221941	-1.36172	0.6081	0.709026	0.100927	13	43360920	C13orf30	Body	opensea	Body-opensea		0.570007	0.714822	0.63822	0.618426	0.607628	0.755297	0.621997	0.721511	0.602647	0.735076
27272	cg16530016	0.100928	0.575938	2.58815	0.0276471	0.0276471	-3.8627	0.525474	0.626402	0.100928	7	45215683	RAMP3	Body	opensea	Body-opensea		0.509407	0.715922	0.5367	0.731692	0.511871	0.56719	0.575304	0.546608	0.494087	0.5706
11144	cg06629644	0.100931	0.597135	2.96517	0.0146078	0.0146078	-3.24008	0.54667	0.647601	0.100931	12	131570492	GPR133	Body	shelf	Body-shelf	chr12:131572501-131572945	0.621717	0.63859	0.531358	0.750465	0.487847	0.637014	0.586586	0.589997	0.50584	0.621938
28848	cg17498188	0.100942	0.612373	2.84012	0.0180427	0.0180427	-3.44734	0.561902	0.662845	0.100942	11	116424368		IGR	opensea	IGR-opensea		0.517122	0.671184	0.593509	0.645817	0.49929	0.640978	0.686905	0.635704	0.512686	0.720538
39840	cg25389707	0.100943	0.552603	3.00167	0.0137364	0.0137364	-3.17954	0.502132	0.603075	0.100943	1	67929347		IGR	opensea	IGR-opensea		0.468439	0.65006	0.489024	0.638578	0.52032	0.640703	0.452874	0.495903	0.580001	0.590129
3156	cg01796929	0.100946	0.517263	2.71724	0.022215	0.022215	-3.65043	0.46679	0.567736	0.100946	12	57352514	RDH16	TSS1500	opensea	TSS1500-opensea		0.522998	0.641245	0.495503	0.577997	0.420453	0.64908	0.447541	0.491542	0.447455	0.478817
38229	cg24247939	0.100952	0.555851	2.73963	0.0213884	0.0213884	-3.61349	0.505375	0.606326	0.100952	2	61292081	KIAA1841	TSS1500	shore	TSS1500-shore	chr2:61292868-61293585	0.490051	0.674962	0.520858	0.517743	0.574699	0.559614	0.456429	0.580025	0.484836	0.699288
10729	cg06354595	0.100954	0.825511	3.07278	0.0121881	0.0121881	-3.0616	0.775034	0.875988	0.100954	8	125984335	ZNF572	TSS1500	opensea	TSS1500-opensea		0.803017	0.917919	0.766604	0.934815	0.717328	0.927019	0.778564	0.781701	0.809658	0.818485
30690	cg18764121	0.100957	0.361349	2.64453	0.0251279	0.0251279	-3.77017	0.310871	0.411828	0.100957	15	25017456		IGR	shore	IGR-shore	chr15:25018174-25018533	0.316324	0.433015	0.38699	0.515038	0.295045	0.42901	0.319224	0.31334	0.236771	0.368738
15531	cg09292545	0.100959	0.237166	3.02476	0.0132127	0.0132127	-3.14124	0.186687	0.287646	0.100959	13	99137243	STK24	Body	opensea	Body-opensea		0.262505	0.330645	0.17207	0.379035	0.178886	0.260772	0.170414	0.203174	0.149559	0.264602
41551	cg26604148	0.100959	0.740976	2.36356	0.0404266	0.0404266	-4.22762	0.690497	0.791456	0.100959	13	25034271	PARP4	ExonBnd	opensea	ExonBnd-opensea		0.738541	0.819657	0.744398	0.832304	0.70163	0.893119	0.666567	0.739784	0.601348	0.672416
29553	cg17994196	0.100962	0.222723	4.08953	0.00232049	0.00232049	-1.40646	0.172242	0.273204	0.100962	1	15617106	FHAD1	Body	opensea	Body-opensea		0.235031	0.307534	0.181846	0.321563	0.162394	0.260162	0.155405	0.264796	0.126537	0.211966
5952	cg03466265	0.100975	0.524547	2.79923	0.019335	0.019335	-3.515	0.474059	0.575034	0.100975	14	53331377	FERMT2	Body	opensea	Body-opensea		0.55421	0.622246	0.404912	0.588081	0.49258	0.609096	0.46617	0.454692	0.452425	0.601057
28707	cg17412989	0.100978	0.477803	2.31986	0.0435178	0.0435178	-4.29775	0.427314	0.528292	0.100978	3	177310640	LINC00578	Body	opensea	Body-opensea		0.375667	0.4964	0.312689	0.564404	0.478549	0.492437	0.573872	0.534434	0.395792	0.553784
9078	cg05354481	0.10098	0.474334	2.68218	0.0235748	0.0235748	-3.70822	0.423845	0.524824	0.10098	13	51210595		IGR	opensea	IGR-opensea		0.456212	0.62582	0.384558	0.502683	0.493114	0.558894	0.405084	0.41475	0.380256	0.521975
15145	cg09036297	0.100985	0.582657	4.67929	0.000940932	0.000940932	-0.499149	0.532164	0.633149	0.100985	10	134819166		IGR	shelf	IGR-shelf	chr10:134821733-134821937	0.551899	0.684237	0.492257	0.668612	0.517695	0.588605	0.532837	0.597238	0.566131	0.627054
32638	cg20133575	0.100989	0.836203	3.79871	0.00368506	0.00368506	-1.87048	0.785709	0.886698	0.100989	11	113851558	HTR3A	Body	opensea	Body-opensea		0.82653	0.859244	0.84054	0.939435	0.783498	0.91068	0.710838	0.847561	0.767139	0.876568
8338	cg04922576	0.100993	0.85406	3.4054	0.00700036	0.00700036	-2.51163	0.803564	0.904556	0.100993	1	15745308	EFHD2	Body	opensea	Body-opensea		0.819881	0.900942	0.727072	0.927019	0.784954	0.858378	0.783291	0.897553	0.90262	0.93889
32997	cg20414443	0.100999	0.528411	4.5506	0.001141	0.001141	-0.692952	0.477911	0.57891	0.100999	5	81094469		IGR	opensea	IGR-opensea		0.503376	0.547303	0.432084	0.57764	0.532808	0.62855	0.453611	0.546941	0.467678	0.594116
6260	cg03652110	0.101005	0.82611	3.73097	0.00411048	0.00411048	-1.9799	0.775607	0.876613	0.101005	11	102127086		IGR	opensea	IGR-opensea		0.833977	0.894135	0.759993	0.949725	0.725917	0.864488	0.788882	0.867265	0.769267	0.807449
5599	cg03255985	0.101007	0.654843	2.85474	0.0176021	0.0176021	-3.42313	0.60434	0.705347	0.101007	14	24018382	ZFHX2	5'UTR	shore	5'UTR-shore	chr14:24020002-24020251	0.631384	0.731099	0.613463	0.77729	0.644154	0.731806	0.636576	0.633166	0.49612	0.653372
1634	cg00900362	0.10101	0.525561	2.59744	0.0272154	0.0272154	-3.84748	0.475057	0.576066	0.10101	1	48861872	SPATA6	Body	opensea	Body-opensea		0.535778	0.588233	0.532907	0.612907	0.393444	0.624668	0.436127	0.604961	0.477026	0.449561
9435	cg05576245	0.101014	0.487427	3.22014	0.0095227	0.0095227	-2.81742	0.436921	0.537934	0.101014	7	138719784	ZC3HAV1L	Body	shore	Body-shore	chr7:138720044-138721019	0.486129	0.566916	0.417946	0.601767	0.354885	0.515024	0.49465	0.468785	0.430993	0.537179
8095	cg04784001	0.101019	0.827431	2.70365	0.0227326	0.0227326	-3.67285	0.776921	0.87794	0.101019	20	32859359		IGR	shelf	IGR-shelf	chr20:32856659-32857248	0.871128	0.861324	0.800535	0.931441	0.736545	0.945756	0.779636	0.791052	0.696764	0.860128
42396	cg27225858	0.101019	0.551404	2.90352	0.0162094	0.0162094	-3.34231	0.500895	0.601914	0.101019	22	29590426		IGR	opensea	IGR-opensea		0.495488	0.648035	0.513583	0.543816	0.532607	0.580545	0.567057	0.566386	0.395738	0.670785
14740	cg08801446	0.101022	0.70233	2.44671	0.0351284	0.0351284	-4.09332	0.651819	0.752842	0.101022	2	36626126	CRIM1	Body	opensea	Body-opensea		0.735932	0.799847	0.658712	0.862727	0.634648	0.761289	0.649672	0.668432	0.580132	0.671913
33731	cg20952257	0.101023	0.381258	3.23585	0.00927639	0.00927639	-2.79143	0.330747	0.431769	0.101023	5	171074407		IGR	opensea	IGR-opensea		0.326226	0.529617	0.35032	0.400199	0.370747	0.456917	0.345405	0.371683	0.261036	0.400431
23190	cg14032077	0.101029	0.480365	3.77775	0.00381152	0.00381152	-1.90428	0.429851	0.53088	0.101029	2	161181742	RBMS1	Body	opensea	Body-opensea		0.354893	0.579451	0.401679	0.489259	0.47019	0.492668	0.445266	0.54931	0.477224	0.543712
41046	cg26264896	0.10103	0.450193	2.76871	0.0203603	0.0203603	-3.56546	0.399678	0.500708	0.10103	2	131655129		IGR	opensea	IGR-opensea		0.485157	0.515817	0.360723	0.607759	0.392491	0.508183	0.409195	0.439931	0.350825	0.431849
15127	cg09024606	0.101049	0.668704	2.30882	0.0443345	0.0443345	-4.3154	0.618179	0.719228	0.101049	1	2324221	MORN1	TSS1500	shore	TSS1500-shore	chr1:2322481-2323764	0.621425	0.80995	0.625053	0.731464	0.606917	0.690217	0.688407	0.791476	0.549095	0.573033
42640	cg27400205	0.101052	0.503476	2.73592	0.0215232	0.0215232	-3.61962	0.45295	0.554002	0.101052	3	159557493	SCHIP1	TSS200	opensea	TSS200-opensea		0.479441	0.501732	0.416707	0.596484	0.338467	0.526041	0.490736	0.539168	0.539398	0.606583
30064	cg18325664	0.101055	0.59663	2.40042	0.0379874	0.0379874	-4.16822	0.546103	0.647158	0.101055	7	20593938		IGR	opensea	IGR-opensea		0.583223	0.804389	0.555562	0.669668	0.528234	0.597683	0.566293	0.554792	0.497202	0.609257
30899	cg18899999	0.101055	0.671372	4.27283	0.00174373	0.00174373	-1.11933	0.620844	0.7219	0.101055	11	85755155	PICALM	Body	opensea	Body-opensea		0.615469	0.775354	0.611971	0.690072	0.64694	0.774497	0.601909	0.718003	0.627933	0.651572
28074	cg17044159	0.101071	0.62319	2.57503	0.0282688	0.0282688	-3.8842	0.572654	0.673725	0.101071	5	102096974		IGR	opensea	IGR-opensea		0.57123	0.762281	0.605614	0.583685	0.630649	0.711163	0.555336	0.721487	0.500443	0.590011
36325	cg22878236	0.101074	0.809309	3.05052	0.0126525	0.0126525	-3.09852	0.758772	0.859846	0.101074	11	47100433	C11orf49	Body	opensea	Body-opensea		0.809216	0.89007	0.779181	0.919402	0.74888	0.912701	0.770184	0.79069	0.686401	0.78637
20384	cg12305371	0.101087	0.418681	2.30825	0.0443774	0.0443774	-4.31632	0.368138	0.469225	0.101087	17	60243008		IGR	opensea	IGR-opensea		0.366311	0.534345	0.399303	0.508977	0.404928	0.564496	0.285995	0.341725	0.38415	0.396581
19938	cg12025025	0.101113	0.742569	3.31772	0.00809473	0.00809473	-2.65614	0.692012	0.793125	0.101113	6	52841309		IGR	opensea	IGR-opensea		0.706897	0.747755	0.650448	0.902906	0.700621	0.821914	0.711038	0.753346	0.691056	0.739706
30922	cg18916494	0.101117	0.278501	2.36866	0.0400801	0.0400801	-4.21942	0.227943	0.329059	0.101117	2	134263033	NCKAP5	Body	opensea	Body-opensea		0.315407	0.451404	0.266414	0.329925	0.136817	0.347477	0.216241	0.259289	0.204834	0.257201
4601	cg02649073	0.10112	0.558444	2.94349	0.0151519	0.0151519	-3.27604	0.507884	0.609004	0.10112	1	204117505	ETNK2	5'UTR	shelf	5'UTR-shelf	chr1:204120398-204121109	0.524649	0.693818	0.515032	0.668099	0.52202	0.632615	0.496745	0.500689	0.480974	0.5498
38441	cg24395851	0.101139	0.508381	5.41551	0.00032694	0.00032694	0.561413	0.457812	0.558951	0.101139	3	62941754		IGR	opensea	IGR-opensea		0.464114	0.599866	0.467968	0.526973	0.460186	0.591741	0.45583	0.501984	0.440961	0.574191
607	cg00336022	0.101142	0.611575	2.90617	0.0161371	0.0161371	-3.33792	0.561004	0.662146	0.101142	16	30686562		IGR	opensea	IGR-opensea		0.497834	0.611781	0.519635	0.683219	0.583404	0.580538	0.640942	0.706993	0.563207	0.7282
37020	cg23373556	0.101144	0.645331	2.71928	0.0221383	0.0221383	-3.64706	0.594759	0.695903	0.101144	7	18545911	HDAC9	Body	opensea	Body-opensea		0.65069	0.788348	0.589347	0.632609	0.487859	0.70907	0.645204	0.643062	0.600696	0.706425
24034	cg14516287	0.101152	0.26633	3.01677	0.0133916	0.0133916	-3.15449	0.215754	0.316906	0.101152	9	119987070	ASTN2	Body	opensea	Body-opensea		0.223822	0.357146	0.260004	0.406948	0.176778	0.316297	0.214704	0.203727	0.203461	0.300409
27720	cg16812893	0.101152	0.464725	3.60809	0.00501847	0.00501847	-2.17955	0.414149	0.515301	0.101152	21	31813075	KRTAP15-1	3'UTR	opensea	3'UTR-opensea		0.465397	0.541565	0.326304	0.569147	0.410475	0.51768	0.436673	0.481747	0.431895	0.466367
42581	cg27357434	0.101152	0.779428	6.33393	9.72704e-05	9.72704e-05	1.76786	0.728852	0.830004	0.101152	21	44865145		IGR	shore	IGR-shore	chr21:44863910-44864601	0.763914	0.864804	0.694784	0.815137	0.717475	0.829756	0.728401	0.796205	0.739685	0.84412
24761	cg14936846	0.101153	0.781582	3.08401	0.0119603	0.0119603	-3.04298	0.731006	0.832159	0.101153	18	29091137	DSG2	Body	opensea	Body-opensea		0.817605	0.87824	0.731434	0.888865	0.687268	0.837882	0.749552	0.793521	0.66917	0.762286
32370	cg19954286	0.101153	0.652501	3.37008	0.00742157	0.00742157	-2.56979	0.601924	0.703077	0.101153	6	167536056	CCR6	5'UTR	opensea	5'UTR-opensea		0.670129	0.78372	0.571333	0.709194	0.555602	0.69383	0.56868	0.643647	0.643875	0.684996
15020	cg08960722	0.101159	0.666714	3.00576	0.0136423	0.0136423	-3.17277	0.616135	0.717294	0.101159	15	64319802	DAPK2	Body	opensea	Body-opensea		0.649311	0.834852	0.581764	0.641944	0.623595	0.73662	0.624919	0.720452	0.601086	0.652601
26350	cg15961219	0.101167	0.188514	2.53996	0.0299993	0.0299993	-3.94155	0.13793	0.239097	0.101167	14	53960406		IGR	opensea	IGR-opensea		0.195043	0.349672	0.145522	0.301836	0.0874391	0.215712	0.144144	0.122626	0.117503	0.205641
27934	cg16953943	0.101174	0.595151	2.58342	0.0278694	0.0278694	-3.87044	0.544564	0.645738	0.101174	13	26299396	ATP8A2	Body	opensea	Body-opensea		0.58263	0.69739	0.563746	0.746885	0.516612	0.67755	0.524994	0.518703	0.534838	0.58816
25357	cg15323015	0.101174	0.561186	2.90838	0.0160769	0.0160769	-3.33425	0.510598	0.611773	0.101174	1	244006466	AKT3	1stExon	opensea	1stExon-opensea		0.606942	0.695993	0.472297	0.632068	0.453838	0.611425	0.538981	0.560306	0.480933	0.559072
26209	cg15884070	0.101176	0.726893	2.42852	0.0362258	0.0362258	-4.1228	0.676305	0.777481	0.101176	5	158325340	EBF1	Body	opensea	Body-opensea		0.762756	0.832338	0.697575	0.788473	0.660758	0.778713	0.710365	0.817068	0.550071	0.67081
41902	cg26853415	0.101176	0.64128	2.39324	0.0384507	0.0384507	-4.17981	0.590692	0.691868	0.101176	17	26127438	NOS2	1stExon	opensea	1stExon-opensea		0.58134	0.829583	0.506378	0.679554	0.572091	0.687264	0.654481	0.664611	0.639167	0.598328
16362	cg09781650	0.10118	0.257965	3.1053	0.0115405	0.0115405	-3.00767	0.207375	0.308555	0.10118	16	66285054		IGR	opensea	IGR-opensea		0.261703	0.399511	0.13639	0.303297	0.235829	0.304754	0.243582	0.246388	0.159372	0.288826
34157	cg21246872	0.101181	0.392397	2.53193	0.0304098	0.0304098	-3.95466	0.341807	0.442988	0.101181	17	38295894	CASC3	TSS1500	opensea	TSS1500-opensea		0.406806	0.569428	0.296123	0.47487	0.357689	0.423489	0.357684	0.34592	0.290733	0.401231
16971	cg10163895	0.101182	0.561584	2.29005	0.0457585	0.0457585	-4.34539	0.510993	0.612175	0.101182	1	151712510		IGR	opensea	IGR-opensea		0.493678	0.532666	0.520827	0.729437	0.509578	0.669359	0.45114	0.49386	0.579741	0.635552
18602	cg11157185	0.101186	0.823914	3.18771	0.0100528	0.0100528	-2.87112	0.773321	0.874507	0.101186	1	59966003	FGGY	Body	opensea	Body-opensea		0.82463	0.881592	0.679492	0.897261	0.803252	0.911816	0.838484	0.848529	0.720744	0.833337
23594	cg14254999	0.101188	0.296301	2.62035	0.0261789	0.0261789	-3.80989	0.245707	0.346895	0.101188	2	231790529	GPR55	TSS1500	opensea	TSS1500-opensea		0.199308	0.417625	0.321307	0.385003	0.226314	0.411879	0.231365	0.235971	0.250242	0.283999
15312	cg09161150	0.101191	0.694968	2.32003	0.0435056	0.0435056	-4.29748	0.644372	0.745563	0.101191	2	187032068		IGR	opensea	IGR-opensea		0.7264	0.792785	0.578537	0.849606	0.693033	0.739362	0.624341	0.618582	0.599551	0.72748
3269	cg01860944	0.101195	0.416825	3.18061	0.0101729	0.0101729	-2.88288	0.366228	0.467423	0.101195	13	61455634		IGR	opensea	IGR-opensea		0.431743	0.46869	0.409716	0.43652	0.260129	0.491989	0.348612	0.423881	0.380938	0.516034
19423	cg11697953	0.101196	0.587904	2.7283	0.0218026	0.0218026	-3.63218	0.537306	0.638502	0.101196	2	40332823	SLC8A1-AS1	Body	opensea	Body-opensea		0.612772	0.734237	0.547592	0.66443	0.484445	0.659509	0.556906	0.581592	0.484817	0.552744
24196	cg14594834	0.101197	0.785435	2.53747	0.030126	0.030126	-3.94562	0.734837	0.836034	0.101197	9	101755622	COL15A1	Body	opensea	Body-opensea		0.824617	0.85642	0.707991	0.936208	0.746004	0.876694	0.675673	0.748781	0.7199	0.762066
9342	cg05520003	0.101198	0.313963	3.81822	0.00357129	0.00357129	-1.83905	0.263364	0.364563	0.101198	2	136395581	R3HDM1	Body	opensea	Body-opensea		0.223275	0.308361	0.278765	0.38214	0.262855	0.418534	0.317973	0.311732	0.233954	0.402046
27368	cg16594092	0.101202	0.234131	4.44226	0.00134451	0.00134451	-0.857962	0.18353	0.284732	0.101202	5	169911303	KCNIP1	Body	opensea	Body-opensea		0.19763	0.314179	0.191533	0.345939	0.138361	0.27303	0.173135	0.230791	0.216988	0.25972
33240	cg20588519	0.101215	0.789716	2.27445	0.046975	0.046975	-4.37025	0.739108	0.840323	0.101215	16	73094179		IGR	shore	IGR-shore	chr16:73091514-73092395	0.802991	0.864362	0.674984	0.888783	0.803618	0.888716	0.774893	0.854228	0.639055	0.705526
39755	cg25330422	0.101215	0.615449	5.63521	0.000242084	0.000242084	0.861722	0.564841	0.666056	0.101215	17	40467382	STAT3	3'UTR	shelf	3'UTR-shelf	chr17:40464293-40464947	0.558003	0.647135	0.539215	0.630932	0.531563	0.681115	0.594824	0.670009	0.600603	0.701091
25675	cg15535138	0.101216	0.429698	2.53691	0.0301547	0.0301547	-3.94653	0.37909	0.480306	0.101216	1	32410585		IGR	island	IGR-island	chr1:32410188-32410630	0.422225	0.55658	0.326852	0.461098	0.379155	0.446463	0.478926	0.529717	0.288293	0.407675
19529	cg11765577	0.101219	0.559353	2.83552	0.0181835	0.0181835	-3.45495	0.508744	0.609963	0.101219	1	209597736		IGR	opensea	IGR-opensea		0.538209	0.631059	0.496941	0.642178	0.593097	0.680956	0.49276	0.540233	0.422711	0.555388
32076	cg19760211	0.101221	0.697261	3.2733	0.00871523	0.00871523	-2.72951	0.64665	0.747872	0.101221	10	329101	MIR7641-2	TSS1500	opensea	TSS1500-opensea		0.648901	0.738153	0.615617	0.85301	0.675247	0.777475	0.666561	0.682628	0.626923	0.688091
10349	cg06127202	0.101224	0.526517	3.47684	0.00622238	0.00622238	-2.39423	0.475906	0.577129	0.101224	6	116338847	FRK	Body	opensea	Body-opensea		0.522222	0.620479	0.443972	0.612577	0.437018	0.584919	0.516292	0.477779	0.460024	0.589891
42349	cg27177112	0.101224	0.615282	2.7594	0.0206839	0.0206839	-3.58084	0.56467	0.665894	0.101224	18	58221283		IGR	opensea	IGR-opensea		0.660907	0.694381	0.522616	0.589823	0.46039	0.674685	0.565605	0.693214	0.613834	0.677368
4785	cg02756795	0.101231	0.529614	2.34367	0.0418061	0.0418061	-4.25959	0.478999	0.580229	0.101231	14	98649417		IGR	opensea	IGR-opensea		0.529628	0.637096	0.407485	0.543172	0.342523	0.580732	0.548453	0.590408	0.566904	0.549739
24883	cg15012233	0.101239	0.720663	2.72741	0.0218355	0.0218355	-3.63365	0.670043	0.771283	0.101239	6	43652318	MRPS18A	Body	shelf	Body-shelf	chr6:43655271-43655618	0.691019	0.856279	0.716911	0.795922	0.630419	0.809291	0.711043	0.727485	0.600826	0.667436
15035	cg08973008	0.101243	0.687351	2.84546	0.0178807	0.0178807	-3.4385	0.63673	0.737972	0.101243	9	138023313		IGR	shore	IGR-shore	chr9:138023963-138024164	0.644808	0.767229	0.661004	0.778937	0.707675	0.746431	0.660802	0.728227	0.509361	0.669038
20033	cg12081304	0.101245	0.575646	2.36025	0.0406529	0.0406529	-4.23294	0.525024	0.626269	0.101245	2	38346853		IGR	opensea	IGR-opensea		0.610573	0.692685	0.498852	0.576407	0.46613	0.689115	0.600914	0.644919	0.448651	0.528217
4098	cg02343430	0.101257	0.821763	3.03133	0.0130676	0.0130676	-3.13035	0.771134	0.872391	0.101257	8	1471153	DLGAP2	5'UTR	opensea	5'UTR-opensea		0.767414	0.900824	0.764241	0.877282	0.836071	0.932649	0.668788	0.811511	0.819157	0.839691
2752	cg01541645	0.101258	0.241958	3.80877	0.00362589	0.00362589	-1.85426	0.191329	0.292587	0.101258	14	61104329		IGR	island	IGR-island	chr14:61103978-61104663	0.194317	0.281255	0.192892	0.339482	0.172176	0.262896	0.152581	0.224765	0.244681	0.354539
22732	cg13785779	0.101265	0.713769	4.09705	0.00229324	0.00229324	-1.39459	0.663137	0.764402	0.101265	14	23887330	MYH7	Body	shore	Body-shore	chr14:23889144-23889408	0.719252	0.788819	0.662068	0.753987	0.711906	0.789272	0.60896	0.722163	0.613498	0.767767
35089	cg21915811	0.101274	0.46149	2.2453	0.0493328	0.0493328	-4.41656	0.410853	0.512127	0.101274	14	65758917		IGR	opensea	IGR-opensea		0.486307	0.626284	0.382576	0.461802	0.43772	0.575765	0.421885	0.392367	0.325775	0.504417
26562	cg16097708	0.101276	0.144854	7.85559	1.64729e-05	1.64729e-05	3.50012	0.0942158	0.195492	0.101276	14	93195380	LGMN	Body	opensea	Body-opensea		0.0869248	0.20111	0.0920675	0.181744	0.054659	0.202476	0.117626	0.18712	0.119801	0.205009
38774	cg24635682	0.101278	0.503519	2.72778	0.0218217	0.0218217	-3.63304	0.45288	0.554158	0.101278	1	29578175	PTPRU	Body	opensea	Body-opensea		0.548637	0.62547	0.515398	0.543874	0.40593	0.580714	0.421976	0.499487	0.37246	0.521245
42466	cg27278500	0.101278	0.571572	2.85826	0.0174977	0.0174977	-3.4173	0.520933	0.622211	0.101278	2	96765415		IGR	opensea	IGR-opensea		0.589939	0.700352	0.575215	0.595042	0.438454	0.657114	0.53554	0.570799	0.465516	0.587747
18503	cg11101889	0.101281	0.195601	2.64905	0.024936	0.024936	-3.76273	0.14496	0.246241	0.101281	9	135362480	C9orf171	Body	island	Body-island	chr9:135361992-135362481	0.139351	0.310342	0.183625	0.219439	0.119019	0.312786	0.222449	0.242714	0.0603571	0.145923
12933	cg07700972	0.101294	0.797013	2.25392	0.0486241	0.0486241	-4.40289	0.746366	0.84766	0.101294	18	55938871	NEDD4L	Body	opensea	Body-opensea		0.756416	0.871942	0.679967	0.704332	0.681761	0.904885	0.824203	0.930114	0.789484	0.827028
16566	cg09908368	0.101294	0.60075	3.17977	0.0101871	0.0101871	-2.88426	0.550103	0.651397	0.101294	21	27011102	JAM2	TSS1500	shore	TSS1500-shore	chr21:27011624-27012398	0.554658	0.566664	0.575008	0.723432	0.573563	0.60632	0.511762	0.630769	0.535524	0.729801
17099	cg10236416	0.101298	0.5982	2.57956	0.0280525	0.0280525	-3.87677	0.547551	0.648849	0.101298	7	24789868	DFNA5	5'UTR	opensea	5'UTR-opensea		0.633769	0.747204	0.564076	0.647934	0.516155	0.682293	0.530811	0.531784	0.492945	0.635029
39033	cg24808442	0.101301	0.532053	3.71566	0.00421358	0.00421358	-2.0047	0.481402	0.582704	0.101301	1	229439738	RAB4A	3'UTR	opensea	3'UTR-opensea		0.574428	0.613618	0.489301	0.569911	0.452593	0.604823	0.481272	0.555078	0.409418	0.570089
2839	cg01595531	0.101303	0.827892	2.53905	0.0300453	0.0300453	-3.94303	0.77724	0.878544	0.101303	16	88615717		IGR	opensea	IGR-opensea		0.743805	0.847491	0.891903	0.964347	0.797003	0.919153	0.762182	0.807828	0.691309	0.853899
14250	cg08511963	0.101312	0.800935	3.55659	0.00545903	0.00545903	-2.26362	0.750279	0.851591	0.101312	5	159209278	LOC101927766	Body	opensea	Body-opensea		0.768301	0.876924	0.809767	0.912075	0.714076	0.829222	0.778581	0.845156	0.680672	0.79458
22770	cg13810149	0.101313	0.187095	2.30095	0.0449259	0.0449259	-4.32798	0.136438	0.237751	0.101313	15	52513322	MYO5C	Body	opensea	Body-opensea		0.126422	0.345697	0.141137	0.267011	0.0941894	0.222829	0.236913	0.251638	0.0835294	0.101582
15750	cg09417355	0.101315	0.637654	2.67352	0.0239232	0.0239232	-3.72247	0.586996	0.688311	0.101315	1	152814273	LCE6A	TSS1500	opensea	TSS1500-opensea		0.64716	0.764834	0.605054	0.754113	0.562385	0.623374	0.628739	0.674991	0.491642	0.624245
34204	cg21282907	0.101322	0.640744	3.57873	0.0052649	0.0052649	-2.22745	0.590083	0.691405	0.101322	6	74289980		IGR	opensea	IGR-opensea		0.588141	0.742636	0.595476	0.684276	0.550473	0.73899	0.66761	0.655722	0.548713	0.635399
2560	cg01432055	0.101322	0.827116	4.18095	0.0020111	0.0020111	-1.2627	0.776455	0.877778	0.101322	3	124873848	SLC12A8	Body	opensea	Body-opensea		0.811745	0.879594	0.84053	0.906886	0.783494	0.848895	0.719436	0.858098	0.727072	0.895415
14902	cg08884562	0.101327	0.605249	2.4931	0.0324766	0.0324766	-4.01796	0.554586	0.655912	0.101327	11	80716598		IGR	opensea	IGR-opensea		0.568534	0.68083	0.483501	0.633798	0.712433	0.635911	0.537225	0.675375	0.471235	0.653647
38140	cg24161740	0.101328	0.186794	2.62873	0.0258099	0.0258099	-3.79613	0.13613	0.237458	0.101328	15	75163004	SCAMP2	Body	shelf	Body-shelf	chr15:75165373-75165903	0.166747	0.350132	0.174362	0.235079	0.0953245	0.292635	0.141764	0.17222	0.102453	0.137226
1918	cg01053627	0.101331	0.403964	3.71458	0.00422094	0.00422094	-2.00645	0.353298	0.45463	0.101331	16	80030667		IGR	opensea	IGR-opensea		0.394071	0.537168	0.343598	0.462039	0.359964	0.472928	0.355297	0.420937	0.313561	0.380075
31972	cg19696952	0.101333	0.731796	2.39088	0.0386046	0.0386046	-4.18362	0.681129	0.782462	0.101333	1	192529212		IGR	opensea	IGR-opensea		0.803124	0.693568	0.660856	0.784385	0.598002	0.779293	0.735769	0.839381	0.607894	0.815682
42684	cg27427999	0.101334	0.677089	2.30678	0.0444878	0.0444878	-4.31868	0.626423	0.727756	0.101334	3	46653074	LOC100132146	TSS1500	opensea	TSS1500-opensea		0.629037	0.726623	0.568514	0.566298	0.690282	0.809735	0.656941	0.77557	0.587339	0.760554
24228	cg14614917	0.101334	0.372685	2.47382	0.0335536	0.0335536	-4.04931	0.322018	0.423352	0.101334	3	55984778	ERC2	Body	opensea	Body-opensea		0.388373	0.496532	0.300471	0.493202	0.374845	0.397656	0.292827	0.297728	0.253575	0.431643
38790	cg24646841	0.101335	0.671817	3.40842	0.00696545	0.00696545	-2.50665	0.621149	0.722484	0.101335	7	157818696	PTPRN2	Body	opensea	Body-opensea		0.695214	0.785258	0.616406	0.728	0.636726	0.649355	0.610179	0.723449	0.547222	0.726358
35770	cg22462109	0.101338	0.352435	2.87088	0.0171284	0.0171284	-3.39639	0.301766	0.403104	0.101338	3	139279121	NMNAT3	3'UTR	opensea	3'UTR-opensea		0.354804	0.424474	0.330165	0.32744	0.195806	0.468218	0.296604	0.357554	0.331452	0.437832
41278	cg26415789	0.101339	0.682547	3.38189	0.00727786	0.00727786	-2.55033	0.631877	0.733216	0.101339	17	75475973	2023-09-09	Body	opensea	Body-opensea		0.669772	0.838927	0.618762	0.653453	0.644689	0.724973	0.600674	0.709151	0.625488	0.739576
10860	cg06445348	0.101345	0.508088	3.82217	0.00354865	0.00354865	-1.83268	0.457416	0.55876	0.101345	1	166917009	ILDR2	Body	island	Body-island	chr1:166916865-166917215	0.41894	0.522581	0.441862	0.612053	0.44746	0.588736	0.545228	0.538788	0.433587	0.531643
27764	cg16843310	0.101349	0.772705	3.04621	0.0127446	0.0127446	-3.10566	0.722031	0.82338	0.101349	2	179994997	SESTD1	Body	opensea	Body-opensea		0.729167	0.729216	0.716771	0.837372	0.665009	0.868793	0.722177	0.904002	0.777028	0.777517
21370	cg12913652	0.10135	0.837298	2.75775	0.0207418	0.0207418	-3.58357	0.786623	0.887973	0.10135	1	21101119	HP1BP3	Body	opensea	Body-opensea		0.784239	0.889212	0.784185	0.824366	0.844446	0.923426	0.863956	0.903441	0.65629	0.899419
19075	cg11454486	0.101351	0.686787	3.06871	0.0122717	0.0122717	-3.06836	0.636111	0.737463	0.101351	11	34337919	ABTB2	Body	opensea	Body-opensea		0.58128	0.69599	0.582759	0.792598	0.711492	0.769773	0.619105	0.666906	0.685921	0.762046
24746	cg14928241	0.101356	0.357237	3.10529	0.0115406	0.0115406	-3.00769	0.306559	0.407915	0.101356	7	122495315	CADPS2	Body	opensea	Body-opensea		0.371099	0.49539	0.322698	0.339883	0.304685	0.454014	0.259661	0.354241	0.27465	0.396046
8790	cg05189918	0.101356	0.313176	2.45868	0.0344241	0.0344241	-4.0739	0.262498	0.363854	0.101356	6	35232033	ZNF76	5'UTR	opensea	5'UTR-opensea		0.290569	0.498727	0.334913	0.362702	0.287952	0.315799	0.20445	0.349573	0.194605	0.292469
23379	cg14140599	0.101361	0.640751	2.35183	0.0412344	0.0412344	-4.24648	0.590071	0.691432	0.101361	17	79418194	MIR3186	Body	shore	Body-shore	chr17:79420144-79420437	0.613468	0.770199	0.537443	0.812959	0.581857	0.655596	0.599266	0.655297	0.61832	0.563109
7597	cg04478875	0.101367	0.61883	3.08928	0.0118549	0.0118549	-3.03424	0.568147	0.669513	0.101367	5	142023774	FGF1	5'UTR	opensea	5'UTR-opensea		0.583302	0.727292	0.57912	0.707054	0.558126	0.702095	0.623601	0.642395	0.496587	0.56873
13893	cg08298283	0.101369	0.804764	2.95095	0.0149624	0.0149624	-3.26367	0.75408	0.855448	0.101369	10	72539836	TBATA	Body	opensea	Body-opensea		0.819913	0.887933	0.696391	0.87992	0.712338	0.83357	0.857751	0.842718	0.684007	0.833101
41428	cg26521766	0.10137	0.557655	2.2427	0.0495491	0.0495491	-4.42069	0.50697	0.60834	0.10137	11	59295398		IGR	opensea	IGR-opensea		0.60208	0.743353	0.45698	0.591376	0.546248	0.628389	0.486389	0.502133	0.443153	0.576449
39664	cg25261734	0.101371	0.551862	3.5644	0.00538973	0.00538973	-2.25086	0.501177	0.602547	0.101371	14	107114779		IGR	opensea	IGR-opensea		0.54158	0.640187	0.593367	0.605473	0.43781	0.576705	0.47279	0.591523	0.460336	0.598847
33	cg00020383	0.101377	0.228503	2.57203	0.0284128	0.0284128	-3.8891	0.177815	0.279192	0.101377	20	17442844	PCSK2	Body	opensea	Body-opensea		0.201909	0.404716	0.259068	0.277273	0.11691	0.290451	0.161045	0.210913	0.150143	0.212607
37004	cg23359651	0.10138	0.304419	2.76725	0.0204108	0.0204108	-3.56787	0.253729	0.355109	0.10138	15	83635438		IGR	opensea	IGR-opensea		0.320564	0.378047	0.304264	0.415425	0.239443	0.392143	0.255772	0.314214	0.148602	0.275718
2900	cg01632077	0.101388	0.41676	3.32927	0.00794099	0.00794099	-2.63708	0.366066	0.467454	0.101388	9	28264289	LINGO2	5'UTR	opensea	5'UTR-opensea		0.391545	0.472972	0.359264	0.517543	0.382272	0.527113	0.372011	0.466054	0.325237	0.353586
31072	cg19024962	0.101388	0.768994	3.26236	0.00887551	0.00887551	-2.7476	0.7183	0.819688	0.101388	6	42880869		IGR	shore	IGR-shore	chr6:42879279-42879623	0.764975	0.883802	0.734211	0.852568	0.660235	0.847373	0.754636	0.765602	0.677445	0.749095
13385	cg07989508	0.101397	0.185748	4.87529	0.000704743	0.000704743	-0.208719	0.135049	0.236446	0.101397	6	47112256		IGR	opensea	IGR-opensea		0.168816	0.297774	0.146049	0.261282	0.135015	0.21566	0.128023	0.199326	0.0973414	0.20819
26901	cg16306706	0.101398	0.352276	4.13029	0.00217678	0.00217678	-1.34224	0.301577	0.402975	0.101398	1	42643274	FOXJ3	3'UTR	opensea	3'UTR-opensea		0.329616	0.468511	0.323041	0.437682	0.254725	0.338194	0.303333	0.390608	0.29717	0.379879
1745	cg00961451	0.101398	0.735995	3.10863	0.0114762	0.0114762	-3.00216	0.685295	0.786694	0.101398	3	183625852		IGR	opensea	IGR-opensea		0.737603	0.807439	0.724033	0.825507	0.578107	0.764747	0.679645	0.714589	0.70709	0.821186
6021	cg03518357	0.101403	0.271056	2.55281	0.0293529	0.0293529	-3.92054	0.220354	0.321757	0.101403	4	174327531		IGR	opensea	IGR-opensea		0.24631	0.29848	0.138067	0.301276	0.110149	0.370169	0.297142	0.301349	0.310101	0.337513
5572	cg03238167	0.10141	0.804008	2.82399	0.0185419	0.0185419	-3.47404	0.753302	0.854713	0.10141	7	73818356	CLIP2	3'UTR	opensea	3'UTR-opensea		0.83394	0.8987	0.792797	0.911596	0.735986	0.771753	0.741397	0.873441	0.662392	0.818074
15614	cg09336446	0.10141	0.87205	4.19224	0.00197604	0.00197604	-1.24503	0.821345	0.922755	0.10141	2	103793135		IGR	opensea	IGR-opensea		0.874224	0.890342	0.809525	0.902816	0.868427	0.937728	0.804801	0.957226	0.749748	0.925663
27212	cg16495154	0.10141	0.312304	2.7538	0.0208809	0.0208809	-3.59009	0.261598	0.363009	0.10141	12	79802105	SYT1	Body	opensea	Body-opensea		0.267159	0.416975	0.252945	0.344946	0.19	0.370689	0.378056	0.401813	0.219833	0.280621
24635	cg14867004	0.101414	0.6442	3.88851	0.00319093	0.00319093	-1.72616	0.593493	0.694907	0.101414	6	143119612	HIVEP2	5'UTR	opensea	5'UTR-opensea		0.585424	0.733448	0.651752	0.673595	0.563277	0.741682	0.633273	0.659239	0.53374	0.666572
41923	cg26870638	0.101417	0.145537	4.99866	0.000589187	0.000589187	-0.028894	0.0948281	0.196245	0.101417	3	126192611	ZXDC	Body	shore	Body-shore	chr3:126193683-126195495	0.0679429	0.18606	0.136454	0.227386	0.0932211	0.150297	0.0895631	0.168954	0.0869594	0.248529
25716	cg15557951	0.101425	0.621532	2.54671	0.0296582	0.0296582	-3.93052	0.57082	0.672244	0.101425	5	109422693		IGR	opensea	IGR-opensea		0.522997	0.666245	0.546097	0.807819	0.551491	0.647929	0.669406	0.611652	0.564107	0.627575
18770	cg11254685	0.101425	0.5497	2.4563	0.0345631	0.0345631	-4.07777	0.498987	0.600412	0.101425	9	134964293		IGR	opensea	IGR-opensea		0.611063	0.694055	0.476395	0.540949	0.521044	0.63931	0.398112	0.552448	0.488321	0.575299
6709	cg03937361	0.101429	0.281332	2.43923	0.0355754	0.0355754	-4.10544	0.230617	0.332046	0.101429	1	64330272	ROR1	Body	opensea	Body-opensea		0.236749	0.435629	0.268103	0.407694	0.173246	0.333837	0.27902	0.2359	0.195967	0.247172
4442	cg02542748	0.101431	0.597462	3.20255	0.00980652	0.00980652	-2.84654	0.546747	0.648177	0.101431	10	131034863		IGR	opensea	IGR-opensea		0.594383	0.694464	0.547222	0.616453	0.517829	0.649881	0.626967	0.66072	0.447331	0.619367
1262	cg00693696	0.101436	0.883538	2.5172	0.0311778	0.0311778	-3.97868	0.83282	0.934256	0.101436	17	78874962	RPTOR	Body	opensea	Body-opensea		0.874634	0.956309	0.667912	0.913161	0.85531	0.912146	0.864117	0.915246	0.902129	0.974416
21070	cg12739914	0.101437	0.712587	3.4232	0.00679755	0.00679755	-2.48235	0.661868	0.763306	0.101437	3	195552429		IGR	opensea	IGR-opensea		0.734048	0.814912	0.649081	0.786307	0.676234	0.780484	0.664403	0.74409	0.585577	0.690736
27459	cg16651877	0.10144	0.574955	3.13005	0.0110714	0.0110714	-2.96664	0.524235	0.625675	0.10144	1	45276338	BTBD19	Body	shelf	Body-shelf	chr1:45278765-45279644	0.492255	0.707597	0.482905	0.678031	0.54776	0.588478	0.557442	0.529706	0.540813	0.624561
39452	cg25098031	0.101447	0.720135	3.00805	0.0135898	0.0135898	-3.16897	0.669412	0.770859	0.101447	6	15971002		IGR	opensea	IGR-opensea		0.712835	0.794375	0.663336	0.839448	0.725689	0.781396	0.680061	0.712116	0.565139	0.72696
2938	cg01652514	0.101458	0.448275	2.48093	0.0331522	0.0331522	-4.03775	0.397546	0.499004	0.101458	13	114831142	RASA3	Body	opensea	Body-opensea		0.46145	0.53928	0.43055	0.51914	0.28317	0.479205	0.471086	0.408863	0.341472	0.548531
1817	cg01003815	0.101465	0.726827	2.83904	0.0180757	0.0180757	-3.44912	0.676094	0.777559	0.101465	9	5184060	INSL6	Body	shore	Body-shore	chr9:5185333-5185780	0.768525	0.85201	0.716802	0.71725	0.575622	0.770383	0.667847	0.775007	0.651675	0.773147
4954	cg02864982	0.101473	0.422248	2.67111	0.0240212	0.0240212	-3.72645	0.371512	0.472985	0.101473	13	30030226	MTUS2	Body	opensea	Body-opensea		0.438499	0.55888	0.35023	0.421396	0.399017	0.508443	0.275459	0.48844	0.394352	0.387764
11235	cg06684822	0.101476	0.740427	3.58573	0.00520499	0.00520499	-2.21602	0.689688	0.791165	0.101476	21	15939990	SAMSN1	Body	opensea	Body-opensea		0.688686	0.840005	0.708132	0.826727	0.720694	0.809826	0.712181	0.704232	0.618748	0.775034
13178	cg07861198	0.10148	0.224834	3.12376	0.0111888	0.0111888	-2.97708	0.174095	0.275574	0.10148	11	71120463	FLJ42102	Body	opensea	Body-opensea		0.171836	0.308319	0.128817	0.368779	0.246809	0.251041	0.185395	0.20863	0.137615	0.241102
42556	cg27342941	0.101481	0.653308	2.55679	0.0291561	0.0291561	-3.91404	0.602568	0.704049	0.101481	21	34619110	IFNAR2	Body	opensea	Body-opensea		0.489571	0.681607	0.728569	0.641948	0.606214	0.703119	0.5949	0.764659	0.593585	0.72891
28582	cg17348514	0.101486	0.177019	3.14501	0.0107974	0.0107974	-2.94186	0.126276	0.227762	0.101486	22	20906366	MED15	Body	opensea	Body-opensea		0.202136	0.271671	0.0637998	0.189685	0.091656	0.202352	0.18789	0.282228	0.0859006	0.192875
21667	cg13131861	0.101489	0.540898	2.53342	0.0303334	0.0303334	-3.95223	0.490153	0.591642	0.101489	19	31856149		IGR	opensea	IGR-opensea		0.504366	0.658609	0.458766	0.665784	0.518381	0.633896	0.514572	0.446347	0.454681	0.553577
35418	cg22173008	0.101493	0.754399	2.25814	0.0482804	0.0482804	-4.39618	0.703653	0.805145	0.101493	22	39316294		IGR	opensea	IGR-opensea		0.750547	0.856737	0.646805	0.846175	0.725803	0.834634	0.812473	0.783861	0.582636	0.70432
4122	cg02356344	0.101504	0.456205	2.92544	0.0156204	0.0156204	-3.30596	0.405453	0.506956	0.101504	10	22896310	PIP4K2A	Body	opensea	Body-opensea		0.452301	0.588852	0.466199	0.45492	0.39273	0.546556	0.401885	0.454279	0.314148	0.490174
32231	cg19862235	0.101509	0.530149	2.58082	0.0279929	0.0279929	-3.87472	0.479395	0.580904	0.101509	20	7863971	HAO1	3'UTR	opensea	3'UTR-opensea		0.574532	0.689556	0.520023	0.551788	0.432718	0.601851	0.464067	0.524902	0.405634	0.536423
17115	cg10243100	0.101513	0.762739	3.77573	0.00382394	0.00382394	-1.90754	0.711982	0.813495	0.101513	1	201354984	LAD1	Body	opensea	Body-opensea		0.778796	0.831373	0.665596	0.878923	0.662625	0.799749	0.73179	0.775076	0.721103	0.782354
32816	cg20276281	0.101523	0.694074	2.3743	0.0397003	0.0397003	-4.21034	0.643313	0.744836	0.101523	1	246352420	SMYD3	Body	opensea	Body-opensea		0.580156	0.746232	0.695342	0.780287	0.765118	0.669791	0.652441	0.763859	0.523508	0.764009
37712	cg23857078	0.101525	0.820389	3.19401	0.00994743	0.00994743	-2.86067	0.769627	0.871152	0.101525	7	87975315		IGR	opensea	IGR-opensea		0.800622	0.865456	0.677409	0.93594	0.84808	0.867635	0.776568	0.814205	0.745454	0.872521
32028	cg19732084	0.101528	0.801698	2.74713	0.0211184	0.0211184	-3.60111	0.750934	0.852463	0.101528	16	81634874	CMIP	Body	opensea	Body-opensea		0.78847	0.86075	0.778302	0.913217	0.666302	0.870146	0.847415	0.806447	0.674181	0.811753
25459	cg15390752	0.101529	0.623909	3.34009	0.00779972	0.00779972	-2.61923	0.573145	0.674674	0.101529	15	80274876		IGR	opensea	IGR-opensea		0.614404	0.63123	0.59051	0.683447	0.571322	0.724229	0.597336	0.73032	0.492152	0.604142
7991	cg04721098	0.101534	0.587494	3.32095	0.0080514	0.0080514	-2.6508	0.536727	0.638261	0.101534	16	24265703	CACNG3	TSS1500	shore	TSS1500-shore	chr16:24267040-24267527	0.589368	0.64603	0.50877	0.706101	0.538903	0.687354	0.545677	0.608596	0.500915	0.543223
2470	cg01373718	0.101535	0.787885	2.99694	0.0138463	0.0138463	-3.18739	0.737117	0.838652	0.101535	18	3586266	DLGAP1	Body	opensea	Body-opensea		0.789899	0.865391	0.744927	0.879884	0.727751	0.903398	0.765489	0.80046	0.65752	0.744129
26410	cg16000097	0.101538	0.319272	3.2383	0.00923859	0.00923859	-2.78739	0.268503	0.370041	0.101538	20	48585628		IGR	opensea	IGR-opensea		0.30737	0.372262	0.220109	0.44517	0.244716	0.319148	0.332516	0.306654	0.237803	0.406971
17244	cg10326784	0.101539	0.655531	2.7895	0.0196563	0.0196563	-3.5311	0.604761	0.7063	0.101539	9	90179354	DAPK1	Body	opensea	Body-opensea		0.646074	0.739041	0.548304	0.763289	0.657377	0.77528	0.611114	0.633245	0.560935	0.620647
7498	cg04416908	0.101541	0.67646	3.4772	0.00621874	0.00621874	-2.39364	0.625689	0.727231	0.101541	18	3345530		IGR	opensea	IGR-opensea		0.653848	0.813243	0.62243	0.663267	0.606035	0.703541	0.610348	0.671766	0.635785	0.784337
28760	cg17446488	0.101543	0.344664	2.66707	0.0241862	0.0241862	-3.73309	0.293893	0.395436	0.101543	6	6772111		IGR	opensea	IGR-opensea		0.29584	0.506944	0.321976	0.40089	0.228883	0.401168	0.374703	0.353111	0.248064	0.315066
32203	cg19847038	0.101556	0.82263	3.95262	0.00288103	0.00288103	-1.62367	0.771852	0.873408	0.101556	3	93747528	ARL13B	Body	opensea	Body-opensea		0.710031	0.845544	0.719557	0.879852	0.830861	0.902247	0.77767	0.892743	0.821141	0.846652
21984	cg13352520	0.101557	0.603956	2.3048	0.0446363	0.0446363	-4.32184	0.553177	0.654734	0.101557	5	65418807		IGR	opensea	IGR-opensea		0.469284	0.647086	0.609282	0.785262	0.649739	0.61002	0.519496	0.649644	0.518086	0.581659
8262	cg04882580	0.101561	0.879153	4.04056	0.00250651	0.00250651	-1.48389	0.828373	0.929933	0.101561	14	105323738		IGR	opensea	IGR-opensea		0.87106	0.936088	0.789674	0.972162	0.884315	0.944418	0.825808	0.918491	0.771007	0.878509
10889	cg06465330	0.101568	0.693787	3.00811	0.0135883	0.0135883	-3.16886	0.643003	0.744571	0.101568	2	7520514		IGR	opensea	IGR-opensea		0.635815	0.792906	0.687851	0.838276	0.661313	0.728196	0.572904	0.674862	0.657133	0.688616
39202	cg24925919	0.101569	0.428562	2.46093	0.0342936	0.0342936	-4.07025	0.377777	0.479346	0.101569	11	18332508	HPS5	Body	opensea	Body-opensea		0.481754	0.582902	0.420455	0.498608	0.305576	0.448454	0.383241	0.430109	0.297861	0.436658
30768	cg18808506	0.10157	0.28587	2.79898	0.0193434	0.0193434	-3.51542	0.235084	0.336655	0.10157	5	142078020	FGF1	TSS1500	opensea	TSS1500-opensea		0.25806	0.438387	0.242233	0.382073	0.270687	0.356516	0.216657	0.25292	0.187786	0.253376
13551	cg08090384	0.101571	0.550939	2.5004	0.0320777	0.0320777	-4.00607	0.500153	0.601724	0.101571	4	183960120	FAM92A3	Body	opensea	Body-opensea		0.532639	0.582203	0.461031	0.667873	0.500117	0.706014	0.566316	0.555773	0.440664	0.496758
36149	cg22756896	0.101572	0.402269	2.89854	0.0163462	0.0163462	-3.35056	0.351483	0.453055	0.101572	20	36847423	KIAA1755	Body	opensea	Body-opensea		0.390712	0.48947	0.38076	0.456786	0.262465	0.492676	0.425663	0.367206	0.297814	0.459135
22844	cg13848206	0.101575	0.691698	2.86378	0.0173352	0.0173352	-3.40816	0.640911	0.742485	0.101575	3	186236256		IGR	opensea	IGR-opensea		0.587558	0.798664	0.595863	0.775232	0.755579	0.736851	0.590748	0.713704	0.674806	0.687975
25993	cg15732576	0.101575	0.361451	2.27987	0.0465486	0.0465486	-4.36161	0.310663	0.412238	0.101575	1	48281875	TRABD2B	Body	opensea	Body-opensea		0.343125	0.514877	0.325097	0.47809	0.339562	0.425979	0.262979	0.248443	0.282553	0.393802
25882	cg15657888	0.101579	0.628588	2.73636	0.0215069	0.0215069	-3.61888	0.577798	0.679377	0.101579	2	113735612	IL1F9	5'UTR	opensea	5'UTR-opensea		0.608228	0.74091	0.652647	0.756242	0.564509	0.688061	0.5451	0.586018	0.518507	0.625654
21559	cg13051970	0.101593	0.363817	3.36574	0.00747512	0.00747512	-2.57695	0.31302	0.414613	0.101593	7	50628968	DDC	5'UTR	opensea	5'UTR-opensea		0.365721	0.509391	0.313127	0.399516	0.272883	0.422539	0.348758	0.360537	0.264614	0.381082
36752	cg23191086	0.101596	0.386482	2.45296	0.0347589	0.0347589	-4.08318	0.335684	0.43728	0.101596	2	69137063		IGR	opensea	IGR-opensea		0.284508	0.504515	0.415581	0.392406	0.366753	0.527712	0.3415	0.433181	0.27008	0.328586
29832	cg18165128	0.101599	0.749451	2.98311	0.0141728	0.0141728	-3.21033	0.698651	0.80025	0.101599	10	58120321	ZWINT	Body	shore	Body-shore	chr10:58121059-58121275	0.753954	0.800672	0.690034	0.888464	0.680372	0.81818	0.729003	0.800576	0.639894	0.693359
7877	cg04657000	0.1016	0.75501	2.26562	0.0476774	0.0476774	-4.3843	0.70421	0.80581	0.1016	6	112115430	FYN	5'UTR	opensea	5'UTR-opensea		0.734872	0.879134	0.65326	0.87867	0.717221	0.834374	0.782585	0.774784	0.633114	0.66209
16056	cg09603824	0.101604	0.571989	3.68681	0.00441521	0.00441521	-2.05148	0.521187	0.622791	0.101604	3	8613037	LOH3CR2A	TSS1500	opensea	TSS1500-opensea		0.461733	0.553384	0.599946	0.669626	0.50251	0.627807	0.509685	0.623674	0.53206	0.639463
27570	cg16717192	0.101612	0.613935	2.89289	0.016503	0.016503	-3.35992	0.563129	0.664741	0.101612	7	4265800	SDK1	Body	opensea	Body-opensea		0.540849	0.645577	0.598953	0.795206	0.54605	0.685033	0.580728	0.60678	0.549065	0.591109
37056	cg23396177	0.101616	0.51401	2.43558	0.0357959	0.0357959	-4.11136	0.463202	0.564818	0.101616	14	72358413		IGR	opensea	IGR-opensea		0.476845	0.61001	0.387861	0.541579	0.440294	0.669031	0.565606	0.463854	0.445403	0.539615
23451	cg14178077	0.101617	0.319748	2.72669	0.0218623	0.0218623	-3.63485	0.26894	0.370557	0.101617	9	78777801	PCSK5	Body	opensea	Body-opensea		0.306059	0.428052	0.300859	0.394449	0.223964	0.432206	0.23375	0.231082	0.280067	0.366994
35814	cg22493759	0.101627	0.471792	2.63055	0.0257304	0.0257304	-3.79314	0.420978	0.522605	0.101627	16	3839567	CREBBP	Body	opensea	Body-opensea		0.358316	0.484301	0.365238	0.61039	0.465108	0.563679	0.460174	0.411251	0.456054	0.543404
39072	cg24837219	0.101627	0.407572	2.62349	0.02604	0.02604	-3.80473	0.356759	0.458386	0.101627	3	132772692	TMEM108	5'UTR	opensea	5'UTR-opensea		0.375243	0.538513	0.278185	0.507818	0.324051	0.399039	0.336727	0.417429	0.469586	0.429131
12349	cg07341230	0.101632	0.249403	2.4874	0.0327911	0.0327911	-4.02723	0.198587	0.300219	0.101632	13	36564524	DCLK1	Body	opensea	Body-opensea		0.263165	0.381269	0.22321	0.368095	0.156186	0.297926	0.212634	0.166378	0.137738	0.287424
4162	cg02380403	0.101632	0.506687	3.1395	0.0108975	0.0108975	-2.95099	0.455871	0.557503	0.101632	11	131121976		IGR	opensea	IGR-opensea		0.510851	0.587802	0.520835	0.538109	0.434636	0.605967	0.400875	0.470298	0.412158	0.585341
19975	cg12048341	0.101637	0.793416	2.88072	0.016846	0.016846	-3.3801	0.742598	0.844235	0.101637	1	201712730	NAV1	Body	shelf	Body-shelf	chr1:201708787-201709429	0.768701	0.842085	0.6291	0.75789	0.760475	0.84163	0.759767	0.910931	0.794948	0.868638
17011	cg10181820	0.101648	0.548832	3.06818	0.0122825	0.0122825	-3.06922	0.498008	0.599656	0.101648	16	85812610	COX4NB	3'UTR	opensea	3'UTR-opensea		0.511218	0.673963	0.510972	0.588469	0.468158	0.686348	0.504655	0.515112	0.495037	0.534389
15753	cg09419518	0.101651	0.177509	2.51749	0.0311629	0.0311629	-3.97823	0.126684	0.228335	0.101651	1	55182136	TTC4	Body	shore	Body-shore	chr1:55181345-55181853	0.134962	0.32533	0.168055	0.29293	0.0530653	0.244844	0.137472	0.167415	0.139867	0.111155
2062	cg01146314	0.101663	0.382294	3.11788	0.0112995	0.0112995	-2.98682	0.331463	0.433126	0.101663	1	156647243	NES	TSS200	island	TSS200-island	chr1:156646292-156647260	0.349732	0.408288	0.27247	0.428653	0.293367	0.462892	0.434417	0.492273	0.307329	0.373522
15793	cg09446612	0.101664	0.381621	2.85597	0.0175655	0.0175655	-3.42109	0.330789	0.432453	0.101664	10	64454689		IGR	opensea	IGR-opensea		0.429354	0.491577	0.376328	0.406427	0.274393	0.407106	0.266855	0.376123	0.307017	0.481033
12676	cg07543199	0.101664	0.717089	2.33379	0.0425081	0.0425081	-4.27543	0.666257	0.767921	0.101664	10	48363964	ZNF488	5'UTR	opensea	5'UTR-opensea		0.613313	0.896479	0.771426	0.705901	0.630564	0.746608	0.690793	0.690565	0.625188	0.800053
19135	cg11502844	0.101666	0.579332	3.24701	0.00910534	0.00910534	-2.77297	0.528499	0.630166	0.101666	2	15731364	DDX1	TSS1500	shore	TSS1500-shore	chr2:15731792-15732494	0.508092	0.643543	0.516592	0.541586	0.496874	0.592937	0.549347	0.644969	0.571591	0.727794
32374	cg19956385	0.101669	0.696827	3.0214	0.0132878	0.0132878	-3.14682	0.645993	0.747662	0.101669	14	22580421		IGR	opensea	IGR-opensea		0.683116	0.703264	0.651768	0.775401	0.745687	0.739526	0.542549	0.759371	0.606844	0.760748
41721	cg26724312	0.10168	0.279228	2.31186	0.0441087	0.0441087	-4.31056	0.228388	0.330068	0.10168	10	16686421	RSU1	Body	opensea	Body-opensea		0.269811	0.440344	0.211929	0.373746	0.141869	0.308376	0.30765	0.322283	0.210683	0.205589
42483	cg27295701	0.101688	0.448632	3.78377	0.00377472	0.00377472	-1.89456	0.397788	0.499476	0.101688	8	13554544		IGR	opensea	IGR-opensea		0.476203	0.520976	0.412555	0.441585	0.35152	0.536259	0.403424	0.511131	0.345241	0.48743
21350	cg12898868	0.101688	0.822576	3.65164	0.00467479	0.00467479	-2.10863	0.771732	0.873421	0.101688	3	51910733	IQCF5	TSS1500	opensea	TSS1500-opensea		0.801253	0.863784	0.743075	0.916902	0.738102	0.91394	0.84077	0.873278	0.735461	0.799199
3382	cg01920085	0.101692	0.200252	2.29811	0.0451415	0.0451415	-4.33252	0.149406	0.251098	0.101692	20	9966720	LOC101929371	TSS1500	opensea	TSS1500-opensea		0.195255	0.343135	0.201938	0.309287	0.117075	0.303375	0.12863	0.1095	0.10413	0.190192
34917	cg21784169	0.101696	0.330899	2.3518	0.0412368	0.0412368	-4.24653	0.28005	0.381747	0.101696	14	65651398		IGR	opensea	IGR-opensea		0.26043	0.464373	0.372415	0.467568	0.211343	0.373743	0.320229	0.290051	0.235835	0.312999
34885	cg21757757	0.101698	0.574173	3.76264	0.00390551	0.00390551	-1.92868	0.523324	0.625022	0.101698	2	233243074	ALPP	TSS200	shore	TSS200-shore	chr2:233244323-233244651	0.555071	0.662189	0.535281	0.648339	0.496926	0.672119	0.563538	0.560136	0.465806	0.582329
14954	cg08913930	0.101701	0.729553	3.10381	0.0115693	0.0115693	-3.01014	0.678702	0.780404	0.101701	6	13466950	GFOD1	Body	opensea	Body-opensea		0.73167	0.772469	0.746471	0.728627	0.649739	0.84916	0.654652	0.822582	0.61098	0.729181
2640	cg01477319	0.101704	0.742399	2.95161	0.0149458	0.0149458	-3.26258	0.691547	0.793251	0.101704	6	107531017	PDSS2	Body	opensea	Body-opensea		0.754283	0.810043	0.690099	0.806155	0.753529	0.793953	0.706242	0.77126	0.553581	0.784845
18335	cg10986302	0.10171	0.771085	2.38009	0.0393142	0.0393142	-4.20101	0.72023	0.82194	0.10171	8	67045991	TRIM55	Body	opensea	Body-opensea		0.79938	0.842517	0.733866	0.876599	0.714896	0.814859	0.790632	0.814303	0.562374	0.761419
16523	cg09884613	0.101713	0.202332	4.68374	0.00093473	0.00093473	-0.492502	0.151476	0.253189	0.101713	11	66085453	CD248	TSS1500	shore	TSS1500-shore	chr11:66083955-66084535	0.193127	0.242159	0.104679	0.30441	0.145605	0.216144	0.170965	0.218963	0.143003	0.284268
28826	cg17484090	0.101714	0.476392	2.84675	0.0178417	0.0178417	-3.43637	0.425535	0.527248	0.101714	18	323534	COLEC12	Body	opensea	Body-opensea		0.428336	0.586133	0.44022	0.633843	0.472332	0.450088	0.40783	0.465474	0.378954	0.500705
9949	cg05894970	0.101716	0.780172	2.456	0.0345806	0.0345806	-4.07825	0.729315	0.83103	0.101716	3	119041204	CDGAP	Body	shore	Body-shore	chr3:119041382-119042255	0.641524	0.785299	0.840377	0.93956	0.775553	0.829625	0.685399	0.787612	0.70372	0.813056
34653	cg21599693	0.101734	0.742231	3.87883	0.00324066	0.00324066	-1.74167	0.691364	0.793098	0.101734	10	90467260		IGR	opensea	IGR-opensea		0.635571	0.772349	0.670391	0.820124	0.755849	0.78385	0.73303	0.747927	0.66198	0.841238
8128	cg04804726	0.101734	0.741826	2.72219	0.0220296	0.0220296	-3.64227	0.690959	0.792693	0.101734	10	31065098		IGR	opensea	IGR-opensea		0.649162	0.834071	0.802966	0.797019	0.668739	0.841154	0.724752	0.714111	0.609177	0.77711
36492	cg23004884	0.101737	0.561291	2.83976	0.0180538	0.0180538	-3.44794	0.510423	0.612159	0.101737	14	90378209	EFCAB11	Body	opensea	Body-opensea		0.589567	0.634617	0.520312	0.604142	0.410442	0.68533	0.561573	0.571238	0.47022	0.565469
6715	cg03940005	0.101744	0.835569	3.38344	0.00725916	0.00725916	-2.54777	0.784697	0.886441	0.101744	12	99431679	ANKS1B	Body	opensea	Body-opensea		0.76205	0.858893	0.786366	0.888238	0.882225	0.948135	0.756485	0.905825	0.736359	0.831113
8528	cg05029312	0.101749	0.794986	2.28644	0.0460371	0.0460371	-4.35115	0.744111	0.84586	0.101749	4	22476976	GPR125	Body	opensea	Body-opensea		0.770541	0.878808	0.840989	0.881837	0.733816	0.892715	0.774779	0.742006	0.600431	0.833933
21759	cg13190762	0.101752	0.463789	2.43635	0.0357494	0.0357494	-4.11012	0.412913	0.514664	0.101752	3	86612341		IGR	opensea	IGR-opensea		0.451878	0.60822	0.414839	0.559503	0.364658	0.392303	0.489844	0.529838	0.343345	0.483458
10016	cg05932024	0.101755	0.661337	2.62288	0.0260671	0.0260671	-3.80574	0.610459	0.712214	0.101755	2	42086889		IGR	opensea	IGR-opensea		0.548337	0.687245	0.533965	0.613036	0.649878	0.779176	0.664545	0.70246	0.655571	0.779152
25468	cg15394321	0.101759	0.565134	2.29077	0.045703	0.045703	-4.34424	0.514254	0.616013	0.101759	12	74677455	LOC100507377	Body	opensea	Body-opensea		0.638601	0.631814	0.481625	0.553615	0.560533	0.618388	0.520197	0.602369	0.370315	0.67388
27420	cg16619139	0.101761	0.291299	3.74508	0.00401784	0.00401784	-1.95708	0.240418	0.342179	0.101761	11	46382642	DGKZ	TSS1500	opensea	TSS1500-opensea		0.270233	0.329829	0.259671	0.308645	0.170579	0.408761	0.273618	0.288127	0.22799	0.375533
28556	cg17335081	0.101762	0.693235	2.41201	0.0372508	0.0372508	-4.1495	0.642353	0.744116	0.101762	19	4495814	HDGFRP2	Body	shore	Body-shore	chr19:4493567-4494183	0.683442	0.672792	0.630398	0.857673	0.657329	0.817445	0.672575	0.730406	0.568022	0.642262
21333	cg12886494	0.101768	0.492741	3.07884	0.0120646	0.0120646	-3.05155	0.441857	0.543625	0.101768	3	35720528	ARPP-21	5'UTR	opensea	5'UTR-opensea		0.499247	0.555719	0.408202	0.647957	0.395268	0.526271	0.483046	0.473289	0.423523	0.514891
26023	cg15755476	0.10177	0.822107	3.84387	0.00342723	0.00342723	-1.79779	0.771222	0.872992	0.10177	11	47510670	CUGBP1	5'UTR	opensea	5'UTR-opensea		0.796297	0.846978	0.732453	0.893444	0.827031	0.914215	0.783234	0.807826	0.717094	0.902497
12988	cg07738259	0.101774	0.416987	2.45581	0.0345916	0.0345916	-4.07856	0.3661	0.467874	0.101774	1	64368601	ROR1	Body	opensea	Body-opensea		0.4443	0.5798	0.394764	0.459007	0.344298	0.474203	0.389769	0.378011	0.257367	0.448347
13977	cg08343899	0.101783	0.343677	2.8462	0.0178583	0.0178583	-3.43728	0.292786	0.394569	0.101783	2	234847554	TRPM8	Body	shore	Body-shore	chr2:234847647-234847857	0.364633	0.470123	0.325238	0.409247	0.283518	0.353628	0.318126	0.371887	0.172413	0.367961
39883	cg25415384	0.101785	0.688539	3.81501	0.00358974	0.00358974	-1.84422	0.637646	0.739432	0.101785	22	42097582	MEI1	Body	shore	Body-shore	chr22:42095414-42096189	0.643649	0.737421	0.631017	0.787213	0.61853	0.757644	0.717691	0.733336	0.577345	0.681544
13488	cg08054265	0.10179	0.78961	3.01683	0.0133903	0.0133903	-3.1544	0.738715	0.840505	0.10179	5	123738129	LINC01170	Body	opensea	Body-opensea		0.76464	0.885805	0.722354	0.755304	0.746229	0.905635	0.80695	0.823127	0.653402	0.832653
41147	cg26332318	0.1018	0.441636	2.52508	0.0307647	0.0307647	-3.96583	0.390736	0.492536	0.1018	15	44315375	FRMD5	Body	opensea	Body-opensea		0.413211	0.567345	0.333847	0.470917	0.41761	0.597603	0.437692	0.433596	0.351318	0.393218
40867	cg26142490	0.101803	0.807819	3.76982	0.00386054	0.00386054	-1.91708	0.756918	0.858721	0.101803	10	27070113	ABI1	Body	opensea	Body-opensea		0.749096	0.769954	0.767527	0.902717	0.799492	0.891405	0.772527	0.867425	0.695946	0.862102
1181	cg00654296	0.101805	0.723122	3.38432	0.00724859	0.00724859	-2.54632	0.67222	0.774025	0.101805	17	7230819	NEURL4	Body	shore	Body-shore	chr17:7232330-7233151	0.723104	0.80677	0.655255	0.838326	0.619242	0.744983	0.740601	0.736458	0.622897	0.743588
40555	cg25919440	0.10181	0.727634	2.30714	0.0444606	0.0444606	-4.3181	0.676729	0.778539	0.10181	1	178468371		IGR	opensea	IGR-opensea		0.606049	0.847056	0.726617	0.896928	0.735527	0.703893	0.623078	0.692185	0.692374	0.75263
36313	cg22872549	0.101812	0.671688	2.23874	0.0498794	0.0498794	-4.42697	0.620782	0.722594	0.101812	11	17803369	KCNC1	3'UTR	shelf	3'UTR-shelf	chr11:17801026-17801277	0.691805	0.683756	0.697772	0.851749	0.59247	0.716173	0.525014	0.736062	0.596848	0.625229
30854	cg18872510	0.101818	0.181315	2.74665	0.0211355	0.0211355	-3.6019	0.130406	0.232225	0.101818	17	41550710		IGR	opensea	IGR-opensea		0.160412	0.292223	0.0800321	0.229962	0.194663	0.29566	0.130126	0.107882	0.0867983	0.235397
19534	cg11769400	0.101824	0.329144	3.91849	0.00304187	0.00304187	-1.67817	0.278232	0.380056	0.101824	8	22773857	PEBP4	Body	opensea	Body-opensea		0.264152	0.390946	0.245379	0.321685	0.310468	0.343398	0.297661	0.469465	0.2735	0.374787
4715	cg02713253	0.101825	0.688621	3.63211	0.0048258	0.0048258	-2.14042	0.637708	0.739534	0.101825	3	138955438		IGR	opensea	IGR-opensea		0.698209	0.726654	0.616138	0.716961	0.587537	0.741626	0.696584	0.804586	0.590075	0.707842
27110	cg16431612	0.101841	0.692237	2.99178	0.0139673	0.0139673	-3.19596	0.641317	0.743158	0.101841	11	84433780	DLG2	Body	opensea	Body-opensea		0.705781	0.736316	0.550973	0.724429	0.696225	0.764664	0.684008	0.790869	0.569598	0.69951
40892	cg26164712	0.101848	0.749222	3.0741	0.012161	0.012161	-3.05941	0.698298	0.800146	0.101848	11	118754565	CXCR5	5'UTR	opensea	5'UTR-opensea		0.600954	0.75676	0.737	0.832697	0.658532	0.821365	0.781601	0.831622	0.713404	0.758285
32253	cg19877033	0.101849	0.790079	3.19442	0.00994071	0.00994071	-2.86	0.739154	0.841003	0.101849	1	17699644	PADI6	Body	opensea	Body-opensea		0.75931	0.891589	0.701119	0.857029	0.775071	0.902976	0.780765	0.760369	0.679507	0.793051
12312	cg07316561	0.101857	0.539347	2.40767	0.0375251	0.0375251	-4.15652	0.488419	0.590276	0.101857	19	52297556	FPR3	TSS1500	opensea	TSS1500-opensea		0.548263	0.725273	0.46191	0.575137	0.435762	0.632083	0.529788	0.517485	0.466371	0.501403
600	cg00334424	0.101858	0.391717	2.28947	0.0458031	0.0458031	-4.34632	0.340787	0.442646	0.101858	2	145559337	TEX41	Body	opensea	Body-opensea		0.395322	0.546666	0.397023	0.457676	0.258291	0.486023	0.380542	0.329934	0.272758	0.39293
17950	cg10738683	0.101859	0.54848	2.54419	0.0297849	0.0297849	-3.93463	0.497551	0.59941	0.101859	2	205357452		IGR	opensea	IGR-opensea		0.529349	0.692295	0.578217	0.544061	0.539318	0.614452	0.415192	0.615585	0.425679	0.530655
3502	cg01995927	0.101872	0.513545	2.25934	0.0481829	0.0481829	-4.39427	0.462609	0.564481	0.101872	1	24257839		IGR	opensea	IGR-opensea		0.549816	0.602417	0.421445	0.696683	0.495294	0.564265	0.430478	0.450953	0.416011	0.508088
10129	cg05994665	0.101875	0.784275	2.65935	0.0245048	0.0245048	-3.7458	0.733338	0.835213	0.101875	16	4379699	GLIS2-AS1	TSS1500	shore	TSS1500-shore	chr16:4377508-4378162	0.784351	0.895786	0.604854	0.806099	0.738388	0.87831	0.749254	0.758577	0.789842	0.837291
18543	cg11124652	0.101876	0.66871	2.96234	0.0146776	0.0146776	-3.24477	0.617772	0.719648	0.101876	2	62462782		IGR	opensea	IGR-opensea		0.601484	0.760044	0.661259	0.797391	0.563545	0.709811	0.666098	0.608936	0.596476	0.72206
14957	cg08916447	0.101877	0.77232	3.17906	0.0101993	0.0101993	-2.88545	0.721382	0.823259	0.101877	1	94583006	ABCA4	Body	opensea	Body-opensea		0.795894	0.860821	0.651038	0.896685	0.695714	0.809685	0.749214	0.789347	0.715049	0.759758
21129	cg12774644	0.101888	0.688065	2.71292	0.0223782	0.0223782	-3.65756	0.637121	0.73901	0.101888	1	220543370		IGR	opensea	IGR-opensea		0.599761	0.740654	0.604439	0.743821	0.739356	0.826149	0.68415	0.69707	0.5579	0.687354
13851	cg08272803	0.101889	0.74553	2.72208	0.0220336	0.0220336	-3.64245	0.694585	0.796474	0.101889	3	53282097	TKT	Body	opensea	Body-opensea		0.662324	0.877819	0.702501	0.788062	0.747709	0.775971	0.774349	0.806785	0.586042	0.733733
34746	cg21664764	0.101893	0.771288	2.44422	0.0352768	0.0352768	-4.09737	0.720341	0.822234	0.101893	8	60220217		IGR	opensea	IGR-opensea		0.659523	0.817715	0.67663	0.702188	0.71122	0.808924	0.726989	0.897993	0.827344	0.884352
24409	cg14733053	0.101895	0.750466	3.1184	0.0112897	0.0112897	-2.98595	0.699519	0.801414	0.101895	1	167570890		IGR	opensea	IGR-opensea		0.717355	0.796787	0.723767	0.907585	0.685911	0.719299	0.71378	0.748201	0.656781	0.835196
14418	cg08614871	0.101896	0.168793	2.26097	0.0480517	0.0480517	-4.39169	0.117845	0.219741	0.101896	10	3824555	KLF6	Body	shore	Body-shore	chr10:3823789-3824017	0.1628	0.344214	0.132447	0.156857	0.11093	0.297518	0.127176	0.209597	0.0558719	0.0905176
7872	cg04654299	0.101917	0.519835	2.61036	0.0266258	0.0266258	-3.82628	0.468876	0.570793	0.101917	17	2308689		IGR	shelf	IGR-shelf	chr17:2302892-2305402	0.405	0.546062	0.495225	0.628954	0.502716	0.615543	0.553357	0.593251	0.388084	0.470157
25963	cg15707378	0.101929	0.58314	3.13026	0.0110675	0.0110675	-2.9663	0.532175	0.634105	0.101929	11	44394600		IGR	opensea	IGR-opensea		0.565469	0.716428	0.536929	0.60797	0.579851	0.66988	0.510535	0.543375	0.468093	0.632871
40157	cg25615327	0.101934	0.736284	2.60599	0.0268237	0.0268237	-3.83345	0.685317	0.787251	0.101934	3	140786121	SPSB4	Body	shore	Body-shore	chr3:140784809-140785481	0.752259	0.856804	0.648805	0.864498	0.651566	0.7579	0.718956	0.662262	0.655001	0.794792
19665	cg11856917	0.101937	0.696291	3.46253	0.00637069	0.00637069	-2.41772	0.645322	0.747259	0.101937	5	159632639	FABP6	Body	opensea	Body-opensea		0.659028	0.752272	0.711362	0.82981	0.583347	0.756431	0.643614	0.699172	0.62926	0.698609
37418	cg23648810	0.101947	0.261146	3.00593	0.0136383	0.0136383	-3.17248	0.210173	0.31212	0.101947	10	30337992	KIAA1462	5'UTR	opensea	5'UTR-opensea		0.135973	0.319591	0.302913	0.33219	0.210747	0.238901	0.255302	0.334283	0.145929	0.335634
19855	cg11973840	0.101949	0.57333	2.24878	0.0490459	0.0490459	-4.41105	0.522355	0.624305	0.101949	2	225747394	DOCK10	Body	opensea	Body-opensea		0.576619	0.621603	0.488247	0.520449	0.387403	0.626809	0.622577	0.663947	0.536931	0.688715
5768	cg03358250	0.10195	0.253163	2.51605	0.0312389	0.0312389	-3.98057	0.202187	0.304138	0.10195	2	182842542	PPP1R1C	Body	opensea	Body-opensea		0.249054	0.38389	0.250786	0.374289	0.192313	0.220714	0.180339	0.202279	0.138445	0.339519
1334	cg00729986	0.101952	0.659731	3.75372	0.00396214	0.00396214	-1.9431	0.608755	0.710707	0.101952	1	115262206	CSDE1	ExonBnd	opensea	ExonBnd-opensea		0.626556	0.749444	0.609346	0.676626	0.663933	0.732209	0.628665	0.673547	0.515276	0.721709
38144	cg24164303	0.101954	0.649556	3.16924	0.0103681	0.0103681	-2.9017	0.598579	0.700533	0.101954	14	77361153		IGR	opensea	IGR-opensea		0.633199	0.676634	0.506535	0.794886	0.642246	0.684308	0.620365	0.65093	0.590551	0.695907
27906	cg16934156	0.101958	0.667576	3.88764	0.00319537	0.00319537	-1.72755	0.616597	0.718556	0.101958	13	113261783		IGR	shore	IGR-shore	chr13:113260724-113260925	0.648614	0.705677	0.59273	0.624294	0.602703	0.729831	0.61558	0.778838	0.623357	0.754138
32515	cg20050877	0.101963	0.790555	2.36812	0.0401169	0.0401169	-4.22029	0.739574	0.841536	0.101963	8	17487895	PDGFRL	Body	opensea	Body-opensea		0.709106	0.882629	0.642743	0.919515	0.733796	0.825949	0.750703	0.737314	0.861522	0.842275
1150	cg00639224	0.101972	0.589847	2.26117	0.048035	0.048035	-4.39136	0.538861	0.640832	0.101972	9	137221918	RXRA	Body	shelf	Body-shelf	chr9:137217062-137218078	0.540721	0.733187	0.529895	0.657248	0.44258	0.702499	0.617378	0.60714	0.56373	0.504089
2326	cg01300096	0.101975	0.205355	3.69133	0.004383	0.004383	-2.04415	0.154367	0.256342	0.101975	6	33384490	CUTA	Body	shore	Body-shore	chr6:33385678-33386262	0.19111	0.333584	0.190471	0.280416	0.12947	0.244102	0.158563	0.234918	0.102223	0.188692
16850	cg10083003	0.101981	0.670508	2.43056	0.0361008	0.0361008	-4.11949	0.619517	0.721498	0.101981	4	169608030	PALLD	Body	opensea	Body-opensea		0.64016	0.816608	0.615386	0.66872	0.599354	0.782626	0.70479	0.613918	0.537898	0.725618
9627	cg05707858	0.101981	0.691683	2.31075	0.0441912	0.0441912	-4.31233	0.640692	0.742673	0.101981	15	56985391	ZNF280D	Body	opensea	Body-opensea		0.69166	0.743666	0.633348	0.679361	0.774671	0.77419	0.597364	0.773898	0.506417	0.742252
14982	cg08937137	0.101982	0.461193	2.78116	0.0199358	0.0199358	-3.54489	0.410202	0.512184	0.101982	14	62469435	SYT16	Body	opensea	Body-opensea		0.459782	0.541311	0.471684	0.546953	0.402076	0.519319	0.44566	0.460764	0.271809	0.492574
14593	cg08720746	0.101989	0.658081	2.29015	0.0457504	0.0457504	-4.34523	0.607087	0.709076	0.101989	10	134754961	C10orf93	Body	shore	Body-shore	chr10:134755663-134756852	0.595717	0.799677	0.647961	0.803281	0.576854	0.748744	0.617427	0.579753	0.597474	0.613924
32820	cg20279493	0.101996	0.663717	2.82869	0.0183951	0.0183951	-3.46627	0.612719	0.714715	0.101996	17	42059996	PYY	5'UTR	shore	5'UTR-shore	chr17:42061046-42061643	0.591621	0.746302	0.600652	0.818718	0.611321	0.733685	0.677031	0.614634	0.582971	0.660237
15155	cg09045857	0.101998	0.751203	2.74312	0.0212621	0.0212621	-3.60772	0.700204	0.802201	0.101998	5	88579105		IGR	opensea	IGR-opensea		0.673159	0.867606	0.739314	0.740981	0.705445	0.904533	0.743228	0.728666	0.639872	0.769221
17945	cg10736337	0.102002	0.671672	2.34513	0.0417034	0.0417034	-4.25724	0.620671	0.722673	0.102002	19	1439980	RPS15	Body	island	Body-island	chr19:1439951-1440423	0.685045	0.776347	0.60173	0.751302	0.574111	0.673307	0.745321	0.684021	0.49715	0.72839
40562	cg25926001	0.102007	0.694839	2.97665	0.0143278	0.0143278	-3.22104	0.643835	0.745842	0.102007	2	88353768	KRCC1	5'UTR	shore	5'UTR-shore	chr2:88354840-88355574	0.706648	0.738874	0.642135	0.804757	0.629393	0.747689	0.701356	0.766	0.539645	0.67189
14786	cg08828848	0.10201	0.82436	2.72891	0.0217803	0.0217803	-3.63119	0.773355	0.875365	0.10201	18	53132359	TCF4	Body	opensea	Body-opensea		0.875084	0.861748	0.723476	0.883897	0.821522	0.875455	0.801605	0.892906	0.645087	0.862819
36537	cg23033755	0.102022	0.307038	2.83652	0.0181531	0.0181531	-3.4533	0.256027	0.358049	0.102022	1	65062243	CACHD1	Body	opensea	Body-opensea		0.352832	0.446579	0.278291	0.318382	0.216245	0.394107	0.228093	0.288846	0.204674	0.342332
13914	cg08310597	0.102023	0.770771	3.37902	0.00731245	0.00731245	-2.55505	0.71976	0.821783	0.102023	3	18911824		IGR	opensea	IGR-opensea		0.73729	0.796471	0.682587	0.816489	0.809188	0.817311	0.673341	0.777465	0.696393	0.90118
4576	cg02636380	0.102025	0.759513	3.30553	0.00826032	0.00826032	-2.67626	0.7085	0.810526	0.102025	11	111401018	C11orf88	Body	opensea	Body-opensea		0.728368	0.847026	0.720412	0.775883	0.659252	0.758667	0.78858	0.871392	0.645889	0.799662
30071	cg18329638	0.10203	0.771163	4.66433	0.000962138	0.000962138	-0.521551	0.720148	0.822178	0.10203	2	72581935	EXOC6B	Body	opensea	Body-opensea		0.697119	0.887817	0.732213	0.834371	0.72641	0.814699	0.75947	0.800885	0.685527	0.773119
39414	cg25073137	0.102031	0.671116	2.58316	0.0278819	0.0278819	-3.87088	0.620101	0.722131	0.102031	2	202124265	CASP8	5'UTR	opensea	5'UTR-opensea		0.600159	0.729251	0.642307	0.828172	0.594084	0.746721	0.713402	0.67033	0.550551	0.636183
23649	cg14285992	0.102031	0.625223	2.78759	0.0197199	0.0197199	-3.53425	0.574208	0.676239	0.102031	7	114740091	LINC01393	Body	opensea	Body-opensea		0.591225	0.723729	0.611163	0.689206	0.609428	0.735328	0.60618	0.62246	0.453044	0.610471
22430	cg13594345	0.102039	0.742708	2.78793	0.0197085	0.0197085	-3.53369	0.691688	0.793727	0.102039	10	131244849		IGR	opensea	IGR-opensea		0.802351	0.819386	0.678522	0.811232	0.709627	0.850652	0.626958	0.704876	0.640983	0.78249
8785	cg05187474	0.102046	0.560419	2.33391	0.0424999	0.0424999	-4.27524	0.509396	0.611442	0.102046	15	69760338		IGR	opensea	IGR-opensea		0.506848	0.693158	0.547612	0.592794	0.508069	0.743439	0.493538	0.520082	0.490912	0.507734
42368	cg27193641	0.102046	0.162355	2.9511	0.0149586	0.0149586	-3.26342	0.111332	0.213378	0.102046	21	26549225		IGR	opensea	IGR-opensea		0.141661	0.293941	0.0908002	0.226055	0.0863751	0.238471	0.0911361	0.0823319	0.146686	0.22609
14393	cg08595028	0.102072	0.657471	3.03361	0.0130174	0.0130174	-3.12656	0.606435	0.708507	0.102072	1	48359881	TRABD2B	Body	opensea	Body-opensea		0.683344	0.731563	0.632164	0.793854	0.573057	0.708191	0.604044	0.633618	0.539568	0.67531
26435	cg16012294	0.102076	0.782884	4.12783	0.00218516	0.00218516	-1.3461	0.731847	0.833922	0.102076	7	2151681	MAD1L1	Body	shelf	Body-shelf	chr7:2154677-2155252	0.686395	0.875817	0.765288	0.879979	0.684704	0.816367	0.771769	0.802487	0.751078	0.794961
18103	cg10841988	0.102083	0.752082	3.89272	0.00316955	0.00316955	-1.71942	0.701041	0.803124	0.102083	2	46395494	PRKCE	Body	opensea	Body-opensea		0.656606	0.774916	0.760664	0.869079	0.72826	0.835497	0.674226	0.771601	0.68545	0.764525
24264	cg14640588	0.102093	0.700331	2.45617	0.034571	0.034571	-4.07798	0.649284	0.751377	0.102093	6	158028202	ZDHHC14	Body	opensea	Body-opensea		0.570429	0.683083	0.595579	0.678008	0.665483	0.74466	0.741082	0.796826	0.673849	0.854309
2090	cg01162798	0.102093	0.387055	3.04866	0.0126922	0.0126922	-3.1016	0.336008	0.438102	0.102093	1	64293256	ROR1	Body	opensea	Body-opensea		0.349963	0.482219	0.31568	0.366831	0.360652	0.469023	0.370759	0.517496	0.28299	0.35494
31089	cg19039583	0.102098	0.612006	3.79785	0.00369015	0.00369015	-1.87186	0.560957	0.663055	0.102098	10	79224441	KCNMA1	Body	opensea	Body-opensea		0.563758	0.749319	0.588922	0.70443	0.556772	0.595527	0.544116	0.627848	0.551216	0.638149
10456	cg06201228	0.102101	0.556829	3.10662	0.011515	0.011515	-3.00549	0.505778	0.607879	0.102101	12	43834948	ADAMTS20	Body	opensea	Body-opensea		0.396484	0.630942	0.580886	0.643751	0.492324	0.593122	0.571528	0.584645	0.48767	0.586936
11456	cg06805707	0.102104	0.458619	2.71455	0.0223163	0.0223163	-3.65486	0.407567	0.509671	0.102104	16	81160871	PKD1L2	Body	opensea	Body-opensea		0.518449	0.567338	0.438314	0.521446	0.408525	0.49277	0.373708	0.450129	0.29884	0.516671
20288	cg12234174	0.102109	0.590804	4.23429	0.00185098	0.00185098	-1.17933	0.539749	0.641858	0.102109	12	131371201		IGR	shore	IGR-shore	chr12:131371974-131372376	0.465698	0.631921	0.513395	0.626101	0.555035	0.662221	0.616694	0.653422	0.547924	0.635626
26318	cg15941613	0.102112	0.128007	2.88831	0.0166312	0.0166312	-3.36751	0.0769512	0.179063	0.102112	11	65121760	TIGD3	TSS1500	shore	TSS1500-shore	chr11:65123373-65123705	0.0719273	0.21447	0.0859491	0.309307	0.105951	0.129868	0.0703776	0.105898	0.0505507	0.135773
6347	cg03703465	0.102121	0.648304	2.93808	0.0152907	0.0152907	-3.28501	0.597244	0.699365	0.102121	19	33513863	RHPN2	Body	opensea	Body-opensea		0.628454	0.646221	0.547993	0.801943	0.598055	0.757804	0.611918	0.6796	0.599802	0.611255
22410	cg13585930	0.102121	0.198755	3.49395	0.00604982	0.00604982	-2.36618	0.147694	0.249815	0.102121	10	72027357	NPFFR1	TSS1500	opensea	TSS1500-opensea		0.120763	0.281672	0.171719	0.264179	0.118207	0.277419	0.217772	0.270956	0.11001	0.154848
18639	cg11177481	0.102121	0.718571	4.64002	0.000997693	0.000997693	-0.558027	0.66751	0.769632	0.102121	18	28640016		IGR	opensea	IGR-opensea		0.669088	0.731928	0.666602	0.830294	0.684545	0.781526	0.63436	0.710403	0.682957	0.794007
5438	cg03159960	0.102126	0.783599	5.46156	0.000306809	0.000306809	0.62498	0.732536	0.834662	0.102126	3	179606046	PEX5L	5'UTR	opensea	5'UTR-opensea		0.748627	0.787879	0.743922	0.821825	0.732185	0.892443	0.694161	0.832033	0.743784	0.839129
33083	cg20469762	0.102128	0.567609	2.69336	0.0231324	0.0231324	-3.68981	0.516545	0.618673	0.102128	18	55549887		IGR	opensea	IGR-opensea		0.526611	0.691911	0.568666	0.705392	0.532158	0.614518	0.504685	0.568372	0.450605	0.513172
41233	cg26386864	0.102132	0.277358	4.01613	0.0026051	0.0026051	-1.52263	0.226292	0.328424	0.102132	10	11020196		IGR	opensea	IGR-opensea		0.239275	0.401156	0.210943	0.303733	0.179286	0.356184	0.255834	0.317841	0.246122	0.263206
42652	cg27409130	0.102136	0.571657	2.40275	0.0378384	0.0378384	-4.16447	0.520589	0.622724	0.102136	2	41024442		IGR	opensea	IGR-opensea		0.595394	0.647	0.486166	0.76707	0.53568	0.589447	0.523345	0.577091	0.462361	0.533014
14251	cg08512078	0.102137	0.310196	3.42211	0.00680977	0.00680977	-2.48414	0.259127	0.361264	0.102137	11	32112369	RCN1	TSS200	shore	TSS200-shore	chr11:32112394-32113277	0.193859	0.393279	0.204849	0.360392	0.236383	0.354185	0.337145	0.321559	0.323401	0.376908
31945	cg19679865	0.10214	0.727061	2.3567	0.0408973	0.0408973	-4.23866	0.675991	0.778131	0.10214	1	8467904	RERE	5'UTR	opensea	5'UTR-opensea		0.708276	0.819987	0.671643	0.756167	0.692298	0.900878	0.578244	0.664474	0.729494	0.749147
26893	cg16302097	0.10215	0.478063	3.04705	0.0127266	0.0127266	-3.10428	0.426988	0.529138	0.10215	15	73983759	CD276	5'UTR	opensea	5'UTR-opensea		0.470353	0.562067	0.362303	0.517262	0.418789	0.581396	0.523196	0.495265	0.3603	0.489701
11090	cg06593161	0.10215	0.697934	2.48144	0.033124	0.033124	-4.03693	0.646859	0.749008	0.10215	15	31316760	TRPM1	Body	shore	Body-shore	chr15:31318285-31318532	0.753656	0.780944	0.586217	0.708929	0.748826	0.754581	0.596541	0.75754	0.549052	0.743049
27682	cg16783515	0.10215	0.734687	2.7996	0.019323	0.019323	-3.51439	0.683612	0.785762	0.10215	1	178378231	RASAL2	Body	opensea	Body-opensea		0.747669	0.839231	0.701334	0.846477	0.682151	0.82397	0.649081	0.663723	0.637823	0.755408
38949	cg24748868	0.102163	0.813168	3.35135	0.0076554	0.0076554	-2.60066	0.762087	0.86425	0.102163	6	151660133	AKAP12	Body	shelf	Body-shelf	chr6:151662605-151663056	0.81469	0.87523	0.710643	0.79955	0.80365	0.899178	0.803873	0.869154	0.67758	0.878138
22298	cg13530751	0.102177	0.629579	6.13028	0.00012603	0.00012603	1.51134	0.578491	0.680667	0.102177	20	20406628	RALGAPA2	Body	opensea	Body-opensea		0.54036	0.70911	0.567914	0.674255	0.603036	0.706911	0.590564	0.636541	0.590577	0.676519
13524	cg08076717	0.102182	0.32749	3.34965	0.00767709	0.00767709	-2.60347	0.276399	0.378582	0.102182	17	9880790	GAS7	Body	opensea	Body-opensea		0.302623	0.440038	0.310463	0.398108	0.210821	0.391197	0.284909	0.273153	0.273181	0.390411
40939	cg26195829	0.102199	0.44723	2.98627	0.0140975	0.0140975	-3.20509	0.396131	0.49833	0.102199	14	61122155		IGR	shore	IGR-shore	chr14:61123613-61124613	0.387857	0.524573	0.4808	0.478818	0.315138	0.553985	0.355662	0.422057	0.441196	0.512216
19157	cg11517728	0.102202	0.747287	3.00264	0.013714	0.013714	-3.17794	0.696186	0.798387	0.102202	15	22955872	CYFIP1	Body	opensea	Body-opensea		0.816363	0.832186	0.641803	0.835433	0.709898	0.761655	0.624606	0.773738	0.688258	0.788926
31041	cg19010481	0.102203	0.54862	2.64604	0.0250636	0.0250636	-3.76768	0.497519	0.599721	0.102203	5	144880286		IGR	opensea	IGR-opensea		0.514237	0.661836	0.552419	0.669607	0.407888	0.576728	0.539404	0.487944	0.473648	0.602492
19644	cg11843414	0.102228	0.345643	2.56938	0.0285406	0.0285406	-3.89344	0.294529	0.396757	0.102228	7	100907847		IGR	opensea	IGR-opensea		0.315207	0.408737	0.366115	0.41619	0.242355	0.464166	0.368719	0.367956	0.180251	0.326736
8217	cg04858148	0.102231	0.562625	2.53453	0.0302762	0.0302762	-3.95041	0.51151	0.61374	0.102231	4	81117016	PRDM8	5'UTR	shore	5'UTR-shore	chr4:81118137-81118603	0.572541	0.739316	0.494033	0.628979	0.490534	0.615764	0.556489	0.569128	0.443951	0.515514
29067	cg17631535	0.102232	0.69316	2.24978	0.0489632	0.0489632	-4.40946	0.642044	0.744276	0.102232	2	19340636		IGR	opensea	IGR-opensea		0.592116	0.816044	0.635931	0.618703	0.731322	0.822557	0.672788	0.675282	0.578063	0.788793
34145	cg21240255	0.102235	0.70054	2.55867	0.0290634	0.0290634	-3.91097	0.649423	0.751657	0.102235	15	66403394	MEGF11	Body	opensea	Body-opensea		0.695018	0.761184	0.619579	0.83449	0.723765	0.80881	0.611562	0.721116	0.59719	0.632686
20615	cg12449286	0.102244	0.54526	2.86202	0.0173869	0.0173869	-3.41108	0.494139	0.596382	0.102244	4	119102247	NDST3	Body	opensea	Body-opensea		0.521409	0.675491	0.547201	0.574518	0.400909	0.588836	0.541227	0.514412	0.459947	0.628654
35675	cg22377814	0.102245	0.68905	2.31289	0.044032	0.044032	-4.3089	0.637927	0.740173	0.102245	7	28091875	JAZF1	Body	opensea	Body-opensea		0.645326	0.856798	0.626665	0.623264	0.608337	0.687376	0.714736	0.7104	0.594573	0.823026
7474	cg04396753	0.102245	0.581274	2.31018	0.0442337	0.0442337	-4.31324	0.530151	0.632396	0.102245	2	113700531		IGR	opensea	IGR-opensea		0.612683	0.720342	0.549442	0.683954	0.544978	0.682464	0.493622	0.556726	0.450032	0.518496
33675	cg20909615	0.102247	0.4967	2.23941	0.0498236	0.0498236	-4.42591	0.445577	0.547824	0.102247	2	189434230	GULP1	Body	opensea	Body-opensea		0.498463	0.681662	0.369432	0.553774	0.424497	0.590291	0.468573	0.415311	0.466919	0.498082
756	cg00422169	0.102251	0.326162	3.7905	0.00373409	0.00373409	-1.88372	0.275037	0.377288	0.102251	12	52915318	KRT5	TSS1500	opensea	TSS1500-opensea		0.333955	0.406649	0.225402	0.417613	0.219296	0.389154	0.318317	0.336931	0.278216	0.336092
39469	cg25113828	0.102252	0.631463	2.35077	0.0413084	0.0413084	-4.24818	0.580338	0.682589	0.102252	1	203954990		IGR	opensea	IGR-opensea		0.622837	0.709585	0.569042	0.73863	0.629988	0.78943	0.583768	0.575234	0.496053	0.600068
29558	cg17996092	0.102252	0.601185	2.28602	0.0460695	0.0460695	-4.35182	0.550059	0.652311	0.102252	6	138821007	NHSL1	TSS1500	opensea	TSS1500-opensea		0.699257	0.690175	0.456014	0.595724	0.609669	0.659979	0.515452	0.677012	0.469902	0.638664
11348	cg06748060	0.102255	0.614495	3.12199	0.011222	0.011222	-2.98001	0.563367	0.665622	0.102255	4	174028204		IGR	opensea	IGR-opensea		0.639935	0.697897	0.574185	0.719264	0.554125	0.699429	0.566099	0.591406	0.482493	0.620114
4142	cg02368508	0.102256	0.513373	2.457	0.0345224	0.0345224	-4.07663	0.462245	0.564501	0.102256	16	12060182	TNFRSF17	Body	opensea	Body-opensea		0.399571	0.611615	0.458355	0.696986	0.524214	0.509426	0.502629	0.502719	0.426455	0.501761
5255	cg03040241	0.102259	0.52323	3.42461	0.00678175	0.00678175	-2.48003	0.4721	0.574359	0.102259	1	232732940		IGR	opensea	IGR-opensea		0.462608	0.630798	0.511051	0.617773	0.441486	0.603376	0.498669	0.546981	0.446686	0.472868
24617	cg14859069	0.102273	0.606316	3.02557	0.0131949	0.0131949	-3.13991	0.555179	0.657452	0.102273	1	189821357		IGR	opensea	IGR-opensea		0.57044	0.699977	0.595018	0.704255	0.580821	0.720119	0.536239	0.601662	0.493377	0.561247
30929	cg18919867	0.102275	0.424388	2.88654	0.0166812	0.0166812	-3.37046	0.37325	0.475525	0.102275	3	126794156		IGR	opensea	IGR-opensea		0.386955	0.503592	0.305421	0.463114	0.424142	0.584117	0.402054	0.399771	0.34768	0.427033
17698	cg10589408	0.102286	0.396402	2.59529	0.0273145	0.0273145	-3.85099	0.345259	0.447545	0.102286	1	32393306	PTP4A2	5'UTR	opensea	5'UTR-opensea		0.451473	0.527945	0.322739	0.463104	0.358998	0.463082	0.351914	0.370627	0.241172	0.412969
23386	cg14143728	0.102294	0.861541	7.47817	2.49664e-05	2.49664e-05	3.0993	0.810394	0.912688	0.102294	8	9015622		IGR	opensea	IGR-opensea		0.85076	0.916318	0.797143	0.88591	0.793288	0.917198	0.797576	0.938866	0.813204	0.905149
40420	cg25803199	0.102297	0.687974	2.53703	0.0301483	0.0301483	-3.94633	0.636826	0.739123	0.102297	7	29420966	CHN2	Body	opensea	Body-opensea		0.703754	0.799178	0.663094	0.818724	0.553294	0.675052	0.700681	0.709702	0.563306	0.692957
19431	cg11702543	0.102301	0.65758	2.82412	0.0185376	0.0185376	-3.47382	0.606429	0.708731	0.102301	3	189518075	TP63	Body	opensea	Body-opensea		0.661972	0.719041	0.475082	0.64603	0.646348	0.746638	0.641776	0.749914	0.60697	0.682031
12573	cg07480565	0.102307	0.592626	2.27659	0.0468063	0.0468063	-4.36685	0.541473	0.64378	0.102307	1	173266800	LOC100506023	Body	opensea	Body-opensea		0.591127	0.776816	0.598671	0.703502	0.529976	0.605167	0.471615	0.533607	0.515975	0.599807
31096	cg19044062	0.102307	0.576986	2.72479	0.0219326	0.0219326	-3.63797	0.525832	0.628139	0.102307	3	152364975		IGR	opensea	IGR-opensea		0.56153	0.697525	0.554082	0.66246	0.549984	0.671443	0.545888	0.55575	0.417677	0.553517
22525	cg13650176	0.102316	0.631107	4.62769	0.00101627	0.00101627	-0.57657	0.579949	0.682265	0.102316	15	47676497	SEMA6D	5'UTR	opensea	5'UTR-opensea		0.573807	0.742058	0.601004	0.616423	0.55195	0.716199	0.578163	0.659842	0.594823	0.676803
12764	cg07594831	0.102319	0.743772	2.77347	0.0201969	0.0201969	-3.55759	0.692613	0.794931	0.102319	8	101315560	RNF19A	5'UTR	opensea	5'UTR-opensea		0.741596	0.768883	0.735475	0.815705	0.675524	0.865137	0.745806	0.776116	0.564663	0.748816
42109	cg26987928	0.102319	0.501506	2.72084	0.0220799	0.0220799	-3.64449	0.450346	0.552665	0.102319	15	62767926		IGR	opensea	IGR-opensea		0.503871	0.666105	0.40209	0.555472	0.464909	0.576486	0.488442	0.476564	0.39242	0.4887
29511	cg17964955	0.102322	0.622792	3.35625	0.00759356	0.00759356	-2.59259	0.571631	0.673954	0.102322	10	48390936	RBP3	5'UTR	shore	5'UTR-shore	chr10:48389019-48389375	0.605016	0.744445	0.517608	0.712836	0.573068	0.656773	0.635973	0.611453	0.52649	0.644261
11741	cg06968984	0.102335	0.725121	4.47125	0.00128653	0.00128653	-0.813644	0.673954	0.776289	0.102335	16	2262192	BRICD5	TSS1500	shore	TSS1500-shore	chr16:2263912-2265428	0.675953	0.841105	0.640741	0.742125	0.648832	0.799944	0.70102	0.724604	0.703221	0.773667
38859	cg24694643	0.102335	0.555304	3.60455	0.0050475	0.0050475	-2.18532	0.504136	0.606471	0.102335	14	21316867		IGR	opensea	IGR-opensea		0.547866	0.669344	0.489091	0.599165	0.553038	0.646407	0.488036	0.563718	0.442649	0.553723
18348	cg10995895	0.102349	0.720975	2.68972	0.0232755	0.0232755	-3.6958	0.669801	0.772149	0.102349	18	12540327	SPIRE1	Body	opensea	Body-opensea		0.696347	0.884679	0.62683	0.730786	0.719733	0.786385	0.716649	0.764366	0.589445	0.69453
25601	cg15485459	0.102351	0.466425	2.6336	0.0255975	0.0255975	-3.78812	0.415249	0.5176	0.102351	21	40266015	LOC400867	Body	opensea	Body-opensea		0.459068	0.534698	0.288418	0.564972	0.424578	0.528654	0.520415	0.490282	0.383766	0.469393
35422	cg22175157	0.102358	0.56046	3.64597	0.0047181	0.0047181	-2.11785	0.509282	0.611639	0.102358	22	32953561	SYN3	Body	opensea	Body-opensea		0.532157	0.668942	0.502371	0.596957	0.52128	0.676901	0.456251	0.540168	0.534349	0.575229
2467	cg01372811	0.102369	0.632532	2.75142	0.0209655	0.0209655	-3.59403	0.581348	0.683716	0.102369	16	85970529		IGR	opensea	IGR-opensea		0.615561	0.694352	0.536529	0.775582	0.605064	0.733242	0.627658	0.62813	0.521926	0.587276
19669	cg11860753	0.10237	0.219311	2.48852	0.0327291	0.0327291	-4.02541	0.168126	0.270496	0.10237	3	186706835	ST6GAL1	5'UTR	opensea	5'UTR-opensea		0.146415	0.362671	0.150129	0.245643	0.0975735	0.241807	0.299055	0.307128	0.147456	0.19523
39853	cg25400574	0.102371	0.389873	2.65005	0.0248938	0.0248938	-3.76108	0.338688	0.441059	0.102371	2	65804139		IGR	opensea	IGR-opensea		0.341138	0.534044	0.306459	0.38943	0.316071	0.516477	0.316274	0.338167	0.413496	0.427177
25339	cg15317722	0.102383	0.671171	2.86234	0.0173773	0.0173773	-3.41053	0.619979	0.722362	0.102383	6	105418093	LIN28B	Body	opensea	Body-opensea		0.616553	0.69613	0.523096	0.66943	0.599245	0.744522	0.736945	0.727015	0.624057	0.774715
14034	cg08383262	0.102391	0.466383	2.86469	0.0173084	0.0173084	-3.40664	0.415188	0.517579	0.102391	3	123987194	KALRN	Body	shore	Body-shore	chr3:123987726-123987946	0.493085	0.60304	0.435301	0.569084	0.397598	0.484113	0.39666	0.428184	0.353294	0.503474
35863	cg22529184	0.102393	0.767455	2.76757	0.0203996	0.0203996	-3.56733	0.716258	0.818651	0.102393	1	173639712	ANKRD45	TSS1500	shore	TSS1500-shore	chr1:173638662-173639045	0.836734	0.873028	0.748301	0.864688	0.668071	0.796866	0.668031	0.764186	0.660154	0.794487
28320	cg17190362	0.102398	0.248415	2.55242	0.0293724	0.0293724	-3.92118	0.197216	0.299614	0.102398	6	112475675	LAMA4	Body	opensea	Body-opensea		0.178504	0.232715	0.124136	0.280631	0.12827	0.283224	0.321076	0.330777	0.234093	0.370722
29890	cg18204696	0.102399	0.478141	3.17397	0.0102864	0.0102864	-2.89387	0.426941	0.52934	0.102399	6	155758912	NOX3	Body	opensea	Body-opensea		0.38583	0.614954	0.450341	0.534186	0.389541	0.515732	0.430888	0.428794	0.478106	0.553033
41186	cg26355940	0.102404	0.6637	2.95812	0.0147826	0.0147826	-3.25179	0.612498	0.714902	0.102404	18	33955341	FHOD3	Body	opensea	Body-opensea		0.677422	0.793583	0.56133	0.76599	0.648398	0.696514	0.629994	0.662648	0.545346	0.655774
39305	cg24995347	0.10241	0.617076	3.63563	0.00479821	0.00479821	-2.13469	0.565871	0.668281	0.10241	2	231089641	SP140	TSS1500	opensea	TSS1500-opensea		0.58598	0.724399	0.539243	0.721149	0.621434	0.66109	0.558827	0.592034	0.523871	0.642734
38347	cg24331722	0.102411	0.696255	2.93084	0.0154788	0.0154788	-3.29702	0.64505	0.74746	0.102411	8	62633628		IGR	opensea	IGR-opensea		0.652758	0.79094	0.693515	0.640938	0.572832	0.819357	0.679616	0.718102	0.626529	0.767966
31981	cg19703023	0.102415	0.601237	2.55716	0.0291378	0.0291378	-3.91344	0.55003	0.652445	0.102415	17	8323910		IGR	opensea	IGR-opensea		0.479235	0.606665	0.580636	0.800399	0.537735	0.659623	0.571242	0.580429	0.581301	0.615107
8014	cg04734865	0.102419	0.258374	2.37519	0.0396409	0.0396409	-4.20891	0.207165	0.309584	0.102419	2	73841447		IGR	opensea	IGR-opensea		0.202979	0.430015	0.191148	0.291085	0.108894	0.276154	0.296032	0.214806	0.236771	0.335859
28695	cg17410075	0.102429	0.763708	2.91316	0.0159477	0.0159477	-3.32633	0.712493	0.814922	0.102429	19	10255400	DNMT1	Body	shelf	Body-shelf	chr19:10252705-10252917	0.66303	0.761613	0.698612	0.881742	0.816846	0.878522	0.675975	0.773642	0.708003	0.779091
35785	cg22479242	0.102444	0.576563	2.70609	0.0226388	0.0226388	-3.66882	0.525341	0.627784	0.102444	4	115301317		IGR	opensea	IGR-opensea		0.562161	0.65688	0.535289	0.699385	0.495725	0.711789	0.515827	0.562182	0.517701	0.508685
36609	cg23083474	0.102455	0.552285	3.44277	0.00658155	0.00658155	-2.45017	0.501058	0.603512	0.102455	12	103025228		IGR	opensea	IGR-opensea		0.534903	0.6691	0.494155	0.648805	0.522988	0.626481	0.505337	0.549943	0.447904	0.523234
16245	cg09720956	0.102458	0.337617	2.56065	0.0289657	0.0289657	-3.90772	0.286388	0.388846	0.102458	13	44684500	SMIM2-AS1	TSS200	opensea	TSS200-opensea		0.401076	0.446392	0.34369	0.353798	0.235545	0.432658	0.23795	0.318544	0.213679	0.392838
26349	cg15961007	0.102462	0.503952	2.48056	0.0331734	0.0331734	-4.03836	0.452721	0.555183	0.102462	6	153023279	MYCT1	Body	opensea	Body-opensea		0.483867	0.62239	0.539022	0.60781	0.451795	0.574474	0.435514	0.437089	0.353409	0.534152
39289	cg24981462	0.102465	0.200976	2.78291	0.0198769	0.0198769	-3.542	0.149743	0.252208	0.102465	20	55435646		IGR	opensea	IGR-opensea		0.149175	0.317344	0.167707	0.362365	0.121809	0.237765	0.135363	0.190023	0.174663	0.153543
30157	cg18390727	0.102466	0.497571	3.1202	0.0112557	0.0112557	-2.98297	0.446338	0.548804	0.102466	8	3233041	CSMD1	Body	opensea	Body-opensea		0.555836	0.569344	0.435529	0.601241	0.377602	0.561312	0.419601	0.485404	0.443122	0.526722
1534	cg00840341	0.102466	0.801606	3.5094	0.00589815	0.00589815	-2.34085	0.750373	0.852839	0.102466	16	17609453		IGR	opensea	IGR-opensea		0.811175	0.881336	0.649169	0.832923	0.772424	0.875009	0.790165	0.812289	0.728931	0.862639
41097	cg26300517	0.102468	0.361626	3.14289	0.0108358	0.0108358	-2.94537	0.310392	0.41286	0.102468	4	38732661		IGR	opensea	IGR-opensea		0.38509	0.465504	0.337606	0.42504	0.3165	0.396463	0.320774	0.37942	0.19199	0.397872
9062	cg05348436	0.102477	0.636692	2.50918	0.0316045	0.0316045	-3.99177	0.585454	0.68793	0.102477	9	139120114	QSOX2	Body	opensea	Body-opensea		0.563211	0.805382	0.608134	0.685098	0.54565	0.715924	0.674392	0.648092	0.535881	0.585155
4649	cg02673323	0.10248	0.372917	2.35231	0.0412016	0.0412016	-4.24572	0.321677	0.424157	0.10248	6	8087102	EEF1E1	Body	opensea	Body-opensea		0.391483	0.546573	0.247623	0.315103	0.358487	0.475129	0.332137	0.397514	0.278657	0.386468
14816	cg08839053	0.102482	0.44723	3.05921	0.0124691	0.0124691	-3.0841	0.395989	0.498471	0.102482	5	172744670	STC2	3'UTR	opensea	3'UTR-opensea		0.46959	0.558736	0.347453	0.519217	0.39919	0.533983	0.391647	0.385586	0.372063	0.494832
20669	cg12475495	0.102485	0.503813	2.38721	0.0388446	0.0388446	-4.18954	0.45257	0.555055	0.102485	2	89545254		IGR	opensea	IGR-opensea		0.505976	0.645475	0.490298	0.50368	0.523321	0.610425	0.369944	0.467734	0.373312	0.547961
17167	cg10279872	0.10249	0.455799	2.74671	0.0211334	0.0211334	-3.6018	0.404554	0.507044	0.10249	8	120118684	COLEC10	3'UTR	opensea	3'UTR-opensea		0.446229	0.536519	0.375818	0.61504	0.42131	0.545889	0.391912	0.426951	0.387502	0.410822
6485	cg03784270	0.102495	0.246051	2.76359	0.0205377	0.0205377	-3.57392	0.194803	0.297298	0.102495	3	152661655		IGR	opensea	IGR-opensea		0.274345	0.37797	0.210902	0.357496	0.164398	0.312766	0.173694	0.211877	0.150676	0.226381
24187	cg14590325	0.102496	0.506743	2.26576	0.0476658	0.0476658	-4.38407	0.455495	0.557991	0.102496	7	107385716	CBLL1	Body	shore	Body-shore	chr7:107383657-107385021	0.439889	0.572424	0.527828	0.668575	0.499674	0.573608	0.401145	0.404724	0.40894	0.570623
4516	cg02595134	0.102505	0.520528	2.72434	0.0219496	0.0219496	-3.63873	0.469275	0.571781	0.102505	17	42359335		IGR	opensea	IGR-opensea		0.423826	0.688266	0.492806	0.593219	0.485113	0.526313	0.533716	0.488287	0.410917	0.562817
18430	cg11058558	0.102509	0.643194	2.4119	0.0372575	0.0372575	-4.14967	0.59194	0.694449	0.102509	6	2028828	GMDS	Body	opensea	Body-opensea		0.649206	0.758995	0.501985	0.629892	0.642489	0.596719	0.545979	0.701095	0.62004	0.785543
28650	cg17385203	0.102513	0.677849	3.05726	0.01251	0.01251	-3.08734	0.626592	0.729105	0.102513	3	126886277		IGR	opensea	IGR-opensea		0.650085	0.819943	0.621572	0.752545	0.652979	0.71211	0.659697	0.726487	0.548627	0.634442
30673	cg18745662	0.102519	0.713063	2.96993	0.014491	0.014491	-3.23219	0.661804	0.764323	0.102519	2	27427493	SLC5A6	Body	opensea	Body-opensea		0.67893	0.697689	0.617319	0.790932	0.653114	0.884889	0.705407	0.702805	0.654249	0.745298
11436	cg06796682	0.10252	0.81515	4.83795	0.000744317	0.000744317	-0.263601	0.763889	0.86641	0.10252	14	70757518		IGR	opensea	IGR-opensea		0.818062	0.88399	0.731566	0.849507	0.813577	0.882078	0.721829	0.86365	0.734414	0.852822
17034	cg10196026	0.102537	0.533201	3.62276	0.00489981	0.00489981	-2.15563	0.481933	0.58447	0.102537	5	35003575	AGXT2	Body	opensea	Body-opensea		0.464202	0.585573	0.429183	0.645931	0.46079	0.534663	0.549373	0.535407	0.506116	0.620776
6167	cg03600432	0.102538	0.765728	2.77367	0.0201901	0.0201901	-3.55726	0.714459	0.816997	0.102538	12	109006223		IGR	opensea	IGR-opensea		0.649591	0.848012	0.735378	0.918842	0.789176	0.826179	0.706289	0.739928	0.691858	0.752021
18491	cg11094656	0.102539	0.554168	4.37643	0.00148671	0.00148671	-0.959041	0.502899	0.605437	0.102539	12	48420328		IGR	opensea	IGR-opensea		0.518706	0.668703	0.514707	0.560401	0.491256	0.641993	0.524507	0.552835	0.465318	0.603254
18747	cg11245369	0.102544	0.119551	3.13712	0.010941	0.010941	-2.95493	0.0682789	0.170823	0.102544	18	21580850	TTC39C-AS1	Body	opensea	Body-opensea		0.0647508	0.214745	0.0582784	0.251857	0.110216	0.207175	0.0563173	0.0944862	0.0518325	0.0858502
13838	cg08266478	0.102545	0.817465	3.38613	0.00722693	0.00722693	-2.54334	0.766193	0.868738	0.102545	10	102294931	HIF1AN	TSS1500	opensea	TSS1500-opensea		0.750339	0.807022	0.72303	0.867592	0.713472	0.915252	0.859477	0.903682	0.784646	0.850142
24917	cg15033667	0.102546	0.67851	3.84554	0.0034181	0.0034181	-1.79511	0.627237	0.729783	0.102546	9	6004160	KIAA2026	Body	shelf	Body-shelf	chr9:6006964-6008676	0.650923	0.790249	0.624809	0.779401	0.625894	0.731989	0.657775	0.672379	0.576786	0.674896
23688	cg14310811	0.102548	0.528797	2.67255	0.0239625	0.0239625	-3.72407	0.477524	0.580071	0.102548	3	130829156	NEK11	Body	opensea	Body-opensea		0.495421	0.632574	0.395352	0.51376	0.468526	0.654975	0.451464	0.585713	0.576855	0.513333
11997	cg07121155	0.102555	0.587297	4.28657	0.00170708	0.00170708	-1.09799	0.53602	0.638575	0.102555	9	21392501		IGR	shelf	IGR-shelf	chr9:21396071-21396364	0.536888	0.6955	0.546514	0.615704	0.534812	0.635263	0.59689	0.622108	0.464993	0.624298
7948	cg04694619	0.102559	0.696595	2.74234	0.0212901	0.0212901	-3.60901	0.645316	0.747875	0.102559	2	242127759	ANO7	TSS200	opensea	TSS200-opensea		0.546941	0.690495	0.594209	0.77839	0.67639	0.77955	0.758885	0.715914	0.650152	0.775025
31172	cg19107642	0.102565	0.313462	2.45018	0.0349228	0.0349228	-4.08769	0.26218	0.364744	0.102565	16	8359874		IGR	opensea	IGR-opensea		0.303394	0.491293	0.256649	0.376278	0.290534	0.401308	0.253557	0.23662	0.206765	0.318223
9077	cg05354329	0.102566	0.177579	2.99207	0.0139605	0.0139605	-3.19548	0.126296	0.228862	0.102566	8	37854308		IGR	opensea	IGR-opensea		0.141214	0.128729	0.0559566	0.312366	0.10698	0.205321	0.169884	0.270882	0.157449	0.227013
18418	cg11048134	0.102567	0.843676	5.01594	0.000574694	0.000574694	-0.00389607	0.792393	0.89496	0.102567	11	122100992		IGR	opensea	IGR-opensea		0.771756	0.943199	0.851571	0.893037	0.782857	0.901155	0.801671	0.863705	0.754108	0.873704
13557	cg08092793	0.102568	0.778708	2.48318	0.0330263	0.0330263	-4.0341	0.727424	0.829992	0.102568	12	32138389	KIAA1551	Body	opensea	Body-opensea		0.76248	0.760999	0.67758	0.799174	0.642053	0.910663	0.838196	0.79038	0.71681	0.888746
410	cg00234998	0.102569	0.713154	2.80511	0.0191437	0.0191437	-3.50528	0.66187	0.764438	0.102569	11	3254324	MRGPRE	TSS1500	island	TSS1500-island	chr11:3254239-3254476	0.710333	0.867402	0.697943	0.749221	0.564424	0.716732	0.669763	0.696866	0.666885	0.791969
7107	cg04178596	0.102579	0.631509	2.56108	0.028945	0.028945	-3.90703	0.580219	0.682798	0.102579	3	188648031		IGR	opensea	IGR-opensea		0.665053	0.700998	0.590138	0.736873	0.539112	0.728004	0.641499	0.625434	0.465294	0.622683
36572	cg23057841	0.10258	0.828154	5.42365	0.000323283	0.000323283	0.572667	0.776865	0.879444	0.10258	1	68587252	GNG12-AS1	Body	opensea	Body-opensea		0.811604	0.869732	0.794704	0.921238	0.791347	0.901729	0.742159	0.845164	0.74451	0.859358
14104	cg08428868	0.102581	0.648136	3.42486	0.00677889	0.00677889	-2.47961	0.596846	0.699427	0.102581	11	123323626		IGR	opensea	IGR-opensea		0.652289	0.758099	0.542283	0.614826	0.585189	0.752232	0.601151	0.663684	0.603316	0.708293
9562	cg05659486	0.102583	0.452801	2.26015	0.048118	0.048118	-4.393	0.40151	0.504093	0.102583	6	53792689		IGR	opensea	IGR-opensea		0.277694	0.488051	0.404394	0.587321	0.405622	0.513934	0.526429	0.528579	0.393411	0.402579
26678	cg16175792	0.102586	0.259338	2.89414	0.0164682	0.0164682	-3.35785	0.208045	0.310631	0.102586	1	120050104	HSD3B1	Body	opensea	Body-opensea		0.231551	0.402848	0.221559	0.269054	0.19831	0.3827	0.212659	0.199846	0.176147	0.298708
32141	cg19811934	0.102592	0.29506	2.97438	0.0143827	0.0143827	-3.2248	0.243764	0.346356	0.102592	14	92927763	SLC24A4	Body	opensea	Body-opensea		0.275165	0.383557	0.22245	0.318304	0.233455	0.442509	0.292579	0.342897	0.195169	0.244512
41014	cg26240454	0.1026	0.233406	4.06474	0.00241277	0.00241277	-1.44562	0.182106	0.284705	0.1026	2	152962949		IGR	opensea	IGR-opensea		0.221724	0.350554	0.169911	0.308965	0.195153	0.276926	0.197799	0.266117	0.125941	0.220965
41192	cg26358483	0.102605	0.588485	2.53562	0.0302203	0.0302203	-3.94863	0.537182	0.639787	0.102605	22	42674091		IGR	opensea	IGR-opensea		0.544312	0.724722	0.610479	0.707722	0.503566	0.643968	0.573048	0.568439	0.454505	0.554085
4849	cg02801203	0.102612	0.744754	3.07235	0.0121967	0.0121967	-3.0623	0.693448	0.79606	0.102612	21	38137738	HLCS	Body	opensea	Body-opensea		0.664725	0.862886	0.721427	0.746285	0.711896	0.876371	0.719929	0.789542	0.649266	0.705215
27528	cg16694793	0.102618	0.365282	2.53016	0.0305012	0.0305012	-3.95755	0.313973	0.416591	0.102618	4	88866784		IGR	opensea	IGR-opensea		0.376223	0.478809	0.232986	0.393762	0.283447	0.477898	0.352709	0.285802	0.324499	0.446685
23484	cg14195027	0.102619	0.443884	3.20148	0.0098241	0.0098241	-2.84831	0.392574	0.495193	0.102619	1	21901685	ALPL	Body	opensea	Body-opensea		0.448819	0.490536	0.415967	0.607605	0.351993	0.479633	0.374057	0.470093	0.372035	0.4281
24581	cg14841790	0.102624	0.199814	2.74471	0.0212051	0.0212051	-3.60511	0.148502	0.251126	0.102624	6	169646361	THBS2	ExonBnd	shelf	ExonBnd-shelf	chr6:169648546-169649047	0.205632	0.337777	0.154837	0.293016	0.118333	0.300977	0.135157	0.143282	0.128552	0.180577
32073	cg19758134	0.102625	0.642334	4.06656	0.00240585	0.00240585	-1.44273	0.591021	0.693646	0.102625	1	114829082		IGR	opensea	IGR-opensea		0.560371	0.676727	0.644832	0.754692	0.629503	0.715395	0.560588	0.680769	0.559811	0.640649
33234	cg20586191	0.102626	0.375368	2.36413	0.0403876	0.0403876	-4.2267	0.324055	0.426681	0.102626	13	31742644		IGR	opensea	IGR-opensea		0.311552	0.555875	0.304605	0.399745	0.381723	0.470911	0.339328	0.286081	0.283069	0.420796
20302	cg12247535	0.102626	0.788973	3.53773	0.00563035	0.00563035	-2.29447	0.73766	0.840286	0.102626	2	213884211	IKZF2	Body	opensea	Body-opensea		0.715363	0.879867	0.754404	0.756634	0.708967	0.880478	0.798159	0.884089	0.711405	0.80036
10827	cg06421526	0.10263	0.428977	2.8588	0.0174816	0.0174816	-3.4164	0.377662	0.480292	0.10263	17	43423130		IGR	opensea	IGR-opensea		0.325749	0.430328	0.268656	0.4849	0.468409	0.478466	0.438426	0.492293	0.387071	0.515473
37516	cg23717418	0.10263	0.705042	2.85912	0.0174724	0.0174724	-3.41588	0.653727	0.756357	0.10263	3	43051323	FAM198A	Body	opensea	Body-opensea		0.694679	0.733784	0.684364	0.872906	0.633211	0.782397	0.654366	0.6589	0.602014	0.733797
12063	cg07167608	0.102634	0.698383	2.69474	0.0230784	0.0230784	-3.68753	0.647066	0.749699	0.102634	2	239431572	LINC01107	Body	opensea	Body-opensea		0.65836	0.704691	0.622197	0.863813	0.591575	0.813411	0.669994	0.680437	0.693201	0.686145
32725	cg20207335	0.10265	0.697117	4.69639	0.00091731	0.00091731	-0.473594	0.645793	0.748442	0.10265	15	78088649	LINGO1	5'UTR	opensea	5'UTR-opensea		0.647966	0.809368	0.704246	0.73962	0.624699	0.744829	0.608852	0.741498	0.643201	0.706897
41860	cg26823112	0.102652	0.752616	3.00657	0.0136237	0.0136237	-3.17142	0.70129	0.803943	0.102652	11	57555065	TMX2-CTNND1	Body	opensea	Body-opensea		0.687108	0.873981	0.737091	0.827323	0.76488	0.834726	0.68368	0.70317	0.633693	0.780513
19409	cg11685489	0.102656	0.794326	2.47066	0.0337333	0.0337333	-4.05444	0.742998	0.845654	0.102656	7	121755577	AASS	Body	opensea	Body-opensea		0.810598	0.942648	0.664968	0.77609	0.834502	0.855264	0.745538	0.821612	0.659386	0.832657
13380	cg07986773	0.10266	0.658984	2.889	0.016612	0.016612	-3.36638	0.607654	0.710314	0.10266	22	45558609	NUP50	TSS1500	shore	TSS1500-shore	chr22:45560511-45560783	0.676617	0.67219	0.615576	0.838655	0.589088	0.716229	0.571857	0.649382	0.58513	0.675113
32522	cg20054182	0.102671	0.620666	3.25685	0.00895735	0.00895735	-2.75671	0.569331	0.672002	0.102671	13	94840865	GPC6	Body	opensea	Body-opensea		0.526209	0.612031	0.595592	0.706398	0.55484	0.719356	0.509112	0.635539	0.660902	0.686684
33590	cg20835292	0.102677	0.554468	2.66053	0.0244555	0.0244555	-3.74384	0.50313	0.605807	0.102677	13	95963763		IGR	opensea	IGR-opensea		0.480464	0.677438	0.520333	0.661498	0.554624	0.618743	0.502023	0.459365	0.458207	0.611989
20467	cg12365051	0.102682	0.324368	3.12541	0.0111577	0.0111577	-2.97433	0.273027	0.375709	0.102682	1	46642483	PIK3R3	TSS1500	opensea	TSS1500-opensea		0.297349	0.416823	0.294136	0.361454	0.287388	0.400487	0.329978	0.308306	0.156286	0.391476
20687	cg12484622	0.102691	0.748789	2.37458	0.0396815	0.0396815	-4.20988	0.697444	0.800135	0.102691	3	72732606		IGR	opensea	IGR-opensea		0.711365	0.802978	0.729963	0.892268	0.632002	0.895302	0.678138	0.676772	0.735751	0.733356
16429	cg09825121	0.102694	0.677355	2.39254	0.0384968	0.0384968	-4.18095	0.626008	0.728702	0.102694	22	27538565		IGR	opensea	IGR-opensea		0.695431	0.750816	0.676012	0.676798	0.64923	0.729687	0.480213	0.817954	0.629157	0.668257
11258	cg06699523	0.102696	0.324325	2.69771	0.0229624	0.0229624	-3.68263	0.272977	0.375673	0.102696	10	34581345	PARD3	Body	opensea	Body-opensea		0.290357	0.475768	0.317841	0.424327	0.294262	0.35552	0.269505	0.35686	0.192922	0.265889
37770	cg23898320	0.102696	0.728479	2.52341	0.0308518	0.0308518	-3.96856	0.677131	0.779827	0.102696	17	76818733	USP36	Body	opensea	Body-opensea		0.693534	0.824445	0.787018	0.857073	0.681791	0.767086	0.573444	0.752465	0.649869	0.698066
21919	cg13309747	0.102696	0.748221	2.27141	0.0472155	0.0472155	-4.37508	0.696873	0.799569	0.102696	7	102574234	LRRC17	ExonBnd	opensea	ExonBnd-opensea		0.799736	0.855834	0.743953	0.827327	0.590081	0.857817	0.724322	0.75524	0.626272	0.701626
9492	cg05615161	0.102702	0.839334	6.82349	5.33265e-05	5.33265e-05	2.35979	0.787982	0.890685	0.102702	5	66691942		IGR	opensea	IGR-opensea		0.772604	0.896748	0.768994	0.857123	0.781561	0.905835	0.808123	0.867025	0.808629	0.926693
6146	cg03588919	0.102705	0.411432	2.65206	0.0248091	0.0248091	-3.75778	0.36008	0.462785	0.102705	5	138205881	LRRTM2	3'UTR	opensea	3'UTR-opensea		0.410734	0.597056	0.291543	0.449788	0.32037	0.429035	0.418542	0.428756	0.359209	0.409289
26165	cg15848667	0.102706	0.786394	2.96462	0.0146213	0.0146213	-3.24099	0.735041	0.837747	0.102706	1	55419103		IGR	opensea	IGR-opensea		0.79214	0.838616	0.652805	0.865776	0.764352	0.873386	0.814417	0.810153	0.651492	0.800802
26168	cg15852168	0.102708	0.803887	3.88479	0.00320994	0.00320994	-1.73211	0.752533	0.855241	0.102708	18	53259961	TCF4	Body	shelf	Body-shelf	chr18:53257018-53257309	0.794402	0.901916	0.727657	0.889437	0.734091	0.861077	0.808792	0.802901	0.697724	0.820872
2306	cg01290287	0.10271	0.459974	3.79669	0.00369706	0.00369706	-1.87374	0.408619	0.511329	0.10271	6	134376081		IGR	opensea	IGR-opensea		0.39669	0.560326	0.361858	0.545324	0.391726	0.532235	0.421361	0.438587	0.471461	0.480175
2298	cg01287750	0.102711	0.786393	4.91836	0.000661863	0.000661863	-0.145675	0.735038	0.837749	0.102711	14	52337898	GNG2	5'UTR	opensea	5'UTR-opensea		0.670281	0.861833	0.761401	0.799716	0.752536	0.834627	0.712282	0.84779	0.77869	0.844777
22714	cg13774994	0.102713	0.676969	4.11894	0.00221581	0.00221581	-1.36009	0.625613	0.728326	0.102713	4	85517755	CDS1	Body	opensea	Body-opensea		0.621261	0.818514	0.641414	0.721447	0.620252	0.746107	0.633546	0.669191	0.611592	0.686368
38730	cg24606069	0.102715	0.526059	3.07394	0.0121643	0.0121643	-3.05968	0.474702	0.577417	0.102715	13	44732439	SMIM2-IT1	TSS200	opensea	TSS200-opensea		0.529634	0.641213	0.46136	0.654281	0.483128	0.572815	0.483746	0.49878	0.415642	0.519996
1394	cg00764668	0.102717	0.65512	3.37217	0.00739584	0.00739584	-2.56634	0.603762	0.706478	0.102717	19	18108895	KCNN1	Body	island	Body-island	chr19:18108894-18109272	0.637419	0.6815	0.574057	0.760925	0.616693	0.794259	0.613183	0.665259	0.577456	0.630448
19526	cg11763066	0.102719	0.319943	2.3082	0.0443815	0.0443815	-4.31641	0.268583	0.371302	0.102719	6	158640499		IGR	opensea	IGR-opensea		0.242434	0.446381	0.256541	0.289611	0.295527	0.443477	0.303045	0.228227	0.245368	0.448816
36526	cg23022828	0.10272	0.324639	3.44726	0.00653305	0.00653305	-2.4428	0.273279	0.376	0.10272	8	4049618	CSMD1	Body	opensea	Body-opensea		0.241967	0.409038	0.260276	0.422657	0.276922	0.298545	0.319592	0.31101	0.267639	0.438747
13866	cg08283150	0.102723	0.579731	2.29161	0.0456379	0.0456379	-4.34289	0.52837	0.631093	0.102723	9	97583548	C9orf3	Body	opensea	Body-opensea		0.533304	0.615743	0.429984	0.731459	0.479249	0.557084	0.638721	0.567272	0.560591	0.683907
17541	cg10500219	0.102731	0.692056	2.32088	0.0434436	0.0434436	-4.29612	0.64069	0.743421	0.102731	1	43854136	MED8	Body	shore	Body-shore	chr1:43855375-43855921	0.687556	0.738423	0.647064	0.887054	0.699408	0.755103	0.621303	0.66338	0.54812	0.673146
21949	cg13330363	0.102735	0.717562	3.74107	0.00404396	0.00404396	-1.96357	0.666195	0.76893	0.102735	15	69220397	MIR548H4	Body	shelf	Body-shelf	chr15:69222589-69223380	0.618394	0.755678	0.683936	0.847019	0.670802	0.81256	0.693235	0.707361	0.664609	0.722031
34803	cg21703413	0.102735	0.651156	2.78243	0.019893	0.019893	-3.54279	0.599789	0.702524	0.102735	1	160417350		IGR	opensea	IGR-opensea		0.560856	0.729746	0.609142	0.792008	0.679401	0.71327	0.627936	0.623421	0.521609	0.654176
16076	cg09616053	0.102742	0.736159	3.0037	0.0136896	0.0136896	-3.17618	0.684788	0.78753	0.102742	16	2256512	MLST8	Body	shore	Body-shore	chr16:2255168-2255828	0.696748	0.789385	0.729789	0.850487	0.597461	0.694922	0.732612	0.835322	0.667331	0.767535
29632	cg18035571	0.102752	0.853982	2.72923	0.0217685	0.0217685	-3.63066	0.802606	0.905358	0.102752	5	176580675	NSD1	Body	opensea	Body-opensea		0.721343	0.894114	0.851218	0.848007	0.864352	0.951413	0.870724	0.93851	0.705395	0.894746
39797	cg25362783	0.102756	0.585646	2.41766	0.0368966	0.0368966	-4.14036	0.534268	0.637024	0.102756	17	53405890		IGR	opensea	IGR-opensea		0.576618	0.65578	0.52725	0.74738	0.537929	0.64513	0.555352	0.655413	0.474192	0.481417
21996	cg13359350	0.102761	0.621315	2.62459	0.0259913	0.0259913	-3.80292	0.569935	0.672695	0.102761	4	185080438	ENPP6	Body	opensea	Body-opensea		0.550559	0.698091	0.645881	0.74779	0.447073	0.603042	0.62775	0.648402	0.57841	0.666152
5919	cg03449113	0.102761	0.686915	2.64243	0.0252173	0.0252173	-3.77361	0.635534	0.738295	0.102761	15	41172098		IGR	opensea	IGR-opensea		0.678764	0.765662	0.63916	0.814743	0.541936	0.789945	0.6389	0.692497	0.678911	0.628628
39386	cg25043490	0.102762	0.784455	3.04878	0.0126896	0.0126896	-3.10141	0.733074	0.835836	0.102762	9	84434908		IGR	opensea	IGR-opensea		0.741659	0.834892	0.686538	0.954403	0.714424	0.823162	0.758882	0.74553	0.763869	0.821194
40402	cg25788700	0.102765	0.575104	3.38148	0.00728274	0.00728274	-2.551	0.523722	0.626487	0.102765	17	40225722		IGR	shore	IGR-shore	chr17:40224379-40224896	0.54129	0.684648	0.50339	0.618503	0.599952	0.66456	0.529486	0.582511	0.444493	0.582212
37229	cg23518740	0.102768	0.696981	4.23313	0.00185432	0.00185432	-1.18114	0.645597	0.748365	0.102768	3	43042865	FAM198A	Body	opensea	Body-opensea		0.638098	0.758696	0.625807	0.793764	0.659997	0.739753	0.622252	0.662923	0.681829	0.786688
30751	cg18796496	0.102772	0.581976	2.56661	0.0286749	0.0286749	-3.89797	0.53059	0.633362	0.102772	2	198505600	RFTN2	Body	opensea	Body-opensea		0.540508	0.773086	0.574384	0.660829	0.512274	0.527841	0.541012	0.613842	0.48477	0.591209
12142	cg07214954	0.102776	0.778595	3.37718	0.00733475	0.00733475	-2.55808	0.727207	0.829983	0.102776	5	123997879	ZNF608	Body	opensea	Body-opensea		0.738074	0.886347	0.677611	0.802263	0.778447	0.84511	0.776684	0.757751	0.665216	0.858443
28108	cg17060964	0.10278	0.33292	2.79903	0.0193416	0.0193416	-3.51533	0.28153	0.38431	0.10278	11	55796572	OR5AS1	TSS1500	opensea	TSS1500-opensea		0.313319	0.295951	0.336305	0.457309	0.260299	0.377477	0.311064	0.349698	0.186663	0.441113
9119	cg05373519	0.102783	0.784574	2.38146	0.0392238	0.0392238	-4.19881	0.733183	0.835966	0.102783	18	57459767		IGR	opensea	IGR-opensea		0.774467	0.925113	0.742081	0.796275	0.764476	0.922749	0.767934	0.750372	0.616956	0.78532
5231	cg03020547	0.102787	0.798763	3.97659	0.00277348	0.00277348	-1.58549	0.74737	0.850156	0.102787	7	128580140	IRF5	TSS1500	shore	TSS1500-shore	chr7:128577818-128578756	0.676867	0.858927	0.751835	0.894761	0.784317	0.803077	0.731088	0.811992	0.792743	0.882026
16768	cg10037548	0.102791	0.75918	3.78328	0.0037777	0.0037777	-1.89535	0.707784	0.810575	0.102791	2	85962505		IGR	opensea	IGR-opensea		0.690572	0.842062	0.713743	0.738643	0.690656	0.85442	0.7793	0.782031	0.66465	0.835721
12518	cg07446297	0.102795	0.302278	2.44379	0.0353026	0.0353026	-4.09807	0.25088	0.353675	0.102795	9	132929413		IGR	opensea	IGR-opensea		0.258714	0.423649	0.236647	0.351519	0.119808	0.405461	0.315051	0.309496	0.324181	0.278251
7405	cg04348283	0.102801	0.655359	2.78858	0.019687	0.019687	-3.53262	0.603958	0.706759	0.102801	5	14387294	TRIO	Body	opensea	Body-opensea		0.594709	0.806026	0.587803	0.699168	0.692568	0.745373	0.60115	0.626498	0.543562	0.656733
27237	cg16510851	0.102808	0.684983	3.91589	0.00305451	0.00305451	-1.68233	0.633578	0.736387	0.102808	3	157512531		IGR	opensea	IGR-opensea		0.629084	0.668123	0.618946	0.702161	0.647835	0.762728	0.690194	0.784543	0.581834	0.764379
9809	cg05824261	0.102821	0.486944	2.48379	0.0329922	0.0329922	-4.0331	0.435534	0.538355	0.102821	9	140200788		IGR	shelf	IGR-shelf	chr9:140195501-140197475	0.491753	0.584412	0.430388	0.672222	0.387742	0.497263	0.473202	0.448048	0.394583	0.489829
21583	cg13069337	0.10283	0.314781	2.65189	0.0248162	0.0248162	-3.75806	0.263366	0.366195	0.10283	1	107518498		IGR	opensea	IGR-opensea		0.285013	0.416246	0.253758	0.464243	0.279069	0.411022	0.279238	0.271816	0.21975	0.26765
14542	cg08701705	0.10283	0.653536	2.43805	0.0356465	0.0356465	-4.10736	0.602121	0.704951	0.10283	6	11751361	ADTRP	Body	opensea	Body-opensea		0.680651	0.746922	0.458067	0.645352	0.619731	0.728789	0.688658	0.690021	0.563498	0.713673
697	cg00390484	0.102839	0.763293	2.91394	0.0159266	0.0159266	-3.32503	0.711874	0.814712	0.102839	22	20019695	C22orf25	5'UTR	opensea	5'UTR-opensea		0.680074	0.833705	0.766542	0.850147	0.700357	0.883422	0.763965	0.704892	0.648431	0.801395
23073	cg13977946	0.102862	0.529297	2.37355	0.0397506	0.0397506	-4.21154	0.477866	0.580728	0.102862	6	116883618		IGR	opensea	IGR-opensea		0.515286	0.671347	0.473269	0.635172	0.414983	0.642163	0.526395	0.462421	0.459399	0.492539
35454	cg22204199	0.102863	0.637113	4.62346	0.00102272	0.00102272	-0.58293	0.585682	0.688545	0.102863	1	17906015	ARHGEF10L	TSS1500	opensea	TSS1500-opensea		0.630395	0.724182	0.537079	0.700498	0.593143	0.686988	0.624286	0.688683	0.543507	0.642375
7386	cg04334564	0.102864	0.644724	2.32849	0.0428898	0.0428898	-4.28393	0.593291	0.696156	0.102864	11	118310840	MLL	Body	shelf	Body-shelf	chr11:118305422-118307705	0.561916	0.772623	0.544375	0.684783	0.678646	0.572756	0.669046	0.744576	0.512473	0.706042
11769	cg06984361	0.102872	0.787577	2.31739	0.0436995	0.0436995	-4.3017	0.736141	0.839013	0.102872	6	134680642		IGR	opensea	IGR-opensea		0.864703	0.848412	0.709777	0.890525	0.677168	0.88778	0.656179	0.723095	0.772879	0.845253
36590	cg23066159	0.102878	0.528266	2.39361	0.0384268	0.0384268	-4.17921	0.476827	0.579705	0.102878	19	51481472	KLK7	Body	opensea	Body-opensea		0.610628	0.602504	0.476957	0.642415	0.408601	0.590389	0.488338	0.587303	0.399614	0.475913
18800	cg11277456	0.102882	0.707361	3.26282	0.00886863	0.00886863	-2.74683	0.65592	0.758802	0.102882	1	109803696	CELSR2	Body	shore	Body-shore	chr1:109801054-109801700	0.667025	0.800639	0.588989	0.7838	0.668954	0.788729	0.732132	0.753418	0.622498	0.667422
23069	cg13976508	0.102887	0.738181	2.38531	0.0389691	0.0389691	-4.19259	0.686737	0.789624	0.102887	15	63104658	TLN2	Body	opensea	Body-opensea		0.703673	0.792049	0.715018	0.925267	0.617053	0.799738	0.763567	0.727698	0.634375	0.703367
28411	cg17251725	0.102888	0.360958	2.6163	0.0263593	0.0263593	-3.81654	0.309514	0.412402	0.102888	15	46984429		IGR	opensea	IGR-opensea		0.409376	0.523455	0.300021	0.413681	0.213841	0.397063	0.320003	0.356043	0.30433	0.371767
38876	cg24703336	0.102889	0.444767	2.81411	0.0188543	0.0188543	-3.49039	0.393322	0.496211	0.102889	12	5257426		IGR	opensea	IGR-opensea		0.386771	0.582166	0.380279	0.494523	0.496749	0.45989	0.379459	0.418374	0.323354	0.526102
1159	cg00641007	0.102898	0.61243	2.38462	0.0390148	0.0390148	-4.19371	0.560981	0.663879	0.102898	8	126981432		IGR	opensea	IGR-opensea		0.643298	0.708614	0.490503	0.710385	0.563522	0.721715	0.616236	0.533964	0.491346	0.644719
20332	cg12274657	0.102901	0.683447	3.02958	0.0131061	0.0131061	-3.13325	0.631996	0.734897	0.102901	1	101588540		IGR	opensea	IGR-opensea		0.663603	0.757954	0.58517	0.628233	0.643362	0.737875	0.614668	0.71205	0.653179	0.838372
22692	cg13757832	0.10291	0.835312	2.42043	0.0367247	0.0367247	-4.13589	0.783858	0.886767	0.10291	20	50112307	NFATC2	Body	shelf	Body-shelf	chr20:50108795-50109456	0.632125	0.810129	0.832353	0.868468	0.7967	0.918474	0.782968	0.919603	0.875141	0.91716
3326	cg01891782	0.102915	0.52427	2.45517	0.0346292	0.0346292	-4.0796	0.472812	0.575727	0.102915	3	178036764		IGR	opensea	IGR-opensea		0.525721	0.605698	0.43298	0.688765	0.408916	0.605391	0.521362	0.461409	0.475083	0.517374
28261	cg17151172	0.102918	0.78683	3.3604	0.00754146	0.00754146	-2.58574	0.735371	0.838289	0.102918	7	139853789	KDM7A	Body	opensea	Body-opensea		0.740272	0.873876	0.656738	0.824179	0.783904	0.885673	0.782859	0.851748	0.713082	0.755967
20896	cg12616923	0.102921	0.674454	2.88158	0.0168213	0.0168213	-3.37866	0.622993	0.725914	0.102921	8	128228107		IGR	opensea	IGR-opensea		0.632664	0.758726	0.519802	0.755554	0.727491	0.726707	0.6576	0.719643	0.577409	0.66894
14626	cg08741022	0.10293	0.322848	2.76449	0.0205063	0.0205063	-3.57242	0.271383	0.374313	0.10293	11	76455305		IGR	opensea	IGR-opensea		0.36193	0.393091	0.202024	0.464117	0.322785	0.376095	0.229476	0.32013	0.240701	0.318131
29137	cg17683366	0.102933	0.173202	5.72407	0.000214787	0.000214787	0.981084	0.121735	0.224668	0.102933	12	13256459	GSG1	1stExon	shore	1stExon-shore	chr12:13254049-13254631	0.154653	0.186754	0.0893228	0.249631	0.128446	0.271479	0.122407	0.206732	0.113848	0.208745
38804	cg24660631	0.102946	0.591048	2.29314	0.0455205	0.0455205	-4.34045	0.539575	0.642521	0.102946	17	58169523		IGR	opensea	IGR-opensea		0.484243	0.617087	0.653649	0.757152	0.45201	0.667518	0.515018	0.585967	0.592956	0.584881
33370	cg20691837	0.102948	0.407644	3.82646	0.00352434	0.00352434	-1.82579	0.35617	0.459117	0.102948	8	70990403		IGR	opensea	IGR-opensea		0.367634	0.512956	0.427641	0.476949	0.37539	0.43245	0.321184	0.420777	0.289	0.452457
12068	cg07168881	0.102952	0.479742	2.88328	0.0167731	0.0167731	-3.37584	0.428266	0.531218	0.102952	3	62153673	PTPRG	Body	opensea	Body-opensea		0.423467	0.624127	0.482777	0.59284	0.432176	0.536832	0.415648	0.447511	0.38726	0.454782
29246	cg17768123	0.102953	0.352284	2.79232	0.0195625	0.0195625	-3.52643	0.300807	0.40376	0.102953	6	56663406	DST	Body	opensea	Body-opensea		0.318543	0.42082	0.216288	0.305995	0.311281	0.473234	0.264618	0.413735	0.393304	0.405017
25957	cg15703426	0.102956	0.713461	3.5982	0.00510013	0.00510013	-2.19568	0.661983	0.764939	0.102956	6	14409427		IGR	opensea	IGR-opensea		0.714377	0.768666	0.629966	0.748332	0.559448	0.787192	0.685775	0.758889	0.720351	0.761616
13124	cg07827420	0.102958	0.366386	3.13879	0.0109105	0.0109105	-2.95216	0.314907	0.417865	0.102958	17	75371764	2023-09-09	5'UTR	shore	5'UTR-shore	chr17:75368688-75370506	0.347684	0.482224	0.339706	0.413938	0.210801	0.355744	0.362544	0.383242	0.313797	0.454177
1155	cg00640258	0.102963	0.473775	3.2807	0.00860862	0.00860862	-2.71729	0.422293	0.525257	0.102963	19	8499381	2023-03-02	Body	shelf	Body-shelf	chr19:8495554-8495794	0.351198	0.575522	0.412686	0.542031	0.484463	0.564911	0.466916	0.498063	0.396204	0.445756
9264	cg05465481	0.102966	0.678202	2.24536	0.0493283	0.0493283	-4.41647	0.626719	0.729685	0.102966	4	72204603	SLC4A4	TSS200	opensea	TSS200-opensea		0.693087	0.794166	0.564603	0.69806	0.725152	0.803633	0.646574	0.69299	0.504178	0.659573
30045	cg18311166	0.102978	0.693974	2.49683	0.0322722	0.0322722	-4.01189	0.642485	0.745463	0.102978	11	34235595	ABTB2	Body	opensea	Body-opensea		0.749057	0.733931	0.529373	0.691414	0.672905	0.691774	0.599176	0.812845	0.661911	0.79735
28785	cg17462814	0.10298	0.615174	2.81474	0.0188342	0.0188342	-3.48934	0.563684	0.666664	0.10298	3	156872250	CCNL1	Body	opensea	Body-opensea		0.54572	0.655521	0.600282	0.721967	0.633005	0.646884	0.570733	0.732863	0.46868	0.576087
30031	cg18302417	0.102984	0.718772	3.87301	0.00327101	0.00327101	-1.75101	0.66728	0.770264	0.102984	8	38386283	C8orf86	TSS200	opensea	TSS200-opensea		0.73558	0.790745	0.635226	0.793133	0.647823	0.762276	0.711311	0.713602	0.60646	0.791566
13287	cg07922521	0.102988	0.67962	2.61019	0.0266337	0.0266337	-3.82656	0.628126	0.731114	0.102988	4	48431647		IGR	opensea	IGR-opensea		0.64158	0.762682	0.634662	0.832826	0.64233	0.745208	0.648888	0.584204	0.573172	0.730652
40380	cg25772735	0.102993	0.659376	2.28149	0.0464216	0.0464216	-4.35903	0.60788	0.710873	0.102993	1	210075986		IGR	opensea	IGR-opensea		0.619797	0.70159	0.672449	0.668007	0.614476	0.649593	0.685553	0.754703	0.447126	0.780471
38486	cg24427018	0.102995	0.0934716	6.59407	7.04134e-05	7.04134e-05	2.08668	0.0419741	0.144969	0.102995	10	26726804	APBB1IP	TSS1500	shore	TSS1500-shore	chr10:26727061-26727992	0.0278559	0.159707	0.0295642	0.100972	0.0430385	0.142511	0.0575835	0.130955	0.0518283	0.190701
35196	cg21999051	0.102998	0.268222	2.82688	0.0184514	0.0184514	-3.46926	0.216723	0.319721	0.102998	12	49685733		IGR	shelf	IGR-shelf	chr12:49688873-49691360	0.167585	0.377161	0.248779	0.393081	0.25905	0.362625	0.215399	0.236013	0.192802	0.229725
33977	cg21122693	0.103007	0.586631	2.41851	0.0368441	0.0368441	-4.139	0.535128	0.638135	0.103007	4	2513755	RNF4	Body	opensea	Body-opensea		0.587478	0.738463	0.513835	0.633685	0.502914	0.713084	0.601711	0.551825	0.469701	0.553618
9123	cg05374238	0.103014	0.54315	2.43741	0.0356855	0.0356855	-4.1084	0.491643	0.594657	0.103014	1	57285466	C1orf168	TSS200	opensea	TSS200-opensea		0.583398	0.687875	0.513711	0.570474	0.484448	0.601876	0.526544	0.564514	0.350117	0.548546
39259	cg24960057	0.103017	0.780757	3.23441	0.00929862	0.00929862	-2.79381	0.729249	0.832265	0.103017	3	194293992		IGR	opensea	IGR-opensea		0.694829	0.788104	0.782558	0.911474	0.750014	0.895527	0.707801	0.810774	0.711042	0.755447
30035	cg18304448	0.103017	0.359303	3.14194	0.010853	0.010853	-2.94694	0.307795	0.410812	0.103017	4	183062004	MGC45800	Body	shore	Body-shore	chr4:183062278-183062481	0.355637	0.438176	0.274413	0.335488	0.250555	0.348383	0.303877	0.46277	0.354493	0.469241
17110	cg10240780	0.103022	0.578719	3.08529	0.0119346	0.0119346	-3.04085	0.527208	0.63023	0.103022	2	1575852		IGR	shelf	IGR-shelf	chr2:1571951-1573123	0.604492	0.726208	0.487718	0.631627	0.551512	0.625609	0.530172	0.597577	0.462145	0.570128
2899	cg01631785	0.103025	0.790208	4.12489	0.00219526	0.00219526	-1.35073	0.738696	0.84172	0.103025	11	71708485	RNF121	3'UTR	opensea	3'UTR-opensea		0.803252	0.802346	0.695544	0.910603	0.748128	0.837981	0.746765	0.832095	0.69979	0.825577
7448	cg04378385	0.103026	0.445517	2.4314	0.0360494	0.0360494	-4.11812	0.394004	0.49703	0.103026	3	113462252	NAA50	Body	shelf	Body-shelf	chr3:113464437-113465159	0.447955	0.583443	0.375921	0.493721	0.462774	0.573138	0.343245	0.45865	0.340122	0.376195
22065	cg13396757	0.103042	0.680129	4.26228	0.00177241	0.00177241	-1.13573	0.628608	0.73165	0.103042	2	131669751		IGR	shelf	IGR-shelf	chr2:131673686-131674150	0.658632	0.711176	0.670722	0.789195	0.55982	0.736651	0.652243	0.71653	0.601621	0.704698
39451	cg25095783	0.103046	0.465771	2.85107	0.0177119	0.0177119	-3.42921	0.414248	0.517294	0.103046	18	34818273		IGR	opensea	IGR-opensea		0.46735	0.526058	0.436319	0.575994	0.460814	0.582629	0.373164	0.43295	0.333594	0.468839
20931	cg12645066	0.103046	0.801319	2.58277	0.0279004	0.0279004	-3.87152	0.749796	0.852842	0.103046	11	3643714		IGR	opensea	IGR-opensea		0.805569	0.918918	0.818977	0.918275	0.69827	0.869839	0.74085	0.739243	0.685312	0.817934
32707	cg20183696	0.103048	0.764881	2.57752	0.0281494	0.0281494	-3.88011	0.713357	0.816404	0.103048	6	99405631		IGR	opensea	IGR-opensea		0.720471	0.770809	0.654731	0.73517	0.827503	0.824269	0.694381	0.91717	0.669697	0.834604
22364	cg13565863	0.103052	0.850781	2.95996	0.0147368	0.0147368	-3.24873	0.799255	0.902307	0.103052	8	103540464		IGR	opensea	IGR-opensea		0.89416	0.933086	0.699705	0.893877	0.851949	0.920383	0.813292	0.901166	0.73717	0.863022
15829	cg09463030	0.103055	0.668746	5.6152	0.000248729	0.000248729	0.834687	0.617218	0.720273	0.103055	14	61125153		IGR	shore	IGR-shore	chr14:61123613-61124613	0.612913	0.694837	0.610978	0.743005	0.611552	0.705315	0.636962	0.677335	0.613687	0.780874
10076	cg05956122	0.10306	0.663744	3.48136	0.00617627	0.00617627	-2.38681	0.612214	0.715274	0.10306	12	44945077	NELL2	Body	opensea	Body-opensea		0.610652	0.707264	0.582697	0.801139	0.573043	0.739929	0.614548	0.654983	0.68013	0.673057
34153	cg21243889	0.103062	0.415227	2.68706	0.0233807	0.0233807	-3.70018	0.363696	0.466758	0.103062	8	20207356		IGR	opensea	IGR-opensea		0.459966	0.568977	0.357786	0.511526	0.349598	0.415693	0.33705	0.382839	0.314082	0.454756
1191	cg00658441	0.103062	0.362806	3.12816	0.0111064	0.0111064	-2.96977	0.311275	0.414337	0.103062	19	39511868		IGR	opensea	IGR-opensea		0.366606	0.487912	0.33937	0.451293	0.296634	0.433996	0.306759	0.378453	0.247007	0.320032
23251	cg14067874	0.103063	0.624944	2.36099	0.0406025	0.0406025	-4.23176	0.573413	0.676475	0.103063	1	220965840	2023-03-01	Body	opensea	Body-opensea		0.62979	0.661411	0.552382	0.554278	0.549899	0.621797	0.520038	0.780943	0.614956	0.763948
20564	cg12419864	0.103074	0.214359	2.52678	0.0306763	0.0306763	-3.96306	0.162822	0.265896	0.103074	5	31800978	PDZD2	Body	opensea	Body-opensea		0.227062	0.38248	0.139118	0.338851	0.185603	0.202734	0.148769	0.22369	0.113558	0.181724
36183	cg22781632	0.103085	0.735522	4.06361	0.00241707	0.00241707	-1.44741	0.683979	0.787065	0.103085	13	94867323	GPC6	Body	opensea	Body-opensea		0.744878	0.814092	0.662434	0.764981	0.635716	0.817526	0.734347	0.79493	0.642521	0.743795
11443	cg06799832	0.103092	0.782905	3.97568	0.00277744	0.00277744	-1.58693	0.731359	0.834451	0.103092	8	143145533		IGR	opensea	IGR-opensea		0.765797	0.86026	0.747679	0.816873	0.762198	0.850335	0.735991	0.867997	0.645127	0.776788
24283	cg14649262	0.1031	0.69013	3.32562	0.00798926	0.00798926	-2.6431	0.63858	0.74168	0.1031	10	36179394		IGR	opensea	IGR-opensea		0.675491	0.808611	0.605056	0.68958	0.676597	0.69526	0.651714	0.810475	0.584043	0.704474
10778	cg06389315	0.103101	0.646926	2.88408	0.0167506	0.0167506	-3.37453	0.595376	0.698477	0.103101	3	25499848	RARB	1stExon	opensea	1stExon-opensea		0.670133	0.745698	0.557696	0.699318	0.605343	0.79256	0.581872	0.645193	0.561834	0.609615
33555	cg20815778	0.103106	0.293839	2.67892	0.0237052	0.0237052	-3.71358	0.242287	0.345392	0.103106	6	72113416	MIR30A	TSS200	opensea	TSS200-opensea		0.343322	0.376128	0.209094	0.449289	0.182586	0.305922	0.273106	0.29726	0.203325	0.298361
28779	cg17458850	0.103108	0.430459	2.49084	0.0326009	0.0326009	-4.02163	0.378905	0.482013	0.103108	14	33165403	AKAP6	Body	opensea	Body-opensea		0.48998	0.520721	0.32613	0.486342	0.401153	0.53916	0.372123	0.361577	0.305139	0.502264
4564	cg02627657	0.10311	0.171062	3.98885	0.00272008	0.00272008	-1.56598	0.119507	0.222617	0.10311	17	16257165	CENPV	TSS1500	shore	TSS1500-shore	chr17:16255618-16257148	0.170169	0.263996	0.102443	0.138891	0.119488	0.196092	0.112181	0.252671	0.0932555	0.261438
37524	cg23723977	0.103113	0.602217	2.88242	0.0167976	0.0167976	-3.37727	0.550661	0.653773	0.103113	4	154196313	TRIM2	Body	opensea	Body-opensea		0.588467	0.737114	0.483923	0.563623	0.568789	0.661522	0.518722	0.598151	0.593403	0.708457
21130	cg12774691	0.103114	0.840176	3.65365	0.00465952	0.00465952	-2.10536	0.788619	0.891733	0.103114	7	149072981		IGR	opensea	IGR-opensea		0.780883	0.877795	0.823636	0.913778	0.838199	0.899243	0.812224	0.843326	0.688153	0.924524
15965	cg09547692	0.103117	0.549577	2.48515	0.0329166	0.0329166	-4.0309	0.498018	0.601136	0.103117	1	91027278		IGR	opensea	IGR-opensea		0.546967	0.68044	0.442601	0.698666	0.470992	0.61017	0.518286	0.485163	0.511246	0.531239
10407	cg06165723	0.103119	0.207824	2.80785	0.019055	0.019055	-3.50074	0.156264	0.259384	0.103119	1	21962978	RAP1GAP	Body	opensea	Body-opensea		0.187524	0.340815	0.199112	0.346102	0.0985092	0.216255	0.171379	0.216333	0.124798	0.177413
28035	cg17021057	0.103126	0.450101	3.44826	0.00652224	0.00652224	-2.44115	0.398538	0.501664	0.103126	6	148127618		IGR	opensea	IGR-opensea		0.355001	0.590367	0.399662	0.511601	0.354892	0.488303	0.470047	0.461975	0.413089	0.456076
39694	cg25280526	0.103127	0.653281	5.44268	0.000314899	0.000314899	0.598951	0.601718	0.704845	0.103127	20	30470010	TTLL9	Body	shelf	Body-shelf	chr20:30467544-30467965	0.572008	0.768571	0.637359	0.691482	0.616349	0.697871	0.590576	0.67526	0.592299	0.69104
6438	cg03754634	0.103134	0.729901	4.13835	0.00214946	0.00214946	-1.32955	0.678334	0.781468	0.103134	7	43531746	HECW1	Body	opensea	Body-opensea		0.716388	0.781996	0.71366	0.84949	0.645837	0.742815	0.6966	0.758134	0.619184	0.774905
28126	cg17071479	0.103143	0.679033	2.51722	0.031177	0.031177	-3.97866	0.627462	0.730605	0.103143	16	4254189	SRL	Body	opensea	Body-opensea		0.633362	0.769194	0.630757	0.824818	0.602733	0.769812	0.706285	0.610016	0.564173	0.679184
2956	cg01668099	0.103149	0.557871	3.14669	0.0107669	0.0107669	-2.93906	0.506296	0.609445	0.103149	11	130026798		IGR	shelf	IGR-shelf	chr11:130029658-130030262	0.5224	0.725974	0.48315	0.616333	0.53248	0.616842	0.47579	0.56015	0.517662	0.527926
31374	cg19249529	0.10315	0.436685	3.74215	0.00403689	0.00403689	-1.96182	0.38511	0.488261	0.10315	15	33029102		IGR	opensea	IGR-opensea		0.426362	0.539987	0.304764	0.524532	0.416829	0.456648	0.411429	0.439278	0.366169	0.480858
32459	cg20014057	0.103151	0.829703	4.08641	0.00233191	0.00233191	-1.41139	0.778127	0.881279	0.103151	7	76057874	ZP3	Body	opensea	Body-opensea		0.831519	0.900597	0.72241	0.909621	0.764353	0.926842	0.79259	0.815566	0.779765	0.853769
16713	cg10003284	0.103155	0.404104	2.77493	0.020147	0.020147	-3.55518	0.352526	0.455682	0.103155	15	99559956		IGR	shore	IGR-shore	chr15:99557978-99559170	0.370245	0.469069	0.292248	0.312752	0.337369	0.518002	0.375482	0.496074	0.387287	0.482512
33797	cg20998539	0.103158	0.382135	2.29822	0.0451329	0.0451329	-4.33234	0.330556	0.433714	0.103158	17	62208374	ERN1	TSS1500	shore	TSS1500-shore	chr17:62206971-62208050	0.383695	0.490407	0.2648	0.494286	0.333801	0.420089	0.441003	0.437124	0.229483	0.326665
8574	cg05057144	0.103162	0.660195	2.67745	0.0237643	0.0237643	-3.716	0.608614	0.711776	0.103162	6	127897737	C6orf58	TSS1500	opensea	TSS1500-opensea		0.669539	0.691001	0.636083	0.632755	0.574012	0.671674	0.520123	0.746527	0.643315	0.816926
23891	cg14437602	0.10317	0.361568	2.70778	0.0225739	0.0225739	-3.66603	0.309984	0.413153	0.10317	16	24679876	LINC01567	Body	opensea	Body-opensea		0.311928	0.484796	0.308213	0.388429	0.351	0.426364	0.381339	0.443403	0.197438	0.322774
21569	cg13058214	0.103171	0.599899	4.35936	0.00152613	0.00152613	-0.985349	0.548314	0.651485	0.103171	11	1947949	TNNT3	Body	island	Body-island	chr11:1947531-1947958	0.515698	0.632655	0.617042	0.687413	0.517554	0.697741	0.555792	0.613995	0.535481	0.62562
27396	cg16608318	0.103175	0.458576	2.63785	0.025414	0.025414	-3.78115	0.406989	0.510164	0.103175	19	15638412	CYP4F22	Body	opensea	Body-opensea		0.460119	0.483532	0.416463	0.637796	0.411591	0.542252	0.411534	0.417565	0.335236	0.469673
24508	cg14803324	0.103179	0.761537	3.7741	0.00383404	0.00383404	-1.91018	0.709947	0.813126	0.103179	12	63754912		IGR	opensea	IGR-opensea		0.74125	0.833431	0.622452	0.762029	0.739475	0.818182	0.688389	0.854992	0.758168	0.796996
5466	cg03178543	0.103191	0.676843	3.12053	0.0112494	0.0112494	-2.98242	0.625247	0.728438	0.103191	3	178577488	KCNMB2-AS1	Body	opensea	Body-opensea		0.655147	0.777977	0.518604	0.742252	0.682677	0.762417	0.660031	0.689954	0.609775	0.669591
31425	cg19286957	0.103198	0.449831	3.03383	0.0130127	0.0130127	-3.1262	0.398232	0.50143	0.103198	4	81917939		IGR	opensea	IGR-opensea		0.382536	0.561601	0.363474	0.492197	0.422635	0.599885	0.4043	0.415433	0.418214	0.438033
3874	cg02213971	0.103201	0.769397	2.48692	0.0328181	0.0328181	-4.02802	0.717797	0.820997	0.103201	11	69994230	ANO1	Body	opensea	Body-opensea		0.702026	0.797996	0.734437	0.978299	0.766393	0.778433	0.67054	0.727213	0.715588	0.823047
7924	cg04683582	0.103201	0.239232	3.00479	0.0136645	0.0136645	-3.17437	0.187632	0.290833	0.103201	9	37679969	FRMPD1	5'UTR	opensea	5'UTR-opensea		0.284275	0.36883	0.113318	0.26695	0.198245	0.289031	0.20082	0.22901	0.1415	0.300342
22842	cg13846672	0.103209	0.688563	2.36741	0.0401651	0.0401651	-4.22144	0.636959	0.740168	0.103209	12	125279751	SCARB1	ExonBnd	opensea	ExonBnd-opensea		0.560188	0.756686	0.748395	0.821695	0.660926	0.799753	0.608501	0.691699	0.606784	0.631004
14938	cg08903181	0.103216	0.473886	3.01037	0.0135367	0.0135367	-3.16512	0.422278	0.525494	0.103216	12	89018232		IGR	opensea	IGR-opensea		0.504328	0.608528	0.458323	0.511101	0.421303	0.502153	0.396688	0.471132	0.330748	0.534555
39767	cg25337907	0.103218	0.547998	2.69143	0.0232081	0.0232081	-3.69298	0.496389	0.599607	0.103218	15	68712931	ITGA11	Body	opensea	Body-opensea		0.562916	0.631386	0.486784	0.665704	0.495866	0.536946	0.564649	0.593616	0.371732	0.570384
18831	cg11302624	0.103219	0.790611	2.36714	0.0401833	0.0401833	-4.22187	0.739001	0.84222	0.103219	5	176788169	RGS14	Body	shore	Body-shore	chr5:176789978-176790296	0.863108	0.853991	0.634829	0.903508	0.803165	0.872003	0.672064	0.799335	0.72184	0.782264
33669	cg20907377	0.103232	0.66576	2.83782	0.018113	0.018113	-3.45114	0.614144	0.717376	0.103232	3	135686643	PPP2R3A	5'UTR	shore	5'UTR-shore	chr3:135684570-135685367	0.61734	0.713792	0.641734	0.774112	0.640353	0.74901	0.679157	0.636672	0.492135	0.713294
38434	cg24386894	0.103239	0.7322	3.62726	0.00486402	0.00486402	-2.14831	0.68058	0.783819	0.103239	8	8863572	ERI1	Body	shelf	Body-shelf	chr8:8860200-8860742	0.770249	0.801814	0.651403	0.844158	0.696794	0.757975	0.638301	0.776841	0.646153	0.738309
10270	cg06080169	0.103239	0.501716	3.68746	0.00441059	0.00441059	-2.05043	0.450097	0.553336	0.103239	3	38991907	SCN11A	5'UTR	opensea	5'UTR-opensea		0.458018	0.575639	0.44557	0.658205	0.459142	0.537907	0.443215	0.494044	0.444538	0.500883
9604	cg05693141	0.103241	0.834068	3.1308	0.0110575	0.0110575	-2.96541	0.782448	0.885689	0.103241	1	110810529		IGR	opensea	IGR-opensea		0.857064	0.889715	0.778259	0.80005	0.787191	0.892755	0.685999	0.917139	0.803727	0.928785
786	cg00444642	0.103247	0.542418	3.94575	0.00291268	0.00291268	-1.63464	0.490794	0.594042	0.103247	3	184222343		IGR	opensea	IGR-opensea		0.514228	0.564497	0.46987	0.65066	0.44854	0.573266	0.572895	0.590822	0.448439	0.590962
10568	cg06257798	0.103251	0.331147	2.49015	0.0326391	0.0326391	-4.02276	0.279522	0.382773	0.103251	20	1871578		IGR	shelf	IGR-shelf	chr20:1874933-1875718	0.32147	0.39869	0.207864	0.508208	0.309783	0.412732	0.292635	0.321753	0.265856	0.27248
37510	cg23713520	0.103258	0.597025	2.31566	0.0438268	0.0438268	-4.30447	0.545396	0.648654	0.103258	16	57318087	PLLP	Body	island	Body-island	chr16:57317967-57318964	0.556121	0.804887	0.544285	0.682645	0.56943	0.624399	0.584597	0.567836	0.472545	0.563502
25794	cg15608555	0.103259	0.76338	2.82083	0.0186412	0.0186412	-3.47927	0.711751	0.81501	0.103259	11	102492160	MMP20	Body	opensea	Body-opensea		0.785722	0.83395	0.750998	0.834887	0.693723	0.807103	0.726312	0.7259	0.602	0.873208
42058	cg26955996	0.103263	0.609523	4.15577	0.00209171	0.00209171	-1.30219	0.557891	0.661154	0.103263	19	48547989	CABP5	TSS1500	opensea	TSS1500-opensea		0.591964	0.689963	0.571723	0.707454	0.517837	0.633581	0.610179	0.633285	0.497753	0.641487
7389	cg04338074	0.103263	0.3884	2.68812	0.0233385	0.0233385	-3.69843	0.336769	0.440032	0.103263	7	82352639		IGR	opensea	IGR-opensea		0.423553	0.442975	0.286101	0.466925	0.361705	0.501689	0.37941	0.355419	0.233076	0.433151
10202	cg06035499	0.103264	0.47199	2.27087	0.0472585	0.0472585	-4.37595	0.420358	0.523621	0.103264	11	27013484		IGR	opensea	IGR-opensea		0.520098	0.53344	0.394713	0.598295	0.442702	0.43535	0.458673	0.474538	0.285603	0.576484
15210	cg09088760	0.103264	0.495177	2.70021	0.0228655	0.0228655	-3.67852	0.443545	0.546809	0.103264	17	45796240		IGR	opensea	IGR-opensea		0.366098	0.55831	0.473496	0.619169	0.452178	0.488929	0.556788	0.546666	0.369164	0.52097
12807	cg07619832	0.103267	0.516194	2.66407	0.0243095	0.0243095	-3.73803	0.46456	0.567827	0.103267	4	154391509	KIAA0922	Body	shelf	Body-shelf	chr4:154386834-154388183	0.373649	0.575069	0.504733	0.656275	0.451146	0.552929	0.565394	0.564518	0.427879	0.490344
42796	cg27502952	0.103269	0.805989	2.26378	0.0478253	0.0478253	-4.38723	0.754354	0.857623	0.103269	2	242351401	FARP2	Body	opensea	Body-opensea		0.751499	0.865026	0.718848	0.787973	0.880562	0.826561	0.805372	0.889918	0.615489	0.91864
3792	cg02167856	0.103273	0.486425	2.99511	0.0138891	0.0138891	-3.19043	0.434788	0.538061	0.103273	2	122936339		IGR	opensea	IGR-opensea		0.477962	0.609682	0.513626	0.539703	0.349951	0.563436	0.441746	0.479826	0.390655	0.49766
37986	cg24064300	0.103278	0.56695	2.80163	0.0192568	0.0192568	-3.51104	0.515311	0.618589	0.103278	8	102405422		IGR	opensea	IGR-opensea		0.547423	0.71163	0.483968	0.614694	0.575383	0.601492	0.560509	0.553166	0.40927	0.611961
11899	cg07070113	0.103281	0.693239	3.09942	0.0116549	0.0116549	-3.01742	0.641598	0.744879	0.103281	17	79283738	C17orf55	TSS1500	shore	TSS1500-shore	chr17:79283863-79284131	0.628254	0.848656	0.626177	0.702086	0.662653	0.776029	0.704483	0.683102	0.586425	0.714521
22624	cg13719804	0.103286	0.772398	2.34566	0.0416658	0.0416658	-4.25638	0.720755	0.824041	0.103286	21	40168528		IGR	opensea	IGR-opensea		0.71066	0.83521	0.781852	0.706705	0.706459	0.881033	0.807023	0.874296	0.59778	0.822959
13716	cg08191624	0.103309	0.328704	2.75876	0.0207065	0.0207065	-3.58191	0.277049	0.380358	0.103309	3	127562183		IGR	opensea	IGR-opensea		0.330943	0.479642	0.287524	0.382264	0.203757	0.40893	0.321483	0.279882	0.241538	0.351074
28170	cg17097142	0.103316	0.531892	2.28948	0.0458017	0.0458017	-4.34629	0.480234	0.58355	0.103316	4	135053718		IGR	opensea	IGR-opensea		0.5279	0.666792	0.435268	0.454163	0.56488	0.645376	0.480014	0.544306	0.393111	0.607115
16216	cg09701324	0.103318	0.519593	3.44446	0.00656322	0.00656322	-2.44739	0.467934	0.571252	0.103318	13	31382814	LINC00398	Body	opensea	Body-opensea		0.427219	0.631601	0.482398	0.629774	0.470265	0.56339	0.531137	0.502433	0.428651	0.529062
589	cg00329052	0.103322	0.650178	2.37664	0.0395441	0.0395441	-4.20657	0.598516	0.701839	0.103322	4	169935001		IGR	shelf	IGR-shelf	chr4:169930790-169931607	0.65666	0.822644	0.541723	0.593532	0.636437	0.751509	0.552403	0.625234	0.605358	0.716275
16704	cg10000852	0.103326	0.722655	2.70617	0.0226354	0.0226354	-3.66868	0.670992	0.774318	0.103326	2	10955076	PDIA6	Body	shore	Body-shore	chr2:10952402-10953384	0.674093	0.853391	0.704375	0.873067	0.710297	0.754308	0.643074	0.696412	0.623121	0.694414
30296	cg18491507	0.103332	0.831371	3.14657	0.0107691	0.0107691	-2.93926	0.779705	0.883037	0.103332	13	100695319		IGR	opensea	IGR-opensea		0.809673	0.917036	0.776403	0.884567	0.658329	0.869612	0.868943	0.881316	0.785178	0.862654
31121	cg19067700	0.103334	0.554115	2.65137	0.0248383	0.0248383	-3.75892	0.502448	0.605782	0.103334	3	192131180	FGF12	Body	shelf	Body-shelf	chr3:192125821-192127994	0.580283	0.694225	0.446472	0.573822	0.527564	0.644471	0.549286	0.544149	0.408633	0.57224
17622	cg10546491	0.103341	0.485647	3.37068	0.00741422	0.00741422	-2.56881	0.433977	0.537317	0.103341	5	132569124	FSTL4	ExonBnd	opensea	ExonBnd-opensea		0.447194	0.611622	0.431397	0.605224	0.45901	0.492057	0.423328	0.446397	0.408955	0.531287
29070	cg17635140	0.103344	0.694763	2.9338	0.0154016	0.0154016	-3.29211	0.643091	0.746435	0.103344	19	1410043	DAZAP1	Body	shore	Body-shore	chr19:1407109-1408843	0.672678	0.813062	0.64497	0.75751	0.718067	0.744851	0.659491	0.710685	0.520247	0.706065
1690	cg00934746	0.103351	0.74915	2.75619	0.0207968	0.0207968	-3.58615	0.697475	0.800826	0.103351	15	42388175	PLA2G4D	TSS1500	opensea	TSS1500-opensea		0.663932	0.821041	0.793228	0.885197	0.619253	0.824091	0.690372	0.744092	0.720591	0.729708
2840	cg01597629	0.103359	0.226307	2.3511	0.0412858	0.0412858	-4.24766	0.174628	0.277987	0.103359	16	6953997	A2BP1	5'UTR	opensea	5'UTR-opensea		0.211939	0.232487	0.20322	0.411027	0.127429	0.353801	0.177312	0.230648	0.15324	0.161971
40992	cg26230338	0.103362	0.805758	2.60585	0.0268304	0.0268304	-3.83369	0.754077	0.857439	0.103362	4	22389934	GPR125	Body	opensea	Body-opensea		0.829192	0.890217	0.778677	0.947311	0.705499	0.898211	0.737669	0.736033	0.719347	0.815422
36397	cg22931199	0.103374	0.589434	3.4398	0.00661386	0.00661386	-2.45505	0.537747	0.641121	0.103374	10	10978652	LINC00710	Body	opensea	Body-opensea		0.572633	0.710699	0.47893	0.629847	0.620221	0.61055	0.527041	0.605243	0.489907	0.649264
19778	cg11930731	0.103383	0.63256	2.52186	0.0309328	0.0309328	-3.97109	0.580869	0.684252	0.103383	10	32499848		IGR	opensea	IGR-opensea		0.580722	0.636629	0.586439	0.842486	0.554787	0.690406	0.639312	0.637862	0.543083	0.613876
1728	cg00951211	0.103384	0.664447	2.40316	0.0378121	0.0378121	-4.1638	0.612755	0.716139	0.103384	11	31263310		IGR	opensea	IGR-opensea		0.724493	0.760242	0.531071	0.677977	0.625214	0.799253	0.614669	0.73706	0.568331	0.606163
34253	cg21313395	0.103388	0.249859	2.62137	0.0261337	0.0261337	-3.80821	0.198165	0.301554	0.103388	1	117216817		IGR	opensea	IGR-opensea		0.234452	0.43723	0.209423	0.340165	0.153329	0.218944	0.229876	0.269855	0.163747	0.241574
22338	cg13553829	0.103396	0.305293	2.87697	0.0169529	0.0169529	-3.3863	0.253595	0.356991	0.103396	4	122200097		IGR	opensea	IGR-opensea		0.248834	0.397764	0.278971	0.427123	0.327482	0.388638	0.172982	0.284226	0.239703	0.287203
17392	cg10416052	0.103403	0.689597	2.41499	0.0370636	0.0370636	-4.14468	0.637896	0.741299	0.103403	6	116294062	FRK	Body	opensea	Body-opensea		0.67752	0.824075	0.645299	0.861333	0.659948	0.676637	0.639511	0.643814	0.567202	0.700634
17464	cg10457768	0.103406	0.578394	3.21381	0.00962387	0.00962387	-2.8279	0.526691	0.630097	0.103406	19	41848126	TGFB1	Body	opensea	Body-opensea		0.473779	0.674413	0.560188	0.663216	0.48851	0.677371	0.557743	0.521789	0.553237	0.613696
26414	cg16000665	0.103406	0.436172	2.4245	0.0364725	0.0364725	-4.1293	0.384469	0.487875	0.103406	10	61085282	FAM13C	Body	opensea	Body-opensea		0.473216	0.617196	0.395137	0.450824	0.345145	0.531341	0.369014	0.385378	0.339834	0.454638
1190	cg00658367	0.103407	0.824685	5.02592	0.000566492	0.000566492	0.0105299	0.772982	0.876389	0.103407	4	101732612		IGR	opensea	IGR-opensea		0.761972	0.914428	0.7519	0.874862	0.781205	0.825219	0.824919	0.90822	0.744914	0.859215
32957	cg20390245	0.103409	0.486389	2.97336	0.0144076	0.0144076	-3.22651	0.434685	0.538093	0.103409	7	45255724		IGR	opensea	IGR-opensea		0.414751	0.596505	0.473364	0.6151	0.476571	0.560319	0.421592	0.448493	0.387147	0.470051
22214	cg13480465	0.103412	0.229203	2.6543	0.0247152	0.0247152	-3.7541	0.177497	0.280909	0.103412	4	16795757	LDB2	Body	opensea	Body-opensea		0.247615	0.389834	0.238326	0.274806	0.110686	0.300238	0.16024	0.200548	0.130619	0.239118
20379	cg12302402	0.103424	0.63482	2.44127	0.0354532	0.0354532	-4.10215	0.583108	0.686532	0.103424	11	18230629	LOC494141	TSS200	island	TSS200-island	chr11:18230619-18230906	0.613616	0.69457	0.492979	0.781362	0.511183	0.645726	0.629335	0.712437	0.668427	0.598566
17336	cg10381153	0.103434	0.633364	2.63085	0.0257173	0.0257173	-3.79265	0.581647	0.685081	0.103434	1	65062855	CACHD1	Body	opensea	Body-opensea		0.598328	0.758813	0.557483	0.667741	0.672134	0.735473	0.605112	0.601547	0.475178	0.66183
30011	cg18285639	0.103441	0.68769	2.89759	0.0163724	0.0163724	-3.35213	0.63597	0.739411	0.103441	2	214113460		IGR	opensea	IGR-opensea		0.665861	0.809339	0.570919	0.669695	0.623077	0.747515	0.721266	0.791567	0.598725	0.678937
14114	cg08435240	0.103442	0.709696	2.85675	0.0175425	0.0175425	-3.4198	0.657975	0.761417	0.103442	21	39643733	KCNJ15	5'UTR	opensea	5'UTR-opensea		0.68735	0.754061	0.68848	0.89126	0.635358	0.738299	0.692392	0.708094	0.586295	0.715372
29850	cg18176363	0.103445	0.763326	2.85786	0.0175096	0.0175096	-3.41797	0.711603	0.815048	0.103445	12	79726380	SYT1	Body	opensea	Body-opensea		0.712651	0.822456	0.725802	0.696513	0.72159	0.77165	0.731855	0.904688	0.666119	0.879933
5117	cg02952703	0.103452	0.82343	3.22916	0.00938048	0.00938048	-2.8025	0.771704	0.875156	0.103452	19	14584130	PTGER1	Body	island	Body-island	chr19:14582419-14585098	0.704523	0.869252	0.723523	0.857975	0.767798	0.906835	0.897519	0.866678	0.765156	0.875039
945	cg00531877	0.103458	0.569352	3.57887	0.00526373	0.00526373	-2.22723	0.517623	0.621081	0.103458	8	83824070		IGR	opensea	IGR-opensea		0.565324	0.583243	0.495082	0.677852	0.441534	0.64327	0.556887	0.560163	0.529289	0.640877
37766	cg23895801	0.103459	0.308674	2.57518	0.0282613	0.0282613	-3.88394	0.256944	0.360403	0.103459	6	138153378	LOC100130476	Body	opensea	Body-opensea		0.209557	0.347895	0.186913	0.320129	0.283578	0.263041	0.271587	0.403939	0.333085	0.467012
13997	cg08354053	0.10346	0.574303	2.41347	0.0371589	0.0371589	-4.14714	0.522573	0.626033	0.10346	17	30630872	RHBDL3	Body	opensea	Body-opensea		0.504682	0.675736	0.556048	0.71969	0.548003	0.62346	0.592569	0.514741	0.411561	0.596536
18319	cg10976318	0.103472	0.374865	2.47819	0.0333063	0.0333063	-4.0422	0.323129	0.426602	0.103472	22	50466533	TTLL8	Body	shore	Body-shore	chr22:50468454-50469353	0.309327	0.547946	0.393205	0.427339	0.347511	0.399572	0.356612	0.349847	0.20899	0.408304
11555	cg06858835	0.103474	0.330481	2.76207	0.0205907	0.0205907	-3.57643	0.278744	0.382218	0.103474	6	147056512	C6orf103	Body	opensea	Body-opensea		0.329335	0.476438	0.31347	0.395294	0.250194	0.422882	0.288483	0.272656	0.212237	0.343821
16679	cg09984096	0.103488	0.462688	3.49985	0.00599143	0.00599143	-2.3565	0.410944	0.514432	0.103488	8	17195444	MTMR7	Body	opensea	Body-opensea		0.410315	0.57464	0.479268	0.522673	0.373805	0.526934	0.449028	0.450468	0.342302	0.497445
26794	cg16248376	0.10349	0.428614	2.24342	0.0494892	0.0494892	-4.41955	0.376869	0.480359	0.10349	2	175472517	WIPF1	5'UTR	opensea	5'UTR-opensea		0.425767	0.56613	0.382934	0.539922	0.304458	0.518039	0.443368	0.449224	0.327816	0.328477
10267	cg06079621	0.103495	0.603299	2.94974	0.0149929	0.0149929	-3.26567	0.551551	0.655046	0.103495	9	74736681	GDA	5'UTR	opensea	5'UTR-opensea		0.634375	0.582835	0.519949	0.750373	0.50451	0.637761	0.553261	0.605396	0.54566	0.698866
25101	cg15145767	0.103496	0.724512	2.42697	0.0363207	0.0363207	-4.1253	0.672764	0.77626	0.103496	3	50306428	SEMA3B	5'UTR	opensea	5'UTR-opensea		0.721028	0.812361	0.601756	0.887871	0.750187	0.685314	0.665722	0.703025	0.625129	0.792729
15463	cg09259188	0.1035	0.69416	3.45555	0.00644441	0.00644441	-2.42918	0.642411	0.74591	0.1035	5	95040055		IGR	opensea	IGR-opensea		0.626201	0.762107	0.624538	0.638028	0.691699	0.809041	0.657621	0.743919	0.611994	0.776457
38896	cg24714014	0.103502	0.792887	3.14198	0.0108523	0.0108523	-2.94687	0.741136	0.844638	0.103502	17	74626248	ST6GALNAC1	Body	opensea	Body-opensea		0.82589	0.854183	0.797722	0.834578	0.754953	0.861402	0.656052	0.80317	0.671064	0.869856
26669	cg16170380	0.103508	0.444609	2.32538	0.0431154	0.0431154	-4.28892	0.392855	0.496363	0.103508	6	29395394	OR11A1	1stExon	opensea	1stExon-opensea		0.368654	0.563417	0.435907	0.501024	0.539356	0.495591	0.345808	0.452066	0.274549	0.469717
38360	cg24341452	0.103508	0.435037	3.64295	0.00474139	0.00474139	-2.12278	0.383283	0.486791	0.103508	1	182911633	C1orf14	Body	opensea	Body-opensea		0.406515	0.490131	0.416312	0.381663	0.382747	0.51352	0.368441	0.542968	0.342398	0.505673
24138	cg14563363	0.103513	0.790472	2.28643	0.0460374	0.0460374	-4.35115	0.738716	0.842229	0.103513	18	32928088		IGR	shelf	IGR-shelf	chr18:32923915-32924585	0.862996	0.798963	0.64116	0.73766	0.689812	0.8982	0.726856	0.896722	0.772754	0.879598
40726	cg26041911	0.103522	0.573766	2.54038	0.0299779	0.0299779	-3.94086	0.522005	0.625527	0.103522	16	55421036		IGR	opensea	IGR-opensea		0.615324	0.631152	0.416694	0.687142	0.582728	0.655543	0.520058	0.53009	0.475224	0.62371
30967	cg18953191	0.103528	0.352489	3.66496	0.00457466	0.00457466	-2.08697	0.300725	0.404253	0.103528	5	173125342		IGR	opensea	IGR-opensea		0.324089	0.490558	0.266725	0.427308	0.295372	0.389123	0.352988	0.348231	0.26445	0.366044
13151	cg07845510	0.103546	0.643412	2.80998	0.0189867	0.0189867	-3.49723	0.591639	0.695185	0.103546	8	128216777		IGR	opensea	IGR-opensea		0.55957	0.797998	0.684945	0.69776	0.566402	0.726435	0.563237	0.631781	0.58404	0.621951
23341	cg14113417	0.103547	0.620665	3.18341	0.0101253	0.0101253	-2.87824	0.568891	0.672438	0.103547	5	66563740		IGR	opensea	IGR-opensea		0.587969	0.681894	0.586721	0.759921	0.58481	0.65022	0.535292	0.559466	0.549662	0.71069
18222	cg10913077	0.103553	0.454968	2.4813	0.0331314	0.0331314	-4.03715	0.403191	0.506744	0.103553	3	57080664	ARHGEF3	5'UTR	opensea	5'UTR-opensea		0.501905	0.607025	0.346955	0.543663	0.391642	0.521074	0.436616	0.424578	0.338839	0.437381
19635	cg11837076	0.103557	0.236788	3.47357	0.00625599	0.00625599	-2.3996	0.185009	0.288566	0.103557	1	1711588	NADK	TSS1500	shore	TSS1500-shore	chr1:1709394-1710582	0.232658	0.358909	0.166193	0.346329	0.192272	0.28652	0.152331	0.245518	0.181592	0.205553
5715	cg03328369	0.103557	0.425127	2.49346	0.0324568	0.0324568	-4.01737	0.373349	0.476906	0.103557	15	65487838		IGR	opensea	IGR-opensea		0.460844	0.551852	0.384314	0.557065	0.331739	0.449327	0.412081	0.413792	0.277767	0.412494
11349	cg06748226	0.103574	0.595138	4.85703	0.000723812	0.000723812	-0.235537	0.543351	0.646925	0.103574	20	3644246	GFRA4	TSS1500	shelf	TSS1500-shelf	chr20:3641130-3642114	0.51066	0.640553	0.552057	0.590585	0.545595	0.670604	0.596874	0.685084	0.511571	0.647799
27200	cg16487713	0.103581	0.233668	3.01995	0.0133202	0.0133202	-3.14923	0.181878	0.285459	0.103581	17	15214162	TEKT3	Body	opensea	Body-opensea		0.227886	0.319518	0.256602	0.337312	0.168048	0.324905	0.145442	0.210078	0.111411	0.235482
39635	cg25236791	0.103586	0.462317	2.8253	0.0185008	0.0185008	-3.47187	0.410523	0.51411	0.103586	3	52302252	WDR82	Body	opensea	Body-opensea		0.384917	0.598404	0.47937	0.521025	0.411187	0.562131	0.442986	0.458772	0.334157	0.430215
15992	cg09561521	0.103587	0.661571	4.03464	0.00253004	0.00253004	-1.49328	0.609777	0.713364	0.103587	3	69714983		IGR	opensea	IGR-opensea		0.634864	0.707418	0.641506	0.80052	0.5866	0.715116	0.619445	0.671834	0.56647	0.671935
3081	cg01750261	0.103588	0.424574	2.58904	0.0276053	0.0276053	-3.86124	0.372781	0.476368	0.103588	16	10671842	EMP2	5'UTR	shelf	5'UTR-shelf	chr16:10673880-10674735	0.448549	0.576222	0.297891	0.476574	0.444793	0.4517	0.382721	0.462662	0.289948	0.414682
24172	cg14583999	0.103589	0.787567	2.75556	0.020819	0.020819	-3.58719	0.735772	0.839361	0.103589	3	10019040	TMEM111	Body	opensea	Body-opensea		0.661984	0.808512	0.788234	0.85583	0.857481	0.883264	0.694978	0.795406	0.676185	0.853793
847	cg00481421	0.103589	0.48479	2.31658	0.0437589	0.0437589	-4.30299	0.432995	0.536584	0.103589	5	1171521		IGR	shore	IGR-shore	chr5:1170702-1170941	0.519735	0.621211	0.490165	0.616196	0.369923	0.472912	0.421157	0.434044	0.363997	0.538559
39217	cg24934136	0.103595	0.765491	5.07938	0.000524662	0.000524662	0.0875032	0.713694	0.817289	0.103595	8	49727064		IGR	opensea	IGR-opensea		0.723394	0.821734	0.712603	0.803138	0.657287	0.846816	0.77995	0.810524	0.695236	0.80423
39133	cg24868768	0.103595	0.201221	2.36177	0.0405487	0.0405487	-4.2305	0.149423	0.253018	0.103595	14	60406842	LRRC9	Body	opensea	Body-opensea		0.181695	0.346752	0.116736	0.210092	0.148434	0.359467	0.218423	0.182879	0.0818275	0.165901
8219	cg04858884	0.103598	0.440365	2.39388	0.0384096	0.0384096	-4.17878	0.388566	0.492164	0.103598	17	59952739	INTS2	Body	opensea	Body-opensea		0.431689	0.511076	0.460229	0.531081	0.417451	0.575983	0.334423	0.362337	0.29904	0.480342
26538	cg16083202	0.103605	0.643453	4.02594	0.00256504	0.00256504	-1.50707	0.59165	0.695256	0.103605	7	127490737	SND1	Body	opensea	Body-opensea		0.570948	0.718521	0.540125	0.679236	0.60128	0.709442	0.642675	0.620703	0.603224	0.748376
15594	cg09325003	0.103606	0.464545	2.56414	0.0287952	0.0287952	-3.90202	0.412742	0.516348	0.103606	3	69812885	MITF	Body	opensea	Body-opensea		0.481341	0.609859	0.436959	0.52771	0.456141	0.555607	0.317773	0.452735	0.371496	0.435832
3226	cg01837901	0.103608	0.754174	2.72298	0.022	0.022	-3.64096	0.70237	0.805978	0.103608	20	23127827		IGR	opensea	IGR-opensea		0.70526	0.815163	0.766906	0.863074	0.730448	0.898585	0.665194	0.720827	0.644039	0.732242
16042	cg09595468	0.103617	0.709422	2.92743	0.0155682	0.0155682	-3.30268	0.657613	0.76123	0.103617	17	712497	NXN	Body	shore	Body-shore	chr17:712977-713599	0.716983	0.842464	0.6192	0.736258	0.709112	0.734293	0.549855	0.765733	0.692915	0.727401
16845	cg10078958	0.103618	0.442786	3.72662	0.00413952	0.00413952	-1.98695	0.390977	0.494595	0.103618	17	72404595		IGR	opensea	IGR-opensea		0.415184	0.580538	0.380009	0.54967	0.387467	0.454371	0.386039	0.437155	0.386185	0.45124
33804	cg21005024	0.10362	0.125427	7.5161	2.3928e-05	2.3928e-05	3.1404	0.0736171	0.177237	0.10362	7	50602787	DDC-AS1	Body	opensea	Body-opensea		0.0629438	0.155416	0.083434	0.179372	0.076125	0.210689	0.0790489	0.139995	0.0665336	0.200714
30491	cg18623314	0.103628	0.286034	2.30845	0.0443626	0.0443626	-4.31601	0.23422	0.337849	0.103628	4	55711209		IGR	opensea	IGR-opensea		0.268116	0.397432	0.205893	0.489637	0.272922	0.300872	0.223747	0.239289	0.200423	0.262013
10314	cg06102602	0.103629	0.73923	2.55576	0.0292068	0.0292068	-3.91572	0.687415	0.791044	0.103629	12	96895446		IGR	opensea	IGR-opensea		0.764627	0.76811	0.656679	0.700611	0.661225	0.770908	0.752997	0.888047	0.601547	0.827545
21536	cg13036119	0.103634	0.65679	2.60945	0.0266671	0.0266671	-3.82778	0.604973	0.708607	0.103634	9	38679416		IGR	opensea	IGR-opensea		0.650571	0.756557	0.608744	0.678027	0.712551	0.721206	0.578401	0.727416	0.474598	0.659827
40755	cg26066365	0.103635	0.763378	2.73192	0.0216694	0.0216694	-3.62621	0.71156	0.815195	0.103635	16	11581476		IGR	opensea	IGR-opensea		0.828188	0.892002	0.702601	0.804119	0.658926	0.843636	0.733589	0.767361	0.634497	0.768859
10219	cg06049661	0.103639	0.189364	2.90327	0.0162163	0.0162163	-3.34273	0.137544	0.241183	0.103639	13	111996025	TEX29	Body	opensea	Body-opensea		0.184281	0.30537	0.122922	0.303994	0.108484	0.290896	0.124531	0.168388	0.147503	0.13727
37010	cg23364711	0.10364	0.35806	2.50362	0.0319032	0.0319032	-4.00083	0.30624	0.40988	0.10364	13	110696820		IGR	opensea	IGR-opensea		0.333557	0.379642	0.236677	0.427523	0.199342	0.497248	0.392703	0.391651	0.368923	0.353337
3310	cg01883883	0.103643	0.613144	2.61845	0.0262634	0.0262634	-3.81301	0.561322	0.664965	0.103643	12	66562381	TMBIM4	Body	shore	Body-shore	chr12:66563202-66563945	0.608443	0.689419	0.525231	0.721578	0.507132	0.686869	0.683245	0.621483	0.48256	0.605477
26179	cg15858512	0.103648	0.311656	3.40992	0.0069482	0.0069482	-2.50418	0.259832	0.36348	0.103648	17	4872675	CAMTA2	Body	shore	Body-shore	chr17:4870189-4871710	0.333833	0.428804	0.31284	0.357999	0.212791	0.364451	0.249699	0.330228	0.189997	0.335918
24530	cg14819126	0.10365	0.671623	2.83273	0.0182696	0.0182696	-3.45957	0.619798	0.723448	0.10365	2	192653921		IGR	opensea	IGR-opensea		0.703415	0.790008	0.585654	0.716778	0.62348	0.804217	0.609389	0.634238	0.577052	0.671999
42072	cg26963402	0.103654	0.522448	2.98705	0.014079	0.014079	-3.2038	0.470621	0.574275	0.103654	11	102405744		IGR	opensea	IGR-opensea		0.513108	0.627336	0.437813	0.595724	0.417686	0.583975	0.577259	0.547256	0.407239	0.517084
10748	cg06370069	0.103655	0.166175	2.46847	0.0338588	0.0338588	-4.05801	0.114347	0.218002	0.103655	10	73728417	CHST3	5'UTR	shelf	5'UTR-shelf	chr10:73723711-73724770	0.195622	0.353999	0.11713	0.255185	0.0623649	0.190389	0.119391	0.150542	0.0772292	0.139895
9849	cg05848372	0.103657	0.722281	3.96244	0.00283645	0.00283645	-1.60802	0.670452	0.77411	0.103657	10	79630910	DLG5	Body	opensea	Body-opensea		0.7232	0.807592	0.65873	0.773715	0.611826	0.783676	0.739227	0.753293	0.619277	0.752271
25945	cg15700009	0.103658	0.326733	3.24571	0.00912506	0.00912506	-2.77512	0.274904	0.378562	0.103658	11	18415711	LDHA	TSS1500	shore	TSS1500-shore	chr11:18415922-18416680	0.321018	0.497042	0.279707	0.36977	0.242496	0.335921	0.3	0.35056	0.231298	0.339517
6427	cg03746976	0.103668	0.521352	2.39825	0.0381269	0.0381269	-4.17172	0.469519	0.573186	0.103668	16	58035805	C16orf57	Body	shore	Body-shore	chr16:58033947-58035548	0.574426	0.567915	0.423063	0.690316	0.428409	0.567689	0.525137	0.550505	0.396557	0.489508
8553	cg05042435	0.103672	0.223396	2.97922	0.0142658	0.0142658	-3.21678	0.17156	0.275233	0.103672	20	31876341	BPIFB1	Body	opensea	Body-opensea		0.236709	0.34614	0.114064	0.310758	0.118757	0.285874	0.234203	0.236469	0.154066	0.196922
7189	cg04223026	0.103677	0.76279	3.33054	0.00792426	0.00792426	-2.63498	0.710952	0.814629	0.103677	7	50791508	GRB10	Body	opensea	Body-opensea		0.762768	0.834765	0.722019	0.889727	0.647615	0.802324	0.723303	0.718445	0.699053	0.827884
25692	cg15547413	0.103699	0.37279	3.09714	0.0116996	0.0116996	-3.02121	0.320941	0.42464	0.103699	17	56301725		IGR	opensea	IGR-opensea		0.338186	0.455966	0.390557	0.506055	0.354702	0.372429	0.278631	0.399441	0.242627	0.389308
3218	cg01835124	0.103701	0.371831	3.31962	0.0080692	0.0080692	-2.653	0.319981	0.423682	0.103701	14	77341345		IGR	opensea	IGR-opensea		0.370323	0.456675	0.28703	0.515304	0.319837	0.423431	0.342318	0.361889	0.280396	0.361111
4096	cg02343103	0.103704	0.610364	2.62839	0.0258246	0.0258246	-3.79668	0.558512	0.662216	0.103704	3	197231484		IGR	opensea	IGR-opensea		0.48738	0.630649	0.570837	0.75665	0.558427	0.687068	0.672176	0.645632	0.503742	0.591082
19664	cg11856470	0.103716	0.754697	3.61249	0.00498254	0.00498254	-2.17237	0.70284	0.806555	0.103716	3	148977306		IGR	opensea	IGR-opensea		0.627605	0.809764	0.667526	0.834103	0.722532	0.861346	0.753641	0.751263	0.742894	0.776299
12727	cg07573872	0.103717	0.616588	3.99345	0.00270032	0.00270032	-1.55866	0.56473	0.668447	0.103717	19	1126342	SBNO2	Body	shelf	Body-shelf	chr19:1122475-1123287	0.588363	0.672862	0.533296	0.663386	0.574846	0.75131	0.605898	0.633013	0.521245	0.621663
10652	cg06317805	0.103723	0.684531	2.78739	0.0197267	0.0197267	-3.53459	0.632669	0.736393	0.103723	3	106782589		IGR	opensea	IGR-opensea		0.676745	0.795187	0.593857	0.83747	0.606423	0.724911	0.625633	0.623234	0.660689	0.701161
14562	cg08709200	0.103723	0.801966	3.42232	0.00680738	0.00680738	-2.48379	0.750104	0.853827	0.103723	15	50914764	TRPM7	Body	opensea	Body-opensea		0.801384	0.875312	0.755754	0.833575	0.755847	0.847763	0.805754	0.876249	0.631782	0.836239
14430	cg08624145	0.103725	0.20298	2.30439	0.0446668	0.0446668	-4.32249	0.151118	0.254843	0.103725	6	151325932	MTHFD1L	Body	opensea	Body-opensea		0.157617	0.351955	0.254914	0.252494	0.138479	0.337661	0.104728	0.149196	0.0998526	0.182907
3646	cg02084114	0.103725	0.620421	3.66091	0.00460485	0.00460485	-2.09355	0.568558	0.672283	0.103725	7	99235129		IGR	opensea	IGR-opensea		0.5009	0.705816	0.612192	0.681732	0.55398	0.712986	0.635597	0.617531	0.540123	0.643353
21395	cg12930930	0.103744	0.240156	2.48944	0.0326786	0.0326786	-4.02392	0.188285	0.292028	0.103744	11	5372503	OR51B6	TSS1500	opensea	TSS1500-opensea		0.226885	0.336023	0.135922	0.305804	0.157337	0.373229	0.246392	0.13815	0.174887	0.306935
15135	cg09028855	0.103744	0.746947	2.33154	0.0426696	0.0426696	-4.27904	0.695075	0.798819	0.103744	20	32698354	EIF2S2	Body	shore	Body-shore	chr20:32699257-32700281	0.772636	0.819802	0.743964	0.86862	0.668718	0.896335	0.662378	0.706001	0.627678	0.703335
41370	cg26476584	0.103745	0.461277	2.92045	0.0157525	0.0157525	-3.31424	0.409405	0.513149	0.103745	1	232835743		IGR	opensea	IGR-opensea		0.456772	0.601304	0.345029	0.489297	0.466387	0.540986	0.440215	0.445989	0.338621	0.488171
1962	cg01088579	0.103746	0.785107	9.33339	3.7001e-06	3.7001e-06	4.90849	0.733234	0.836979	0.103746	2	85660497	SH2D6	TSS1500	opensea	TSS1500-opensea		0.722735	0.861927	0.741392	0.810212	0.750279	0.834311	0.728461	0.82749	0.723302	0.850957
40267	cg25700862	0.103746	0.658972	2.31108	0.0441666	0.0441666	-4.3118	0.607099	0.710845	0.103746	13	31508371	TEX26	Body	opensea	Body-opensea		0.643248	0.738526	0.686574	0.790775	0.528402	0.791935	0.618172	0.603348	0.559099	0.62964
38364	cg24343913	0.103748	0.778456	2.84561	0.0178759	0.0178759	-3.43824	0.726581	0.83033	0.103748	1	107937181	NTNG1	Body	opensea	Body-opensea		0.783181	0.866129	0.71165	0.798237	0.775777	0.88965	0.76387	0.797949	0.598429	0.799682
30454	cg18602350	0.103749	0.1706	3.38328	0.00726118	0.00726118	-2.54805	0.118725	0.222475	0.103749	10	3269930		IGR	opensea	IGR-opensea		0.101249	0.239109	0.10976	0.2845	0.116515	0.289438	0.154836	0.172898	0.111267	0.126428
29257	cg17775989	0.103751	0.179798	3.30763	0.00823158	0.00823158	-2.6728	0.127923	0.231674	0.103751	12	5566384	NTF3	Body	opensea	Body-opensea		0.157267	0.243866	0.100387	0.334026	0.142204	0.192225	0.115632	0.138862	0.124125	0.249391
25430	cg15370388	0.103753	0.233018	2.35671	0.0408964	0.0408964	-4.23863	0.181141	0.284894	0.103753	10	72497230	ADAMTS14	Body	opensea	Body-opensea		0.295764	0.410741	0.229738	0.280387	0.1275	0.270423	0.133189	0.232543	0.119516	0.230379
17743	cg10608465	0.103754	0.558445	2.55442	0.0292733	0.0292733	-3.91792	0.506568	0.610322	0.103754	19	13892443		IGR	opensea	IGR-opensea		0.551837	0.665674	0.518887	0.650815	0.553239	0.686003	0.500763	0.526647	0.408115	0.522473
29330	cg17814646	0.103755	0.550249	2.87243	0.0170836	0.0170836	-3.39383	0.498371	0.602126	0.103755	1	113527980		IGR	opensea	IGR-opensea		0.526915	0.624036	0.580744	0.607572	0.463259	0.659825	0.531006	0.589351	0.389932	0.529849
1564	cg00859292	0.103757	0.773617	3.00279	0.0137107	0.0137107	-3.1777	0.721738	0.825495	0.103757	2	191438330		IGR	opensea	IGR-opensea		0.708594	0.794448	0.752221	0.91812	0.746072	0.888892	0.741352	0.740779	0.660452	0.785237
28659	cg17389538	0.103759	0.615718	2.5594	0.029027	0.029027	-3.90976	0.563838	0.667597	0.103759	17	4528269		IGR	opensea	IGR-opensea		0.551944	0.698291	0.560828	0.640014	0.537916	0.752758	0.695127	0.625706	0.473374	0.621218
22086	cg13408659	0.103762	0.765583	2.73159	0.0216813	0.0216813	-3.62675	0.713702	0.817464	0.103762	18	18803577		IGR	opensea	IGR-opensea		0.728335	0.867075	0.759581	0.883871	0.734146	0.821086	0.740433	0.808377	0.606013	0.706913
[truncated: 7,962 more rows]
